# Supplementary material for: ParB spreading on DNA requires cytidine triphosphate in vitro
Source: eLife. 2020 Feb 20;9:e53515. doi: 10.7554/eLife.53515 (PMC7053999; doi:10.7554/eLife.53515)
Supplement: Figure 1—figure supplement 3—source data 1. [file elife-53515-fig1-figsupp3-data1.zip]

Archive with 4 entries (2 files):
- Source_data_Figure1_figure_supplement3/Figure1_figure_supplement3_panelA/
- Source_data_Figure1_figure_supplement3/Figure1_figure_supplement3_panelA/Fig1_supp3_panelA.xlsx
- Source_data_Figure1_figure_supplement3/Figure1_figure_supplement3_panelB/
- Source_data_Figure1_figure_supplement3/Figure1_figure_supplement3_panelB/Fig1_supp3_panelB.xlsx
