# Supplementary material for: ParB spreading on DNA requires cytidine triphosphate in vitro
Source: eLife. 2020 Feb 20;9:e53515. doi: 10.7554/eLife.53515 (PMC7053999; doi:10.7554/eLife.53515)
Supplement: Figure 2—source data 1. [file elife-53515-fig2-data1.zip]

Archive with 22 entries (15 files):
- Source_data_Figure2/Figure2_panelA/
- Source_data_Figure2/Figure2_panelA/Fig2_panelA.xlsx
- Source_data_Figure2/Figure2_panelB/
- Source_data_Figure2/Figure2_panelB/Fig2_panelB.xlsx
- Source_data_Figure2/Figure2_panelC/
- Source_data_Figure2/Figure2_panelC/2019.10.16_first_Western_blot_repeat_Fig2C_and_3D_all_in_one/
- Source_data_Figure2/Figure2_panelC/2019.10.16_first_Western_blot_repeat_Fig2C_and_3D_all_in_one/2019.10.16_13.34.36_Ch.tif
- Source_data_Figure2/Figure2_panelC/2019.10.16_first_Western_blot_repeat_Fig2C_and_3D_all_in_one/2019.10.16_13.34.36_Ch+Marker.jpg
- Source_data_Figure2/Figure2_panelC/2019.10.16_first_Western_blot_repeat_Fig2C_and_3D_all_in_one/2019.10.16_13.34.36_Ch-Marker.jpg
- Source_data_Figure2/Figure2_panelC/2019.10.16_first_Western_blot_repeat_Fig2C_and_3D_all_in_one/2019.10.16_13.34.36_Ch-Marker.tif
- Source_data_Figure2/Figure2_panelC/2019.10.18_13.47.50_Ch_Fig2C_repeats/
- Source_data_Figure2/Figure2_panelC/2019.10.18_13.47.50_Ch_Fig2C_repeats/2019.10.18_13.47.50_Ch.tif
- Source_data_Figure2/Figure2_panelC/2019.10.18_13.47.50_Ch_Fig2C_repeats/2019.10.18_13.47.50_Ch+Marker.jpg
- Source_data_Figure2/Figure2_panelC/2019.10.18_13.47.50_Ch_Fig2C_repeats/2019.10.18_13.47.50_Ch-Marker.jpg
- Source_data_Figure2/Figure2_panelC/2019.10.18_13.47.50_Ch_Fig2C_repeats/2019.10.18_13.47.50_Ch-Marker.tif
- Source_data_Figure2/Figure2_panelC/20191101_145408_Ch_Fig2C_in_manuscript/
- Source_data_Figure2/Figure2_panelC/20191101_145408_Ch_Fig2C_in_manuscript/20191101_145408_Ch.tif
- Source_data_Figure2/Figure2_panelC/20191101_145408_Ch_Fig2C_in_manuscript/20191101_145408_Ch_Marker.tif
- Source_data_Figure2/Figure2_panelC/20191101_145408_Ch_Fig2C_in_manuscript/20191101_145408_Ch+Marker.jpg
- Source_data_Figure2/Figure2_panelC/20191101_145408_Ch_Fig2C_in_manuscript/Cropped_images/
- Source_data_Figure2/Figure2_panelC/20191101_145408_Ch_Fig2C_in_manuscript/Cropped_images/20191101_145408_Ch-1.jpg
- Source_data_Figure2/Figure2_panelC/20191101_145408_Ch_Fig2C_in_manuscript/Cropped_images/20191101_145408_Ch-1.tif
