# Supplementary material for: ParB spreading on DNA requires cytidine triphosphate in vitro
Source: eLife. 2020 Feb 20;9:e53515. doi: 10.7554/eLife.53515 (PMC7053999; doi:10.7554/eLife.53515)
Supplement: Figure 2—figure supplement 2—source data 1. [file elife-53515-fig2-figsupp2-data1.zip]

Archive with 6 entries (3 files):
- Source_data_Figure2_figure_supplement2/Figure2_figure_supplement2_panelA/
- Source_data_Figure2_figure_supplement2/Figure2_figure_supplement2_panelA/Fig2_supp2_panelA.xlsx
- Source_data_Figure2_figure_supplement2/Figure2_figure_supplement2_panelB/
- Source_data_Figure2_figure_supplement2/Figure2_figure_supplement2_panelB/Fig2_supp2_panelB.xlsx
- Source_data_Figure2_figure_supplement2/Figure2_figure_supplement2_panelC/
- Source_data_Figure2_figure_supplement2/Figure2_figure_supplement2_panelC/Fig2_supp2_panelC.xlsx
