# Supplementary material for: ParB spreading on DNA requires cytidine triphosphate in vitro
Source: eLife. 2020 Feb 20;9:e53515. doi: 10.7554/eLife.53515 (PMC7053999; doi:10.7554/eLife.53515)
Supplement: Figure 2—figure supplement 2—source data 1. [file elife-53515-fig2-figsupp2-data1.zip › Source_data_Figure2_figure_supplement2/Figure2_figure_supplement2_panelA/Fig2_supp2_panelA.xlsx]

## Sheet: FORMAT
	sample ID #1	sample ID #2	sample ID #3
data point	time point (sec), wavelength shift (nm)	time point (sec), wavelength shift (nm)	time point (sec), wavelength shift (nm)
1
2
3
.
.
.

## Sheet: Fig2_supp2_panelA_rep1
	169bp closed parS DNA 1mM CTP ParB 0.125uM	169bp closed parS DNA 1mM CTP ParB 0.25uM	169bp closed parS DNA 1mM CTP ParB 0.5uM	169bp closed parS DNA 1mM CTP ParB 1.0uM	169bp closed parS DNA 1mM CTP ParB 0uM
1	0.000, 0.000	0.000, 0.000	0.000, 0.000	0.000, 0.000	0.000, 0.000
2	0.200, -0.001	0.200, -0.003	0.200, 0.003	0.200, 0.002	0.200, -0.000
3	0.400, -0.003	0.400, -0.003	0.400, 0.007	0.400, 0.003	0.400, -0.002
4	0.600, -0.003	0.600, -0.005	0.600, 0.007	0.600, 0.003	0.600, -0.002
5	0.800, -0.003	0.800, -0.006	0.800, 0.008	0.800, 0.003	0.800, -0.004
6	1.000, -0.003	1.000, -0.007	1.000, 0.008	1.000, 0.004	1.000, -0.004
7	1.200, -0.003	1.200, -0.008	1.200, 0.008	1.200, 0.003	1.200, -0.005
8	1.400, -0.003	1.400, -0.010	1.400, 0.008	1.400, 0.002	1.400, -0.004
9	1.600, -0.003	1.600, -0.011	1.600, 0.007	1.600, 0.002	1.600, -0.005
10	1.800, -0.003	1.800, -0.013	1.800, 0.007	1.800, 0.002	1.800, -0.004
11	2.000, -0.004	2.000, -0.014	2.000, 0.008	2.000, 0.001	2.000, -0.005
12	2.200, -0.004	2.200, -0.015	2.200, 0.006	2.200, 0.002	2.200, -0.005
13	2.400, -0.002	2.400, -0.015	2.400, 0.006	2.400, 0.002	2.400, -0.006
14	2.600, -0.003	2.600, -0.017	2.600, 0.005	2.600, 0.001	2.600, -0.006
15	2.800, -0.004	2.800, -0.018	2.800, 0.005	2.800, 0.002	2.800, -0.005
16	3.000, -0.003	3.000, -0.018	3.000, 0.005	3.000, 0.001	3.000, -0.004
17	3.200, -0.004	3.200, -0.018	3.200, 0.007	3.200, 0.001	3.200, -0.005
18	3.400, -0.004	3.400, -0.018	3.400, 0.006	3.400, 0.001	3.400, -0.005
19	3.600, -0.002	3.600, -0.018	3.600, 0.006	3.600, 0.001	3.600, -0.005
20	3.800, -0.002	3.800, -0.017	3.800, 0.005	3.800, 0.000	3.800, -0.006
21	4.000, -0.001	4.000, -0.017	4.000, 0.004	4.000, -0.000	4.000, -0.005
22	4.200, -0.001	4.200, -0.018	4.200, 0.003	4.200, -0.001	4.200, -0.005
23	4.400, -0.001	4.400, -0.019	4.400, 0.004	4.400, -0.001	4.400, -0.005
24	4.600, -0.000	4.600, -0.019	4.600, 0.005	4.600, -0.000	4.600, -0.005
25	4.800, -0.001	4.800, -0.020	4.800, 0.006	4.800, -0.000	4.800, -0.005
26	5.000, -0.001	5.000, -0.020	5.000, 0.006	5.000, -0.001	5.000, -0.006
27	5.200, -0.000	5.200, -0.020	5.200, 0.005	5.200, -0.000	5.200, -0.006
28	5.400, -0.002	5.400, -0.021	5.400, 0.006	5.400, -0.001	5.400, -0.007
29	5.600, -0.002	5.600, -0.020	5.600, 0.005	5.600, -0.000	5.600, -0.006
30	5.800, -0.001	5.800, -0.020	5.800, 0.005	5.800, 0.000	5.800, -0.006
31	6.000, -0.002	6.000, -0.021	6.000, 0.006	6.000, -0.000	6.000, -0.006
32	6.200, -0.003	6.200, -0.022	6.200, 0.008	6.200, -0.000	6.200, -0.007
33	6.400, -0.002	6.400, -0.022	6.400, 0.008	6.400, 0.001	6.400, -0.007
34	6.600, -0.005	6.600, -0.024	6.600, 0.008	6.600, -0.000	6.600, -0.007
35	6.800, -0.007	6.800, -0.025	6.800, 0.008	6.800, -0.001	6.800, -0.006
36	7.000, -0.007	7.000, -0.026	7.000, 0.008	7.000, -0.000	7.000, -0.006
37	7.200, -0.007	7.200, -0.025	7.200, 0.007	7.200, 0.000	7.200, -0.006
38	7.400, -0.008	7.400, -0.025	7.400, 0.008	7.400, 0.000	7.400, -0.005
39	7.600, -0.006	7.600, -0.023	7.600, 0.008	7.600, 0.000	7.600, -0.006
40	7.800, -0.005	7.800, -0.025	7.800, 0.009	7.800, 0.001	7.800, -0.006
41	8.000, -0.005	8.000, -0.024	8.000, 0.009	8.000, -0.000	8.000, -0.006
42	8.200, -0.005	8.200, -0.024	8.200, 0.008	8.200, -0.001	8.200, -0.006
43	8.400, -0.004	8.400, -0.026	8.400, 0.007	8.400, -0.002	8.400, -0.006
44	8.600, -0.004	8.600, -0.027	8.600, 0.007	8.600, -0.002	8.600, -0.005
45	8.800, -0.005	8.800, -0.026	8.800, 0.005	8.800, -0.002	8.800, -0.006
46	9.000, -0.005	9.000, -0.026	9.000, 0.005	9.000, -0.001	9.000, -0.005
47	9.200, -0.005	9.200, -0.026	9.200, 0.005	9.200, -0.002	9.200, -0.005
48	9.400, -0.006	9.400, -0.024	9.400, 0.006	9.400, -0.002	9.400, -0.004
49	9.600, -0.006	9.600, -0.024	9.600, 0.006	9.600, -0.001	9.600, -0.005
50	9.800, -0.007	9.800, -0.024	9.800, 0.007	9.800, -0.002	9.800, -0.004
51	10.000, -0.006	10.000, -0.024	10.000, 0.007	10.000, -0.003	10.000, -0.005
52	10.200, -0.006	10.200, -0.024	10.200, 0.007	10.200, -0.002	10.200, -0.006
53	10.400, -0.007	10.400, -0.025	10.400, 0.007	10.400, -0.001	10.400, -0.007
54	10.600, -0.007	10.600, -0.024	10.600, 0.008	10.600, -0.002	10.600, -0.007
55	10.800, -0.006	10.800, -0.025	10.800, 0.008	10.800, -0.002	10.800, -0.007
56	11.000, -0.007	11.000, -0.026	11.000, 0.009	11.000, -0.001	11.000, -0.006
57	11.200, -0.007	11.200, -0.025	11.200, 0.010	11.200, -0.001	11.200, -0.006
58	11.400, -0.005	11.400, -0.025	11.400, 0.010	11.400, -0.001	11.400, -0.005
59	11.600, -0.004	11.600, -0.025	11.600, 0.010	11.600, -0.000	11.600, -0.005
60	11.800, -0.005	11.800, -0.025	11.800, 0.010	11.800, 0.001	11.800, -0.004
61	12.000, -0.006	12.000, -0.026	12.000, 0.009	12.000, 0.001	12.000, -0.005
62	12.200, -0.006	12.200, -0.025	12.200, 0.008	12.200, 0.001	12.200, -0.005
63	12.400, -0.007	12.400, -0.026	12.400, 0.008	12.400, 0.001	12.400, -0.004
64	12.600, -0.008	12.600, -0.027	12.600, 0.007	12.600, 0.002	12.600, -0.004
65	12.800, -0.007	12.800, -0.027	12.800, 0.007	12.800, 0.001	12.800, -0.004
66	13.000, -0.006	13.000, -0.027	13.000, 0.008	13.000, -0.001	13.000, -0.004
67	13.200, -0.006	13.200, -0.028	13.200, 0.008	13.200, -0.002	13.200, -0.003
68	13.400, -0.007	13.400, -0.027	13.400, 0.007	13.400, -0.003	13.400, -0.005
69	13.600, -0.007	13.600, -0.027	13.600, 0.007	13.600, -0.005	13.600, -0.005
70	13.800, -0.007	13.800, -0.027	13.800, 0.007	13.800, -0.005	13.800, -0.007
71	14.000, -0.008	14.000, -0.027	14.000, 0.006	14.000, -0.003	14.000, -0.006
72	14.200, -0.006	14.200, -0.027	14.200, 0.007	14.200, -0.003	14.200, -0.006
73	14.400, -0.006	14.400, -0.027	14.400, 0.008	14.400, -0.002	14.400, -0.005
74	14.600, -0.006	14.600, -0.027	14.600, 0.009	14.600, -0.003	14.600, -0.005
75	14.800, -0.006	14.800, -0.027	14.800, 0.009	14.800, -0.004	14.800, -0.004
76	15.000, -0.005	15.000, -0.027	15.000, 0.010	15.000, -0.003	15.000, -0.005
77	15.200, -0.007	15.200, -0.028	15.200, 0.010	15.200, -0.004	15.200, -0.006
78	15.400, -0.006	15.400, -0.028	15.400, 0.009	15.400, -0.004	15.400, -0.006
79	15.600, -0.007	15.600, -0.029	15.600, 0.008	15.600, -0.003	15.600, -0.006
80	15.800, -0.007	15.800, -0.028	15.800, 0.008	15.800, -0.004	15.800, -0.006
81	16.000, -0.007	16.000, -0.026	16.000, 0.007	16.000, -0.005	16.000, -0.006
82	16.200, -0.007	16.200, -0.027	16.200, 0.009	16.200, -0.006	16.200, -0.006
83	16.400, -0.007	16.400, -0.027	16.400, 0.009	16.400, -0.005	16.400, -0.007
84	16.600, -0.007	16.600, -0.026	16.600, 0.008	16.600, -0.004	16.600, -0.004
85	16.800, -0.005	16.800, -0.027	16.800, 0.008	16.800, -0.004	16.800, -0.005
86	17.000, -0.005	17.000, -0.029	17.000, 0.008	17.000, -0.004	17.000, -0.005
87	17.200, -0.007	17.200, -0.028	17.200, 0.007	17.200, -0.002	17.200, -0.005
88	17.400, -0.007	17.400, -0.029	17.400, 0.008	17.400, -0.002	17.400, -0.005
89	17.600, -0.006	17.600, -0.029	17.600, 0.008	17.600, -0.002	17.600, -0.006
90	17.800, -0.008	17.800, -0.028	17.800, 0.008	17.800, -0.002	17.800, -0.005
91	18.000, -0.007	18.000, -0.028	18.000, 0.007	18.000, -0.003	18.000, -0.005
92	18.200, -0.007	18.200, -0.030	18.200, 0.008	18.200, -0.003	18.200, -0.006
93	18.400, -0.008	18.400, -0.028	18.400, 0.007	18.400, -0.004	18.400, -0.005
94	18.600, -0.008	18.600, -0.029	18.600, 0.007	18.600, -0.004	18.600, -0.005
95	18.800, -0.008	18.800, -0.030	18.800, 0.006	18.800, -0.003	18.800, -0.005
96	19.000, -0.007	19.000, -0.029	19.000, 0.006	19.000, -0.003	19.000, -0.004
97	19.200, -0.007	19.200, -0.030	19.200, 0.005	19.200, -0.003	19.200, -0.004
98	19.400, -0.007	19.400, -0.031	19.400, 0.006	19.400, -0.002	19.400, -0.004
99	19.600, -0.008	19.600, -0.030	19.600, 0.006	19.600, -0.002	19.600, -0.004
100	19.800, -0.008	19.800, -0.030	19.800, 0.006	19.800, -0.003	19.800, -0.003
101	20.000, -0.009	20.000, -0.030	20.000, 0.006	20.000, -0.003	20.000, -0.003
102	20.200, -0.010	20.200, -0.030	20.200, 0.006	20.200, -0.002	20.200, -0.003
103	20.400, -0.009	20.400, -0.029	20.400, 0.006	20.400, -0.004	20.400, -0.003
104	20.600, -0.008	20.600, -0.029	20.600, 0.007	20.600, -0.003	20.600, -0.004
105	20.800, -0.007	20.800, -0.030	20.800, 0.007	20.800, -0.003	20.800, -0.007
106	21.000, -0.006	21.000, -0.031	21.000, 0.008	21.000, -0.003	21.000, -0.007
107	21.200, -0.005	21.200, -0.030	21.200, 0.009	21.200, -0.004	21.200, -0.008
108	21.400, -0.006	21.400, -0.030	21.400, 0.009	21.400, -0.003	21.400, -0.007
109	21.600, -0.006	21.600, -0.030	21.600, 0.008	21.600, -0.004	21.600, -0.007
110	21.800, -0.007	21.800, -0.028	21.800, 0.009	21.800, -0.004	21.800, -0.005
111	22.000, -0.009	22.000, -0.029	22.000, 0.009	22.000, -0.003	22.000, -0.006
112	22.200, -0.009	22.200, -0.031	22.200, 0.009	22.200, -0.004	22.200, -0.006
113	22.400, -0.009	22.400, -0.031	22.400, 0.008	22.400, -0.003	22.400, -0.005
114	22.600, -0.010	22.600, -0.031	22.600, 0.009	22.600, -0.003	22.600, -0.005
115	22.800, -0.010	22.800, -0.033	22.800, 0.007	22.800, -0.003	22.800, -0.006
116	23.000, -0.010	23.000, -0.032	23.000, 0.007	23.000, -0.003	23.000, -0.005
117	23.200, -0.010	23.200, -0.032	23.200, 0.007	23.200, -0.003	23.200, -0.005
118	23.400, -0.009	23.400, -0.030	23.400, 0.007	23.400, -0.004	23.400, -0.005
119	23.600, -0.010	23.600, -0.031	23.600, 0.006	23.600, -0.004	23.600, -0.004
120	23.800, -0.010	23.800, -0.030	23.800, 0.007	23.800, -0.003	23.800, -0.003
121	24.000, -0.008	24.000, -0.031	24.000, 0.006	24.000, -0.004	24.000, -0.003
122	24.200, -0.008	24.200, -0.031	24.200, 0.006	24.200, -0.003	24.200, -0.002
123	24.400, -0.008	24.400, -0.032	24.400, 0.008	24.400, -0.003	24.400, -0.003
124	24.600, -0.008	24.600, -0.031	24.600, 0.008	24.600, -0.004	24.600, -0.005
125	24.800, -0.009	24.800, -0.032	24.800, 0.008	24.800, -0.005	24.800, -0.006
126	25.000, -0.009	25.000, -0.032	25.000, 0.009	25.000, -0.005	25.000, -0.006
127	25.200, -0.009	25.200, -0.032	25.200, 0.008	25.200, -0.006	25.200, -0.006
128	25.400, -0.009	25.400, -0.031	25.400, 0.006	25.400, -0.006	25.400, -0.005
129	25.600, -0.010	25.600, -0.031	25.600, 0.006	25.600, -0.005	25.600, -0.004
130	25.800, -0.009	25.800, -0.030	25.800, 0.006	25.800, -0.004	25.800, -0.004
131	26.000, -0.008	26.000, -0.030	26.000, 0.005	26.000, -0.004	26.000, -0.004
132	26.200, -0.008	26.200, -0.031	26.200, 0.006	26.200, -0.003	26.200, -0.005
133	26.400, -0.008	26.400, -0.031	26.400, 0.006	26.400, -0.003	26.400, -0.005
134	26.600, -0.006	26.600, -0.033	26.600, 0.006	26.600, -0.002	26.600, -0.005
135	26.800, -0.007	26.800, -0.033	26.800, 0.006	26.800, -0.003	26.800, -0.006
136	27.000, -0.008	27.000, -0.032	27.000, 0.007	27.000, -0.003	27.000, -0.006
137	27.200, -0.008	27.200, -0.033	27.200, 0.006	27.200, -0.003	27.200, -0.006
138	27.400, -0.008	27.400, -0.033	27.400, 0.007	27.400, -0.003	27.400, -0.006
139	27.600, -0.010	27.600, -0.032	27.600, 0.007	27.600, -0.004	27.600, -0.006
140	27.800, -0.010	27.800, -0.031	27.800, 0.008	27.800, -0.005	27.800, -0.006
141	28.000, -0.010	28.000, -0.031	28.000, 0.008	28.000, -0.004	28.000, -0.007
142	28.200, -0.010	28.200, -0.031	28.200, 0.008	28.200, -0.004	28.200, -0.005
143	28.400, -0.010	28.400, -0.032	28.400, 0.008	28.400, -0.005	28.400, -0.006
144	28.600, -0.009	28.600, -0.032	28.600, 0.007	28.600, -0.005	28.600, -0.007
145	28.800, -0.009	28.800, -0.032	28.800, 0.006	28.800, -0.004	28.800, -0.006
146	29.000, -0.009	29.000, -0.033	29.000, 0.006	29.000, -0.006	29.000, -0.006
147	29.200, -0.010	29.200, -0.033	29.200, 0.005	29.200, -0.006	29.200, -0.008
148	29.400, -0.010	29.400, -0.031	29.400, 0.005	29.400, -0.006	29.400, -0.007
149	29.600, -0.010	29.600, -0.032	29.600, 0.005	29.600, -0.006	29.600, -0.007
150	29.800, -0.012	29.800, -0.032	29.800, 0.005	29.800, -0.006	29.800, -0.006
151	30.000, 0.090	30.000, 0.124	30.000, 0.132	30.000, 0.086	30.000, 0.160
152	30.200, 0.081	30.200, 0.110	30.200, 0.129	30.200, 0.083	30.200, 0.148
153	30.400, 0.077	30.400, 0.106	30.400, 0.137	30.400, 0.091	30.400, 0.147
154	30.600, 0.077	30.600, 0.101	30.600, 0.135	30.600, 0.107	30.600, 0.141
155	30.800, 0.074	30.800, 0.107	30.800, 0.141	30.800, 0.117	30.800, 0.143
156	31.000, 0.071	31.000, 0.102	31.000, 0.142	31.000, 0.126	31.000, 0.138
157	31.200, 0.071	31.200, 0.102	31.200, 0.145	31.200, 0.138	31.200, 0.136
158	31.400, 0.069	31.400, 0.104	31.400, 0.148	31.400, 0.148	31.400, 0.134
159	31.600, 0.070	31.600, 0.103	31.600, 0.152	31.600, 0.157	31.600, 0.131
160	31.800, 0.070	31.800, 0.104	31.800, 0.154	31.800, 0.166	31.800, 0.127
161	32.000, 0.070	32.000, 0.104	32.000, 0.160	32.000, 0.176	32.000, 0.124
162	32.200, 0.070	32.200, 0.106	32.200, 0.164	32.200, 0.184	32.200, 0.124
163	32.400, 0.071	32.400, 0.105	32.400, 0.169	32.400, 0.195	32.400, 0.123
164	32.600, 0.069	32.600, 0.109	32.600, 0.172	32.600, 0.204	32.600, 0.123
165	32.800, 0.069	32.800, 0.108	32.800, 0.178	32.800, 0.215	32.800, 0.123
166	33.000, 0.069	33.000, 0.109	33.000, 0.183	33.000, 0.225	33.000, 0.122
167	33.200, 0.069	33.200, 0.108	33.200, 0.189	33.200, 0.234	33.200, 0.119
168	33.400, 0.071	33.400, 0.108	33.400, 0.193	33.400, 0.242	33.400, 0.117
169	33.600, 0.072	33.600, 0.108	33.600, 0.199	33.600, 0.252	33.600, 0.115
170	33.800, 0.073	33.800, 0.109	33.800, 0.204	33.800, 0.260	33.800, 0.113
171	34.000, 0.074	34.000, 0.110	34.000, 0.208	34.000, 0.269	34.000, 0.113
172	34.200, 0.074	34.200, 0.112	34.200, 0.212	34.200, 0.279	34.200, 0.112
173	34.400, 0.072	34.400, 0.115	34.400, 0.217	34.400, 0.287	34.400, 0.112
174	34.600, 0.072	34.600, 0.116	34.600, 0.222	34.600, 0.297	34.600, 0.111
175	34.800, 0.072	34.800, 0.117	34.800, 0.227	34.800, 0.306	34.800, 0.111
176	35.000, 0.072	35.000, 0.118	35.000, 0.232	35.000, 0.317	35.000, 0.108
177	35.200, 0.071	35.200, 0.120	35.200, 0.234	35.200, 0.325	35.200, 0.107
178	35.400, 0.073	35.400, 0.121	35.400, 0.239	35.400, 0.334	35.400, 0.104
179	35.600, 0.074	35.600, 0.123	35.600, 0.242	35.600, 0.342	35.600, 0.104
180	35.800, 0.073	35.800, 0.125	35.800, 0.247	35.800, 0.353	35.800, 0.103
181	36.000, 0.075	36.000, 0.128	36.000, 0.251	36.000, 0.363	36.000, 0.104
182	36.200, 0.077	36.200, 0.131	36.200, 0.257	36.200, 0.372	36.200, 0.104
183	36.400, 0.077	36.400, 0.132	36.400, 0.262	36.400, 0.382	36.400, 0.105
184	36.600, 0.077	36.600, 0.133	36.600, 0.266	36.600, 0.391	36.600, 0.103
185	36.800, 0.079	36.800, 0.136	36.800, 0.270	36.800, 0.399	36.800, 0.102
186	37.000, 0.078	37.000, 0.136	37.000, 0.274	37.000, 0.408	37.000, 0.101
187	37.200, 0.079	37.200, 0.137	37.200, 0.279	37.200, 0.419	37.200, 0.100
188	37.400, 0.081	37.400, 0.138	37.400, 0.284	37.400, 0.425	37.400, 0.099
189	37.600, 0.081	37.600, 0.140	37.600, 0.289	37.600, 0.435	37.600, 0.098
190	37.800, 0.082	37.800, 0.142	37.800, 0.295	37.800, 0.442	37.800, 0.098
191	38.000, 0.084	38.000, 0.143	38.000, 0.299	38.000, 0.452	38.000, 0.098
192	38.200, 0.085	38.200, 0.145	38.200, 0.304	38.200, 0.460	38.200, 0.097
193	38.400, 0.084	38.400, 0.149	38.400, 0.308	38.400, 0.470	38.400, 0.097
194	38.600, 0.086	38.600, 0.150	38.600, 0.312	38.600, 0.476	38.600, 0.098
195	38.800, 0.085	38.800, 0.151	38.800, 0.317	38.800, 0.485	38.800, 0.097
196	39.000, 0.086	39.000, 0.154	39.000, 0.322	39.000, 0.495	39.000, 0.096
197	39.200, 0.088	39.200, 0.156	39.200, 0.327	39.200, 0.503	39.200, 0.096
198	39.400, 0.089	39.400, 0.158	39.400, 0.332	39.400, 0.512	39.400, 0.096
199	39.600, 0.089	39.600, 0.159	39.600, 0.336	39.600, 0.522	39.600, 0.095
200	39.800, 0.091	39.800, 0.161	39.800, 0.342	39.800, 0.531	39.800, 0.094
201	40.000, 0.092	40.000, 0.164	40.000, 0.347	40.000, 0.540	40.000, 0.094
202	40.200, 0.092	40.200, 0.163	40.200, 0.352	40.200, 0.550	40.200, 0.093
203	40.400, 0.094	40.400, 0.166	40.400, 0.358	40.400, 0.557	40.400, 0.093
204	40.600, 0.095	40.600, 0.168	40.600, 0.364	40.600, 0.566	40.600, 0.092
205	40.800, 0.095	40.800, 0.170	40.800, 0.368	40.800, 0.576	40.800, 0.093
206	41.000, 0.094	41.000, 0.172	41.000, 0.373	41.000, 0.585	41.000, 0.092
207	41.200, 0.095	41.200, 0.175	41.200, 0.378	41.200, 0.592	41.200, 0.092
208	41.400, 0.096	41.400, 0.176	41.400, 0.382	41.400, 0.601	41.400, 0.091
209	41.600, 0.098	41.600, 0.179	41.600, 0.387	41.600, 0.609	41.600, 0.092
210	41.800, 0.099	41.800, 0.181	41.800, 0.390	41.800, 0.617	41.800, 0.091
211	42.000, 0.102	42.000, 0.183	42.000, 0.394	42.000, 0.624	42.000, 0.091
212	42.200, 0.102	42.200, 0.184	42.200, 0.399	42.200, 0.633	42.200, 0.090
213	42.400, 0.102	42.400, 0.189	42.400, 0.403	42.400, 0.641	42.400, 0.089
214	42.600, 0.102	42.600, 0.191	42.600, 0.407	42.600, 0.650	42.600, 0.087
215	42.800, 0.103	42.800, 0.194	42.800, 0.413	42.800, 0.660	42.800, 0.087
216	43.000, 0.104	43.000, 0.194	43.000, 0.417	43.000, 0.669	43.000, 0.086
217	43.200, 0.106	43.200, 0.198	43.200, 0.421	43.200, 0.678	43.200, 0.085
218	43.400, 0.108	43.400, 0.200	43.400, 0.426	43.400, 0.687	43.400, 0.085
219	43.600, 0.108	43.600, 0.200	43.600, 0.431	43.600, 0.694	43.600, 0.087
220	43.800, 0.109	43.800, 0.203	43.800, 0.437	43.800, 0.701	43.800, 0.087
221	44.000, 0.109	44.000, 0.205	44.000, 0.442	44.000, 0.710	44.000, 0.087
222	44.200, 0.109	44.200, 0.206	44.200, 0.446	44.200, 0.717	44.200, 0.087
223	44.400, 0.109	44.400, 0.207	44.400, 0.450	44.400, 0.725	44.400, 0.087
224	44.600, 0.112	44.600, 0.210	44.600, 0.454	44.600, 0.732	44.600, 0.087
225	44.800, 0.113	44.800, 0.212	44.800, 0.457	44.800, 0.742	44.800, 0.087
226	45.000, 0.114	45.000, 0.214	45.000, 0.461	45.000, 0.748	45.000, 0.086
227	45.200, 0.114	45.200, 0.217	45.200, 0.466	45.200, 0.758	45.200, 0.086
228	45.400, 0.115	45.400, 0.219	45.400, 0.471	45.400, 0.766	45.400, 0.084
229	45.600, 0.116	45.600, 0.222	45.600, 0.476	45.600, 0.775	45.600, 0.083
230	45.800, 0.116	45.800, 0.224	45.800, 0.481	45.800, 0.783	45.800, 0.084
231	46.000, 0.117	46.000, 0.228	46.000, 0.486	46.000, 0.791	46.000, 0.082
232	46.200, 0.118	46.200, 0.229	46.200, 0.491	46.200, 0.799	46.200, 0.083
233	46.400, 0.120	46.400, 0.232	46.400, 0.494	46.400, 0.806	46.400, 0.082
234	46.600, 0.120	46.600, 0.234	46.600, 0.501	46.600, 0.814	46.600, 0.081
235	46.800, 0.123	46.800, 0.237	46.800, 0.506	46.800, 0.822	46.800, 0.080
236	47.000, 0.125	47.000, 0.239	47.000, 0.510	47.000, 0.832	47.000, 0.080
237	47.200, 0.127	47.200, 0.242	47.200, 0.514	47.200, 0.839	47.200, 0.078
238	47.400, 0.128	47.400, 0.243	47.400, 0.518	47.400, 0.847	47.400, 0.080
239	47.600, 0.128	47.600, 0.245	47.600, 0.520	47.600, 0.854	47.600, 0.079
240	47.800, 0.128	47.800, 0.247	47.800, 0.524	47.800, 0.863	47.800, 0.080
241	48.000, 0.128	48.000, 0.249	48.000, 0.528	48.000, 0.870	48.000, 0.080
242	48.200, 0.128	48.200, 0.251	48.200, 0.532	48.200, 0.877	48.200, 0.079
243	48.400, 0.128	48.400, 0.254	48.400, 0.539	48.400, 0.885	48.400, 0.078
244	48.600, 0.130	48.600, 0.256	48.600, 0.545	48.600, 0.893	48.600, 0.079
245	48.800, 0.130	48.800, 0.259	48.800, 0.551	48.800, 0.899	48.800, 0.078
246	49.000, 0.131	49.000, 0.261	49.000, 0.554	49.000, 0.908	49.000, 0.079
247	49.200, 0.135	49.200, 0.264	49.200, 0.559	49.200, 0.915	49.200, 0.080
248	49.400, 0.137	49.400, 0.268	49.400, 0.563	49.400, 0.923	49.400, 0.080
249	49.600, 0.137	49.600, 0.270	49.600, 0.567	49.600, 0.929	49.600, 0.080
250	49.800, 0.139	49.800, 0.271	49.800, 0.570	49.800, 0.938	49.800, 0.079
251	50.000, 0.141	50.000, 0.271	50.000, 0.576	50.000, 0.946	50.000, 0.079
252	50.200, 0.141	50.200, 0.272	50.200, 0.579	50.200, 0.955	50.200, 0.078
253	50.400, 0.142	50.400, 0.272	50.400, 0.583	50.400, 0.960	50.400, 0.079
254	50.600, 0.143	50.600, 0.275	50.600, 0.587	50.600, 0.968	50.600, 0.078
255	50.800, 0.145	50.800, 0.278	50.800, 0.592	50.800, 0.973	50.800, 0.077
256	51.000, 0.145	51.000, 0.279	51.000, 0.595	51.000, 0.979	51.000, 0.076
257	51.200, 0.145	51.200, 0.281	51.200, 0.599	51.200, 0.986	51.200, 0.076
258	51.400, 0.146	51.400, 0.284	51.400, 0.603	51.400, 0.993	51.400, 0.076
259	51.600, 0.147	51.600, 0.286	51.600, 0.608	51.600, 1.000	51.600, 0.076
260	51.800, 0.145	51.800, 0.287	51.800, 0.614	51.800, 1.007	51.800, 0.076
261	52.000, 0.147	52.000, 0.289	52.000, 0.616	52.000, 1.013	52.000, 0.076
262	52.200, 0.147	52.200, 0.291	52.200, 0.621	52.200, 1.019	52.200, 0.075
263	52.400, 0.149	52.400, 0.293	52.400, 0.625	52.400, 1.026	52.400, 0.074
264	52.600, 0.150	52.600, 0.295	52.600, 0.628	52.600, 1.033	52.600, 0.073
265	52.800, 0.151	52.800, 0.299	52.800, 0.630	52.800, 1.040	52.800, 0.074
266	53.000, 0.151	53.000, 0.302	53.000, 0.635	53.000, 1.047	53.000, 0.073
267	53.200, 0.152	53.200, 0.305	53.200, 0.640	53.200, 1.056	53.200, 0.074
268	53.400, 0.152	53.400, 0.308	53.400, 0.645	53.400, 1.062	53.400, 0.075
269	53.600, 0.153	53.600, 0.309	53.600, 0.650	53.600, 1.069	53.600, 0.074
270	53.800, 0.155	53.800, 0.311	53.800, 0.655	53.800, 1.077	53.800, 0.074
271	54.000, 0.156	54.000, 0.312	54.000, 0.661	54.000, 1.084	54.000, 0.074
272	54.200, 0.158	54.200, 0.313	54.200, 0.664	54.200, 1.088	54.200, 0.073
273	54.400, 0.159	54.400, 0.315	54.400, 0.667	54.400, 1.096	54.400, 0.072
274	54.600, 0.159	54.600, 0.315	54.600, 0.671	54.600, 1.101	54.600, 0.072
275	54.800, 0.161	54.800, 0.320	54.800, 0.675	54.800, 1.108	54.800, 0.072
276	55.000, 0.162	55.000, 0.322	55.000, 0.679	55.000, 1.114	55.000, 0.071
277	55.200, 0.163	55.200, 0.326	55.200, 0.684	55.200, 1.122	55.200, 0.072
278	55.400, 0.165	55.400, 0.326	55.400, 0.688	55.400, 1.127	55.400, 0.073
279	55.600, 0.165	55.600, 0.331	55.600, 0.692	55.600, 1.135	55.600, 0.072
280	55.800, 0.164	55.800, 0.331	55.800, 0.694	55.800, 1.141	55.800, 0.071
281	56.000, 0.165	56.000, 0.336	56.000, 0.698	56.000, 1.150	56.000, 0.071
282	56.200, 0.166	56.200, 0.337	56.200, 0.703	56.200, 1.154	56.200, 0.068
283	56.400, 0.167	56.400, 0.341	56.400, 0.707	56.400, 1.160	56.400, 0.068
284	56.600, 0.168	56.600, 0.340	56.600, 0.710	56.600, 1.165	56.600, 0.067
285	56.800, 0.169	56.800, 0.342	56.800, 0.714	56.800, 1.170	56.800, 0.068
286	57.000, 0.168	57.000, 0.343	57.000, 0.719	57.000, 1.176	57.000, 0.068
287	57.200, 0.168	57.200, 0.347	57.200, 0.722	57.200, 1.183	57.200, 0.069
288	57.400, 0.170	57.400, 0.349	57.400, 0.726	57.400, 1.191	57.400, 0.068
289	57.600, 0.171	57.600, 0.352	57.600, 0.729	57.600, 1.198	57.600, 0.069
290	57.800, 0.174	57.800, 0.353	57.800, 0.734	57.800, 1.206	57.800, 0.070
291	58.000, 0.177	58.000, 0.355	58.000, 0.736	58.000, 1.211	58.000, 0.069
292	58.200, 0.180	58.200, 0.358	58.200, 0.739	58.200, 1.216	58.200, 0.070
293	58.400, 0.181	58.400, 0.361	58.400, 0.743	58.400, 1.220	58.400, 0.070
294	58.600, 0.183	58.600, 0.361	58.600, 0.749	58.600, 1.226	58.600, 0.070
295	58.800, 0.183	58.800, 0.365	58.800, 0.752	58.800, 1.232	58.800, 0.068
296	59.000, 0.182	59.000, 0.366	59.000, 0.756	59.000, 1.237	59.000, 0.067
297	59.200, 0.183	59.200, 0.367	59.200, 0.760	59.200, 1.245	59.200, 0.067
298	59.400, 0.183	59.400, 0.367	59.400, 0.764	59.400, 1.252	59.400, 0.067
299	59.600, 0.183	59.600, 0.371	59.600, 0.767	59.600, 1.257	59.600, 0.067
300	59.800, 0.184	59.800, 0.371	59.800, 0.773	59.800, 1.263	59.800, 0.068
301	60.000, 0.186	60.000, 0.374	60.000, 0.777	60.000, 1.271	60.000, 0.069
302	60.200, 0.186	60.200, 0.374	60.200, 0.780	60.200, 1.275	60.200, 0.070
303	60.400, 0.186	60.400, 0.380	60.400, 0.785	60.400, 1.281	60.400, 0.070
304	60.600, 0.186	60.600, 0.380	60.600, 0.789	60.600, 1.286	60.600, 0.069
305	60.800, 0.186	60.800, 0.385	60.800, 0.791	60.800, 1.292	60.800, 0.068
306	61.000, 0.187	61.000, 0.386	61.000, 0.795	61.000, 1.296	61.000, 0.068
307	61.200, 0.188	61.200, 0.389	61.200, 0.800	61.200, 1.302	61.200, 0.066
308	61.400, 0.189	61.400, 0.388	61.400, 0.802	61.400, 1.306	61.400, 0.065
309	61.600, 0.189	61.600, 0.390	61.600, 0.805	61.600, 1.314	61.600, 0.066
310	61.800, 0.191	61.800, 0.391	61.800, 0.809	61.800, 1.318	61.800, 0.065
311	62.000, 0.192	62.000, 0.393	62.000, 0.813	62.000, 1.324	62.000, 0.063
312	62.200, 0.192	62.200, 0.395	62.200, 0.816	62.200, 1.329	62.200, 0.064
313	62.400, 0.192	62.400, 0.397	62.400, 0.821	62.400, 1.336	62.400, 0.063
314	62.600, 0.196	62.600, 0.400	62.600, 0.825	62.600, 1.341	62.600, 0.063
315	62.800, 0.196	62.800, 0.403	62.800, 0.829	62.800, 1.348	62.800, 0.063
316	63.000, 0.196	63.000, 0.407	63.000, 0.833	63.000, 1.352	63.000, 0.063
317	63.200, 0.198	63.200, 0.409	63.200, 0.838	63.200, 1.357	63.200, 0.063
318	63.400, 0.198	63.400, 0.410	63.400, 0.841	63.400, 1.363	63.400, 0.065
319	63.600, 0.197	63.600, 0.412	63.600, 0.846	63.600, 1.368	63.600, 0.063
320	63.800, 0.200	63.800, 0.413	63.800, 0.849	63.800, 1.373	63.800, 0.064
321	64.000, 0.202	64.000, 0.416	64.000, 0.851	64.000, 1.378	64.000, 0.065
322	64.200, 0.201	64.200, 0.416	64.200, 0.855	64.200, 1.383	64.200, 0.066
323	64.400, 0.202	64.400, 0.419	64.400, 0.859	64.400, 1.388	64.400, 0.065
324	64.600, 0.203	64.600, 0.421	64.600, 0.862	64.600, 1.393	64.600, 0.065
325	64.800, 0.202	64.800, 0.423	64.800, 0.865	64.800, 1.399	64.800, 0.064
326	65.000, 0.203	65.000, 0.425	65.000, 0.869	65.000, 1.404	65.000, 0.063
327	65.200, 0.206	65.200, 0.427	65.200, 0.873	65.200, 1.409	65.200, 0.063
328	65.400, 0.207	65.400, 0.430	65.400, 0.877	65.400, 1.413	65.400, 0.062
329	65.600, 0.208	65.600, 0.430	65.600, 0.882	65.600, 1.420	65.600, 0.063
330	65.800, 0.209	65.800, 0.433	65.800, 0.885	65.800, 1.423	65.800, 0.062
331	66.000, 0.209	66.000, 0.433	66.000, 0.887	66.000, 1.430	66.000, 0.062
332	66.200, 0.209	66.200, 0.436	66.200, 0.891	66.200, 1.434	66.200, 0.059
333	66.400, 0.209	66.400, 0.436	66.400, 0.893	66.400, 1.440	66.400, 0.060
334	66.600, 0.211	66.600, 0.439	66.600, 0.896	66.600, 1.446	66.600, 0.059
335	66.800, 0.212	66.800, 0.441	66.800, 0.900	66.800, 1.449	66.800, 0.060
336	67.000, 0.213	67.000, 0.442	67.000, 0.905	67.000, 1.453	67.000, 0.060
337	67.200, 0.214	67.200, 0.445	67.200, 0.908	67.200, 1.458	67.200, 0.062
338	67.400, 0.215	67.400, 0.448	67.400, 0.911	67.400, 1.463	67.400, 0.061
339	67.600, 0.216	67.600, 0.451	67.600, 0.913	67.600, 1.469	67.600, 0.061
340	67.800, 0.217	67.800, 0.454	67.800, 0.916	67.800, 1.474	67.800, 0.061
341	68.000, 0.218	68.000, 0.456	68.000, 0.921	68.000, 1.481	68.000, 0.060
342	68.200, 0.219	68.200, 0.458	68.200, 0.925	68.200, 1.485	68.200, 0.059
343	68.400, 0.221	68.400, 0.460	68.400, 0.929	68.400, 1.489	68.400, 0.058
344	68.600, 0.221	68.600, 0.460	68.600, 0.932	68.600, 1.494	68.600, 0.059
345	68.800, 0.222	68.800, 0.461	68.800, 0.937	68.800, 1.500	68.800, 0.059
346	69.000, 0.224	69.000, 0.465	69.000, 0.940	69.000, 1.502	69.000, 0.060
347	69.200, 0.224	69.200, 0.466	69.200, 0.943	69.200, 1.507	69.200, 0.060
348	69.400, 0.222	69.400, 0.467	69.400, 0.946	69.400, 1.512	69.400, 0.061
349	69.600, 0.223	69.600, 0.471	69.600, 0.950	69.600, 1.517	69.600, 0.059
350	69.800, 0.224	69.800, 0.472	69.800, 0.953	69.800, 1.520	69.800, 0.060
351	70.000, 0.223	70.000, 0.472	70.000, 0.955	70.000, 1.525	70.000, 0.060
352	70.200, 0.224	70.200, 0.475	70.200, 0.958	70.200, 1.528	70.200, 0.060
353	70.400, 0.228	70.400, 0.478	70.400, 0.961	70.400, 1.532	70.400, 0.060
354	70.600, 0.229	70.600, 0.478	70.600, 0.965	70.600, 1.537	70.600, 0.060
355	70.800, 0.230	70.800, 0.481	70.800, 0.969	70.800, 1.541	70.800, 0.058
356	71.000, 0.231	71.000, 0.482	71.000, 0.972	71.000, 1.545	71.000, 0.056
357	71.200, 0.232	71.200, 0.484	71.200, 0.976	71.200, 1.552	71.200, 0.056
358	71.400, 0.232	71.400, 0.486	71.400, 0.979	71.400, 1.558	71.400, 0.056
359	71.600, 0.233	71.600, 0.489	71.600, 0.982	71.600, 1.560	71.600, 0.056
360	71.800, 0.234	71.800, 0.489	71.800, 0.984	71.800, 1.566	71.800, 0.056
361	72.000, 0.234	72.000, 0.491	72.000, 0.988	72.000, 1.570	72.000, 0.057
362	72.200, 0.235	72.200, 0.491	72.200, 0.991	72.200, 1.574	72.200, 0.056
363	72.400, 0.236	72.400, 0.492	72.400, 0.995	72.400, 1.576	72.400, 0.056
364	72.600, 0.238	72.600, 0.494	72.600, 0.996	72.600, 1.581	72.600, 0.056
365	72.800, 0.239	72.800, 0.496	72.800, 0.999	72.800, 1.585	72.800, 0.057
366	73.000, 0.239	73.000, 0.498	73.000, 1.002	73.000, 1.588	73.000, 0.058
367	73.200, 0.240	73.200, 0.501	73.200, 1.006	73.200, 1.592	73.200, 0.059
368	73.400, 0.240	73.400, 0.503	73.400, 1.009	73.400, 1.598	73.400, 0.058
369	73.600, 0.239	73.600, 0.503	73.600, 1.014	73.600, 1.600	73.600, 0.058
370	73.800, 0.241	73.800, 0.506	73.800, 1.018	73.800, 1.604	73.800, 0.058
371	74.000, 0.241	74.000, 0.508	74.000, 1.020	74.000, 1.609	74.000, 0.056
372	74.200, 0.240	74.200, 0.510	74.200, 1.023	74.200, 1.614	74.200, 0.055
373	74.400, 0.240	74.400, 0.513	74.400, 1.025	74.400, 1.617	74.400, 0.055
374	74.600, 0.241	74.600, 0.514	74.600, 1.028	74.600, 1.620	74.600, 0.055
375	74.800, 0.241	74.800, 0.518	74.800, 1.031	74.800, 1.625	74.800, 0.055
376	75.000, 0.243	75.000, 0.518	75.000, 1.036	75.000, 1.627	75.000, 0.056
377	75.200, 0.245	75.200, 0.520	75.200, 1.038	75.200, 1.630	75.200, 0.057
378	75.400, 0.247	75.400, 0.520	75.400, 1.041	75.400, 1.634	75.400, 0.058
379	75.600, 0.248	75.600, 0.524	75.600, 1.043	75.600, 1.639	75.600, 0.057
380	75.800, 0.250	75.800, 0.525	75.800, 1.047	75.800, 1.643	75.800, 0.057
381	76.000, 0.250	76.000, 0.528	76.000, 1.050	76.000, 1.649	76.000, 0.056
382	76.200, 0.250	76.200, 0.530	76.200, 1.055	76.200, 1.654	76.200, 0.057
383	76.400, 0.252	76.400, 0.533	76.400, 1.057	76.400, 1.658	76.400, 0.056
384	76.600, 0.253	76.600, 0.533	76.600, 1.062	76.600, 1.660	76.600, 0.057
385	76.800, 0.252	76.800, 0.535	76.800, 1.066	76.800, 1.666	76.800, 0.056
386	77.000, 0.253	77.000, 0.537	77.000, 1.068	77.000, 1.668	77.000, 0.055
387	77.200, 0.255	77.200, 0.541	77.200, 1.070	77.200, 1.670	77.200, 0.054
388	77.400, 0.255	77.400, 0.540	77.400, 1.073	77.400, 1.676	77.400, 0.053
389	77.600, 0.257	77.600, 0.543	77.600, 1.076	77.600, 1.679	77.600, 0.054
390	77.800, 0.259	77.800, 0.544	77.800, 1.079	77.800, 1.681	77.800, 0.054
391	78.000, 0.260	78.000, 0.545	78.000, 1.082	78.000, 1.687	78.000, 0.055
392	78.200, 0.260	78.200, 0.546	78.200, 1.084	78.200, 1.692	78.200, 0.055
393	78.400, 0.258	78.400, 0.550	78.400, 1.088	78.400, 1.693	78.400, 0.055
394	78.600, 0.258	78.600, 0.551	78.600, 1.089	78.600, 1.699	78.600, 0.056
395	78.800, 0.258	78.800, 0.553	78.800, 1.092	78.800, 1.702	78.800, 0.055
396	79.000, 0.259	79.000, 0.555	79.000, 1.094	79.000, 1.705	79.000, 0.056
397	79.200, 0.262	79.200, 0.556	79.200, 1.099	79.200, 1.709	79.200, 0.056
398	79.400, 0.264	79.400, 0.558	79.400, 1.102	79.400, 1.712	79.400, 0.056
399	79.600, 0.265	79.600, 0.560	79.600, 1.105	79.600, 1.714	79.600, 0.054
400	79.800, 0.266	79.800, 0.561	79.800, 1.108	79.800, 1.718	79.800, 0.054
401	80.000, 0.269	80.000, 0.562	80.000, 1.111	80.000, 1.722	80.000, 0.053
402	80.200, 0.268	80.200, 0.566	80.200, 1.114	80.200, 1.725	80.200, 0.053
403	80.400, 0.269	80.400, 0.566	80.400, 1.116	80.400, 1.729	80.400, 0.053
404	80.600, 0.269	80.600, 0.570	80.600, 1.119	80.600, 1.733	80.600, 0.054
405	80.800, 0.270	80.800, 0.571	80.800, 1.122	80.800, 1.736	80.800, 0.055
406	81.000, 0.271	81.000, 0.572	81.000, 1.125	81.000, 1.739	81.000, 0.054
407	81.200, 0.272	81.200, 0.572	81.200, 1.128	81.200, 1.742	81.200, 0.053
408	81.400, 0.272	81.400, 0.574	81.400, 1.130	81.400, 1.745	81.400, 0.053
409	81.600, 0.273	81.600, 0.576	81.600, 1.133	81.600, 1.750	81.600, 0.053
410	81.800, 0.273	81.800, 0.576	81.800, 1.134	81.800, 1.751	81.800, 0.051
411	82.000, 0.273	82.000, 0.579	82.000, 1.138	82.000, 1.754	82.000, 0.052
412	82.200, 0.274	82.200, 0.580	82.200, 1.139	82.200, 1.759	82.200, 0.053
413	82.400, 0.274	82.400, 0.583	82.400, 1.144	82.400, 1.761	82.400, 0.054
414	82.600, 0.275	82.600, 0.581	82.600, 1.147	82.600, 1.762	82.600, 0.053
415	82.800, 0.275	82.800, 0.585	82.800, 1.150	82.800, 1.767	82.800, 0.053
416	83.000, 0.275	83.000, 0.586	83.000, 1.153	83.000, 1.771	83.000, 0.053
417	83.200, 0.275	83.200, 0.589	83.200, 1.156	83.200, 1.773	83.200, 0.052
418	83.400, 0.278	83.400, 0.588	83.400, 1.159	83.400, 1.777	83.400, 0.051
419	83.600, 0.278	83.600, 0.591	83.600, 1.160	83.600, 1.781	83.600, 0.052
420	83.800, 0.280	83.800, 0.592	83.800, 1.163	83.800, 1.784	83.800, 0.053
421	84.000, 0.279	84.000, 0.593	84.000, 1.167	84.000, 1.785	84.000, 0.052
422	84.200, 0.281	84.200, 0.595	84.200, 1.170	84.200, 1.789	84.200, 0.053
423	84.400, 0.281	84.400, 0.598	84.400, 1.174	84.400, 1.791	84.400, 0.054
424	84.600, 0.281	84.600, 0.600	84.600, 1.176	84.600, 1.794	84.600, 0.052
425	84.800, 0.281	84.800, 0.602	84.800, 1.178	84.800, 1.796	84.800, 0.051
426	85.000, 0.283	85.000, 0.603	85.000, 1.180	85.000, 1.799	85.000, 0.051
427	85.200, 0.282	85.200, 0.605	85.200, 1.183	85.200, 1.802	85.200, 0.051
428	85.400, 0.282	85.400, 0.608	85.400, 1.186	85.400, 1.805	85.400, 0.050
429	85.600, 0.284	85.600, 0.609	85.600, 1.190	85.600, 1.808	85.600, 0.051
430	85.800, 0.285	85.800, 0.610	85.800, 1.192	85.800, 1.812	85.800, 0.050
431	86.000, 0.285	86.000, 0.613	86.000, 1.195	86.000, 1.815	86.000, 0.051
432	86.200, 0.288	86.200, 0.613	86.200, 1.198	86.200, 1.819	86.200, 0.051
433	86.400, 0.290	86.400, 0.613	86.400, 1.199	86.400, 1.822	86.400, 0.051
434	86.600, 0.290	86.600, 0.617	86.600, 1.201	86.600, 1.825	86.600, 0.050
435	86.800, 0.291	86.800, 0.621	86.800, 1.205	86.800, 1.827	86.800, 0.050
436	87.000, 0.292	87.000, 0.620	87.000, 1.206	87.000, 1.832	87.000, 0.048
437	87.200, 0.292	87.200, 0.623	87.200, 1.207	87.200, 1.833	87.200, 0.048
438	87.400, 0.291	87.400, 0.625	87.400, 1.210	87.400, 1.837	87.400, 0.047
439	87.600, 0.294	87.600, 0.625	87.600, 1.214	87.600, 1.839	87.600, 0.048
440	87.800, 0.294	87.800, 0.625	87.800, 1.216	87.800, 1.842	87.800, 0.048
441	88.000, 0.294	88.000, 0.628	88.000, 1.220	88.000, 1.845	88.000, 0.050
442	88.200, 0.294	88.200, 0.629	88.200, 1.224	88.200, 1.847	88.200, 0.049
443	88.400, 0.294	88.400, 0.630	88.400, 1.226	88.400, 1.849	88.400, 0.048
444	88.600, 0.295	88.600, 0.632	88.600, 1.227	88.600, 1.852	88.600, 0.049
445	88.800, 0.294	88.800, 0.634	88.800, 1.230	88.800, 1.854	88.800, 0.050
446	89.000, 0.295	89.000, 0.638	89.000, 1.231	89.000, 1.855	89.000, 0.049
447	89.200, 0.297	89.200, 0.640	89.200, 1.232	89.200, 1.857	89.200, 0.050
448	89.400, 0.299	89.400, 0.641	89.400, 1.235	89.400, 1.862	89.400, 0.051
449	89.600, 0.299	89.600, 0.643	89.600, 1.238	89.600, 1.864	89.600, 0.049
450	89.800, 0.302	89.800, 0.644	89.800, 1.241	89.800, 1.866	89.800, 0.049
451	90.000, 0.304	90.000, 0.644	90.000, 1.243	90.000, 1.870	90.000, 0.048
452	90.200, 0.304	90.200, 0.645	90.200, 1.246	90.200, 1.874	90.200, 0.048
453	90.400, 0.305	90.400, 0.646	90.400, 1.249	90.400, 1.876	90.400, 0.048
454	90.600, 0.305	90.600, 0.647	90.600, 1.249	90.600, 1.879	90.600, 0.048
455	90.800, 0.305	90.800, 0.649	90.800, 1.251	90.800, 1.882	90.800, 0.047
456	91.000, 0.304	91.000, 0.649	91.000, 1.254	91.000, 1.884	91.000, 0.048
457	91.200, 0.305	91.200, 0.652	91.200, 1.256	91.200, 1.886	91.200, 0.046
458	91.400, 0.305	91.400, 0.653	91.400, 1.259	91.400, 1.888	91.400, 0.046
459	91.600, 0.308	91.600, 0.655	91.600, 1.263	91.600, 1.891	91.600, 0.046
460	91.800, 0.307	91.800, 0.657	91.800, 1.266	91.800, 1.896	91.800, 0.046
461	92.000, 0.310	92.000, 0.660	92.000, 1.268	92.000, 1.897	92.000, 0.047
462	92.200, 0.310	92.200, 0.660	92.200, 1.271	92.200, 1.899	92.200, 0.047
463	92.400, 0.310	92.400, 0.663	92.400, 1.272	92.400, 1.900	92.400, 0.048
464	92.600, 0.309	92.600, 0.666	92.600, 1.274	92.600, 1.902	92.600, 0.049
465	92.800, 0.311	92.800, 0.667	92.800, 1.276	92.800, 1.902	92.800, 0.050
466	93.000, 0.312	93.000, 0.669	93.000, 1.278	93.000, 1.905	93.000, 0.048
467	93.200, 0.312	93.200, 0.672	93.200, 1.282	93.200, 1.909	93.200, 0.049
468	93.400, 0.313	93.400, 0.672	93.400, 1.285	93.400, 1.912	93.400, 0.048
469	93.600, 0.314	93.600, 0.673	93.600, 1.288	93.600, 1.915	93.600, 0.047
470	93.800, 0.314	93.800, 0.674	93.800, 1.292	93.800, 1.918	93.800, 0.046
471	94.000, 0.313	94.000, 0.675	94.000, 1.294	94.000, 1.921	94.000, 0.047
472	94.200, 0.314	94.200, 0.676	94.200, 1.296	94.200, 1.923	94.200, 0.046
473	94.400, 0.316	94.400, 0.679	94.400, 1.296	94.400, 1.924	94.400, 0.047
474	94.600, 0.317	94.600, 0.679	94.600, 1.298	94.600, 1.927	94.600, 0.047
475	94.800, 0.318	94.800, 0.679	94.800, 1.301	94.800, 1.930	94.800, 0.046
476	95.000, 0.318	95.000, 0.681	95.000, 1.303	95.000, 1.930	95.000, 0.047
477	95.200, 0.320	95.200, 0.682	95.200, 1.306	95.200, 1.932	95.200, 0.046
478	95.400, 0.319	95.400, 0.684	95.400, 1.308	95.400, 1.934	95.400, 0.046
479	95.600, 0.320	95.600, 0.686	95.600, 1.309	95.600, 1.935	95.600, 0.046
480	95.800, 0.321	95.800, 0.688	95.800, 1.310	95.800, 1.938	95.800, 0.047
481	96.000, 0.323	96.000, 0.690	96.000, 1.312	96.000, 1.940	96.000, 0.046
482	96.200, 0.323	96.200, 0.691	96.200, 1.313	96.200, 1.942	96.200, 0.046
483	96.400, 0.324	96.400, 0.693	96.400, 1.317	96.400, 1.947	96.400, 0.046
484	96.600, 0.324	96.600, 0.695	96.600, 1.319	96.600, 1.949	96.600, 0.046
485	96.800, 0.324	96.800, 0.695	96.800, 1.323	96.800, 1.950	96.800, 0.046
486	97.000, 0.323	97.000, 0.697	97.000, 1.326	97.000, 1.953	97.000, 0.045
487	97.200, 0.323	97.200, 0.698	97.200, 1.329	97.200, 1.955	97.200, 0.046
488	97.400, 0.325	97.400, 0.698	97.400, 1.329	97.400, 1.958	97.400, 0.045
489	97.600, 0.327	97.600, 0.698	97.600, 1.331	97.600, 1.958	97.600, 0.045
490	97.800, 0.329	97.800, 0.702	97.800, 1.332	97.800, 1.960	97.800, 0.046
491	98.000, 0.331	98.000, 0.702	98.000, 1.334	98.000, 1.962	98.000, 0.046
492	98.200, 0.331	98.200, 0.704	98.200, 1.335	98.200, 1.965	98.200, 0.047
493	98.400, 0.329	98.400, 0.707	98.400, 1.338	98.400, 1.964	98.400, 0.047
494	98.600, 0.330	98.600, 0.711	98.600, 1.342	98.600, 1.969	98.600, 0.048
495	98.800, 0.332	98.800, 0.711	98.800, 1.343	98.800, 1.971	98.800, 0.047
496	99.000, 0.332	99.000, 0.713	99.000, 1.346	99.000, 1.972	99.000, 0.046
497	99.200, 0.333	99.200, 0.714	99.200, 1.349	99.200, 1.974	99.200, 0.045
498	99.400, 0.335	99.400, 0.715	99.400, 1.352	99.400, 1.976	99.400, 0.046
499	99.600, 0.335	99.600, 0.716	99.600, 1.353	99.600, 1.977	99.600, 0.046
500	99.800, 0.333	99.800, 0.717	99.800, 1.355	99.800, 1.980	99.800, 0.045
501	100.000, 0.333	100.000, 0.719	100.000, 1.358	100.000, 1.983	100.000, 0.047
502	100.200, 0.333	100.200, 0.720	100.200, 1.360	100.200, 1.984	100.200, 0.046
503	100.400, 0.334	100.400, 0.721	100.400, 1.363	100.400, 1.986	100.400, 0.044
504	100.600, 0.335	100.600, 0.721	100.600, 1.364	100.600, 1.986	100.600, 0.043
505	100.800, 0.338	100.800, 0.723	100.800, 1.367	100.800, 1.988	100.800, 0.045
506	101.000, 0.337	101.000, 0.724	101.000, 1.367	101.000, 1.988	101.000, 0.044
507	101.200, 0.338	101.200, 0.726	101.200, 1.369	101.200, 1.992	101.200, 0.044
508	101.400, 0.339	101.400, 0.727	101.400, 1.369	101.400, 1.993	101.400, 0.045
509	101.600, 0.340	101.600, 0.730	101.600, 1.372	101.600, 1.996	101.600, 0.045
510	101.800, 0.341	101.800, 0.730	101.800, 1.375	101.800, 1.996	101.800, 0.043
511	102.000, 0.342	102.000, 0.732	102.000, 1.376	102.000, 1.999	102.000, 0.044
512	102.200, 0.343	102.200, 0.733	102.200, 1.379	102.200, 1.999	102.200, 0.044
513	102.400, 0.343	102.400, 0.735	102.400, 1.382	102.400, 2.002	102.400, 0.043
514	102.600, 0.346	102.600, 0.734	102.600, 1.384	102.600, 2.004	102.600, 0.043
515	102.800, 0.346	102.800, 0.736	102.800, 1.385	102.800, 2.007	102.800, 0.044
516	103.000, 0.348	103.000, 0.738	103.000, 1.387	103.000, 2.007	103.000, 0.044
517	103.200, 0.348	103.200, 0.739	103.200, 1.389	103.200, 2.010	103.200, 0.043
518	103.400, 0.348	103.400, 0.740	103.400, 1.391	103.400, 2.014	103.400, 0.045
519	103.600, 0.347	103.600, 0.742	103.600, 1.392	103.600, 2.015	103.600, 0.045
520	103.800, 0.347	103.800, 0.745	103.800, 1.395	103.800, 2.018	103.800, 0.045
521	104.000, 0.346	104.000, 0.745	104.000, 1.398	104.000, 2.020	104.000, 0.044
522	104.200, 0.348	104.200, 0.746	104.200, 1.401	104.200, 2.023	104.200, 0.044
523	104.400, 0.349	104.400, 0.750	104.400, 1.403	104.400, 2.022	104.400, 0.043
524	104.600, 0.349	104.600, 0.751	104.600, 1.405	104.600, 2.023	104.600, 0.043
525	104.800, 0.350	104.800, 0.752	104.800, 1.407	104.800, 2.024	104.800, 0.043
526	105.000, 0.352	105.000, 0.753	105.000, 1.409	105.000, 2.026	105.000, 0.043
527	105.200, 0.352	105.200, 0.755	105.200, 1.409	105.200, 2.026	105.200, 0.044
528	105.400, 0.352	105.400, 0.754	105.400, 1.411	105.400, 2.027	105.400, 0.043
529	105.600, 0.354	105.600, 0.754	105.600, 1.412	105.600, 2.030	105.600, 0.042
530	105.800, 0.353	105.800, 0.758	105.800, 1.412	105.800, 2.030	105.800, 0.042
531	106.000, 0.354	106.000, 0.758	106.000, 1.414	106.000, 2.033	106.000, 0.042
532	106.200, 0.355	106.200, 0.760	106.200, 1.416	106.200, 2.035	106.200, 0.041
533	106.400, 0.357	106.400, 0.762	106.400, 1.417	106.400, 2.037	106.400, 0.043
534	106.600, 0.356	106.600, 0.765	106.600, 1.419	106.600, 2.037	106.600, 0.043
535	106.800, 0.357	106.800, 0.765	106.800, 1.422	106.800, 2.039	106.800, 0.043
536	107.000, 0.357	107.000, 0.766	107.000, 1.423	107.000, 2.039	107.000, 0.044
537	107.200, 0.357	107.200, 0.769	107.200, 1.427	107.200, 2.040	107.200, 0.044
538	107.400, 0.356	107.400, 0.768	107.400, 1.429	107.400, 2.043	107.400, 0.043
539	107.600, 0.357	107.600, 0.770	107.600, 1.431	107.600, 2.046	107.600, 0.043
540	107.800, 0.360	107.800, 0.771	107.800, 1.433	107.800, 2.048	107.800, 0.044
541	108.000, 0.362	108.000, 0.774	108.000, 1.436	108.000, 2.051	108.000, 0.043
542	108.200, 0.361	108.200, 0.772	108.200, 1.437	108.200, 2.052	108.200, 0.043
543	108.400, 0.362	108.400, 0.775	108.400, 1.439	108.400, 2.051	108.400, 0.043
544	108.600, 0.363	108.600, 0.775	108.600, 1.441	108.600, 2.052	108.600, 0.043
545	108.800, 0.362	108.800, 0.777	108.800, 1.442	108.800, 2.053	108.800, 0.042
546	109.000, 0.362	109.000, 0.778	109.000, 1.445	109.000, 2.054	109.000, 0.044
547	109.200, 0.363	109.200, 0.779	109.200, 1.446	109.200, 2.056	109.200, 0.044
548	109.400, 0.365	109.400, 0.781	109.400, 1.447	109.400, 2.059	109.400, 0.044
549	109.600, 0.365	109.600, 0.780	109.600, 1.447	109.600, 2.062	109.600, 0.043
550	109.800, 0.364	109.800, 0.782	109.800, 1.449	109.800, 2.062	109.800, 0.043
551	110.000, 0.365	110.000, 0.783	110.000, 1.449	110.000, 2.064	110.000, 0.043
552	110.200, 0.366	110.200, 0.784	110.200, 1.450	110.200, 2.065	110.200, 0.043
553	110.400, 0.366	110.400, 0.786	110.400, 1.453	110.400, 2.068	110.400, 0.042
554	110.600, 0.367	110.600, 0.788	110.600, 1.455	110.600, 2.067	110.600, 0.042
555	110.800, 0.369	110.800, 0.790	110.800, 1.456	110.800, 2.069	110.800, 0.041
556	111.000, 0.370	111.000, 0.791	111.000, 1.458	111.000, 2.070	111.000, 0.041
557	111.200, 0.371	111.200, 0.793	111.200, 1.459	111.200, 2.074	111.200, 0.041
558	111.400, 0.372	111.400, 0.794	111.400, 1.461	111.400, 2.072	111.400, 0.041
559	111.600, 0.372	111.600, 0.797	111.600, 1.463	111.600, 2.075	111.600, 0.043
560	111.800, 0.373	111.800, 0.796	111.800, 1.464	111.800, 2.076	111.800, 0.043
561	112.000, 0.374	112.000, 0.797	112.000, 1.465	112.000, 2.078	112.000, 0.043
562	112.200, 0.374	112.200, 0.799	112.200, 1.467	112.200, 2.077	112.200, 0.042
563	112.400, 0.374	112.400, 0.799	112.400, 1.470	112.400, 2.080	112.400, 0.042
564	112.600, 0.374	112.600, 0.801	112.600, 1.471	112.600, 2.079	112.600, 0.041
565	112.800, 0.376	112.800, 0.801	112.800, 1.474	112.800, 2.080	112.800, 0.040
566	113.000, 0.375	113.000, 0.803	113.000, 1.477	113.000, 2.080	113.000, 0.039
567	113.200, 0.376	113.200, 0.804	113.200, 1.478	113.200, 2.082	113.200, 0.040
568	113.400, 0.376	113.400, 0.806	113.400, 1.480	113.400, 2.082	113.400, 0.039
569	113.600, 0.378	113.600, 0.805	113.600, 1.482	113.600, 2.085	113.600, 0.039
570	113.800, 0.377	113.800, 0.808	113.800, 1.483	113.800, 2.088	113.800, 0.040
571	114.000, 0.380	114.000, 0.809	114.000, 1.483	114.000, 2.090	114.000, 0.040
572	114.200, 0.379	114.200, 0.810	114.200, 1.485	114.200, 2.092	114.200, 0.041
573	114.400, 0.381	114.400, 0.809	114.400, 1.488	114.400, 2.093	114.400, 0.042
574	114.600, 0.380	114.600, 0.814	114.600, 1.489	114.600, 2.093	114.600, 0.041
575	114.800, 0.382	114.800, 0.813	114.800, 1.492	114.800, 2.094	114.800, 0.041
576	115.000, 0.380	115.000, 0.816	115.000, 1.494	115.000, 2.094	115.000, 0.041
577	115.200, 0.381	115.200, 0.817	115.200, 1.496	115.200, 2.094	115.200, 0.041
578	115.400, 0.380	115.400, 0.819	115.400, 1.496	115.400, 2.097	115.400, 0.041
579	115.600, 0.380	115.600, 0.818	115.600, 1.498	115.600, 2.100	115.600, 0.041
580	115.800, 0.380	115.800, 0.820	115.800, 1.499	115.800, 2.101	115.800, 0.041
581	116.000, 0.383	116.000, 0.820	116.000, 1.501	116.000, 2.101	116.000, 0.041
582	116.200, 0.385	116.200, 0.823	116.200, 1.503	116.200, 2.101	116.200, 0.041
583	116.400, 0.386	116.400, 0.824	116.400, 1.504	116.400, 2.101	116.400, 0.042
584	116.600, 0.387	116.600, 0.824	116.600, 1.506	116.600, 2.101	116.600, 0.041
585	116.800, 0.388	116.800, 0.828	116.800, 1.506	116.800, 2.103	116.800, 0.042
586	117.000, 0.388	117.000, 0.827	117.000, 1.507	117.000, 2.106	117.000, 0.041
587	117.200, 0.389	117.200, 0.828	117.200, 1.508	117.200, 2.106	117.200, 0.041
588	117.400, 0.390	117.400, 0.830	117.400, 1.510	117.400, 2.109	117.400, 0.041
589	117.600, 0.391	117.600, 0.830	117.600, 1.512	117.600, 2.109	117.600, 0.041
590	117.800, 0.391	117.800, 0.830	117.800, 1.512	117.800, 2.109	117.800, 0.042
591	118.000, 0.389	118.000, 0.833	118.000, 1.513	118.000, 2.109	118.000, 0.042
592	118.200, 0.388	118.200, 0.834	118.200, 1.515	118.200, 2.111	118.200, 0.042
593	118.400, 0.388	118.400, 0.835	118.400, 1.515	118.400, 2.112	118.400, 0.041
594	118.600, 0.387	118.600, 0.838	118.600, 1.517	118.600, 2.113	118.600, 0.041
595	118.800, 0.389	118.800, 0.837	118.800, 1.520	118.800, 2.114	118.800, 0.040
596	119.000, 0.391	119.000, 0.838	119.000, 1.523	119.000, 2.116	119.000, 0.039
597	119.200, 0.392	119.200, 0.837	119.200, 1.523	119.200, 2.118	119.200, 0.039
598	119.400, 0.393	119.400, 0.838	119.400, 1.524	119.400, 2.118	119.400, 0.039
599	119.600, 0.395	119.600, 0.839	119.600, 1.523	119.600, 2.120	119.600, 0.039
600	119.800, 0.394	119.800, 0.842	119.800, 1.525	119.800, 2.121	119.800, 0.040
601	120.000, 0.395	120.000, 0.842	120.000, 1.524	120.000, 2.121	120.000, 0.042
602	120.200, 0.395	120.200, 0.844	120.200, 1.529	120.200, 2.120	120.200, 0.042
603	120.400, 0.395	120.400, 0.846	120.400, 1.530	120.400, 2.123	120.400, 0.042
604	120.600, 0.396	120.600, 0.845	120.600, 1.534	120.600, 2.123	120.600, 0.041
605	120.800, 0.396	120.800, 0.847	120.800, 1.535	120.800, 2.124	120.800, 0.041
606	121.000, 0.396	121.000, 0.850	121.000, 1.538	121.000, 2.127	121.000, 0.038
607	121.200, 0.397	121.200, 0.851	121.200, 1.538	121.200, 2.128	121.200, 0.039
608	121.400, 0.397	121.400, 0.853	121.400, 1.540	121.400, 2.128	121.400, 0.039
609	121.600, 0.398	121.600, 0.855	121.600, 1.539	121.600, 2.130	121.600, 0.040
610	121.800, 0.398	121.800, 0.854	121.800, 1.540	121.800, 2.132	121.800, 0.039
611	122.000, 0.399	122.000, 0.855	122.000, 1.542	122.000, 2.132	122.000, 0.041
612	122.200, 0.399	122.200, 0.857	122.200, 1.543	122.200, 2.133	122.200, 0.039
613	122.400, 0.399	122.400, 0.858	122.400, 1.544	122.400, 2.133	122.400, 0.039
614	122.600, 0.400	122.600, 0.858	122.600, 1.546	122.600, 2.134	122.600, 0.038
615	122.800, 0.402	122.800, 0.859	122.800, 1.549	122.800, 2.134	122.800, 0.037
616	123.000, 0.402	123.000, 0.861	123.000, 1.550	123.000, 2.135	123.000, 0.036
617	123.200, 0.403	123.200, 0.861	123.200, 1.552	123.200, 2.136	123.200, 0.036
618	123.400, 0.405	123.400, 0.861	123.400, 1.553	123.400, 2.138	123.400, 0.037
619	123.600, 0.404	123.600, 0.862	123.600, 1.556	123.600, 2.140	123.600, 0.039
620	123.800, 0.403	123.800, 0.863	123.800, 1.557	123.800, 2.141	123.800, 0.039
621	124.000, 0.404	124.000, 0.865	124.000, 1.557	124.000, 2.144	124.000, 0.040
622	124.200, 0.406	124.200, 0.867	124.200, 1.558	124.200, 2.143	124.200, 0.040
623	124.400, 0.405	124.400, 0.867	124.400, 1.560	124.400, 2.143	124.400, 0.040
624	124.600, 0.406	124.600, 0.870	124.600, 1.560	124.600, 2.143	124.600, 0.040
625	124.800, 0.406	124.800, 0.870	124.800, 1.561	124.800, 2.140	124.800, 0.039
626	125.000, 0.408	125.000, 0.870	125.000, 1.563	125.000, 2.141	125.000, 0.038
627	125.200, 0.405	125.200, 0.871	125.200, 1.565	125.200, 2.144	125.200, 0.038
628	125.400, 0.405	125.400, 0.873	125.400, 1.567	125.400, 2.145	125.400, 0.038
629	125.600, 0.404	125.600, 0.873	125.600, 1.568	125.600, 2.146	125.600, 0.039
630	125.800, 0.406	125.800, 0.875	125.800, 1.569	125.800, 2.148	125.800, 0.040
631	126.000, 0.407	126.000, 0.877	126.000, 1.571	126.000, 2.146	126.000, 0.040
632	126.200, 0.409	126.200, 0.878	126.200, 1.572	126.200, 2.147	126.200, 0.040
633	126.400, 0.410	126.400, 0.879	126.400, 1.572	126.400, 2.147	126.400, 0.039
634	126.600, 0.411	126.600, 0.879	126.600, 1.574	126.600, 2.150	126.600, 0.039
635	126.800, 0.411	126.800, 0.882	126.800, 1.574	126.800, 2.152	126.800, 0.039
636	127.000, 0.411	127.000, 0.882	127.000, 1.575	127.000, 2.155	127.000, 0.039
637	127.200, 0.412	127.200, 0.884	127.200, 1.575	127.200, 2.155	127.200, 0.039
638	127.400, 0.412	127.400, 0.885	127.400, 1.577	127.400, 2.156	127.400, 0.039
639	127.600, 0.413	127.600, 0.889	127.600, 1.578	127.600, 2.155	127.600, 0.040
640	127.800, 0.413	127.800, 0.887	127.800, 1.581	127.800, 2.155	127.800, 0.038
641	128.000, 0.413	128.000, 0.889	128.000, 1.583	128.000, 2.155	128.000, 0.039
642	128.200, 0.413	128.200, 0.889	128.200, 1.583	128.200, 2.156	128.200, 0.040
643	128.400, 0.413	128.400, 0.888	128.400, 1.586	128.400, 2.156	128.400, 0.040
644	128.600, 0.414	128.600, 0.890	128.600, 1.587	128.600, 2.159	128.600, 0.039
645	128.800, 0.416	128.800, 0.891	128.800, 1.588	128.800, 2.161	128.800, 0.041
646	129.000, 0.417	129.000, 0.891	129.000, 1.590	129.000, 2.162	129.000, 0.040
647	129.200, 0.418	129.200, 0.892	129.200, 1.592	129.200, 2.163	129.200, 0.038
648	129.400, 0.419	129.400, 0.896	129.400, 1.592	129.400, 2.164	129.400, 0.039
649	129.600, 0.420	129.600, 0.895	129.600, 1.596	129.600, 2.163	129.600, 0.039
650	129.800, 0.421	129.800, 0.894	129.800, 1.596	129.800, 2.164	129.800, 0.038
651	130.000, 0.421	130.000, 0.896	130.000, 1.597	130.000, 2.163	130.000, 0.038
652	130.200, 0.421	130.200, 0.896	130.200, 1.597	130.200, 2.164	130.200, 0.038
653	130.400, 0.423	130.400, 0.897	130.400, 1.597	130.400, 2.165	130.400, 0.036
654	130.600, 0.423	130.600, 0.898	130.600, 1.595	130.600, 2.166	130.600, 0.037
655	130.800, 0.423	130.800, 0.901	130.800, 1.597	130.800, 2.165	130.800, 0.037
656	131.000, 0.422	131.000, 0.900	131.000, 1.599	131.000, 2.167	131.000, 0.037
657	131.200, 0.423	131.200, 0.902	131.200, 1.600	131.200, 2.167	131.200, 0.036
658	131.400, 0.423	131.400, 0.904	131.400, 1.602	131.400, 2.168	131.400, 0.037
659	131.600, 0.424	131.600, 0.904	131.600, 1.604	131.600, 2.170	131.600, 0.037
660	131.800, 0.425	131.800, 0.906	131.800, 1.606	131.800, 2.171	131.800, 0.037
661	132.000, 0.427	132.000, 0.908	132.000, 1.606	132.000, 2.170	132.000, 0.037
662	132.200, 0.427	132.200, 0.908	132.200, 1.606	132.200, 2.171	132.200, 0.039
663	132.400, 0.427	132.400, 0.907	132.400, 1.607	132.400, 2.170	132.400, 0.038
664	132.600, 0.426	132.600, 0.909	132.600, 1.607	132.600, 2.171	132.600, 0.039
665	132.800, 0.428	132.800, 0.909	132.800, 1.606	132.800, 2.170	132.800, 0.039
666	133.000, 0.428	133.000, 0.909	133.000, 1.607	133.000, 2.173	133.000, 0.039
667	133.200, 0.428	133.200, 0.909	133.200, 1.609	133.200, 2.174	133.200, 0.037
668	133.400, 0.427	133.400, 0.911	133.400, 1.610	133.400, 2.174	133.400, 0.037
669	133.600, 0.428	133.600, 0.911	133.600, 1.611	133.600, 2.175	133.600, 0.036
670	133.800, 0.429	133.800, 0.912	133.800, 1.614	133.800, 2.176	133.800, 0.036
671	134.000, 0.429	134.000, 0.914	134.000, 1.618	134.000, 2.176	134.000, 0.036
672	134.200, 0.430	134.200, 0.917	134.200, 1.619	134.200, 2.176	134.200, 0.036
673	134.400, 0.430	134.400, 0.918	134.400, 1.621	134.400, 2.179	134.400, 0.037
674	134.600, 0.431	134.600, 0.919	134.600, 1.622	134.600, 2.179	134.600, 0.037
675	134.800, 0.432	134.800, 0.920	134.800, 1.622	134.800, 2.179	134.800, 0.037
676	135.000, 0.431	135.000, 0.920	135.000, 1.621	135.000, 2.181	135.000, 0.037
677	135.200, 0.431	135.200, 0.922	135.200, 1.621	135.200, 2.182	135.200, 0.037
678	135.400, 0.433	135.400, 0.922	135.400, 1.621	135.400, 2.182	135.400, 0.037
679	135.600, 0.433	135.600, 0.924	135.600, 1.624	135.600, 2.184	135.600, 0.036
680	135.800, 0.433	135.800, 0.925	135.800, 1.626	135.800, 2.184	135.800, 0.036
681	136.000, 0.434	136.000, 0.925	136.000, 1.626	136.000, 2.183	136.000, 0.036
682	136.200, 0.435	136.200, 0.926	136.200, 1.627	136.200, 2.182	136.200, 0.036
683	136.400, 0.435	136.400, 0.927	136.400, 1.628	136.400, 2.182	136.400, 0.036
684	136.600, 0.435	136.600, 0.928	136.600, 1.628	136.600, 2.181	136.600, 0.037
685	136.800, 0.436	136.800, 0.927	136.800, 1.630	136.800, 2.182	136.800, 0.037
686	137.000, 0.437	137.000, 0.928	137.000, 1.633	137.000, 2.181	137.000, 0.037
687	137.200, 0.437	137.200, 0.929	137.200, 1.636	137.200, 2.185	137.200, 0.037
688	137.400, 0.437	137.400, 0.930	137.400, 1.637	137.400, 2.186	137.400, 0.036
689	137.600, 0.439	137.600, 0.931	137.600, 1.640	137.600, 2.187	137.600, 0.035
690	137.800, 0.436	137.800, 0.932	137.800, 1.640	137.800, 2.188	137.800, 0.036
691	138.000, 0.438	138.000, 0.935	138.000, 1.641	138.000, 2.188	138.000, 0.036
692	138.200, 0.440	138.200, 0.936	138.200, 1.640	138.200, 2.190	138.200, 0.036
693	138.400, 0.439	138.400, 0.937	138.400, 1.640	138.400, 2.190	138.400, 0.034
694	138.600, 0.439	138.600, 0.938	138.600, 1.643	138.600, 2.191	138.600, 0.034
695	138.800, 0.442	138.800, 0.940	138.800, 1.642	138.800, 2.193	138.800, 0.035
696	139.000, 0.441	139.000, 0.938	139.000, 1.642	139.000, 2.193	139.000, 0.035
697	139.200, 0.441	139.200, 0.939	139.200, 1.643	139.200, 2.192	139.200, 0.035
698	139.400, 0.443	139.400, 0.939	139.400, 1.645	139.400, 2.193	139.400, 0.035
699	139.600, 0.444	139.600, 0.938	139.600, 1.642	139.600, 2.194	139.600, 0.036
700	139.800, 0.443	139.800, 0.941	139.800, 1.645	139.800, 2.194	139.800, 0.035
701	140.000, 0.443	140.000, 0.942	140.000, 1.648	140.000, 2.197	140.000, 0.035
702	140.200, 0.443	140.200, 0.944	140.200, 1.648	140.200, 2.197	140.200, 0.036
703	140.400, 0.442	140.400, 0.944	140.400, 1.649	140.400, 2.197	140.400, 0.038
704	140.600, 0.443	140.600, 0.946	140.600, 1.651	140.600, 2.198	140.600, 0.038
705	140.800, 0.443	140.800, 0.943	140.800, 1.653	140.800, 2.197	140.800, 0.036
706	141.000, 0.444	141.000, 0.947	141.000, 1.653	141.000, 2.197	141.000, 0.036
707	141.200, 0.445	141.200, 0.946	141.200, 1.652	141.200, 2.198	141.200, 0.036
708	141.400, 0.446	141.400, 0.948	141.400, 1.654	141.400, 2.198	141.400, 0.035
709	141.600, 0.445	141.600, 0.948	141.600, 1.654	141.600, 2.199	141.600, 0.034
710	141.800, 0.446	141.800, 0.949	141.800, 1.654	141.800, 2.200	141.800, 0.034
711	142.000, 0.447	142.000, 0.949	142.000, 1.655	142.000, 2.201	142.000, 0.035
712	142.200, 0.447	142.200, 0.950	142.200, 1.658	142.200, 2.202	142.200, 0.035
713	142.400, 0.449	142.400, 0.951	142.400, 1.657	142.400, 2.203	142.400, 0.036
714	142.600, 0.451	142.600, 0.953	142.600, 1.659	142.600, 2.201	142.600, 0.037
715	142.800, 0.451	142.800, 0.955	142.800, 1.658	142.800, 2.200	142.800, 0.038
716	143.000, 0.450	143.000, 0.955	143.000, 1.661	143.000, 2.199	143.000, 0.037
717	143.200, 0.451	143.200, 0.957	143.200, 1.660	143.200, 2.201	143.200, 0.037
718	143.400, 0.450	143.400, 0.958	143.400, 1.662	143.400, 2.201	143.400, 0.037
719	143.600, 0.452	143.600, 0.958	143.600, 1.664	143.600, 2.202	143.600, 0.037
720	143.800, 0.454	143.800, 0.959	143.800, 1.666	143.800, 2.204	143.800, 0.035
721	144.000, 0.454	144.000, 0.959	144.000, 1.665	144.000, 2.204	144.000, 0.036
722	144.200, 0.454	144.200, 0.960	144.200, 1.666	144.200, 2.204	144.200, 0.036
723	144.400, 0.456	144.400, 0.962	144.400, 1.667	144.400, 2.206	144.400, 0.036
724	144.600, 0.454	144.600, 0.963	144.600, 1.667	144.600, 2.207	144.600, 0.035
725	144.800, 0.455	144.800, 0.964	144.800, 1.669	144.800, 2.206	144.800, 0.036
726	145.000, 0.456	145.000, 0.967	145.000, 1.670	145.000, 2.207	145.000, 0.035
727	145.200, 0.455	145.200, 0.966	145.200, 1.671	145.200, 2.207	145.200, 0.035
728	145.400, 0.454	145.400, 0.967	145.400, 1.670	145.400, 2.207	145.400, 0.035
729	145.600, 0.455	145.600, 0.968	145.600, 1.671	145.600, 2.206	145.600, 0.036
730	145.800, 0.455	145.800, 0.969	145.800, 1.671	145.800, 2.205	145.800, 0.036
731	146.000, 0.457	146.000, 0.969	146.000, 1.673	146.000, 2.205	146.000, 0.037
732	146.200, 0.459	146.200, 0.970	146.200, 1.675	146.200, 2.204	146.200, 0.038
733	146.400, 0.461	146.400, 0.969	146.400, 1.675	146.400, 2.207	146.400, 0.037
734	146.600, 0.462	146.600, 0.969	146.600, 1.677	146.600, 2.208	146.600, 0.038
735	146.800, 0.463	146.800, 0.971	146.800, 1.679	146.800, 2.208	146.800, 0.038
736	147.000, 0.462	147.000, 0.973	147.000, 1.678	147.000, 2.208	147.000, 0.037
737	147.200, 0.461	147.200, 0.973	147.200, 1.678	147.200, 2.207	147.200, 0.036
738	147.400, 0.461	147.400, 0.975	147.400, 1.679	147.400, 2.207	147.400, 0.036
739	147.600, 0.460	147.600, 0.976	147.600, 1.680	147.600, 2.208	147.600, 0.036
740	147.800, 0.460	147.800, 0.976	147.800, 1.679	147.800, 2.210	147.800, 0.037
741	148.000, 0.461	148.000, 0.974	148.000, 1.681	148.000, 2.210	148.000, 0.036
742	148.200, 0.460	148.200, 0.975	148.200, 1.683	148.200, 2.213	148.200, 0.036
743	148.400, 0.461	148.400, 0.978	148.400, 1.684	148.400, 2.211	148.400, 0.037
744	148.600, 0.462	148.600, 0.978	148.600, 1.685	148.600, 2.212	148.600, 0.037
745	148.800, 0.462	148.800, 0.979	148.800, 1.685	148.800, 2.211	148.800, 0.036
746	149.000, 0.463	149.000, 0.981	149.000, 1.686	149.000, 2.213	149.000, 0.036
747	149.200, 0.464	149.200, 0.982	149.200, 1.686	149.200, 2.212	149.200, 0.037
748	149.400, 0.465	149.400, 0.981	149.400, 1.686	149.400, 2.212	149.400, 0.035
749	149.600, 0.466	149.600, 0.983	149.600, 1.686	149.600, 2.211	149.600, 0.037
750	149.800, 0.467	149.800, 0.984	149.800, 1.688	149.800, 2.212	149.800, 0.037
751	150.000, 0.392	150.000, 0.868	150.000, 1.515	150.000, 1.958	150.000, -0.017
752	150.200, 0.392	150.200, 0.868	150.200, 1.513	150.200, 1.952	150.200, -0.012
753	150.400, 0.404	150.400, 0.878	150.400, 1.513	150.400, 1.944	150.400, -0.009
754	150.600, 0.402	150.600, 0.873	150.600, 1.510	150.600, 1.940	150.600, -0.010
755	150.800, 0.407	150.800, 0.873	150.800, 1.507	150.800, 1.929	150.800, -0.006
756	151.000, 0.410	151.000, 0.874	151.000, 1.504	151.000, 1.922	151.000, -0.003
757	151.200, 0.413	151.200, 0.873	151.200, 1.499	151.200, 1.911	151.200, -0.001
758	151.400, 0.412	151.400, 0.872	151.400, 1.490	151.400, 1.899	151.400, -0.000
759	151.600, 0.414	151.600, 0.870	151.600, 1.482	151.600, 1.884	151.600, 0.001
760	151.800, 0.413	151.800, 0.867	151.800, 1.473	151.800, 1.870	151.800, 0.002
761	152.000, 0.413	152.000, 0.865	152.000, 1.463	152.000, 1.852	152.000, 0.003
762	152.200, 0.412	152.200, 0.860	152.200, 1.451	152.200, 1.836	152.200, 0.004
763	152.400, 0.413	152.400, 0.855	152.400, 1.442	152.400, 1.819	152.400, 0.006
764	152.600, 0.411	152.600, 0.850	152.600, 1.431	152.600, 1.801	152.600, 0.007
765	152.800, 0.410	152.800, 0.845	152.800, 1.418	152.800, 1.782	152.800, 0.008
766	153.000, 0.409	153.000, 0.839	153.000, 1.405	153.000, 1.763	153.000, 0.009
767	153.200, 0.408	153.200, 0.833	153.200, 1.393	153.200, 1.744	153.200, 0.009
768	153.400, 0.406	153.400, 0.826	153.400, 1.379	153.400, 1.726	153.400, 0.011
769	153.600, 0.402	153.600, 0.820	153.600, 1.365	153.600, 1.708	153.600, 0.012
770	153.800, 0.402	153.800, 0.811	153.800, 1.352	153.800, 1.689	153.800, 0.013
771	154.000, 0.401	154.000, 0.804	154.000, 1.339	154.000, 1.671	154.000, 0.014
772	154.200, 0.400	154.200, 0.798	154.200, 1.324	154.200, 1.648	154.200, 0.016
773	154.400, 0.400	154.400, 0.791	154.400, 1.311	154.400, 1.629	154.400, 0.016
774	154.600, 0.399	154.600, 0.785	154.600, 1.299	154.600, 1.610	154.600, 0.017
775	154.800, 0.398	154.800, 0.780	154.800, 1.285	154.800, 1.592	154.800, 0.018
776	155.000, 0.396	155.000, 0.773	155.000, 1.273	155.000, 1.573	155.000, 0.019
777	155.200, 0.395	155.200, 0.767	155.200, 1.259	155.200, 1.554	155.200, 0.020
778	155.400, 0.392	155.400, 0.760	155.400, 1.247	155.400, 1.536	155.400, 0.021
779	155.600, 0.390	155.600, 0.753	155.600, 1.235	155.600, 1.519	155.600, 0.022
780	155.800, 0.388	155.800, 0.747	155.800, 1.224	155.800, 1.501	155.800, 0.023
781	156.000, 0.384	156.000, 0.740	156.000, 1.211	156.000, 1.484	156.000, 0.023
782	156.200, 0.381	156.200, 0.735	156.200, 1.197	156.200, 1.465	156.200, 0.025
783	156.400, 0.379	156.400, 0.728	156.400, 1.185	156.400, 1.446	156.400, 0.025
784	156.600, 0.378	156.600, 0.721	156.600, 1.175	156.600, 1.430	156.600, 0.025
785	156.800, 0.375	156.800, 0.715	156.800, 1.163	156.800, 1.412	156.800, 0.025
786	157.000, 0.374	157.000, 0.708	157.000, 1.152	157.000, 1.395	157.000, 0.027
787	157.200, 0.372	157.200, 0.701	157.200, 1.140	157.200, 1.378	157.200, 0.028
788	157.400, 0.370	157.400, 0.695	157.400, 1.130	157.400, 1.361	157.400, 0.030
789	157.600, 0.367	157.600, 0.689	157.600, 1.117	157.600, 1.343	157.600, 0.030
790	157.800, 0.366	157.800, 0.684	157.800, 1.107	157.800, 1.327	157.800, 0.032
791	158.000, 0.365	158.000, 0.677	158.000, 1.097	158.000, 1.311	158.000, 0.032
792	158.200, 0.362	158.200, 0.671	158.200, 1.087	158.200, 1.294	158.200, 0.033
793	158.400, 0.359	158.400, 0.665	158.400, 1.075	158.400, 1.280	158.400, 0.032
794	158.600, 0.358	158.600, 0.660	158.600, 1.065	158.600, 1.265	158.600, 0.033
795	158.800, 0.356	158.800, 0.654	158.800, 1.054	158.800, 1.250	158.800, 0.033
796	159.000, 0.353	159.000, 0.650	159.000, 1.043	159.000, 1.237	159.000, 0.034
797	159.200, 0.352	159.200, 0.645	159.200, 1.032	159.200, 1.221	159.200, 0.034
798	159.400, 0.351	159.400, 0.641	159.400, 1.022	159.400, 1.207	159.400, 0.036
799	159.600, 0.348	159.600, 0.635	159.600, 1.013	159.600, 1.192	159.600, 0.036
800	159.800, 0.347	159.800, 0.631	159.800, 1.003	159.800, 1.179	159.800, 0.036
801	160.000, 0.344	160.000, 0.626	160.000, 0.995	160.000, 1.163	160.000, 0.037
802	160.200, 0.342	160.200, 0.621	160.200, 0.987	160.200, 1.148	160.200, 0.037
803	160.400, 0.341	160.400, 0.616	160.400, 0.976	160.400, 1.136	160.400, 0.038
804	160.600, 0.340	160.600, 0.612	160.600, 0.967	160.600, 1.123	160.600, 0.039
805	160.800, 0.337	160.800, 0.607	160.800, 0.959	160.800, 1.111	160.800, 0.040
806	161.000, 0.335	161.000, 0.603	161.000, 0.950	161.000, 1.100	161.000, 0.040
807	161.200, 0.334	161.200, 0.600	161.200, 0.941	161.200, 1.089	161.200, 0.041
808	161.400, 0.332	161.400, 0.596	161.400, 0.933	161.400, 1.075	161.400, 0.042
809	161.600, 0.331	161.600, 0.591	161.600, 0.925	161.600, 1.064	161.600, 0.042
810	161.800, 0.331	161.800, 0.587	161.800, 0.918	161.800, 1.051	161.800, 0.042
811	162.000, 0.330	162.000, 0.583	162.000, 0.910	162.000, 1.040	162.000, 0.043
812	162.200, 0.328	162.200, 0.579	162.200, 0.902	162.200, 1.026	162.200, 0.044
813	162.400, 0.327	162.400, 0.574	162.400, 0.896	162.400, 1.015	162.400, 0.044
814	162.600, 0.326	162.600, 0.572	162.600, 0.889	162.600, 1.006	162.600, 0.045
815	162.800, 0.324	162.800, 0.570	162.800, 0.881	162.800, 0.996	162.800, 0.045
816	163.000, 0.323	163.000, 0.567	163.000, 0.876	163.000, 0.987	163.000, 0.046
817	163.200, 0.321	163.200, 0.564	163.200, 0.870	163.200, 0.977	163.200, 0.046
818	163.400, 0.319	163.400, 0.560	163.400, 0.862	163.400, 0.967	163.400, 0.048
819	163.600, 0.316	163.600, 0.558	163.600, 0.857	163.600, 0.956	163.600, 0.047
820	163.800, 0.315	163.800, 0.553	163.800, 0.851	163.800, 0.947	163.800, 0.048
821	164.000, 0.314	164.000, 0.550	164.000, 0.843	164.000, 0.937	164.000, 0.047
822	164.200, 0.313	164.200, 0.547	164.200, 0.837	164.200, 0.927	164.200, 0.046
823	164.400, 0.312	164.400, 0.544	164.400, 0.831	164.400, 0.917	164.400, 0.047
824	164.600, 0.310	164.600, 0.541	164.600, 0.824	164.600, 0.908	164.600, 0.048
825	164.800, 0.309	164.800, 0.538	164.800, 0.820	164.800, 0.900	164.800, 0.049
826	165.000, 0.308	165.000, 0.536	165.000, 0.815	165.000, 0.893	165.000, 0.050
827	165.200, 0.308	165.200, 0.534	165.200, 0.810	165.200, 0.885	165.200, 0.051
828	165.400, 0.306	165.400, 0.531	165.400, 0.805	165.400, 0.878	165.400, 0.052
829	165.600, 0.307	165.600, 0.528	165.600, 0.799	165.600, 0.871	165.600, 0.052
830	165.800, 0.306	165.800, 0.526	165.800, 0.793	165.800, 0.863	165.800, 0.052
831	166.000, 0.305	166.000, 0.523	166.000, 0.788	166.000, 0.855	166.000, 0.052
832	166.200, 0.304	166.200, 0.518	166.200, 0.783	166.200, 0.847	166.200, 0.052
833	166.400, 0.304	166.400, 0.516	166.400, 0.777	166.400, 0.839	166.400, 0.053
834	166.600, 0.302	166.600, 0.512	166.600, 0.774	166.600, 0.832	166.600, 0.053
835	166.800, 0.301	166.800, 0.511	166.800, 0.769	166.800, 0.825	166.800, 0.054
836	167.000, 0.300	167.000, 0.508	167.000, 0.763	167.000, 0.818	167.000, 0.054
837	167.200, 0.298	167.200, 0.507	167.200, 0.759	167.200, 0.812	167.200, 0.054
838	167.400, 0.296	167.400, 0.506	167.400, 0.755	167.400, 0.804	167.400, 0.054
839	167.600, 0.294	167.600, 0.504	167.600, 0.750	167.600, 0.796	167.600, 0.054
840	167.800, 0.294	167.800, 0.501	167.800, 0.746	167.800, 0.792	167.800, 0.055
841	168.000, 0.293	168.000, 0.499	168.000, 0.742	168.000, 0.785	168.000, 0.056
842	168.200, 0.292	168.200, 0.497	168.200, 0.738	168.200, 0.779	168.200, 0.056
843	168.400, 0.291	168.400, 0.494	168.400, 0.732	168.400, 0.773	168.400, 0.056
844	168.600, 0.290	168.600, 0.491	168.600, 0.728	168.600, 0.767	168.600, 0.057
845	168.800, 0.287	168.800, 0.488	168.800, 0.725	168.800, 0.760	168.800, 0.057
846	169.000, 0.285	169.000, 0.486	169.000, 0.722	169.000, 0.756	169.000, 0.056
847	169.200, 0.283	169.200, 0.484	169.200, 0.720	169.200, 0.751	169.200, 0.057
848	169.400, 0.282	169.400, 0.482	169.400, 0.717	169.400, 0.744	169.400, 0.058
849	169.600, 0.281	169.600, 0.479	169.600, 0.714	169.600, 0.739	169.600, 0.056
850	169.800, 0.281	169.800, 0.477	169.800, 0.709	169.800, 0.733	169.800, 0.056
851	170.000, 0.281	170.000, 0.475	170.000, 0.706	170.000, 0.728	170.000, 0.058
852	170.200, 0.280	170.200, 0.473	170.200, 0.701	170.200, 0.723	170.200, 0.057
853	170.400, 0.280	170.400, 0.471	170.400, 0.698	170.400, 0.719	170.400, 0.057
854	170.600, 0.279	170.600, 0.470	170.600, 0.693	170.600, 0.713	170.600, 0.058
855	170.800, 0.278	170.800, 0.468	170.800, 0.689	170.800, 0.708	170.800, 0.059
856	171.000, 0.278	171.000, 0.466	171.000, 0.686	171.000, 0.704	171.000, 0.059
857	171.200, 0.276	171.200, 0.464	171.200, 0.684	171.200, 0.700	171.200, 0.059
858	171.400, 0.275	171.400, 0.462	171.400, 0.679	171.400, 0.696	171.400, 0.061
859	171.600, 0.273	171.600, 0.461	171.600, 0.676	171.600, 0.691	171.600, 0.061
860	171.800, 0.271	171.800, 0.459	171.800, 0.672	171.800, 0.687	171.800, 0.061
861	172.000, 0.271	172.000, 0.458	172.000, 0.669	172.000, 0.683	172.000, 0.062
862	172.200, 0.271	172.200, 0.457	172.200, 0.666	172.200, 0.678	172.200, 0.063
863	172.400, 0.270	172.400, 0.455	172.400, 0.664	172.400, 0.673	172.400, 0.062
864	172.600, 0.270	172.600, 0.453	172.600, 0.662	172.600, 0.669	172.600, 0.063
865	172.800, 0.270	172.800, 0.450	172.800, 0.659	172.800, 0.665	172.800, 0.063
866	173.000, 0.268	173.000, 0.449	173.000, 0.656	173.000, 0.661	173.000, 0.062
867	173.200, 0.266	173.200, 0.446	173.200, 0.653	173.200, 0.658	173.200, 0.063
868	173.400, 0.265	173.400, 0.445	173.400, 0.650	173.400, 0.655	173.400, 0.064
869	173.600, 0.264	173.600, 0.443	173.600, 0.648	173.600, 0.651	173.600, 0.064
870	173.800, 0.263	173.800, 0.442	173.800, 0.644	173.800, 0.647	173.800, 0.063
871	174.000, 0.261	174.000, 0.440	174.000, 0.642	174.000, 0.644	174.000, 0.063
872	174.200, 0.261	174.200, 0.439	174.200, 0.639	174.200, 0.640	174.200, 0.063
873	174.400, 0.260	174.400, 0.438	174.400, 0.637	174.400, 0.635	174.400, 0.063
874	174.600, 0.260	174.600, 0.436	174.600, 0.635	174.600, 0.632	174.600, 0.063
875	174.800, 0.259	174.800, 0.435	174.800, 0.632	174.800, 0.629	174.800, 0.064
876	175.000, 0.260	175.000, 0.434	175.000, 0.630	175.000, 0.625	175.000, 0.065
877	175.200, 0.259	175.200, 0.433	175.200, 0.628	175.200, 0.621	175.200, 0.066
878	175.400, 0.258	175.400, 0.431	175.400, 0.625	175.400, 0.618	175.400, 0.065
879	175.600, 0.256	175.600, 0.430	175.600, 0.621	175.600, 0.615	175.600, 0.065
880	175.800, 0.255	175.800, 0.429	175.800, 0.619	175.800, 0.613	175.800, 0.064
881	176.000, 0.255	176.000, 0.425	176.000, 0.617	176.000, 0.610	176.000, 0.064
882	176.200, 0.254	176.200, 0.423	176.200, 0.614	176.200, 0.606	176.200, 0.063
883	176.400, 0.254	176.400, 0.421	176.400, 0.612	176.400, 0.602	176.400, 0.064
884	176.600, 0.253	176.600, 0.418	176.600, 0.611	176.600, 0.598	176.600, 0.065
885	176.800, 0.253	176.800, 0.416	176.800, 0.608	176.800, 0.594	176.800, 0.065
886	177.000, 0.251	177.000, 0.416	177.000, 0.604	177.000, 0.592	177.000, 0.065
887	177.200, 0.250	177.200, 0.415	177.200, 0.602	177.200, 0.591	177.200, 0.066
888	177.400, 0.249	177.400, 0.414	177.400, 0.600	177.400, 0.589	177.400, 0.067
889	177.600, 0.248	177.600, 0.413	177.600, 0.596	177.600, 0.586	177.600, 0.067
890	177.800, 0.247	177.800, 0.412	177.800, 0.595	177.800, 0.583	177.800, 0.066
891	178.000, 0.247	178.000, 0.409	178.000, 0.594	178.000, 0.579	178.000, 0.066
892	178.200, 0.247	178.200, 0.408	178.200, 0.592	178.200, 0.575	178.200, 0.067
893	178.400, 0.244	178.400, 0.407	178.400, 0.589	178.400, 0.573	178.400, 0.068
894	178.600, 0.243	178.600, 0.405	178.600, 0.586	178.600, 0.570	178.600, 0.066
895	178.800, 0.240	178.800, 0.404	178.800, 0.585	178.800, 0.568	178.800, 0.067
896	179.000, 0.240	179.000, 0.404	179.000, 0.583	179.000, 0.565	179.000, 0.067
897	179.200, 0.237	179.200, 0.402	179.200, 0.581	179.200, 0.562	179.200, 0.066
898	179.400, 0.236	179.400, 0.400	179.400, 0.579	179.400, 0.558	179.400, 0.066
899	179.600, 0.236	179.600, 0.399	179.600, 0.578	179.600, 0.556	179.600, 0.067
900	179.800, 0.237	179.800, 0.398	179.800, 0.576	179.800, 0.553	179.800, 0.069
901	180.000, 0.236	180.000, 0.396	180.000, 0.574	180.000, 0.552	180.000, 0.069
902	180.200, 0.235	180.200, 0.395	180.200, 0.571	180.200, 0.550	180.200, 0.069
903	180.400, 0.236	180.400, 0.394	180.400, 0.570	180.400, 0.548	180.400, 0.068
904	180.600, 0.235	180.600, 0.393	180.600, 0.567	180.600, 0.546	180.600, 0.069
905	180.800, 0.234	180.800, 0.390	180.800, 0.563	180.800, 0.543	180.800, 0.069
906	181.000, 0.232	181.000, 0.390	181.000, 0.561	181.000, 0.541	181.000, 0.069
907	181.200, 0.232	181.200, 0.389	181.200, 0.561	181.200, 0.537	181.200, 0.070
908	181.400, 0.230	181.400, 0.387	181.400, 0.559	181.400, 0.536	181.400, 0.071
909	181.600, 0.231	181.600, 0.385	181.600, 0.557	181.600, 0.533	181.600, 0.071
910	181.800, 0.231	181.800, 0.385	181.800, 0.558	181.800, 0.530	181.800, 0.070
911	182.000, 0.230	182.000, 0.382	182.000, 0.555	182.000, 0.528	182.000, 0.070
912	182.200, 0.229	182.200, 0.381	182.200, 0.554	182.200, 0.526	182.200, 0.070
913	182.400, 0.228	182.400, 0.381	182.400, 0.551	182.400, 0.523	182.400, 0.069
914	182.600, 0.226	182.600, 0.380	182.600, 0.548	182.600, 0.522	182.600, 0.069
915	182.800, 0.225	182.800, 0.377	182.800, 0.545	182.800, 0.519	182.800, 0.070
916	183.000, 0.224	183.000, 0.378	183.000, 0.543	183.000, 0.516	183.000, 0.070
917	183.200, 0.223	183.200, 0.376	183.200, 0.541	183.200, 0.513	183.200, 0.069
918	183.400, 0.222	183.400, 0.374	183.400, 0.540	183.400, 0.511	183.400, 0.069
919	183.600, 0.220	183.600, 0.372	183.600, 0.538	183.600, 0.509	183.600, 0.070
920	183.800, 0.220	183.800, 0.371	183.800, 0.537	183.800, 0.508	183.800, 0.070
921	184.000, 0.221	184.000, 0.369	184.000, 0.535	184.000, 0.505	184.000, 0.069
922	184.200, 0.220	184.200, 0.366	184.200, 0.534	184.200, 0.504	184.200, 0.071
923	184.400, 0.219	184.400, 0.364	184.400, 0.532	184.400, 0.501	184.400, 0.072
924	184.600, 0.218	184.600, 0.362	184.600, 0.531	184.600, 0.499	184.600, 0.071
925	184.800, 0.215	184.800, 0.361	184.800, 0.528	184.800, 0.496	184.800, 0.072
926	185.000, 0.215	185.000, 0.360	185.000, 0.527	185.000, 0.495	185.000, 0.072
927	185.200, 0.214	185.200, 0.360	185.200, 0.525	185.200, 0.493	185.200, 0.072
928	185.400, 0.214	185.400, 0.359	185.400, 0.522	185.400, 0.490	185.400, 0.072
929	185.600, 0.213	185.600, 0.359	185.600, 0.521	185.600, 0.489	185.600, 0.073
930	185.800, 0.213	185.800, 0.357	185.800, 0.519	185.800, 0.487	185.800, 0.073
931	186.000, 0.212	186.000, 0.356	186.000, 0.517	186.000, 0.485	186.000, 0.073
932	186.200, 0.212	186.200, 0.355	186.200, 0.515	186.200, 0.483	186.200, 0.073
933	186.400, 0.211	186.400, 0.354	186.400, 0.514	186.400, 0.482	186.400, 0.073
934	186.600, 0.209	186.600, 0.351	186.600, 0.511	186.600, 0.480	186.600, 0.073
935	186.800, 0.209	186.800, 0.351	186.800, 0.510	186.800, 0.478	186.800, 0.074
936	187.000, 0.207	187.000, 0.349	187.000, 0.508	187.000, 0.475	187.000, 0.075
937	187.200, 0.208	187.200, 0.349	187.200, 0.506	187.200, 0.473	187.200, 0.075
938	187.400, 0.206	187.400, 0.348	187.400, 0.505	187.400, 0.470	187.400, 0.075
939	187.600, 0.207	187.600, 0.348	187.600, 0.504	187.600, 0.468	187.600, 0.075
940	187.800, 0.206	187.800, 0.348	187.800, 0.502	187.800, 0.466	187.800, 0.074
941	188.000, 0.206	188.000, 0.346	188.000, 0.501	188.000, 0.465	188.000, 0.074
942	188.200, 0.206	188.200, 0.346	188.200, 0.500	188.200, 0.461	188.200, 0.073
943	188.400, 0.206	188.400, 0.344	188.400, 0.499	188.400, 0.460	188.400, 0.073
944	188.600, 0.205	188.600, 0.342	188.600, 0.497	188.600, 0.458	188.600, 0.073
945	188.800, 0.204	188.800, 0.338	188.800, 0.495	188.800, 0.455	188.800, 0.075
946	189.000, 0.204	189.000, 0.338	189.000, 0.494	189.000, 0.453	189.000, 0.074
947	189.200, 0.202	189.200, 0.336	189.200, 0.491	189.200, 0.453	189.200, 0.075
948	189.400, 0.200	189.400, 0.335	189.400, 0.489	189.400, 0.451	189.400, 0.075
949	189.600, 0.200	189.600, 0.336	189.600, 0.487	189.600, 0.449	189.600, 0.075
950	189.800, 0.200	189.800, 0.337	189.800, 0.485	189.800, 0.447	189.800, 0.075
951	190.000, 0.198	190.000, 0.335	190.000, 0.484	190.000, 0.446	190.000, 0.075
952	190.200, 0.198	190.200, 0.335	190.200, 0.483	190.200, 0.444	190.200, 0.074
953	190.400, 0.199	190.400, 0.335	190.400, 0.482	190.400, 0.442	190.400, 0.074
954	190.600, 0.199	190.600, 0.331	190.600, 0.481	190.600, 0.440	190.600, 0.075
955	190.800, 0.198	190.800, 0.329	190.800, 0.480	190.800, 0.438	190.800, 0.075
956	191.000, 0.196	191.000, 0.329	191.000, 0.478	191.000, 0.436	191.000, 0.076
957	191.200, 0.195	191.200, 0.327	191.200, 0.477	191.200, 0.434	191.200, 0.076
958	191.400, 0.193	191.400, 0.324	191.400, 0.475	191.400, 0.433	191.400, 0.075
959	191.600, 0.192	191.600, 0.323	191.600, 0.472	191.600, 0.431	191.600, 0.074
960	191.800, 0.191	191.800, 0.323	191.800, 0.470	191.800, 0.429	191.800, 0.075
961	192.000, 0.192	192.000, 0.322	192.000, 0.469	192.000, 0.429	192.000, 0.074
962	192.200, 0.192	192.200, 0.321	192.200, 0.468	192.200, 0.427	192.200, 0.074
963	192.400, 0.192	192.400, 0.321	192.400, 0.466	192.400, 0.424	192.400, 0.075
964	192.600, 0.191	192.600, 0.321	192.600, 0.466	192.600, 0.422	192.600, 0.075
965	192.800, 0.190	192.800, 0.319	192.800, 0.465	192.800, 0.421	192.800, 0.075
966	193.000, 0.191	193.000, 0.316	193.000, 0.463	193.000, 0.419	193.000, 0.075
967	193.200, 0.191	193.200, 0.315	193.200, 0.461	193.200, 0.417	193.200, 0.076
968	193.400, 0.190	193.400, 0.313	193.400, 0.459	193.400, 0.414	193.400, 0.075
969	193.600, 0.190	193.600, 0.312	193.600, 0.456	193.600, 0.412	193.600, 0.075
970	193.800, 0.188	193.800, 0.312	193.800, 0.455	193.800, 0.410	193.800, 0.075
971	194.000, 0.186	194.000, 0.312	194.000, 0.455	194.000, 0.408	194.000, 0.076
972	194.200, 0.184	194.200, 0.312	194.200, 0.453	194.200, 0.407	194.200, 0.076
973	194.400, 0.183	194.400, 0.311	194.400, 0.451	194.400, 0.406	194.400, 0.076
974	194.600, 0.183	194.600, 0.311	194.600, 0.449	194.600, 0.405	194.600, 0.077
975	194.800, 0.183	194.800, 0.309	194.800, 0.448	194.800, 0.404	194.800, 0.076
976	195.000, 0.182	195.000, 0.308	195.000, 0.447	195.000, 0.402	195.000, 0.076
977	195.200, 0.181	195.200, 0.307	195.200, 0.445	195.200, 0.399	195.200, 0.077
978	195.400, 0.181	195.400, 0.305	195.400, 0.446	195.400, 0.398	195.400, 0.077
979	195.600, 0.181	195.600, 0.304	195.600, 0.444	195.600, 0.396	195.600, 0.077
980	195.800, 0.180	195.800, 0.304	195.800, 0.443	195.800, 0.394	195.800, 0.077
981	196.000, 0.179	196.000, 0.303	196.000, 0.442	196.000, 0.393	196.000, 0.076
982	196.200, 0.179	196.200, 0.301	196.200, 0.442	196.200, 0.391	196.200, 0.076
983	196.400, 0.178	196.400, 0.301	196.400, 0.439	196.400, 0.389	196.400, 0.076
984	196.600, 0.176	196.600, 0.300	196.600, 0.439	196.600, 0.388	196.600, 0.076
985	196.800, 0.176	196.800, 0.299	196.800, 0.438	196.800, 0.388	196.800, 0.078
986	197.000, 0.178	197.000, 0.299	197.000, 0.436	197.000, 0.386	197.000, 0.078
987	197.200, 0.177	197.200, 0.298	197.200, 0.435	197.200, 0.385	197.200, 0.078
988	197.400, 0.178	197.400, 0.297	197.400, 0.433	197.400, 0.384	197.400, 0.079
989	197.600, 0.176	197.600, 0.297	197.600, 0.432	197.600, 0.382	197.600, 0.079
990	197.800, 0.174	197.800, 0.295	197.800, 0.430	197.800, 0.380	197.800, 0.078
991	198.000, 0.173	198.000, 0.295	198.000, 0.429	198.000, 0.379	198.000, 0.077
992	198.200, 0.173	198.200, 0.292	198.200, 0.427	198.200, 0.377	198.200, 0.077
993	198.400, 0.172	198.400, 0.293	198.400, 0.427	198.400, 0.376	198.400, 0.076
994	198.600, 0.173	198.600, 0.292	198.600, 0.425	198.600, 0.373	198.600, 0.076
995	198.800, 0.173	198.800, 0.293	198.800, 0.424	198.800, 0.373	198.800, 0.075
996	199.000, 0.171	199.000, 0.291	199.000, 0.423	199.000, 0.371	199.000, 0.076
997	199.200, 0.171	199.200, 0.292	199.200, 0.422	199.200, 0.370	199.200, 0.076
998	199.400, 0.172	199.400, 0.288	199.400, 0.421	199.400, 0.368	199.400, 0.077
999	199.600, 0.170	199.600, 0.288	199.600, 0.420	199.600, 0.368	199.600, 0.077
1000	199.800, 0.170	199.800, 0.287	199.800, 0.419	199.800, 0.366	199.800, 0.077
1001	200.000, 0.169	200.000, 0.285	200.000, 0.417	200.000, 0.364	200.000, 0.079
1002	200.200, 0.169	200.200, 0.284	200.200, 0.416	200.200, 0.363	200.200, 0.079
1003	200.400, 0.168	200.400, 0.284	200.400, 0.415	200.400, 0.360	200.400, 0.079
1004	200.600, 0.168	200.600, 0.282	200.600, 0.413	200.600, 0.359	200.600, 0.078
1005	200.800, 0.167	200.800, 0.281	200.800, 0.412	200.800, 0.358	200.800, 0.078
1006	201.000, 0.166	201.000, 0.280	201.000, 0.411	201.000, 0.356	201.000, 0.078
1007	201.200, 0.165	201.200, 0.278	201.200, 0.410	201.200, 0.356	201.200, 0.078
1008	201.400, 0.165	201.400, 0.277	201.400, 0.408	201.400, 0.355	201.400, 0.079
1009	201.600, 0.164	201.600, 0.278	201.600, 0.408	201.600, 0.354	201.600, 0.080
1010	201.800, 0.163	201.800, 0.277	201.800, 0.406	201.800, 0.353	201.800, 0.080
1011	202.000, 0.161	202.000, 0.277	202.000, 0.405	202.000, 0.352	202.000, 0.080
1012	202.200, 0.161	202.200, 0.277	202.200, 0.405	202.200, 0.351	202.200, 0.079
1013	202.400, 0.160	202.400, 0.278	202.400, 0.404	202.400, 0.350	202.400, 0.078
1014	202.600, 0.161	202.600, 0.276	202.600, 0.404	202.600, 0.347	202.600, 0.078
1015	202.800, 0.162	202.800, 0.276	202.800, 0.404	202.800, 0.345	202.800, 0.078
1016	203.000, 0.163	203.000, 0.275	203.000, 0.403	203.000, 0.344	203.000, 0.077
1017	203.200, 0.162	203.200, 0.272	203.200, 0.402	203.200, 0.343	203.200, 0.079
1018	203.400, 0.161	203.400, 0.271	203.400, 0.401	203.400, 0.342	203.400, 0.080
1019	203.600, 0.161	203.600, 0.270	203.600, 0.398	203.600, 0.340	203.600, 0.079
1020	203.800, 0.160	203.800, 0.268	203.800, 0.397	203.800, 0.340	203.800, 0.079
1021	204.000, 0.159	204.000, 0.266	204.000, 0.395	204.000, 0.338	204.000, 0.078
1022	204.200, 0.160	204.200, 0.267	204.200, 0.393	204.200, 0.336	204.200, 0.078
1023	204.400, 0.159	204.400, 0.266	204.400, 0.392	204.400, 0.334	204.400, 0.078
1024	204.600, 0.159	204.600, 0.266	204.600, 0.391	204.600, 0.335	204.600, 0.078
1025	204.800, 0.159	204.800, 0.266	204.800, 0.390	204.800, 0.333	204.800, 0.079
1026	205.000, 0.158	205.000, 0.264	205.000, 0.389	205.000, 0.333	205.000, 0.078
1027	205.200, 0.158	205.200, 0.264	205.200, 0.388	205.200, 0.332	205.200, 0.078
1028	205.400, 0.156	205.400, 0.264	205.400, 0.386	205.400, 0.332	205.400, 0.078
1029	205.600, 0.156	205.600, 0.262	205.600, 0.384	205.600, 0.330	205.600, 0.078
1030	205.800, 0.155	205.800, 0.262	205.800, 0.382	205.800, 0.328	205.800, 0.077
1031	206.000, 0.155	206.000, 0.262	206.000, 0.382	206.000, 0.326	206.000, 0.078
1032	206.200, 0.153	206.200, 0.259	206.200, 0.381	206.200, 0.326	206.200, 0.079
1033	206.400, 0.154	206.400, 0.259	206.400, 0.381	206.400, 0.324	206.400, 0.079
1034	206.600, 0.153	206.600, 0.259	206.600, 0.381	206.600, 0.324	206.600, 0.079
1035	206.800, 0.154	206.800, 0.258	206.800, 0.381	206.800, 0.322	206.800, 0.080
1036	207.000, 0.153	207.000, 0.258	207.000, 0.379	207.000, 0.321	207.000, 0.080
1037	207.200, 0.153	207.200, 0.258	207.200, 0.377	207.200, 0.319	207.200, 0.079
1038	207.400, 0.153	207.400, 0.258	207.400, 0.377	207.400, 0.317	207.400, 0.079
1039	207.600, 0.151	207.600, 0.257	207.600, 0.377	207.600, 0.316	207.600, 0.079
1040	207.800, 0.149	207.800, 0.257	207.800, 0.376	207.800, 0.316	207.800, 0.079
1041	208.000, 0.148	208.000, 0.257	208.000, 0.376	208.000, 0.315	208.000, 0.079
1042	208.200, 0.149	208.200, 0.257	208.200, 0.375	208.200, 0.314	208.200, 0.080
1043	208.400, 0.147	208.400, 0.256	208.400, 0.373	208.400, 0.314	208.400, 0.080
1044	208.600, 0.146	208.600, 0.254	208.600, 0.372	208.600, 0.313	208.600, 0.080
1045	208.800, 0.146	208.800, 0.253	208.800, 0.370	208.800, 0.312	208.800, 0.081
1046	209.000, 0.147	209.000, 0.251	209.000, 0.368	209.000, 0.311	209.000, 0.081
1047	209.200, 0.147	209.200, 0.249	209.200, 0.368	209.200, 0.311	209.200, 0.081
1048	209.400, 0.147	209.400, 0.248	209.400, 0.367	209.400, 0.309	209.400, 0.081
1049	209.600, 0.147	209.600, 0.249	209.600, 0.367	209.600, 0.308	209.600, 0.082
1050	209.800, 0.147	209.800, 0.249	209.800, 0.367	209.800, 0.308	209.800, 0.082
1051	210.000, 0.146	210.000, 0.248	210.000, 0.367	210.000, 0.306	210.000, 0.082
1052	210.200, 0.145	210.200, 0.248	210.200, 0.366	210.200, 0.305	210.200, 0.082
1053	210.400, 0.145	210.400, 0.247	210.400, 0.365	210.400, 0.304	210.400, 0.082
1054	210.600, 0.146	210.600, 0.246	210.600, 0.364	210.600, 0.303	210.600, 0.082
1055	210.800, 0.144	210.800, 0.244	210.800, 0.363	210.800, 0.302	210.800, 0.081
1056	211.000, 0.143	211.000, 0.245	211.000, 0.362	211.000, 0.300	211.000, 0.080
1057	211.200, 0.142	211.200, 0.244	211.200, 0.361	211.200, 0.298	211.200, 0.079
1058	211.400, 0.141	211.400, 0.244	211.400, 0.361	211.400, 0.297	211.400, 0.080
1059	211.600, 0.140	211.600, 0.242	211.600, 0.360	211.600, 0.297	211.600, 0.078
1060	211.800, 0.140	211.800, 0.242	211.800, 0.359	211.800, 0.295	211.800, 0.078
1061	212.000, 0.141	212.000, 0.240	212.000, 0.358	212.000, 0.296	212.000, 0.079
1062	212.200, 0.140	212.200, 0.239	212.200, 0.358	212.200, 0.295	212.200, 0.080
1063	212.400, 0.140	212.400, 0.239	212.400, 0.357	212.400, 0.294	212.400, 0.080
1064	212.600, 0.139	212.600, 0.240	212.600, 0.355	212.600, 0.293	212.600, 0.081
1065	212.800, 0.139	212.800, 0.239	212.800, 0.354	212.800, 0.291	212.800, 0.081
1066	213.000, 0.139	213.000, 0.240	213.000, 0.354	213.000, 0.289	213.000, 0.082
1067	213.200, 0.140	213.200, 0.240	213.200, 0.354	213.200, 0.289	213.200, 0.082
1068	213.400, 0.140	213.400, 0.238	213.400, 0.353	213.400, 0.288	213.400, 0.081
1069	213.600, 0.141	213.600, 0.239	213.600, 0.353	213.600, 0.286	213.600, 0.081
1070	213.800, 0.140	213.800, 0.238	213.800, 0.352	213.800, 0.287	213.800, 0.082
1071	214.000, 0.138	214.000, 0.238	214.000, 0.351	214.000, 0.285	214.000, 0.080
1072	214.200, 0.138	214.200, 0.237	214.200, 0.348	214.200, 0.284	214.200, 0.080
1073	214.400, 0.138	214.400, 0.236	214.400, 0.345	214.400, 0.284	214.400, 0.081
1074	214.600, 0.137	214.600, 0.236	214.600, 0.345	214.600, 0.283	214.600, 0.081
1075	214.800, 0.137	214.800, 0.235	214.800, 0.346	214.800, 0.282	214.800, 0.081
1076	215.000, 0.139	215.000, 0.235	215.000, 0.345	215.000, 0.282	215.000, 0.082
1077	215.200, 0.137	215.200, 0.235	215.200, 0.344	215.200, 0.281	215.200, 0.082
1078	215.400, 0.137	215.400, 0.233	215.400, 0.345	215.400, 0.280	215.400, 0.082
1079	215.600, 0.137	215.600, 0.232	215.600, 0.344	215.600, 0.278	215.600, 0.082
1080	215.800, 0.137	215.800, 0.231	215.800, 0.343	215.800, 0.276	215.800, 0.081
1081	216.000, 0.136	216.000, 0.230	216.000, 0.341	216.000, 0.276	216.000, 0.082
1082	216.200, 0.135	216.200, 0.230	216.200, 0.342	216.200, 0.276	216.200, 0.081
1083	216.400, 0.135	216.400, 0.230	216.400, 0.341	216.400, 0.275	216.400, 0.081
1084	216.600, 0.134	216.600, 0.230	216.600, 0.340	216.600, 0.274	216.600, 0.081
1085	216.800, 0.132	216.800, 0.231	216.800, 0.340	216.800, 0.273	216.800, 0.081
1086	217.000, 0.131	217.000, 0.230	217.000, 0.340	217.000, 0.271	217.000, 0.080
1087	217.200, 0.132	217.200, 0.229	217.200, 0.339	217.200, 0.270	217.200, 0.080
1088	217.400, 0.131	217.400, 0.228	217.400, 0.338	217.400, 0.270	217.400, 0.081
1089	217.600, 0.131	217.600, 0.227	217.600, 0.338	217.600, 0.270	217.600, 0.083
1090	217.800, 0.131	217.800, 0.227	217.800, 0.337	217.800, 0.270	217.800, 0.082
1091	218.000, 0.131	218.000, 0.226	218.000, 0.336	218.000, 0.271	218.000, 0.084
1092	218.200, 0.130	218.200, 0.227	218.200, 0.335	218.200, 0.271	218.200, 0.084
1093	218.400, 0.129	218.400, 0.226	218.400, 0.335	218.400, 0.270	218.400, 0.084
1094	218.600, 0.128	218.600, 0.224	218.600, 0.333	218.600, 0.270	218.600, 0.081
1095	218.800, 0.127	218.800, 0.223	218.800, 0.333	218.800, 0.269	218.800, 0.082
1096	219.000, 0.127	219.000, 0.223	219.000, 0.334	219.000, 0.268	219.000, 0.082
1097	219.200, 0.128	219.200, 0.222	219.200, 0.333	219.200, 0.265	219.200, 0.083
1098	219.400, 0.129	219.400, 0.221	219.400, 0.332	219.400, 0.265	219.400, 0.082
1099	219.600, 0.129	219.600, 0.222	219.600, 0.333	219.600, 0.264	219.600, 0.082
1100	219.800, 0.128	219.800, 0.221	219.800, 0.332	219.800, 0.263	219.800, 0.082
1101	220.000, 0.128	220.000, 0.222	220.000, 0.332	220.000, 0.261	220.000, 0.082
1102	220.200, 0.127	220.200, 0.221	220.200, 0.330	220.200, 0.262	220.200, 0.080
1103	220.400, 0.126	220.400, 0.221	220.400, 0.329	220.400, 0.261	220.400, 0.080
1104	220.600, 0.127	220.600, 0.221	220.600, 0.328	220.600, 0.260	220.600, 0.082
1105	220.800, 0.128	220.800, 0.221	220.800, 0.327	220.800, 0.260	220.800, 0.082
1106	221.000, 0.128	221.000, 0.220	221.000, 0.326	221.000, 0.259	221.000, 0.082
1107	221.200, 0.128	221.200, 0.220	221.200, 0.325	221.200, 0.257	221.200, 0.083
1108	221.400, 0.127	221.400, 0.221	221.400, 0.325	221.400, 0.255	221.400, 0.083
1109	221.600, 0.126	221.600, 0.220	221.600, 0.324	221.600, 0.256	221.600, 0.082
1110	221.800, 0.124	221.800, 0.220	221.800, 0.324	221.800, 0.254	221.800, 0.082
1111	222.000, 0.124	222.000, 0.219	222.000, 0.323	222.000, 0.254	222.000, 0.082
1112	222.200, 0.124	222.200, 0.218	222.200, 0.325	222.200, 0.254	222.200, 0.084
1113	222.400, 0.124	222.400, 0.216	222.400, 0.325	222.400, 0.254	222.400, 0.084
1114	222.600, 0.123	222.600, 0.216	222.600, 0.323	222.600, 0.251	222.600, 0.084
1115	222.800, 0.123	222.800, 0.216	222.800, 0.322	222.800, 0.251	222.800, 0.084
1116	223.000, 0.122	223.000, 0.214	223.000, 0.321	223.000, 0.249	223.000, 0.083
1117	223.200, 0.122	223.200, 0.214	223.200, 0.320	223.200, 0.249	223.200, 0.081
1118	223.400, 0.121	223.400, 0.213	223.400, 0.319	223.400, 0.247	223.400, 0.081
1119	223.600, 0.122	223.600, 0.214	223.600, 0.319	223.600, 0.248	223.600, 0.081
1120	223.800, 0.122	223.800, 0.213	223.800, 0.319	223.800, 0.248	223.800, 0.081
1121	224.000, 0.121	224.000, 0.213	224.000, 0.318	224.000, 0.248	224.000, 0.081
1122	224.200, 0.121	224.200, 0.213	224.200, 0.317	224.200, 0.246	224.200, 0.082
1123	224.400, 0.120	224.400, 0.214	224.400, 0.318	224.400, 0.247	224.400, 0.082
1124	224.600, 0.120	224.600, 0.213	224.600, 0.317	224.600, 0.245	224.600, 0.083
1125	224.800, 0.120	224.800, 0.213	224.800, 0.316	224.800, 0.245	224.800, 0.082
1126	225.000, 0.120	225.000, 0.211	225.000, 0.316	225.000, 0.244	225.000, 0.083
1127	225.200, 0.121	225.200, 0.212	225.200, 0.315	225.200, 0.244	225.200, 0.082
1128	225.400, 0.121	225.400, 0.211	225.400, 0.315	225.400, 0.244	225.400, 0.082
1129	225.600, 0.118	225.600, 0.210	225.600, 0.315	225.600, 0.244	225.600, 0.082
1130	225.800, 0.117	225.800, 0.208	225.800, 0.315	225.800, 0.243	225.800, 0.083
1131	226.000, 0.115	226.000, 0.208	226.000, 0.314	226.000, 0.242	226.000, 0.083
1132	226.200, 0.115	226.200, 0.207	226.200, 0.314	226.200, 0.242	226.200, 0.084
1133	226.400, 0.114	226.400, 0.207	226.400, 0.313	226.400, 0.241	226.400, 0.084
1134	226.600, 0.116	226.600, 0.206	226.600, 0.313	226.600, 0.241	226.600, 0.083
1135	226.800, 0.117	226.800, 0.207	226.800, 0.312	226.800, 0.241	226.800, 0.083
1136	227.000, 0.118	227.000, 0.207	227.000, 0.311	227.000, 0.239	227.000, 0.083
1137	227.200, 0.117	227.200, 0.206	227.200, 0.311	227.200, 0.239	227.200, 0.083
1138	227.400, 0.118	227.400, 0.206	227.400, 0.309	227.400, 0.239	227.400, 0.083
1139	227.600, 0.118	227.600, 0.208	227.600, 0.309	227.600, 0.239	227.600, 0.083
1140	227.800, 0.117	227.800, 0.208	227.800, 0.309	227.800, 0.238	227.800, 0.083
1141	228.000, 0.116	228.000, 0.208	228.000, 0.309	228.000, 0.238	228.000, 0.083
1142	228.200, 0.117	228.200, 0.207	228.200, 0.309	228.200, 0.236	228.200, 0.082
1143	228.400, 0.117	228.400, 0.206	228.400, 0.309	228.400, 0.235	228.400, 0.083
1144	228.600, 0.116	228.600, 0.205	228.600, 0.308	228.600, 0.234	228.600, 0.083
1145	228.800, 0.115	228.800, 0.203	228.800, 0.308	228.800, 0.233	228.800, 0.083
1146	229.000, 0.114	229.000, 0.203	229.000, 0.307	229.000, 0.232	229.000, 0.083
1147	229.200, 0.112	229.200, 0.204	229.200, 0.306	229.200, 0.233	229.200, 0.083
1148	229.400, 0.113	229.400, 0.202	229.400, 0.305	229.400, 0.233	229.400, 0.083
1149	229.600, 0.111	229.600, 0.202	229.600, 0.305	229.600, 0.232	229.600, 0.083
1150	229.800, 0.111	229.800, 0.203	229.800, 0.303	229.800, 0.231	229.800, 0.082
1151	230.000, 0.112	230.000, 0.202	230.000, 0.303	230.000, 0.230	230.000, 0.082
1152	230.200, 0.113	230.200, 0.202	230.200, 0.303	230.200, 0.229	230.200, 0.083
1153	230.400, 0.111	230.400, 0.202	230.400, 0.302	230.400, 0.228	230.400, 0.082
1154	230.600, 0.112	230.600, 0.202	230.600, 0.302	230.600, 0.228	230.600, 0.083
1155	230.800, 0.112	230.800, 0.200	230.800, 0.301	230.800, 0.228	230.800, 0.083
1156	231.000, 0.111	231.000, 0.200	231.000, 0.301	231.000, 0.227	231.000, 0.082
1157	231.200, 0.112	231.200, 0.199	231.200, 0.301	231.200, 0.227	231.200, 0.081
1158	231.400, 0.112	231.400, 0.199	231.400, 0.301	231.400, 0.226	231.400, 0.082
1159	231.600, 0.111	231.600, 0.199	231.600, 0.300	231.600, 0.225	231.600, 0.082
1160	231.800, 0.112	231.800, 0.198	231.800, 0.300	231.800, 0.224	231.800, 0.083
1161	232.000, 0.113	232.000, 0.197	232.000, 0.300	232.000, 0.225	232.000, 0.084
1162	232.200, 0.112	232.200, 0.198	232.200, 0.301	232.200, 0.224	232.200, 0.084
1163	232.400, 0.113	232.400, 0.198	232.400, 0.300	232.400, 0.225	232.400, 0.083
1164	232.600, 0.113	232.600, 0.198	232.600, 0.299	232.600, 0.223	232.600, 0.084
1165	232.800, 0.112	232.800, 0.198	232.800, 0.299	232.800, 0.223	232.800, 0.084
1166	233.000, 0.111	233.000, 0.198	233.000, 0.298	233.000, 0.222	233.000, 0.085
1167	233.200, 0.111	233.200, 0.198	233.200, 0.297	233.200, 0.223	233.200, 0.085
1168	233.400, 0.109	233.400, 0.199	233.400, 0.297	233.400, 0.222	233.400, 0.085
1169	233.600, 0.110	233.600, 0.199	233.600, 0.297	233.600, 0.223	233.600, 0.084
1170	233.800, 0.110	233.800, 0.198	233.800, 0.297	233.800, 0.223	233.800, 0.084
1171	234.000, 0.109	234.000, 0.197	234.000, 0.296	234.000, 0.223	234.000, 0.082
1172	234.200, 0.108	234.200, 0.195	234.200, 0.295	234.200, 0.221	234.200, 0.082
1173	234.400, 0.108	234.400, 0.195	234.400, 0.296	234.400, 0.221	234.400, 0.083
1174	234.600, 0.108	234.600, 0.195	234.600, 0.295	234.600, 0.220	234.600, 0.083
1175	234.800, 0.109	234.800, 0.196	234.800, 0.295	234.800, 0.219	234.800, 0.083
1176	235.000, 0.109	235.000, 0.196	235.000, 0.293	235.000, 0.218	235.000, 0.084
1177	235.200, 0.111	235.200, 0.196	235.200, 0.293	235.200, 0.219	235.200, 0.084
1178	235.400, 0.110	235.400, 0.194	235.400, 0.292	235.400, 0.217	235.400, 0.083
1179	235.600, 0.108	235.600, 0.194	235.600, 0.292	235.600, 0.218	235.600, 0.083
1180	235.800, 0.107	235.800, 0.193	235.800, 0.292	235.800, 0.217	235.800, 0.083
1181	236.000, 0.106	236.000, 0.193	236.000, 0.293	236.000, 0.217	236.000, 0.083
1182	236.200, 0.105	236.200, 0.193	236.200, 0.293	236.200, 0.216	236.200, 0.083
1183	236.400, 0.106	236.400, 0.193	236.400, 0.292	236.400, 0.215	236.400, 0.084
1184	236.600, 0.107	236.600, 0.193	236.600, 0.292	236.600, 0.215	236.600, 0.083
1185	236.800, 0.105	236.800, 0.193	236.800, 0.291	236.800, 0.216	236.800, 0.083
1186	237.000, 0.104	237.000, 0.193	237.000, 0.290	237.000, 0.216	237.000, 0.083
1187	237.200, 0.104	237.200, 0.193	237.200, 0.290	237.200, 0.217	237.200, 0.082
1188	237.400, 0.105	237.400, 0.193	237.400, 0.289	237.400, 0.216	237.400, 0.082
1189	237.600, 0.104	237.600, 0.191	237.600, 0.289	237.600, 0.214	237.600, 0.082
1190	237.800, 0.105	237.800, 0.192	237.800, 0.289	237.800, 0.212	237.800, 0.082
1191	238.000, 0.104	238.000, 0.191	238.000, 0.289	238.000, 0.210	238.000, 0.082
1192	238.200, 0.105	238.200, 0.190	238.200, 0.289	238.200, 0.208	238.200, 0.082
1193	238.400, 0.103	238.400, 0.190	238.400, 0.288	238.400, 0.210	238.400, 0.082
1194	238.600, 0.103	238.600, 0.190	238.600, 0.287	238.600, 0.210	238.600, 0.083
1195	238.800, 0.103	238.800, 0.189	238.800, 0.287	238.800, 0.211	238.800, 0.083
1196	239.000, 0.104	239.000, 0.188	239.000, 0.286	239.000, 0.211	239.000, 0.082
1197	239.200, 0.103	239.200, 0.189	239.200, 0.286	239.200, 0.211	239.200, 0.083
1198	239.400, 0.104	239.400, 0.188	239.400, 0.287	239.400, 0.211	239.400, 0.083
1199	239.600, 0.105	239.600, 0.188	239.600, 0.286	239.600, 0.209	239.600, 0.083
1200	239.800, 0.104	239.800, 0.188	239.800, 0.286	239.800, 0.209	239.800, 0.083
1201	240.000, 0.103	240.000, 0.188	240.000, 0.286	240.000, 0.210	240.000, 0.083
1202	240.200, 0.104	240.200, 0.188	240.200, 0.284	240.200, 0.209	240.200, 0.083
1203	240.400, 0.104	240.400, 0.188	240.400, 0.283	240.400, 0.208	240.400, 0.083
1204	240.600, 0.104	240.600, 0.187	240.600, 0.282	240.600, 0.208	240.600, 0.082
1205	240.800, 0.105	240.800, 0.186	240.800, 0.281	240.800, 0.208	240.800, 0.081
1206	241.000, 0.105	241.000, 0.186	241.000, 0.280	241.000, 0.207	241.000, 0.082
1207	241.200, 0.105	241.200, 0.185	241.200, 0.281	241.200, 0.207	241.200, 0.083
1208	241.400, 0.104	241.400, 0.186	241.400, 0.281	241.400, 0.207	241.400, 0.083
1209	241.600, 0.103	241.600, 0.187	241.600, 0.281	241.600, 0.206	241.600, 0.084
1210	241.800, 0.101	241.800, 0.187	241.800, 0.282	241.800, 0.205	241.800, 0.085
1211	242.000, 0.100	242.000, 0.185	242.000, 0.282	242.000, 0.205	242.000, 0.085
1212	242.200, 0.101	242.200, 0.186	242.200, 0.281	242.200, 0.204	242.200, 0.084
1213	242.400, 0.101	242.400, 0.185	242.400, 0.281	242.400, 0.204	242.400, 0.084
1214	242.600, 0.101	242.600, 0.185	242.600, 0.280	242.600, 0.204	242.600, 0.084
1215	242.800, 0.101	242.800, 0.184	242.800, 0.280	242.800, 0.203	242.800, 0.083
1216	243.000, 0.100	243.000, 0.185	243.000, 0.279	243.000, 0.203	243.000, 0.083
1217	243.200, 0.100	243.200, 0.184	243.200, 0.280	243.200, 0.201	243.200, 0.083
1218	243.400, 0.101	243.400, 0.185	243.400, 0.280	243.400, 0.201	243.400, 0.083
1219	243.600, 0.100	243.600, 0.184	243.600, 0.280	243.600, 0.200	243.600, 0.083
1220	243.800, 0.100	243.800, 0.184	243.800, 0.280	243.800, 0.199	243.800, 0.083
1221	244.000, 0.099	244.000, 0.183	244.000, 0.280	244.000, 0.200	244.000, 0.084
1222	244.200, 0.098	244.200, 0.184	244.200, 0.279	244.200, 0.200	244.200, 0.085
1223	244.400, 0.098	244.400, 0.183	244.400, 0.278	244.400, 0.199	244.400, 0.085
1224	244.600, 0.097	244.600, 0.184	244.600, 0.278	244.600, 0.199	244.600, 0.084
1225	244.800, 0.097	244.800, 0.183	244.800, 0.279	244.800, 0.199	244.800, 0.085
1226	245.000, 0.098	245.000, 0.184	245.000, 0.279	245.000, 0.198	245.000, 0.084
1227	245.200, 0.098	245.200, 0.183	245.200, 0.279	245.200, 0.198	245.200, 0.084
1228	245.400, 0.097	245.400, 0.182	245.400, 0.278	245.400, 0.198	245.400, 0.085
1229	245.600, 0.097	245.600, 0.182	245.600, 0.278	245.600, 0.197	245.600, 0.084
1230	245.800, 0.097	245.800, 0.181	245.800, 0.277	245.800, 0.197	245.800, 0.085
1231	246.000, 0.097	246.000, 0.181	246.000, 0.276	246.000, 0.197	246.000, 0.086
1232	246.200, 0.097	246.200, 0.181	246.200, 0.275	246.200, 0.197	246.200, 0.085
1233	246.400, 0.097	246.400, 0.180	246.400, 0.275	246.400, 0.196	246.400, 0.086
1234	246.600, 0.098	246.600, 0.180	246.600, 0.276	246.600, 0.196	246.600, 0.087
1235	246.800, 0.098	246.800, 0.180	246.800, 0.275	246.800, 0.196	246.800, 0.087
1236	247.000, 0.098	247.000, 0.180	247.000, 0.274	247.000, 0.196	247.000, 0.086
1237	247.200, 0.097	247.200, 0.181	247.200, 0.273	247.200, 0.195	247.200, 0.085
1238	247.400, 0.097	247.400, 0.180	247.400, 0.273	247.400, 0.194	247.400, 0.085
1239	247.600, 0.097	247.600, 0.180	247.600, 0.273	247.600, 0.195	247.600, 0.084
1240	247.800, 0.098	247.800, 0.179	247.800, 0.272	247.800, 0.195	247.800, 0.083
1241	248.000, 0.097	248.000, 0.178	248.000, 0.273	248.000, 0.195	248.000, 0.082
1242	248.200, 0.098	248.200, 0.178	248.200, 0.273	248.200, 0.194	248.200, 0.085
1243	248.400, 0.097	248.400, 0.178	248.400, 0.273	248.400, 0.195	248.400, 0.085
1244	248.600, 0.096	248.600, 0.177	248.600, 0.273	248.600, 0.194	248.600, 0.085
1245	248.800, 0.097	248.800, 0.178	248.800, 0.274	248.800, 0.193	248.800, 0.085
1246	249.000, 0.099	249.000, 0.178	249.000, 0.272	249.000, 0.193	249.000, 0.086
1247	249.200, 0.098	249.200, 0.177	249.200, 0.273	249.200, 0.194	249.200, 0.085
1248	249.400, 0.098	249.400, 0.178	249.400, 0.272	249.400, 0.193	249.400, 0.085
1249	249.600, 0.097	249.600, 0.178	249.600, 0.272	249.600, 0.192	249.600, 0.085
1250	249.800, 0.096	249.800, 0.177	249.800, 0.271	249.800, 0.192	249.800, 0.084
1251	250.000, 0.095	250.000, 0.178	250.000, 0.273	250.000, 0.192	250.000, 0.084
1252	250.200, 0.095	250.200, 0.180	250.200, 0.271	250.200, 0.192	250.200, 0.084
1253	250.400, 0.095	250.400, 0.179	250.400, 0.272	250.400, 0.192	250.400, 0.085
1254	250.600, 0.097	250.600, 0.178	250.600, 0.272	250.600, 0.193	250.600, 0.084
1255	250.800, 0.096	250.800, 0.178	250.800, 0.272	250.800, 0.192	250.800, 0.085
1256	251.000, 0.095	251.000, 0.177	251.000, 0.271	251.000, 0.192	251.000, 0.085
1257	251.200, 0.095	251.200, 0.176	251.200, 0.271	251.200, 0.192	251.200, 0.084
1258	251.400, 0.094	251.400, 0.176	251.400, 0.270	251.400, 0.191	251.400, 0.083
1259	251.600, 0.093	251.600, 0.176	251.600, 0.269	251.600, 0.190	251.600, 0.084
1260	251.800, 0.093	251.800, 0.176	251.800, 0.269	251.800, 0.188	251.800, 0.084
1261	252.000, 0.094	252.000, 0.176	252.000, 0.268	252.000, 0.188	252.000, 0.084
1262	252.200, 0.095	252.200, 0.175	252.200, 0.268	252.200, 0.188	252.200, 0.084
1263	252.400, 0.095	252.400, 0.175	252.400, 0.270	252.400, 0.187	252.400, 0.084
1264	252.600, 0.094	252.600, 0.175	252.600, 0.269	252.600, 0.188	252.600, 0.083
1265	252.800, 0.094	252.800, 0.176	252.800, 0.269	252.800, 0.189	252.800, 0.084
1266	253.000, 0.093	253.000, 0.176	253.000, 0.269	253.000, 0.188	253.000, 0.084
1267	253.200, 0.093	253.200, 0.175	253.200, 0.269	253.200, 0.188	253.200, 0.083
1268	253.400, 0.092	253.400, 0.175	253.400, 0.268	253.400, 0.188	253.400, 0.084
1269	253.600, 0.093	253.600, 0.173	253.600, 0.267	253.600, 0.187	253.600, 0.083
1270	253.800, 0.093	253.800, 0.173	253.800, 0.266	253.800, 0.186	253.800, 0.083
1271	254.000, 0.093	254.000, 0.173	254.000, 0.265	254.000, 0.186	254.000, 0.083
1272	254.200, 0.093	254.200, 0.173	254.200, 0.265	254.200, 0.186	254.200, 0.084
1273	254.400, 0.092	254.400, 0.173	254.400, 0.266	254.400, 0.187	254.400, 0.084
1274	254.600, 0.093	254.600, 0.173	254.600, 0.267	254.600, 0.187	254.600, 0.085
1275	254.800, 0.093	254.800, 0.173	254.800, 0.266	254.800, 0.187	254.800, 0.085
1276	255.000, 0.093	255.000, 0.174	255.000, 0.266	255.000, 0.186	255.000, 0.085
1277	255.200, 0.093	255.200, 0.173	255.200, 0.265	255.200, 0.184	255.200, 0.086
1278	255.400, 0.092	255.400, 0.173	255.400, 0.264	255.400, 0.183	255.400, 0.085
1279	255.600, 0.093	255.600, 0.174	255.600, 0.264	255.600, 0.183	255.600, 0.085
1280	255.800, 0.093	255.800, 0.173	255.800, 0.264	255.800, 0.183	255.800, 0.085
1281	256.000, 0.094	256.000, 0.174	256.000, 0.264	256.000, 0.183	256.000, 0.085
1282	256.200, 0.094	256.200, 0.173	256.200, 0.264	256.200, 0.184	256.200, 0.085
1283	256.400, 0.095	256.400, 0.173	256.400, 0.264	256.400, 0.184	256.400, 0.085
1284	256.600, 0.094	256.600, 0.171	256.600, 0.263	256.600, 0.182	256.600, 0.086
1285	256.800, 0.094	256.800, 0.172	256.800, 0.263	256.800, 0.183	256.800, 0.086
1286	257.000, 0.091	257.000, 0.171	257.000, 0.263	257.000, 0.182	257.000, 0.085
1287	257.200, 0.090	257.200, 0.171	257.200, 0.263	257.200, 0.181	257.200, 0.085
1288	257.400, 0.090	257.400, 0.171	257.400, 0.263	257.400, 0.181	257.400, 0.084
1289	257.600, 0.089	257.600, 0.173	257.600, 0.263	257.600, 0.181	257.600, 0.083
1290	257.800, 0.089	257.800, 0.172	257.800, 0.263	257.800, 0.181	257.800, 0.083
1291	258.000, 0.090	258.000, 0.172	258.000, 0.262	258.000, 0.182	258.000, 0.085
1292	258.200, 0.091	258.200, 0.172	258.200, 0.262	258.200, 0.181	258.200, 0.085
1293	258.400, 0.091	258.400, 0.172	258.400, 0.262	258.400, 0.180	258.400, 0.085
1294	258.600, 0.091	258.600, 0.170	258.600, 0.261	258.600, 0.180	258.600, 0.086
1295	258.800, 0.090	258.800, 0.171	258.800, 0.262	258.800, 0.179	258.800, 0.085
1296	259.000, 0.090	259.000, 0.171	259.000, 0.262	259.000, 0.179	259.000, 0.084
1297	259.200, 0.089	259.200, 0.170	259.200, 0.262	259.200, 0.179	259.200, 0.084
1298	259.400, 0.089	259.400, 0.169	259.400, 0.261	259.400, 0.179	259.400, 0.084
1299	259.600, 0.088	259.600, 0.170	259.600, 0.262	259.600, 0.179	259.600, 0.084
1300	259.800, 0.088	259.800, 0.170	259.800, 0.261	259.800, 0.179	259.800, 0.084
1301	260.000, 0.089	260.000, 0.168	260.000, 0.261	260.000, 0.179	260.000, 0.084
1302	260.200, 0.089	260.200, 0.170	260.200, 0.260	260.200, 0.179	260.200, 0.084
1303	260.400, 0.089	260.400, 0.171	260.400, 0.259	260.400, 0.179	260.400, 0.085
1304	260.600, 0.090	260.600, 0.170	260.600, 0.258	260.600, 0.179	260.600, 0.085
1305	260.800, 0.088	260.800, 0.170	260.800, 0.258	260.800, 0.179	260.800, 0.085
1306	261.000, 0.087	261.000, 0.171	261.000, 0.257	261.000, 0.179	261.000, 0.085
1307	261.200, 0.087	261.200, 0.170	261.200, 0.257	261.200, 0.178	261.200, 0.085
1308	261.400, 0.088	261.400, 0.169	261.400, 0.256	261.400, 0.178	261.400, 0.085
1309	261.600, 0.087	261.600, 0.169	261.600, 0.257	261.600, 0.177	261.600, 0.085
1310	261.800, 0.086	261.800, 0.170	261.800, 0.257	261.800, 0.177	261.800, 0.086
1311	262.000, 0.087	262.000, 0.168	262.000, 0.258	262.000, 0.177	262.000, 0.087
1312	262.200, 0.087	262.200, 0.167	262.200, 0.257	262.200, 0.176	262.200, 0.088
1313	262.400, 0.087	262.400, 0.167	262.400, 0.258	262.400, 0.176	262.400, 0.087
1314	262.600, 0.088	262.600, 0.166	262.600, 0.257	262.600, 0.177	262.600, 0.087
1315	262.800, 0.091	262.800, 0.167	262.800, 0.257	262.800, 0.177	262.800, 0.086
1316	263.000, 0.090	263.000, 0.167	263.000, 0.257	263.000, 0.177	263.000, 0.086
1317	263.200, 0.090	263.200, 0.167	263.200, 0.258	263.200, 0.178	263.200, 0.085
1318	263.400, 0.088	263.400, 0.168	263.400, 0.257	263.400, 0.178	263.400, 0.085
1319	263.600, 0.088	263.600, 0.168	263.600, 0.258	263.600, 0.177	263.600, 0.084
1320	263.800, 0.088	263.800, 0.167	263.800, 0.257	263.800, 0.177	263.800, 0.085
1321	264.000, 0.087	264.000, 0.167	264.000, 0.256	264.000, 0.177	264.000, 0.085
1322	264.200, 0.086	264.200, 0.168	264.200, 0.255	264.200, 0.176	264.200, 0.085
1323	264.400, 0.087	264.400, 0.167	264.400, 0.255	264.400, 0.175	264.400, 0.085
1324	264.600, 0.089	264.600, 0.166	264.600, 0.254	264.600, 0.174	264.600, 0.086
1325	264.800, 0.088	264.800, 0.168	264.800, 0.254	264.800, 0.174	264.800, 0.086
1326	265.000, 0.088	265.000, 0.169	265.000, 0.255	265.000, 0.174	265.000, 0.086
1327	265.200, 0.089	265.200, 0.168	265.200, 0.254	265.200, 0.172	265.200, 0.085
1328	265.400, 0.089	265.400, 0.169	265.400, 0.253	265.400, 0.173	265.400, 0.084
1329	265.600, 0.088	265.600, 0.168	265.600, 0.253	265.600, 0.174	265.600, 0.085
1330	265.800, 0.088	265.800, 0.167	265.800, 0.253	265.800, 0.174	265.800, 0.085
1331	266.000, 0.087	266.000, 0.165	266.000, 0.252	266.000, 0.174	266.000, 0.086
1332	266.200, 0.086	266.200, 0.164	266.200, 0.253	266.200, 0.174	266.200, 0.087
1333	266.400, 0.087	266.400, 0.163	266.400, 0.252	266.400, 0.173	266.400, 0.087
1334	266.600, 0.085	266.600, 0.164	266.600, 0.252	266.600, 0.172	266.600, 0.087
1335	266.800, 0.086	266.800, 0.164	266.800, 0.253	266.800, 0.171	266.800, 0.086
1336	267.000, 0.087	267.000, 0.163	267.000, 0.253	267.000, 0.171	267.000, 0.086
1337	267.200, 0.086	267.200, 0.163	267.200, 0.253	267.200, 0.171	267.200, 0.086
1338	267.400, 0.086	267.400, 0.163	267.400, 0.254	267.400, 0.171	267.400, 0.087
1339	267.600, 0.087	267.600, 0.163	267.600, 0.253	267.600, 0.170	267.600, 0.086
1340	267.800, 0.086	267.800, 0.163	267.800, 0.252	267.800, 0.171	267.800, 0.087
1341	268.000, 0.086	268.000, 0.163	268.000, 0.252	268.000, 0.170	268.000, 0.087
1342	268.200, 0.085	268.200, 0.163	268.200, 0.251	268.200, 0.170	268.200, 0.087
1343	268.400, 0.085	268.400, 0.164	268.400, 0.251	268.400, 0.171	268.400, 0.085
1344	268.600, 0.084	268.600, 0.164	268.600, 0.251	268.600, 0.171	268.600, 0.085
1345	268.800, 0.085	268.800, 0.163	268.800, 0.251	268.800, 0.171	268.800, 0.084
1346	269.000, 0.085	269.000, 0.163	269.000, 0.253	269.000, 0.171	269.000, 0.084
1347	269.200, 0.086	269.200, 0.163	269.200, 0.253	269.200, 0.170	269.200, 0.083
1348	269.400, 0.087	269.400, 0.161	269.400, 0.252	269.400, 0.171	269.400, 0.084
1349	269.600, 0.088	269.600, 0.160	269.600, 0.251	269.600, 0.170	269.600, 0.084
1350	269.800, 0.086	269.800, 0.160	269.800, 0.250	269.800, 0.170	269.800, 0.085
1351	,	,	,	,	,
1352	,	,	,	,	,
1353	,	,	,	,	,
1354	,	,	,	,	,
1355	,	,	,	,	,
1356	,	,	,	,	,
1357	,	,	,	,	,
1358	,	,	,	,	,
1359	,	,	,	,	,
1360	,	,	,	,	,
1361	,	,	,	,	,
1362	,	,	,	,	,
1363	,	,	,	,	,
1364	,	,	,	,	,
1365	,	,	,	,	,
1366	,	,	,	,	,
1367	,	,	,	,	,
1368	,	,	,	,	,
1369	,	,	,	,	,
1370	,	,	,	,	,
1371	,	,	,	,	,
1372	,	,	,	,	,
1373	,	,	,	,	,
1374	,	,	,	,	,
1375	,	,	,	,	,
1376	,	,	,	,	,
1377	,	,	,	,	,
1378	,	,	,	,	,
1379	,	,	,	,	,
1380	,	,	,	,	,
1381	,	,	,	,	,
1382	,	,	,	,	,
1383	,	,	,	,	,
1384	,	,	,	,	,
1385	,	,	,	,	,
1386	,	,	,	,	,
1387	,	,	,	,	,
1388	,	,	,	,	,
1389	,	,	,	,	,
1390	,	,	,	,	,
1391	,	,	,	,	,
1392	,	,	,	,	,
1393	,	,	,	,	,
1394	,	,	,	,	,
1395	,	,	,	,	,
1396	,	,	,	,	,
1397	,	,	,	,	,
1398	,	,	,	,	,
1399	,	,	,	,	,
1400	,	,	,	,	,
1401	,	,	,	,	,
1402	,	,	,	,	,
1403	,	,	,	,	,
1404	,	,	,	,	,
1405	,	,	,	,	,
1406	,	,	,	,	,
1407	,	,	,	,	,
1408	,	,	,	,	,
1409	,	,	,	,	,
1410	,	,	,	,	,
1411	,	,	,	,	,
1412	,	,	,	,	,
1413	,	,	,	,	,
1414	,	,	,	,	,
1415	,	,	,	,	,
1416	,	,	,	,	,
1417	,	,	,	,	,
1418	,	,	,	,	,
1419	,	,	,	,	,
1420	,	,	,	,	,
1421	,	,	,	,	,
1422	,	,	,	,	,
1423	,	,	,	,	,
1424	,	,	,	,	,
1425	,	,	,	,	,
1426	,	,	,	,	,
1427	,	,	,	,	,
1428	,	,	,	,	,
1429	,	,	,	,	,
1430	,	,	,	,	,
1431	,	,	,	,	,
1432	,	,	,	,	,
1433	,	,	,	,	,
1434	,	,	,	,	,
1435	,	,	,	,	,
1436	,	,	,	,	,
1437	,	,	,	,	,
1438	,	,	,	,	,
1439	,	,	,	,	,
1440	,	,	,	,	,
1441	,	,	,	,	,
1442	,	,	,	,	,
1443	,	,	,	,	,
1444	,	,	,	,	,
1445	,	,	,	,	,
1446	,	,	,	,	,
1447	,	,	,	,	,
1448	,	,	,	,	,
1449	,	,	,	,	,
1450	,	,	,	,	,
1451	,	,	,	,	,
1452	,	,	,	,	,
1453	,	,	,	,	,
1454	,	,	,	,	,
1455	,	,	,	,	,
1456	,	,	,	,	,
1457	,	,	,	,	,
1458	,	,	,	,	,
1459	,	,	,	,	,
1460	,	,	,	,	,
1461	,	,	,	,	,
1462	,	,	,	,	,
1463	,	,	,	,	,
1464	,	,	,	,	,
1465	,	,	,	,	,
1466	,	,	,	,	,
1467	,	,	,	,	,
1468	,	,	,	,	,
1469	,	,	,	,	,
1470	,	,	,	,	,
1471	,	,	,	,	,
1472	,	,	,	,	,
1473	,	,	,	,	,
1474	,	,	,	,	,
1475	,	,	,	,	,
1476	,	,	,	,	,
1477	,	,	,	,	,
1478	,	,	,	,	,
1479	,	,	,	,	,
1480	,	,	,	,	,
1481	,	,	,	,	,
1482	,	,	,	,	,
1483	,	,	,	,	,
1484	,	,	,	,	,
1485	,	,	,	,	,
1486	,	,	,	,	,
1487	,	,	,	,	,
1488	,	,	,	,	,
1489	,	,	,	,	,
1490	,	,	,	,	,
1491	,	,	,	,	,
1492	,	,	,	,	,
1493	,	,	,	,	,
1494	,	,	,	,	,
1495	,	,	,	,	,
1496	,	,	,	,	,
1497	,	,	,	,	,
1498	,	,	,	,	,
1499	,	,	,	,	,
1500	,	,	,	,	,
1501	,	,	,	,	,
1502	,	,	,	,	,
1503	,	,	,	,	,
1504	,	,	,	,	,
1505	,	,	,	,	,
1506	,	,	,	,	,
1507	,	,	,	,	,
1508	,	,	,	,	,
1509	,	,	,	,	,
1510	,	,	,	,	,
1511	,	,	,	,	,
1512	,	,	,	,	,
1513	,	,	,	,	,
1514	,	,	,	,	,
1515	,	,	,	,	,
1516	,	,	,	,	,
1517	,	,	,	,	,
1518	,	,	,	,	,
1519	,	,	,	,	,
1520	,	,	,	,	,
1521	,	,	,	,	,
1522	,	,	,	,	,
1523	,	,	,	,	,
1524	,	,	,	,	,
1525	,	,	,	,	,
1526	,	,	,	,	,
1527	,	,	,	,	,
1528	,	,	,	,	,
1529	,	,	,	,	,
1530	,	,	,	,	,
1531	,	,	,	,	,
1532	,	,	,	,	,
1533	,	,	,	,	,
1534	,	,	,	,	,
1535	,	,	,	,	,
1536	,	,	,	,	,
1537	,	,	,	,	,
1538	,	,	,	,	,
1539	,	,	,	,	,
1540	,	,	,	,	,
1541	,	,	,	,	,
1542	,	,	,	,	,
1543	,	,	,	,	,
1544	,	,	,	,	,
1545	,	,	,	,	,
1546	,	,	,	,	,
1547	,	,	,	,	,
1548	,	,	,	,	,
1549	,	,	,	,	,
1550	,	,	,	,	,
1551	,	,	,	,	,
1552	,	,	,	,	,
1553	,	,	,	,	,
1554	,	,	,	,	,
1555	,	,	,	,	,
1556	,	,	,	,	,
1557	,	,	,	,	,
1558	,	,	,	,	,
1559	,	,	,	,	,
1560	,	,	,	,	,
1561	,	,	,	,	,
1562	,	,	,	,	,
1563	,	,	,	,	,
1564	,	,	,	,	,
1565	,	,	,	,	,
1566	,	,	,	,	,
1567	,	,	,	,	,
1568	,	,	,	,	,
1569	,	,	,	,	,
1570	,	,	,	,	,
1571	,	,	,	,	,
1572	,	,	,	,	,
1573	,	,	,	,	,
1574	,	,	,	,	,
1575	,	,	,	,	,
1576	,	,	,	,	,
1577	,	,	,	,	,
1578	,	,	,	,	,
1579	,	,	,	,	,
1580	,	,	,	,	,
1581	,	,	,	,	,
1582	,	,	,	,	,
1583	,	,	,	,	,
1584	,	,	,	,	,
1585	,	,	,	,	,
1586	,	,	,	,	,
1587	,	,	,	,	,
1588	,	,	,	,	,
1589	,	,	,	,	,
1590	,	,	,	,	,
1591	,	,	,	,	,
1592	,	,	,	,	,
1593	,	,	,	,	,
1594	,	,	,	,	,
1595	,	,	,	,	,
1596	,	,	,	,	,
1597	,	,	,	,	,
1598	,	,	,	,	,
1599	,	,	,	,	,
1600	,	,	,	,	,
1601	,	,	,	,	,
1602	,	,	,	,	,
1603	,	,	,	,	,
1604	,	,	,	,	,
1605	,	,	,	,	,
1606	,	,	,	,	,
1607	,	,	,	,	,
1608	,	,	,	,	,
1609	,	,	,	,	,
1610	,	,	,	,	,
1611	,	,	,	,	,
1612	,	,	,	,	,
1613	,	,	,	,	,
1614	,	,	,	,	,
1615	,	,	,	,	,
1616	,	,	,	,	,
1617	,	,	,	,	,
1618	,	,	,	,	,
1619	,	,	,	,	,
1620	,	,	,	,	,
1621	,	,	,	,	,
1622	,	,	,	,	,
1623	,	,	,	,	,
1624	,	,	,	,	,
1625	,	,	,	,	,
1626	,	,	,	,	,
1627	,	,	,	,	,
1628	,	,	,	,	,
1629	,	,	,	,	,
1630	,	,	,	,	,
1631	,	,	,	,	,
1632	,	,	,	,	,
1633	,	,	,	,	,
1634	,	,	,	,	,
1635	,	,	,	,	,
1636	,	,	,	,	,
1637	,	,	,	,	,
1638	,	,	,	,	,
1639	,	,	,	,	,
1640	,	,	,	,	,
1641	,	,	,	,	,
1642	,	,	,	,	,
1643	,	,	,	,	,
1644	,	,	,	,	,
1645	,	,	,	,	,
1646	,	,	,	,	,
1647	,	,	,	,	,
1648	,	,	,	,	,
1649	,	,	,	,	,
1650	,	,	,	,	,
1651	,	,	,	,	,
1652	,	,	,	,	,
1653	,	,	,	,	,
1654	,	,	,	,	,
1655	,	,	,	,	,
1656	,	,	,	,	,
1657	,	,	,	,	,
1658	,	,	,	,	,
1659	,	,	,	,	,
1660	,	,	,	,	,
1661	,	,	,	,	,
1662	,	,	,	,	,
1663	,	,	,	,	,
1664	,	,	,	,	,
1665	,	,	,	,	,
1666	,	,	,	,	,
1667	,	,	,	,	,
1668	,	,	,	,	,
1669	,	,	,	,	,
1670	,	,	,	,	,
1671	,	,	,	,	,
1672	,	,	,	,	,
1673	,	,	,	,	,
1674	,	,	,	,	,
1675	,	,	,	,	,
1676	,	,	,	,	,
1677	,	,	,	,	,
1678	,	,	,	,	,
1679	,	,	,	,	,
1680	,	,	,	,	,
1681	,	,	,	,	,
1682	,	,	,	,	,
1683	,	,	,	,	,
1684	,	,	,	,	,
1685	,	,	,	,	,
1686	,	,	,	,	,
1687	,	,	,	,	,
1688	,	,	,	,	,
1689	,	,	,	,	,
1690	,	,	,	,	,
1691	,	,	,	,	,
1692	,	,	,	,	,
1693	,	,	,	,	,
1694	,	,	,	,	,
1695	,	,	,	,	,
1696	,	,	,	,	,
1697	,	,	,	,	,
1698	,	,	,	,	,
1699	,	,	,	,	,
1700	,	,	,	,	,
1701	,	,	,	,	,
1702	,	,	,	,	,
1703	,	,	,	,	,
1704	,	,	,	,	,
1705	,	,	,	,	,
1706	,	,	,	,	,
1707	,	,	,	,	,
1708	,	,	,	,	,
1709	,	,	,	,	,
1710	,	,	,	,	,
1711	,	,	,	,	,
1712	,	,	,	,	,
1713	,	,	,	,	,
1714	,	,	,	,	,
1715	,	,	,	,	,
1716	,	,	,	,	,
1717	,	,	,	,	,
1718	,	,	,	,	,
1719	,	,	,	,	,
1720	,	,	,	,	,
1721	,	,	,	,	,
1722	,	,	,	,	,
1723	,	,	,	,	,
1724	,	,	,	,	,
1725	,	,	,	,	,
1726	,	,	,	,	,
1727	,	,	,	,	,
1728	,	,	,	,	,
1729	,	,	,	,	,
1730	,	,	,	,	,
1731	,	,	,	,	,
1732	,	,	,	,	,
1733	,	,	,	,	,
1734	,	,	,	,	,
1735	,	,	,	,	,
1736	,	,	,	,	,
1737	,	,	,	,	,
1738	,	,	,	,	,
1739	,	,	,	,	,
1740	,	,	,	,	,
1741	,	,	,	,	,
1742	,	,	,	,	,
1743	,	,	,	,	,
1744	,	,	,	,	,
1745	,	,	,	,	,
1746	,	,	,	,	,
1747	,	,	,	,	,
1748	,	,	,	,	,
1749	,	,	,	,	,
1750	,	,	,	,	,
1751	,	,	,	,	,
1752	,	,	,	,	,
1753	,	,	,	,	,
1754	,	,	,	,	,
1755	,	,	,	,	,
1756	,	,	,	,	,
1757	,	,	,	,	,
1758	,	,	,	,	,
1759	,	,	,	,	,
1760	,	,	,	,	,
1761	,	,	,	,	,
1762	,	,	,	,	,
1763	,	,	,	,	,
1764	,	,	,	,	,
1765	,	,	,	,	,
1766	,	,	,	,	,
1767	,	,	,	,	,
1768	,	,	,	,	,
1769	,	,	,	,	,
1770	,	,	,	,	,
1771	,	,	,	,	,
1772	,	,	,	,	,
1773	,	,	,	,	,
1774	,	,	,	,	,
1775	,	,	,	,	,
1776	,	,	,	,	,
1777	,	,	,	,	,
1778	,	,	,	,	,
1779	,	,	,	,	,
1780	,	,	,	,	,
1781	,	,	,	,	,
1782	,	,	,	,	,
1783	,	,	,	,	,
1784	,	,	,	,	,
1785	,	,	,	,	,
1786	,	,	,	,	,
1787	,	,	,	,	,
1788	,	,	,	,	,
1789	,	,	,	,	,
1790	,	,	,	,	,
1791	,	,	,	,	,
1792	,	,	,	,	,
1793	,	,	,	,	,
1794	,	,	,	,	,
1795	,	,	,	,	,
1796	,	,	,	,	,
1797	,	,	,	,	,
1798	,	,	,	,	,
1799	,	,	,	,	,
1800	,	,	,	,	,
1801	,	,	,	,	,
1802	,	,	,	,	,
1803	,	,	,	,	,
1804	,	,	,	,	,
1805	,	,	,	,	,
1806	,	,	,	,	,
1807	,	,	,	,	,
1808	,	,	,	,	,
1809	,	,	,	,	,
1810	,	,	,	,	,
1811	,	,	,	,	,
1812	,	,	,	,	,
1813	,	,	,	,	,
1814	,	,	,	,	,
1815	,	,	,	,	,
1816	,	,	,	,	,
1817	,	,	,	,	,
1818	,	,	,	,	,
1819	,	,	,	,	,
1820	,	,	,	,	,
1821	,	,	,	,	,
1822	,	,	,	,	,
1823	,	,	,	,	,
1824	,	,	,	,	,
1825	,	,	,	,	,
1826	,	,	,	,	,
1827	,	,	,	,	,
1828	,	,	,	,	,
1829	,	,	,	,	,
1830	,	,	,	,	,
1831	,	,	,	,	,
1832	,	,	,	,	,
1833	,	,	,	,	,
1834	,	,	,	,	,
1835	,	,	,	,	,
1836	,	,	,	,	,
1837	,	,	,	,	,
1838	,	,	,	,	,
1839	,	,	,	,	,
1840	,	,	,	,	,
1841	,	,	,	,	,
1842	,	,	,	,	,
1843	,	,	,	,	,
1844	,	,	,	,	,
1845	,	,	,	,	,
1846	,	,	,	,	,
1847	,	,	,	,	,
1848	,	,	,	,	,
1849	,	,	,	,	,
1850	,	,	,	,	,
1851	,	,	,	,	,
1852	,	,	,	,	,
1853	,	,	,	,	,
1854	,	,	,	,	,
1855	,	,	,	,	,
1856	,	,	,	,	,
1857	,	,	,	,	,
1858	,	,	,	,	,
1859	,	,	,	,	,
1860	,	,	,	,	,
1861	,	,	,	,	,
1862	,	,	,	,	,
1863	,	,	,	,	,
1864	,	,	,	,	,
1865	,	,	,	,	,
1866	,	,	,	,	,
1867	,	,	,	,	,
1868	,	,	,	,	,
1869	,	,	,	,	,
1870	,	,	,	,	,
1871	,	,	,	,	,
1872	,	,	,	,	,
1873	,	,	,	,	,
1874	,	,	,	,	,
1875	,	,	,	,	,
1876	,	,	,	,	,
1877	,	,	,	,	,
1878	,	,	,	,	,
1879	,	,	,	,	,
1880	,	,	,	,	,
1881	,	,	,	,	,
1882	,	,	,	,	,
1883	,	,	,	,	,
1884	,	,	,	,	,
1885	,	,	,	,	,
1886	,	,	,	,	,
1887	,	,	,	,	,
1888	,	,	,	,	,
1889	,	,	,	,	,
1890	,	,	,	,	,
1891	,	,	,	,	,
1892	,	,	,	,	,
1893	,	,	,	,	,
1894	,	,	,	,	,
1895	,	,	,	,	,
1896	,	,	,	,	,
1897	,	,	,	,	,
1898	,	,	,	,	,
1899	,	,	,	,	,
1900	,	,	,	,	,
1901	,	,	,	,	,
1902	,	,	,	,	,
1903	,	,	,	,	,
1904	,	,	,	,	,
1905	,	,	,	,	,
1906	,	,	,	,	,
1907	,	,	,	,	,
1908	,	,	,	,	,
1909	,	,	,	,	,
1910	,	,	,	,	,
1911	,	,	,	,	,
1912	,	,	,	,	,
1913	,	,	,	,	,
1914	,	,	,	,	,
1915	,	,	,	,	,
1916	,	,	,	,	,
1917	,	,	,	,	,
1918	,	,	,	,	,
1919	,	,	,	,	,
1920	,	,	,	,	,
1921	,	,	,	,	,
1922	,	,	,	,	,
1923	,	,	,	,	,
1924	,	,	,	,	,
1925	,	,	,	,	,
1926	,	,	,	,	,
1927	,	,	,	,	,
1928	,	,	,	,	,
1929	,	,	,	,	,
1930	,	,	,	,	,
1931	,	,	,	,	,
1932	,	,	,	,	,
1933	,	,	,	,	,
1934	,	,	,	,	,
1935	,	,	,	,	,
1936	,	,	,	,	,
1937	,	,	,	,	,
1938	,	,	,	,	,
1939	,	,	,	,	,
1940	,	,	,	,	,
1941	,	,	,	,	,
1942	,	,	,	,	,
1943	,	,	,	,	,
1944	,	,	,	,	,
1945	,	,	,	,	,
1946	,	,	,	,	,
1947	,	,	,	,	,
1948	,	,	,	,	,
1949	,	,	,	,	,
1950	,	,	,	,	,
1951	,	,	,	,	,
1952	,	,	,	,	,
1953	,	,	,	,	,
1954	,	,	,	,	,
1955	,	,	,	,	,
1956	,	,	,	,	,
1957	,	,	,	,	,
1958	,	,	,	,	,
1959	,	,	,	,	,
1960	,	,	,	,	,
1961	,	,	,	,	,
1962	,	,	,	,	,
1963	,	,	,	,	,
1964	,	,	,	,	,
1965	,	,	,	,	,
1966	,	,	,	,	,
1967	,	,	,	,	,
1968	,	,	,	,	,
1969	,	,	,	,	,
1970	,	,	,	,	,
1971	,	,	,	,	,
1972	,	,	,	,	,
1973	,	,	,	,	,
1974	,	,	,	,	,
1975	,	,	,	,	,
1976	,	,	,	,	,
1977	,	,	,	,	,
1978	,	,	,	,	,
1979	,	,	,	,	,
1980	,	,	,	,	,
1981	,	,	,	,	,
1982	,	,	,	,	,
1983	,	,	,	,	,
1984	,	,	,	,	,
1985	,	,	,	,	,
1986	,	,	,	,	,
1987	,	,	,	,	,
1988	,	,	,	,	,
1989	,	,	,	,	,
1990	,	,	,	,	,
1991	,	,	,	,	,
1992	,	,	,	,	,
1993	,	,	,	,	,
1994	,	,	,	,	,
1995	,	,	,	,	,
1996	,	,	,	,	,
1997	,	,	,	,	,
1998	,	,	,	,	,
1999	,	,	,	,	,
[truncated: 13,001 more rows]

## Sheet: Fig2_supp2_panelA_rep2
	169bp closed parS DNA 1mM CTP ParB 0.125uM	169bp closed parS DNA 1mM CTP ParB 0.25uM	169bp closed parS DNA 1mM CTP ParB 0.5uM	169bp closed parS DNA 1mM CTP ParB 1.0uM	169bp closed parS DNA 1mM CTP ParB 0uM
1	0.000, 0.000	0.000, 0.000	0.000, 0.000	0.000, 0.000	0.000, 0.000
2	0.200, 0.003	0.200, -0.004	0.200, -0.002	0.200, 0.002	0.200, -0.001
3	0.400, 0.005	0.400, -0.006	0.400, -0.004	0.400, 0.002	0.400, -0.004
4	0.600, 0.006	0.600, -0.007	0.600, -0.004	0.600, 0.002	0.600, -0.003
5	0.800, 0.005	0.800, -0.008	0.800, -0.006	0.800, 0.001	0.800, -0.004
6	1.000, 0.004	1.000, -0.010	1.000, -0.006	1.000, -0.000	1.000, -0.005
7	1.200, 0.002	1.200, -0.011	1.200, -0.006	1.200, -0.002	1.200, -0.006
8	1.400, 0.003	1.400, -0.012	1.400, -0.008	1.400, -0.003	1.400, -0.006
9	1.600, 0.003	1.600, -0.012	1.600, -0.009	1.600, -0.004	1.600, -0.007
10	1.800, 0.004	1.800, -0.012	1.800, -0.008	1.800, -0.005	1.800, -0.008
11	2.000, 0.006	2.000, -0.011	2.000, -0.009	2.000, -0.006	2.000, -0.008
12	2.200, 0.007	2.200, -0.011	2.200, -0.009	2.200, -0.006	2.200, -0.009
13	2.400, 0.005	2.400, -0.011	2.400, -0.009	2.400, -0.007	2.400, -0.008
14	2.600, 0.005	2.600, -0.012	2.600, -0.010	2.600, -0.006	2.600, -0.008
15	2.800, 0.004	2.800, -0.013	2.800, -0.011	2.800, -0.007	2.800, -0.008
16	3.000, 0.004	3.000, -0.013	3.000, -0.011	3.000, -0.008	3.000, -0.008
17	3.200, 0.004	3.200, -0.014	3.200, -0.010	3.200, -0.008	3.200, -0.009
18	3.400, 0.006	3.400, -0.014	3.400, -0.011	3.400, -0.009	3.400, -0.009
19	3.600, 0.005	3.600, -0.015	3.600, -0.010	3.600, -0.010	3.600, -0.010
20	3.800, 0.005	3.800, -0.016	3.800, -0.011	3.800, -0.009	3.800, -0.010
21	4.000, 0.004	4.000, -0.015	4.000, -0.013	4.000, -0.010	4.000, -0.010
22	4.200, 0.004	4.200, -0.016	4.200, -0.014	4.200, -0.010	4.200, -0.009
23	4.400, 0.003	4.400, -0.016	4.400, -0.014	4.400, -0.011	4.400, -0.010
24	4.600, 0.003	4.600, -0.016	4.600, -0.014	4.600, -0.011	4.600, -0.009
25	4.800, 0.003	4.800, -0.016	4.800, -0.014	4.800, -0.013	4.800, -0.009
26	5.000, 0.003	5.000, -0.016	5.000, -0.014	5.000, -0.013	5.000, -0.009
27	5.200, 0.003	5.200, -0.016	5.200, -0.016	5.200, -0.014	5.200, -0.010
28	5.400, 0.002	5.400, -0.016	5.400, -0.015	5.400, -0.014	5.400, -0.010
29	5.600, 0.001	5.600, -0.017	5.600, -0.016	5.600, -0.015	5.600, -0.010
30	5.800, 0.001	5.800, -0.019	5.800, -0.017	5.800, -0.014	5.800, -0.010
31	6.000, 0.001	6.000, -0.019	6.000, -0.016	6.000, -0.013	6.000, -0.009
32	6.200, 0.002	6.200, -0.018	6.200, -0.016	6.200, -0.013	6.200, -0.009
33	6.400, 0.003	6.400, -0.018	6.400, -0.015	6.400, -0.014	6.400, -0.008
34	6.600, 0.003	6.600, -0.018	6.600, -0.016	6.600, -0.013	6.600, -0.008
35	6.800, 0.001	6.800, -0.017	6.800, -0.017	6.800, -0.014	6.800, -0.009
36	7.000, 0.000	7.000, -0.017	7.000, -0.016	7.000, -0.014	7.000, -0.010
37	7.200, -0.001	7.200, -0.017	7.200, -0.015	7.200, -0.015	7.200, -0.009
38	7.400, -0.001	7.400, -0.018	7.400, -0.016	7.400, -0.014	7.400, -0.009
39	7.600, -0.001	7.600, -0.017	7.600, -0.014	7.600, -0.014	7.600, -0.009
40	7.800, 0.001	7.800, -0.017	7.800, -0.014	7.800, -0.015	7.800, -0.009
41	8.000, 0.001	8.000, -0.018	8.000, -0.015	8.000, -0.015	8.000, -0.008
42	8.200, 0.001	8.200, -0.019	8.200, -0.015	8.200, -0.014	8.200, -0.008
43	8.400, -0.000	8.400, -0.018	8.400, -0.015	8.400, -0.015	8.400, -0.009
44	8.600, -0.000	8.600, -0.019	8.600, -0.017	8.600, -0.014	8.600, -0.009
45	8.800, -0.001	8.800, -0.020	8.800, -0.017	8.800, -0.015	8.800, -0.009
46	9.000, -0.001	9.000, -0.019	9.000, -0.016	9.000, -0.014	9.000, -0.008
47	9.200, -0.001	9.200, -0.020	9.200, -0.016	9.200, -0.015	9.200, -0.008
48	9.400, -0.000	9.400, -0.020	9.400, -0.016	9.400, -0.015	9.400, -0.008
49	9.600, -0.001	9.600, -0.020	9.600, -0.016	9.600, -0.016	9.600, -0.007
50	9.800, 0.000	9.800, -0.019	9.800, -0.017	9.800, -0.016	9.800, -0.007
51	10.000, -0.000	10.000, -0.020	10.000, -0.017	10.000, -0.017	10.000, -0.009
52	10.200, 0.000	10.200, -0.018	10.200, -0.018	10.200, -0.017	10.200, -0.008
53	10.400, 0.001	10.400, -0.019	10.400, -0.019	10.400, -0.017	10.400, -0.008
54	10.600, 0.000	10.600, -0.020	10.600, -0.018	10.600, -0.016	10.600, -0.008
55	10.800, 0.000	10.800, -0.020	10.800, -0.016	10.800, -0.017	10.800, -0.007
56	11.000, -0.000	11.000, -0.019	11.000, -0.018	11.000, -0.017	11.000, -0.007
57	11.200, -0.001	11.200, -0.021	11.200, -0.017	11.200, -0.016	11.200, -0.008
58	11.400, -0.002	11.400, -0.019	11.400, -0.017	11.400, -0.016	11.400, -0.007
59	11.600, -0.001	11.600, -0.018	11.600, -0.018	11.600, -0.016	11.600, -0.009
60	11.800, -0.002	11.800, -0.018	11.800, -0.019	11.800, -0.016	11.800, -0.008
61	12.000, -0.002	12.000, -0.020	12.000, -0.018	12.000, -0.016	12.000, -0.010
62	12.200, -0.003	12.200, -0.020	12.200, -0.019	12.200, -0.014	12.200, -0.009
63	12.400, -0.003	12.400, -0.021	12.400, -0.019	12.400, -0.014	12.400, -0.010
64	12.600, -0.004	12.600, -0.021	12.600, -0.018	12.600, -0.015	12.600, -0.009
65	12.800, -0.004	12.800, -0.021	12.800, -0.018	12.800, -0.014	12.800, -0.010
66	13.000, -0.004	13.000, -0.020	13.000, -0.018	13.000, -0.015	13.000, -0.010
67	13.200, -0.004	13.200, -0.021	13.200, -0.019	13.200, -0.017	13.200, -0.009
68	13.400, -0.003	13.400, -0.021	13.400, -0.020	13.400, -0.017	13.400, -0.010
69	13.600, -0.003	13.600, -0.021	13.600, -0.021	13.600, -0.017	13.600, -0.010
70	13.800, -0.003	13.800, -0.022	13.800, -0.021	13.800, -0.018	13.800, -0.009
71	14.000, -0.003	14.000, -0.020	14.000, -0.019	14.000, -0.017	14.000, -0.009
72	14.200, -0.003	14.200, -0.019	14.200, -0.019	14.200, -0.017	14.200, -0.010
73	14.400, -0.004	14.400, -0.019	14.400, -0.018	14.400, -0.017	14.400, -0.010
74	14.600, -0.005	14.600, -0.018	14.600, -0.018	14.600, -0.017	14.600, -0.010
75	14.800, -0.004	14.800, -0.017	14.800, -0.018	14.800, -0.016	14.800, -0.010
76	15.000, -0.005	15.000, -0.019	15.000, -0.020	15.000, -0.017	15.000, -0.010
77	15.200, -0.004	15.200, -0.019	15.200, -0.020	15.200, -0.017	15.200, -0.009
78	15.400, -0.004	15.400, -0.019	15.400, -0.020	15.400, -0.016	15.400, -0.008
79	15.600, -0.003	15.600, -0.019	15.600, -0.021	15.600, -0.018	15.600, -0.008
80	15.800, -0.003	15.800, -0.019	15.800, -0.021	15.800, -0.018	15.800, -0.009
81	16.000, -0.003	16.000, -0.018	16.000, -0.019	16.000, -0.018	16.000, -0.009
82	16.200, -0.003	16.200, -0.017	16.200, -0.019	16.200, -0.017	16.200, -0.009
83	16.400, -0.003	16.400, -0.018	16.400, -0.019	16.400, -0.018	16.400, -0.009
84	16.600, -0.003	16.600, -0.018	16.600, -0.018	16.600, -0.018	16.600, -0.009
85	16.800, -0.004	16.800, -0.019	16.800, -0.019	16.800, -0.018	16.800, -0.009
86	17.000, -0.005	17.000, -0.020	17.000, -0.020	17.000, -0.017	17.000, -0.009
87	17.200, -0.005	17.200, -0.020	17.200, -0.020	17.200, -0.018	17.200, -0.010
88	17.400, -0.004	17.400, -0.020	17.400, -0.021	17.400, -0.017	17.400, -0.009
89	17.600, -0.004	17.600, -0.020	17.600, -0.021	17.600, -0.017	17.600, -0.009
90	17.800, -0.003	17.800, -0.020	17.800, -0.021	17.800, -0.018	17.800, -0.008
91	18.000, -0.004	18.000, -0.020	18.000, -0.020	18.000, -0.017	18.000, -0.009
92	18.200, -0.005	18.200, -0.021	18.200, -0.021	18.200, -0.017	18.200, -0.009
93	18.400, -0.005	18.400, -0.022	18.400, -0.020	18.400, -0.017	18.400, -0.009
94	18.600, -0.006	18.600, -0.021	18.600, -0.019	18.600, -0.017	18.600, -0.010
95	18.800, -0.007	18.800, -0.021	18.800, -0.018	18.800, -0.017	18.800, -0.009
96	19.000, -0.007	19.000, -0.022	19.000, -0.020	19.000, -0.017	19.000, -0.009
97	19.200, -0.007	19.200, -0.021	19.200, -0.020	19.200, -0.017	19.200, -0.008
98	19.400, -0.008	19.400, -0.021	19.400, -0.020	19.400, -0.017	19.400, -0.007
99	19.600, -0.007	19.600, -0.022	19.600, -0.020	19.600, -0.016	19.600, -0.008
100	19.800, -0.006	19.800, -0.022	19.800, -0.020	19.800, -0.016	19.800, -0.008
101	20.000, -0.006	20.000, -0.022	20.000, -0.018	20.000, -0.016	20.000, -0.008
102	20.200, -0.005	20.200, -0.021	20.200, -0.018	20.200, -0.017	20.200, -0.009
103	20.400, -0.004	20.400, -0.021	20.400, -0.017	20.400, -0.016	20.400, -0.009
104	20.600, -0.005	20.600, -0.019	20.600, -0.018	20.600, -0.017	20.600, -0.009
105	20.800, -0.004	20.800, -0.018	20.800, -0.019	20.800, -0.017	20.800, -0.010
106	21.000, -0.004	21.000, -0.019	21.000, -0.019	21.000, -0.016	21.000, -0.010
107	21.200, -0.003	21.200, -0.019	21.200, -0.018	21.200, -0.017	21.200, -0.009
108	21.400, -0.003	21.400, -0.019	21.400, -0.019	21.400, -0.017	21.400, -0.010
109	21.600, -0.004	21.600, -0.020	21.600, -0.019	21.600, -0.018	21.600, -0.008
110	21.800, -0.004	21.800, -0.022	21.800, -0.019	21.800, -0.018	21.800, -0.008
111	22.000, -0.004	22.000, -0.021	22.000, -0.020	22.000, -0.019	22.000, -0.008
112	22.200, -0.005	22.200, -0.020	22.200, -0.021	22.200, -0.018	22.200, -0.008
113	22.400, -0.006	22.400, -0.020	22.400, -0.021	22.400, -0.019	22.400, -0.008
114	22.600, -0.005	22.600, -0.021	22.600, -0.022	22.600, -0.018	22.600, -0.008
115	22.800, -0.007	22.800, -0.020	22.800, -0.022	22.800, -0.018	22.800, -0.008
116	23.000, -0.008	23.000, -0.020	23.000, -0.021	23.000, -0.018	23.000, -0.008
117	23.200, -0.007	23.200, -0.020	23.200, -0.020	23.200, -0.018	23.200, -0.008
118	23.400, -0.007	23.400, -0.022	23.400, -0.021	23.400, -0.018	23.400, -0.007
119	23.600, -0.008	23.600, -0.022	23.600, -0.020	23.600, -0.018	23.600, -0.009
120	23.800, -0.008	23.800, -0.022	23.800, -0.019	23.800, -0.019	23.800, -0.009
121	24.000, -0.006	24.000, -0.021	24.000, -0.019	24.000, -0.019	24.000, -0.008
122	24.200, -0.008	24.200, -0.022	24.200, -0.020	24.200, -0.018	24.200, -0.007
123	24.400, -0.008	24.400, -0.020	24.400, -0.019	24.400, -0.018	24.400, -0.009
124	24.600, -0.007	24.600, -0.021	24.600, -0.020	24.600, -0.018	24.600, -0.008
125	24.800, -0.006	24.800, -0.021	24.800, -0.021	24.800, -0.018	24.800, -0.008
126	25.000, -0.007	25.000, -0.020	25.000, -0.021	25.000, -0.018	25.000, -0.009
127	25.200, -0.006	25.200, -0.020	25.200, -0.020	25.200, -0.019	25.200, -0.009
128	25.400, -0.008	25.400, -0.020	25.400, -0.021	25.400, -0.020	25.400, -0.008
129	25.600, -0.008	25.600, -0.020	25.600, -0.020	25.600, -0.019	25.600, -0.008
130	25.800, -0.008	25.800, -0.020	25.800, -0.019	25.800, -0.019	25.800, -0.008
131	26.000, -0.007	26.000, -0.021	26.000, -0.018	26.000, -0.019	26.000, -0.008
132	26.200, -0.007	26.200, -0.022	26.200, -0.019	26.200, -0.019	26.200, -0.008
133	26.400, -0.005	26.400, -0.024	26.400, -0.018	26.400, -0.018	26.400, -0.009
134	26.600, -0.004	26.600, -0.023	26.600, -0.018	26.600, -0.018	26.600, -0.009
135	26.800, -0.005	26.800, -0.024	26.800, -0.019	26.800, -0.018	26.800, -0.009
136	27.000, -0.006	27.000, -0.022	27.000, -0.020	27.000, -0.019	27.000, -0.009
137	27.200, -0.007	27.200, -0.021	27.200, -0.019	27.200, -0.019	27.200, -0.009
138	27.400, -0.008	27.400, -0.020	27.400, -0.019	27.400, -0.019	27.400, -0.007
139	27.600, -0.009	27.600, -0.020	27.600, -0.020	27.600, -0.019	27.600, -0.008
140	27.800, -0.007	27.800, -0.020	27.800, -0.020	27.800, -0.019	27.800, -0.009
141	28.000, -0.009	28.000, -0.020	28.000, -0.020	28.000, -0.019	28.000, -0.009
142	28.200, -0.008	28.200, -0.021	28.200, -0.021	28.200, -0.019	28.200, -0.010
143	28.400, -0.008	28.400, -0.020	28.400, -0.021	28.400, -0.019	28.400, -0.011
144	28.600, -0.008	28.600, -0.022	28.600, -0.019	28.600, -0.019	28.600, -0.011
145	28.800, -0.008	28.800, -0.021	28.800, -0.019	28.800, -0.018	28.800, -0.009
146	29.000, -0.007	29.000, -0.021	29.000, -0.018	29.000, -0.018	29.000, -0.008
147	29.200, -0.006	29.200, -0.022	29.200, -0.018	29.200, -0.017	29.200, -0.007
148	29.400, -0.007	29.400, -0.022	29.400, -0.019	29.400, -0.018	29.400, -0.008
149	29.600, -0.007	29.600, -0.022	29.600, -0.020	29.600, -0.019	29.600, -0.007
150	29.800, -0.008	29.800, -0.022	29.800, -0.019	29.800, -0.018	29.800, -0.008
151	30.000, 0.098	30.000, 0.085	30.000, 0.124	30.000, 0.166	30.000, 0.192
152	30.200, 0.086	30.200, 0.077	30.200, 0.126	30.200, 0.164	30.200, 0.178
153	30.400, 0.090	30.400, 0.074	30.400, 0.123	30.400, 0.169	30.400, 0.172
154	30.600, 0.084	30.600, 0.077	30.600, 0.125	30.600, 0.178	30.600, 0.169
155	30.800, 0.088	30.800, 0.077	30.800, 0.134	30.800, 0.183	30.800, 0.165
156	31.000, 0.084	31.000, 0.075	31.000, 0.133	31.000, 0.189	31.000, 0.160
157	31.200, 0.083	31.200, 0.077	31.200, 0.135	31.200, 0.198	31.200, 0.158
158	31.400, 0.082	31.400, 0.077	31.400, 0.138	31.400, 0.206	31.400, 0.156
159	31.600, 0.083	31.600, 0.077	31.600, 0.140	31.600, 0.214	31.600, 0.153
160	31.800, 0.081	31.800, 0.077	31.800, 0.142	31.800, 0.223	31.800, 0.150
161	32.000, 0.081	32.000, 0.078	32.000, 0.146	32.000, 0.233	32.000, 0.149
162	32.200, 0.081	32.200, 0.077	32.200, 0.148	32.200, 0.240	32.200, 0.146
163	32.400, 0.079	32.400, 0.079	32.400, 0.150	32.400, 0.249	32.400, 0.143
164	32.600, 0.078	32.600, 0.078	32.600, 0.152	32.600, 0.258	32.600, 0.142
165	32.800, 0.079	32.800, 0.079	32.800, 0.154	32.800, 0.266	32.800, 0.141
166	33.000, 0.078	33.000, 0.080	33.000, 0.157	33.000, 0.275	33.000, 0.140
167	33.200, 0.079	33.200, 0.082	33.200, 0.159	33.200, 0.284	33.200, 0.138
168	33.400, 0.081	33.400, 0.081	33.400, 0.162	33.400, 0.293	33.400, 0.137
169	33.600, 0.082	33.600, 0.084	33.600, 0.165	33.600, 0.301	33.600, 0.137
170	33.800, 0.082	33.800, 0.085	33.800, 0.169	33.800, 0.309	33.800, 0.134
171	34.000, 0.082	34.000, 0.085	34.000, 0.172	34.000, 0.320	34.000, 0.131
172	34.200, 0.082	34.200, 0.087	34.200, 0.176	34.200, 0.329	34.200, 0.130
173	34.400, 0.082	34.400, 0.089	34.400, 0.181	34.400, 0.337	34.400, 0.130
174	34.600, 0.081	34.600, 0.089	34.600, 0.184	34.600, 0.346	34.600, 0.128
175	34.800, 0.082	34.800, 0.090	34.800, 0.185	34.800, 0.357	34.800, 0.128
176	35.000, 0.084	35.000, 0.091	35.000, 0.189	35.000, 0.366	35.000, 0.128
177	35.200, 0.084	35.200, 0.092	35.200, 0.192	35.200, 0.375	35.200, 0.127
178	35.400, 0.084	35.400, 0.094	35.400, 0.195	35.400, 0.385	35.400, 0.125
179	35.600, 0.085	35.600, 0.098	35.600, 0.201	35.600, 0.395	35.600, 0.125
180	35.800, 0.086	35.800, 0.100	35.800, 0.205	35.800, 0.403	35.800, 0.123
181	36.000, 0.087	36.000, 0.103	36.000, 0.209	36.000, 0.412	36.000, 0.122
182	36.200, 0.088	36.200, 0.105	36.200, 0.214	36.200, 0.422	36.200, 0.120
183	36.400, 0.088	36.400, 0.105	36.400, 0.218	36.400, 0.430	36.400, 0.119
184	36.600, 0.090	36.600, 0.106	36.600, 0.220	36.600, 0.438	36.600, 0.117
185	36.800, 0.090	36.800, 0.109	36.800, 0.225	36.800, 0.447	36.800, 0.117
186	37.000, 0.089	37.000, 0.111	37.000, 0.230	37.000, 0.458	37.000, 0.117
187	37.200, 0.091	37.200, 0.112	37.200, 0.232	37.200, 0.467	37.200, 0.118
188	37.400, 0.091	37.400, 0.115	37.400, 0.236	37.400, 0.475	37.400, 0.117
189	37.600, 0.092	37.600, 0.116	37.600, 0.240	37.600, 0.486	37.600, 0.116
190	37.800, 0.093	37.800, 0.117	37.800, 0.245	37.800, 0.496	37.800, 0.114
191	38.000, 0.094	38.000, 0.119	38.000, 0.247	38.000, 0.505	38.000, 0.114
192	38.200, 0.095	38.200, 0.121	38.200, 0.253	38.200, 0.513	38.200, 0.113
193	38.400, 0.095	38.400, 0.121	38.400, 0.256	38.400, 0.522	38.400, 0.111
194	38.600, 0.096	38.600, 0.123	38.600, 0.260	38.600, 0.530	38.600, 0.111
195	38.800, 0.097	38.800, 0.128	38.800, 0.264	38.800, 0.538	38.800, 0.111
196	39.000, 0.098	39.000, 0.130	39.000, 0.268	39.000, 0.547	39.000, 0.110
197	39.200, 0.099	39.200, 0.131	39.200, 0.272	39.200, 0.557	39.200, 0.110
198	39.400, 0.099	39.400, 0.134	39.400, 0.276	39.400, 0.568	39.400, 0.110
199	39.600, 0.099	39.600, 0.137	39.600, 0.280	39.600, 0.577	39.600, 0.110
200	39.800, 0.099	39.800, 0.137	39.800, 0.284	39.800, 0.587	39.800, 0.109
201	40.000, 0.100	40.000, 0.138	40.000, 0.289	40.000, 0.597	40.000, 0.107
202	40.200, 0.101	40.200, 0.140	40.200, 0.293	40.200, 0.606	40.200, 0.106
203	40.400, 0.102	40.400, 0.141	40.400, 0.297	40.400, 0.613	40.400, 0.107
204	40.600, 0.104	40.600, 0.141	40.600, 0.303	40.600, 0.622	40.600, 0.106
205	40.800, 0.105	40.800, 0.144	40.800, 0.304	40.800, 0.630	40.800, 0.106
206	41.000, 0.107	41.000, 0.148	41.000, 0.308	41.000, 0.640	41.000, 0.107
207	41.200, 0.107	41.200, 0.150	41.200, 0.313	41.200, 0.651	41.200, 0.107
208	41.400, 0.109	41.400, 0.152	41.400, 0.316	41.400, 0.659	41.400, 0.105
209	41.600, 0.110	41.600, 0.156	41.600, 0.320	41.600, 0.669	41.600, 0.105
210	41.800, 0.111	41.800, 0.157	41.800, 0.325	41.800, 0.677	41.800, 0.104
211	42.000, 0.112	42.000, 0.158	42.000, 0.328	42.000, 0.687	42.000, 0.104
212	42.200, 0.112	42.200, 0.160	42.200, 0.331	42.200, 0.697	42.200, 0.103
213	42.400, 0.112	42.400, 0.163	42.400, 0.335	42.400, 0.707	42.400, 0.102
214	42.600, 0.111	42.600, 0.164	42.600, 0.340	42.600, 0.717	42.600, 0.101
215	42.800, 0.113	42.800, 0.166	42.800, 0.342	42.800, 0.726	42.800, 0.100
216	43.000, 0.114	43.000, 0.168	43.000, 0.347	43.000, 0.734	43.000, 0.100
217	43.200, 0.114	43.200, 0.170	43.200, 0.351	43.200, 0.743	43.200, 0.098
218	43.400, 0.114	43.400, 0.171	43.400, 0.355	43.400, 0.752	43.400, 0.099
219	43.600, 0.115	43.600, 0.174	43.600, 0.357	43.600, 0.760	43.600, 0.099
220	43.800, 0.117	43.800, 0.176	43.800, 0.363	43.800, 0.769	43.800, 0.100
221	44.000, 0.117	44.000, 0.179	44.000, 0.366	44.000, 0.778	44.000, 0.099
222	44.200, 0.120	44.200, 0.181	44.200, 0.369	44.200, 0.786	44.200, 0.100
223	44.400, 0.122	44.400, 0.184	44.400, 0.373	44.400, 0.794	44.400, 0.100
224	44.600, 0.123	44.600, 0.186	44.600, 0.377	44.600, 0.802	44.600, 0.099
225	44.800, 0.123	44.800, 0.189	44.800, 0.381	44.800, 0.809	44.800, 0.098
226	45.000, 0.125	45.000, 0.190	45.000, 0.385	45.000, 0.817	45.000, 0.097
227	45.200, 0.124	45.200, 0.193	45.200, 0.389	45.200, 0.825	45.200, 0.097
228	45.400, 0.124	45.400, 0.193	45.400, 0.395	45.400, 0.834	45.400, 0.096
229	45.600, 0.125	45.600, 0.194	45.600, 0.399	45.600, 0.843	45.600, 0.095
230	45.800, 0.126	45.800, 0.196	45.800, 0.401	45.800, 0.852	45.800, 0.095
231	46.000, 0.125	46.000, 0.198	46.000, 0.405	46.000, 0.863	46.000, 0.094
232	46.200, 0.125	46.200, 0.199	46.200, 0.410	46.200, 0.871	46.200, 0.093
233	46.400, 0.127	46.400, 0.203	46.400, 0.410	46.400, 0.879	46.400, 0.093
234	46.600, 0.128	46.600, 0.205	46.600, 0.415	46.600, 0.888	46.600, 0.093
235	46.800, 0.130	46.800, 0.206	46.800, 0.418	46.800, 0.895	46.800, 0.093
236	47.000, 0.132	47.000, 0.209	47.000, 0.423	47.000, 0.901	47.000, 0.093
237	47.200, 0.135	47.200, 0.212	47.200, 0.427	47.200, 0.911	47.200, 0.094
238	47.400, 0.136	47.400, 0.214	47.400, 0.433	47.400, 0.919	47.400, 0.095
239	47.600, 0.135	47.600, 0.215	47.600, 0.436	47.600, 0.925	47.600, 0.094
240	47.800, 0.134	47.800, 0.218	47.800, 0.440	47.800, 0.934	47.800, 0.094
241	48.000, 0.136	48.000, 0.220	48.000, 0.444	48.000, 0.942	48.000, 0.094
242	48.200, 0.135	48.200, 0.221	48.200, 0.446	48.200, 0.951	48.200, 0.094
243	48.400, 0.137	48.400, 0.223	48.400, 0.450	48.400, 0.958	48.400, 0.092
244	48.600, 0.139	48.600, 0.226	48.600, 0.455	48.600, 0.967	48.600, 0.092
245	48.800, 0.140	48.800, 0.227	48.800, 0.459	48.800, 0.973	48.800, 0.092
246	49.000, 0.140	49.000, 0.228	49.000, 0.462	49.000, 0.982	49.000, 0.091
247	49.200, 0.141	49.200, 0.231	49.200, 0.467	49.200, 0.990	49.200, 0.091
248	49.400, 0.142	49.400, 0.232	49.400, 0.471	49.400, 0.998	49.400, 0.091
249	49.600, 0.144	49.600, 0.233	49.600, 0.474	49.600, 1.006	49.600, 0.092
250	49.800, 0.145	49.800, 0.236	49.800, 0.477	49.800, 1.013	49.800, 0.091
251	50.000, 0.147	50.000, 0.238	50.000, 0.480	50.000, 1.020	50.000, 0.092
252	50.200, 0.147	50.200, 0.241	50.200, 0.483	50.200, 1.027	50.200, 0.091
253	50.400, 0.146	50.400, 0.243	50.400, 0.487	50.400, 1.035	50.400, 0.091
254	50.600, 0.146	50.600, 0.245	50.600, 0.489	50.600, 1.043	50.600, 0.090
255	50.800, 0.147	50.800, 0.246	50.800, 0.493	50.800, 1.052	50.800, 0.090
256	51.000, 0.146	51.000, 0.248	51.000, 0.500	51.000, 1.058	51.000, 0.089
257	51.200, 0.148	51.200, 0.250	51.200, 0.503	51.200, 1.065	51.200, 0.089
258	51.400, 0.151	51.400, 0.252	51.400, 0.508	51.400, 1.073	51.400, 0.088
259	51.600, 0.152	51.600, 0.253	51.600, 0.514	51.600, 1.081	51.600, 0.087
260	51.800, 0.154	51.800, 0.256	51.800, 0.518	51.800, 1.088	51.800, 0.087
261	52.000, 0.156	52.000, 0.258	52.000, 0.519	52.000, 1.095	52.000, 0.087
262	52.200, 0.156	52.200, 0.259	52.200, 0.524	52.200, 1.104	52.200, 0.087
263	52.400, 0.156	52.400, 0.262	52.400, 0.525	52.400, 1.111	52.400, 0.087
264	52.600, 0.157	52.600, 0.263	52.600, 0.529	52.600, 1.118	52.600, 0.088
265	52.800, 0.158	52.800, 0.265	52.800, 0.533	52.800, 1.124	52.800, 0.088
266	53.000, 0.159	53.000, 0.267	53.000, 0.535	53.000, 1.132	53.000, 0.086
267	53.200, 0.162	53.200, 0.270	53.200, 0.539	53.200, 1.139	53.200, 0.087
268	53.400, 0.162	53.400, 0.273	53.400, 0.542	53.400, 1.145	53.400, 0.087
269	53.600, 0.163	53.600, 0.274	53.600, 0.545	53.600, 1.152	53.600, 0.087
270	53.800, 0.162	53.800, 0.276	53.800, 0.548	53.800, 1.158	53.800, 0.086
271	54.000, 0.161	54.000, 0.278	54.000, 0.552	54.000, 1.166	54.000, 0.084
272	54.200, 0.162	54.200, 0.279	54.200, 0.555	54.200, 1.175	54.200, 0.083
273	54.400, 0.162	54.400, 0.280	54.400, 0.558	54.400, 1.180	54.400, 0.083
274	54.600, 0.163	54.600, 0.283	54.600, 0.562	54.600, 1.187	54.600, 0.083
275	54.800, 0.165	54.800, 0.285	54.800, 0.567	54.800, 1.195	54.800, 0.083
276	55.000, 0.166	55.000, 0.286	55.000, 0.571	55.000, 1.202	55.000, 0.085
277	55.200, 0.167	55.200, 0.290	55.200, 0.574	55.200, 1.209	55.200, 0.086
278	55.400, 0.168	55.400, 0.291	55.400, 0.579	55.400, 1.215	55.400, 0.085
279	55.600, 0.167	55.600, 0.293	55.600, 0.582	55.600, 1.222	55.600, 0.085
280	55.800, 0.168	55.800, 0.294	55.800, 0.585	55.800, 1.228	55.800, 0.085
281	56.000, 0.168	56.000, 0.297	56.000, 0.589	56.000, 1.233	56.000, 0.084
282	56.200, 0.170	56.200, 0.299	56.200, 0.593	56.200, 1.239	56.200, 0.083
283	56.400, 0.171	56.400, 0.301	56.400, 0.595	56.400, 1.247	56.400, 0.083
284	56.600, 0.172	56.600, 0.303	56.600, 0.600	56.600, 1.253	56.600, 0.084
285	56.800, 0.173	56.800, 0.304	56.800, 0.605	56.800, 1.260	56.800, 0.082
286	57.000, 0.174	57.000, 0.306	57.000, 0.608	57.000, 1.267	57.000, 0.082
287	57.200, 0.175	57.200, 0.307	57.200, 0.611	57.200, 1.273	57.200, 0.083
288	57.400, 0.175	57.400, 0.310	57.400, 0.616	57.400, 1.279	57.400, 0.082
289	57.600, 0.176	57.600, 0.312	57.600, 0.617	57.600, 1.284	57.600, 0.082
290	57.800, 0.175	57.800, 0.315	57.800, 0.619	57.800, 1.289	57.800, 0.084
291	58.000, 0.175	58.000, 0.316	58.000, 0.623	58.000, 1.294	58.000, 0.084
292	58.200, 0.176	58.200, 0.318	58.200, 0.626	58.200, 1.301	58.200, 0.084
293	58.400, 0.178	58.400, 0.319	58.400, 0.629	58.400, 1.307	58.400, 0.084
294	58.600, 0.180	58.600, 0.322	58.600, 0.633	58.600, 1.314	58.600, 0.084
295	58.800, 0.181	58.800, 0.325	58.800, 0.637	58.800, 1.321	58.800, 0.082
296	59.000, 0.183	59.000, 0.327	59.000, 0.640	59.000, 1.327	59.000, 0.081
297	59.200, 0.185	59.200, 0.329	59.200, 0.644	59.200, 1.333	59.200, 0.080
298	59.400, 0.185	59.400, 0.332	59.400, 0.647	59.400, 1.341	59.400, 0.079
299	59.600, 0.185	59.600, 0.333	59.600, 0.650	59.600, 1.348	59.600, 0.079
300	59.800, 0.186	59.800, 0.333	59.800, 0.652	59.800, 1.354	59.800, 0.079
301	60.000, 0.185	60.000, 0.335	60.000, 0.655	60.000, 1.360	60.000, 0.080
302	60.200, 0.184	60.200, 0.338	60.200, 0.659	60.200, 1.367	60.200, 0.080
303	60.400, 0.186	60.400, 0.339	60.400, 0.662	60.400, 1.370	60.400, 0.080
304	60.600, 0.187	60.600, 0.341	60.600, 0.665	60.600, 1.378	60.600, 0.081
305	60.800, 0.189	60.800, 0.345	60.800, 0.670	60.800, 1.383	60.800, 0.081
306	61.000, 0.190	61.000, 0.346	61.000, 0.674	61.000, 1.390	61.000, 0.080
307	61.200, 0.192	61.200, 0.347	61.200, 0.676	61.200, 1.397	61.200, 0.079
308	61.400, 0.193	61.400, 0.351	61.400, 0.678	61.400, 1.403	61.400, 0.079
309	61.600, 0.193	61.600, 0.354	61.600, 0.681	61.600, 1.408	61.600, 0.078
310	61.800, 0.194	61.800, 0.355	61.800, 0.685	61.800, 1.413	61.800, 0.078
311	62.000, 0.195	62.000, 0.357	62.000, 0.689	62.000, 1.419	62.000, 0.077
312	62.200, 0.194	62.200, 0.359	62.200, 0.692	62.200, 1.424	62.200, 0.078
313	62.400, 0.195	62.400, 0.360	62.400, 0.696	62.400, 1.429	62.400, 0.076
314	62.600, 0.196	62.600, 0.360	62.600, 0.699	62.600, 1.434	62.600, 0.076
315	62.800, 0.197	62.800, 0.362	62.800, 0.701	62.800, 1.440	62.800, 0.076
316	63.000, 0.198	63.000, 0.363	63.000, 0.703	63.000, 1.445	63.000, 0.077
317	63.200, 0.200	63.200, 0.366	63.200, 0.706	63.200, 1.451	63.200, 0.077
318	63.400, 0.199	63.400, 0.368	63.400, 0.707	63.400, 1.456	63.400, 0.077
319	63.600, 0.201	63.600, 0.369	63.600, 0.711	63.600, 1.462	63.600, 0.079
320	63.800, 0.201	63.800, 0.372	63.800, 0.714	63.800, 1.466	63.800, 0.080
321	64.000, 0.202	64.000, 0.373	64.000, 0.716	64.000, 1.473	64.000, 0.077
322	64.200, 0.202	64.200, 0.372	64.200, 0.722	64.200, 1.478	64.200, 0.077
323	64.400, 0.204	64.400, 0.374	64.400, 0.725	64.400, 1.483	64.400, 0.077
324	64.600, 0.205	64.600, 0.377	64.600, 0.729	64.600, 1.486	64.600, 0.076
325	64.800, 0.205	64.800, 0.378	64.800, 0.732	64.800, 1.493	64.800, 0.074
326	65.000, 0.206	65.000, 0.380	65.000, 0.736	65.000, 1.497	65.000, 0.075
327	65.200, 0.207	65.200, 0.383	65.200, 0.739	65.200, 1.503	65.200, 0.075
328	65.400, 0.208	65.400, 0.385	65.400, 0.742	65.400, 1.509	65.400, 0.075
329	65.600, 0.209	65.600, 0.386	65.600, 0.743	65.600, 1.516	65.600, 0.076
330	65.800, 0.210	65.800, 0.388	65.800, 0.747	65.800, 1.520	65.800, 0.076
331	66.000, 0.211	66.000, 0.390	66.000, 0.750	66.000, 1.525	66.000, 0.076
332	66.200, 0.213	66.200, 0.392	66.200, 0.755	66.200, 1.529	66.200, 0.075
333	66.400, 0.213	66.400, 0.394	66.400, 0.756	66.400, 1.535	66.400, 0.076
334	66.600, 0.213	66.600, 0.395	66.600, 0.761	66.600, 1.539	66.600, 0.076
335	66.800, 0.214	66.800, 0.396	66.800, 0.764	66.800, 1.546	66.800, 0.076
336	67.000, 0.215	67.000, 0.398	67.000, 0.766	67.000, 1.549	67.000, 0.077
337	67.200, 0.215	67.200, 0.399	67.200, 0.768	67.200, 1.557	67.200, 0.077
338	67.400, 0.216	67.400, 0.401	67.400, 0.773	67.400, 1.561	67.400, 0.077
339	67.600, 0.217	67.600, 0.404	67.600, 0.775	67.600, 1.565	67.600, 0.076
340	67.800, 0.219	67.800, 0.405	67.800, 0.777	67.800, 1.570	67.800, 0.076
341	68.000, 0.219	68.000, 0.407	68.000, 0.781	68.000, 1.575	68.000, 0.075
342	68.200, 0.220	68.200, 0.409	68.200, 0.785	68.200, 1.579	68.200, 0.075
343	68.400, 0.222	68.400, 0.410	68.400, 0.786	68.400, 1.583	68.400, 0.075
344	68.600, 0.222	68.600, 0.413	68.600, 0.790	68.600, 1.588	68.600, 0.074
345	68.800, 0.222	68.800, 0.415	68.800, 0.792	68.800, 1.593	68.800, 0.072
346	69.000, 0.223	69.000, 0.415	69.000, 0.795	69.000, 1.598	69.000, 0.073
347	69.200, 0.223	69.200, 0.416	69.200, 0.797	69.200, 1.604	69.200, 0.072
348	69.400, 0.224	69.400, 0.419	69.400, 0.802	69.400, 1.608	69.400, 0.071
349	69.600, 0.224	69.600, 0.419	69.600, 0.804	69.600, 1.613	69.600, 0.072
350	69.800, 0.225	69.800, 0.421	69.800, 0.806	69.800, 1.617	69.800, 0.072
351	70.000, 0.226	70.000, 0.423	70.000, 0.810	70.000, 1.621	70.000, 0.071
352	70.200, 0.227	70.200, 0.425	70.200, 0.815	70.200, 1.626	70.200, 0.071
353	70.400, 0.226	70.400, 0.426	70.400, 0.818	70.400, 1.631	70.400, 0.072
354	70.600, 0.229	70.600, 0.427	70.600, 0.821	70.600, 1.635	70.600, 0.072
355	70.800, 0.230	70.800, 0.428	70.800, 0.824	70.800, 1.640	70.800, 0.072
356	71.000, 0.231	71.000, 0.431	71.000, 0.826	71.000, 1.643	71.000, 0.072
357	71.200, 0.231	71.200, 0.432	71.200, 0.827	71.200, 1.647	71.200, 0.072
358	71.400, 0.233	71.400, 0.434	71.400, 0.828	71.400, 1.651	71.400, 0.072
359	71.600, 0.232	71.600, 0.436	71.600, 0.832	71.600, 1.655	71.600, 0.072
360	71.800, 0.232	71.800, 0.438	71.800, 0.835	71.800, 1.661	71.800, 0.072
361	72.000, 0.234	72.000, 0.438	72.000, 0.839	72.000, 1.666	72.000, 0.073
362	72.200, 0.235	72.200, 0.440	72.200, 0.842	72.200, 1.671	72.200, 0.073
363	72.400, 0.236	72.400, 0.444	72.400, 0.845	72.400, 1.678	72.400, 0.073
364	72.600, 0.238	72.600, 0.445	72.600, 0.845	72.600, 1.681	72.600, 0.073
365	72.800, 0.240	72.800, 0.447	72.800, 0.850	72.800, 1.685	72.800, 0.073
366	73.000, 0.239	73.000, 0.450	73.000, 0.851	73.000, 1.689	73.000, 0.071
367	73.200, 0.240	73.200, 0.452	73.200, 0.854	73.200, 1.692	73.200, 0.072
368	73.400, 0.241	73.400, 0.452	73.400, 0.857	73.400, 1.695	73.400, 0.072
369	73.600, 0.240	73.600, 0.453	73.600, 0.861	73.600, 1.702	73.600, 0.072
370	73.800, 0.240	73.800, 0.456	73.800, 0.862	73.800, 1.704	73.800, 0.072
371	74.000, 0.242	74.000, 0.458	74.000, 0.866	74.000, 1.709	74.000, 0.072
372	74.200, 0.242	74.200, 0.459	74.200, 0.869	74.200, 1.713	74.200, 0.072
373	74.400, 0.241	74.400, 0.461	74.400, 0.871	74.400, 1.717	74.400, 0.071
374	74.600, 0.243	74.600, 0.464	74.600, 0.876	74.600, 1.719	74.600, 0.071
375	74.800, 0.244	74.800, 0.464	74.800, 0.879	74.800, 1.724	74.800, 0.071
376	75.000, 0.244	75.000, 0.465	75.000, 0.881	75.000, 1.728	75.000, 0.070
377	75.200, 0.245	75.200, 0.468	75.200, 0.884	75.200, 1.732	75.200, 0.071
378	75.400, 0.248	75.400, 0.470	75.400, 0.887	75.400, 1.735	75.400, 0.072
379	75.600, 0.247	75.600, 0.470	75.600, 0.887	75.600, 1.740	75.600, 0.072
380	75.800, 0.248	75.800, 0.472	75.800, 0.890	75.800, 1.743	75.800, 0.072
381	76.000, 0.249	76.000, 0.475	76.000, 0.892	76.000, 1.747	76.000, 0.073
382	76.200, 0.251	76.200, 0.474	76.200, 0.894	76.200, 1.751	76.200, 0.071
383	76.400, 0.251	76.400, 0.475	76.400, 0.897	76.400, 1.757	76.400, 0.070
384	76.600, 0.254	76.600, 0.477	76.600, 0.899	76.600, 1.759	76.600, 0.069
385	76.800, 0.254	76.800, 0.480	76.800, 0.902	76.800, 1.763	76.800, 0.070
386	77.000, 0.255	77.000, 0.480	77.000, 0.905	77.000, 1.768	77.000, 0.069
387	77.200, 0.255	77.200, 0.483	77.200, 0.910	77.200, 1.770	77.200, 0.069
388	77.400, 0.256	77.400, 0.486	77.400, 0.911	77.400, 1.774	77.400, 0.069
389	77.600, 0.256	77.600, 0.487	77.600, 0.916	77.600, 1.778	77.600, 0.069
390	77.800, 0.256	77.800, 0.489	77.800, 0.917	77.800, 1.782	77.800, 0.069
391	78.000, 0.257	78.000, 0.490	78.000, 0.920	78.000, 1.784	78.000, 0.069
392	78.200, 0.257	78.200, 0.492	78.200, 0.922	78.200, 1.790	78.200, 0.069
393	78.400, 0.258	78.400, 0.492	78.400, 0.924	78.400, 1.794	78.400, 0.069
394	78.600, 0.258	78.600, 0.493	78.600, 0.926	78.600, 1.796	78.600, 0.069
395	78.800, 0.260	78.800, 0.494	78.800, 0.929	78.800, 1.799	78.800, 0.067
396	79.000, 0.261	79.000, 0.497	79.000, 0.932	79.000, 1.804	79.000, 0.067
397	79.200, 0.262	79.200, 0.500	79.200, 0.934	79.200, 1.806	79.200, 0.068
398	79.400, 0.262	79.400, 0.502	79.400, 0.936	79.400, 1.810	79.400, 0.069
399	79.600, 0.263	79.600, 0.505	79.600, 0.940	79.600, 1.814	79.600, 0.067
400	79.800, 0.263	79.800, 0.505	79.800, 0.942	79.800, 1.818	79.800, 0.068
401	80.000, 0.263	80.000, 0.506	80.000, 0.946	80.000, 1.820	80.000, 0.070
402	80.200, 0.264	80.200, 0.506	80.200, 0.947	80.200, 1.825	80.200, 0.070
403	80.400, 0.266	80.400, 0.507	80.400, 0.951	80.400, 1.828	80.400, 0.069
404	80.600, 0.267	80.600, 0.507	80.600, 0.952	80.600, 1.833	80.600, 0.070
405	80.800, 0.266	80.800, 0.509	80.800, 0.954	80.800, 1.836	80.800, 0.071
406	81.000, 0.268	81.000, 0.512	81.000, 0.958	81.000, 1.840	81.000, 0.070
407	81.200, 0.269	81.200, 0.514	81.200, 0.960	81.200, 1.842	81.200, 0.069
408	81.400, 0.271	81.400, 0.516	81.400, 0.963	81.400, 1.846	81.400, 0.069
409	81.600, 0.270	81.600, 0.519	81.600, 0.965	81.600, 1.849	81.600, 0.069
410	81.800, 0.271	81.800, 0.520	81.800, 0.968	81.800, 1.853	81.800, 0.068
411	82.000, 0.271	82.000, 0.520	82.000, 0.969	82.000, 1.855	82.000, 0.067
412	82.200, 0.271	82.200, 0.521	82.200, 0.971	82.200, 1.859	82.200, 0.067
413	82.400, 0.272	82.400, 0.522	82.400, 0.974	82.400, 1.862	82.400, 0.068
414	82.600, 0.274	82.600, 0.524	82.600, 0.975	82.600, 1.864	82.600, 0.067
415	82.800, 0.276	82.800, 0.526	82.800, 0.978	82.800, 1.868	82.800, 0.067
416	83.000, 0.278	83.000, 0.528	83.000, 0.980	83.000, 1.870	83.000, 0.067
417	83.200, 0.278	83.200, 0.529	83.200, 0.983	83.200, 1.874	83.200, 0.066
418	83.400, 0.277	83.400, 0.532	83.400, 0.986	83.400, 1.877	83.400, 0.066
419	83.600, 0.278	83.600, 0.534	83.600, 0.990	83.600, 1.881	83.600, 0.066
420	83.800, 0.278	83.800, 0.535	83.800, 0.993	83.800, 1.884	83.800, 0.068
421	84.000, 0.278	84.000, 0.537	84.000, 0.996	84.000, 1.887	84.000, 0.068
422	84.200, 0.279	84.200, 0.538	84.200, 0.999	84.200, 1.890	84.200, 0.067
423	84.400, 0.280	84.400, 0.539	84.400, 0.999	84.400, 1.892	84.400, 0.067
424	84.600, 0.281	84.600, 0.541	84.600, 1.001	84.600, 1.894	84.600, 0.066
425	84.800, 0.282	84.800, 0.542	84.800, 1.002	84.800, 1.899	84.800, 0.066
426	85.000, 0.281	85.000, 0.544	85.000, 1.003	85.000, 1.902	85.000, 0.067
427	85.200, 0.283	85.200, 0.545	85.200, 1.005	85.200, 1.905	85.200, 0.067
428	85.400, 0.282	85.400, 0.545	85.400, 1.008	85.400, 1.909	85.400, 0.067
429	85.600, 0.283	85.600, 0.547	85.600, 1.011	85.600, 1.912	85.600, 0.068
430	85.800, 0.282	85.800, 0.549	85.800, 1.014	85.800, 1.914	85.800, 0.069
431	86.000, 0.283	86.000, 0.550	86.000, 1.016	86.000, 1.917	86.000, 0.066
432	86.200, 0.284	86.200, 0.551	86.200, 1.020	86.200, 1.919	86.200, 0.067
433	86.400, 0.286	86.400, 0.553	86.400, 1.022	86.400, 1.921	86.400, 0.067
434	86.600, 0.287	86.600, 0.553	86.600, 1.025	86.600, 1.924	86.600, 0.067
435	86.800, 0.289	86.800, 0.555	86.800, 1.028	86.800, 1.929	86.800, 0.066
436	87.000, 0.290	87.000, 0.558	87.000, 1.029	87.000, 1.932	87.000, 0.068
437	87.200, 0.290	87.200, 0.559	87.200, 1.032	87.200, 1.934	87.200, 0.066
438	87.400, 0.290	87.400, 0.561	87.400, 1.035	87.400, 1.937	87.400, 0.066
439	87.600, 0.291	87.600, 0.562	87.600, 1.036	87.600, 1.942	87.600, 0.065
440	87.800, 0.291	87.800, 0.564	87.800, 1.037	87.800, 1.943	87.800, 0.065
441	88.000, 0.292	88.000, 0.564	88.000, 1.040	88.000, 1.946	88.000, 0.064
442	88.200, 0.293	88.200, 0.567	88.200, 1.041	88.200, 1.951	88.200, 0.065
443	88.400, 0.295	88.400, 0.569	88.400, 1.043	88.400, 1.954	88.400, 0.065
444	88.600, 0.296	88.600, 0.572	88.600, 1.046	88.600, 1.956	88.600, 0.064
445	88.800, 0.296	88.800, 0.572	88.800, 1.050	88.800, 1.958	88.800, 0.064
446	89.000, 0.297	89.000, 0.573	89.000, 1.052	89.000, 1.960	89.000, 0.064
447	89.200, 0.298	89.200, 0.575	89.200, 1.053	89.200, 1.961	89.200, 0.064
448	89.400, 0.298	89.400, 0.574	89.400, 1.056	89.400, 1.963	89.400, 0.064
449	89.600, 0.296	89.600, 0.574	89.600, 1.057	89.600, 1.965	89.600, 0.066
450	89.800, 0.298	89.800, 0.577	89.800, 1.059	89.800, 1.968	89.800, 0.066
451	90.000, 0.299	90.000, 0.579	90.000, 1.062	90.000, 1.970	90.000, 0.068
452	90.200, 0.299	90.200, 0.578	90.200, 1.065	90.200, 1.973	90.200, 0.068
453	90.400, 0.300	90.400, 0.582	90.400, 1.066	90.400, 1.974	90.400, 0.068
454	90.600, 0.301	90.600, 0.584	90.600, 1.068	90.600, 1.977	90.600, 0.067
455	90.800, 0.301	90.800, 0.584	90.800, 1.070	90.800, 1.978	90.800, 0.067
456	91.000, 0.300	91.000, 0.586	91.000, 1.073	91.000, 1.982	91.000, 0.066
457	91.200, 0.302	91.200, 0.588	91.200, 1.073	91.200, 1.984	91.200, 0.065
458	91.400, 0.301	91.400, 0.588	91.400, 1.075	91.400, 1.990	91.400, 0.065
459	91.600, 0.303	91.600, 0.591	91.600, 1.077	91.600, 1.993	91.600, 0.064
460	91.800, 0.303	91.800, 0.593	91.800, 1.080	91.800, 1.997	91.800, 0.065
461	92.000, 0.305	92.000, 0.594	92.000, 1.082	92.000, 1.999	92.000, 0.065
462	92.200, 0.304	92.200, 0.597	92.200, 1.085	92.200, 2.000	92.200, 0.067
463	92.400, 0.307	92.400, 0.598	92.400, 1.088	92.400, 2.001	92.400, 0.066
464	92.600, 0.307	92.600, 0.598	92.600, 1.092	92.600, 2.002	92.600, 0.066
465	92.800, 0.307	92.800, 0.599	92.800, 1.095	92.800, 2.004	92.800, 0.065
466	93.000, 0.307	93.000, 0.601	93.000, 1.096	93.000, 2.007	93.000, 0.065
467	93.200, 0.310	93.200, 0.601	93.200, 1.100	93.200, 2.010	93.200, 0.064
468	93.400, 0.309	93.400, 0.603	93.400, 1.101	93.400, 2.012	93.400, 0.064
469	93.600, 0.310	93.600, 0.605	93.600, 1.103	93.600, 2.014	93.600, 0.066
470	93.800, 0.313	93.800, 0.606	93.800, 1.102	93.800, 2.016	93.800, 0.065
471	94.000, 0.312	94.000, 0.607	94.000, 1.105	94.000, 2.018	94.000, 0.064
472	94.200, 0.314	94.200, 0.609	94.200, 1.106	94.200, 2.020	94.200, 0.064
473	94.400, 0.314	94.400, 0.609	94.400, 1.107	94.400, 2.021	94.400, 0.064
474	94.600, 0.315	94.600, 0.611	94.600, 1.109	94.600, 2.025	94.600, 0.063
475	94.800, 0.314	94.800, 0.612	94.800, 1.113	94.800, 2.027	94.800, 0.063
476	95.000, 0.315	95.000, 0.614	95.000, 1.116	95.000, 2.029	95.000, 0.064
477	95.200, 0.316	95.200, 0.616	95.200, 1.119	95.200, 2.031	95.200, 0.063
478	95.400, 0.317	95.400, 0.618	95.400, 1.121	95.400, 2.034	95.400, 0.064
479	95.600, 0.318	95.600, 0.619	95.600, 1.123	95.600, 2.035	95.600, 0.063
480	95.800, 0.319	95.800, 0.620	95.800, 1.123	95.800, 2.037	95.800, 0.063
481	96.000, 0.321	96.000, 0.620	96.000, 1.124	96.000, 2.038	96.000, 0.063
482	96.200, 0.320	96.200, 0.622	96.200, 1.125	96.200, 2.041	96.200, 0.063
483	96.400, 0.320	96.400, 0.622	96.400, 1.127	96.400, 2.044	96.400, 0.064
484	96.600, 0.320	96.600, 0.624	96.600, 1.129	96.600, 2.047	96.600, 0.064
485	96.800, 0.321	96.800, 0.627	96.800, 1.132	96.800, 2.049	96.800, 0.065
486	97.000, 0.319	97.000, 0.629	97.000, 1.135	97.000, 2.051	97.000, 0.066
487	97.200, 0.320	97.200, 0.630	97.200, 1.136	97.200, 2.052	97.200, 0.066
488	97.400, 0.321	97.400, 0.632	97.400, 1.139	97.400, 2.052	97.400, 0.065
489	97.600, 0.324	97.600, 0.633	97.600, 1.141	97.600, 2.054	97.600, 0.066
490	97.800, 0.323	97.800, 0.634	97.800, 1.142	97.800, 2.056	97.800, 0.065
491	98.000, 0.327	98.000, 0.635	98.000, 1.144	98.000, 2.059	98.000, 0.065
492	98.200, 0.328	98.200, 0.636	98.200, 1.147	98.200, 2.061	98.200, 0.065
493	98.400, 0.328	98.400, 0.636	98.400, 1.148	98.400, 2.063	98.400, 0.065
494	98.600, 0.327	98.600, 0.637	98.600, 1.149	98.600, 2.065	98.600, 0.065
495	98.800, 0.329	98.800, 0.639	98.800, 1.152	98.800, 2.068	98.800, 0.065
496	99.000, 0.328	99.000, 0.639	99.000, 1.154	99.000, 2.069	99.000, 0.064
497	99.200, 0.327	99.200, 0.643	99.200, 1.155	99.200, 2.072	99.200, 0.064
498	99.400, 0.328	99.400, 0.645	99.400, 1.157	99.400, 2.075	99.400, 0.064
499	99.600, 0.329	99.600, 0.647	99.600, 1.161	99.600, 2.075	99.600, 0.063
500	99.800, 0.329	99.800, 0.647	99.800, 1.162	99.800, 2.076	99.800, 0.063
501	100.000, 0.330	100.000, 0.648	100.000, 1.163	100.000, 2.078	100.000, 0.063
502	100.200, 0.332	100.200, 0.648	100.200, 1.164	100.200, 2.079	100.200, 0.062
503	100.400, 0.333	100.400, 0.650	100.400, 1.167	100.400, 2.081	100.400, 0.062
504	100.600, 0.335	100.600, 0.651	100.600, 1.167	100.600, 2.084	100.600, 0.061
505	100.800, 0.336	100.800, 0.652	100.800, 1.171	100.800, 2.088	100.800, 0.062
506	101.000, 0.337	101.000, 0.654	101.000, 1.171	101.000, 2.089	101.000, 0.061
507	101.200, 0.337	101.200, 0.655	101.200, 1.175	101.200, 2.092	101.200, 0.061
508	101.400, 0.337	101.400, 0.655	101.400, 1.175	101.400, 2.094	101.400, 0.061
509	101.600, 0.336	101.600, 0.657	101.600, 1.178	101.600, 2.095	101.600, 0.062
510	101.800, 0.337	101.800, 0.658	101.800, 1.178	101.800, 2.095	101.800, 0.062
511	102.000, 0.338	102.000, 0.659	102.000, 1.181	102.000, 2.098	102.000, 0.063
512	102.200, 0.339	102.200, 0.661	102.200, 1.182	102.200, 2.099	102.200, 0.064
513	102.400, 0.339	102.400, 0.664	102.400, 1.184	102.400, 2.102	102.400, 0.063
514	102.600, 0.340	102.600, 0.663	102.600, 1.184	102.600, 2.104	102.600, 0.064
515	102.800, 0.340	102.800, 0.666	102.800, 1.187	102.800, 2.106	102.800, 0.063
516	103.000, 0.341	103.000, 0.667	103.000, 1.188	103.000, 2.108	103.000, 0.063
517	103.200, 0.341	103.200, 0.669	103.200, 1.190	103.200, 2.110	103.200, 0.064
518	103.400, 0.342	103.400, 0.670	103.400, 1.193	103.400, 2.111	103.400, 0.064
519	103.600, 0.343	103.600, 0.672	103.600, 1.194	103.600, 2.112	103.600, 0.063
520	103.800, 0.344	103.800, 0.673	103.800, 1.196	103.800, 2.114	103.800, 0.063
521	104.000, 0.345	104.000, 0.673	104.000, 1.199	104.000, 2.116	104.000, 0.062
522	104.200, 0.346	104.200, 0.674	104.200, 1.198	104.200, 2.116	104.200, 0.060
523	104.400, 0.346	104.400, 0.676	104.400, 1.201	104.400, 2.117	104.400, 0.060
524	104.600, 0.348	104.600, 0.676	104.600, 1.204	104.600, 2.121	104.600, 0.060
525	104.800, 0.346	104.800, 0.677	104.800, 1.204	104.800, 2.121	104.800, 0.061
526	105.000, 0.347	105.000, 0.678	105.000, 1.205	105.000, 2.122	105.000, 0.061
527	105.200, 0.348	105.200, 0.679	105.200, 1.208	105.200, 2.124	105.200, 0.061
528	105.400, 0.350	105.400, 0.679	105.400, 1.209	105.400, 2.125	105.400, 0.062
529	105.600, 0.349	105.600, 0.681	105.600, 1.210	105.600, 2.125	105.600, 0.062
530	105.800, 0.349	105.800, 0.682	105.800, 1.213	105.800, 2.126	105.800, 0.062
531	106.000, 0.349	106.000, 0.685	106.000, 1.215	106.000, 2.128	106.000, 0.062
532	106.200, 0.351	106.200, 0.687	106.200, 1.218	106.200, 2.131	106.200, 0.063
533	106.400, 0.351	106.400, 0.688	106.400, 1.221	106.400, 2.133	106.400, 0.063
534	106.600, 0.351	106.600, 0.689	106.600, 1.222	106.600, 2.134	106.600, 0.063
535	106.800, 0.353	106.800, 0.691	106.800, 1.222	106.800, 2.138	106.800, 0.064
536	107.000, 0.355	107.000, 0.692	107.000, 1.223	107.000, 2.139	107.000, 0.064
537	107.200, 0.355	107.200, 0.692	107.200, 1.225	107.200, 2.140	107.200, 0.063
538	107.400, 0.355	107.400, 0.692	107.400, 1.225	107.400, 2.141	107.400, 0.062
539	107.600, 0.357	107.600, 0.693	107.600, 1.228	107.600, 2.142	107.600, 0.062
540	107.800, 0.356	107.800, 0.695	107.800, 1.231	107.800, 2.142	107.800, 0.060
541	108.000, 0.356	108.000, 0.696	108.000, 1.232	108.000, 2.144	108.000, 0.060
542	108.200, 0.356	108.200, 0.699	108.200, 1.234	108.200, 2.146	108.200, 0.060
543	108.400, 0.353	108.400, 0.699	108.400, 1.236	108.400, 2.147	108.400, 0.061
544	108.600, 0.355	108.600, 0.701	108.600, 1.238	108.600, 2.149	108.600, 0.061
545	108.800, 0.358	108.800, 0.701	108.800, 1.239	108.800, 2.151	108.800, 0.061
546	109.000, 0.360	109.000, 0.702	109.000, 1.240	109.000, 2.153	109.000, 0.061
547	109.200, 0.360	109.200, 0.702	109.200, 1.243	109.200, 2.154	109.200, 0.062
548	109.400, 0.364	109.400, 0.705	109.400, 1.243	109.400, 2.156	109.400, 0.063
549	109.600, 0.364	109.600, 0.706	109.600, 1.245	109.600, 2.157	109.600, 0.062
550	109.800, 0.363	109.800, 0.707	109.800, 1.246	109.800, 2.157	109.800, 0.063
551	110.000, 0.363	110.000, 0.709	110.000, 1.249	110.000, 2.159	110.000, 0.064
552	110.200, 0.365	110.200, 0.710	110.200, 1.248	110.200, 2.158	110.200, 0.062
553	110.400, 0.364	110.400, 0.711	110.400, 1.250	110.400, 2.159	110.400, 0.062
554	110.600, 0.364	110.600, 0.712	110.600, 1.252	110.600, 2.161	110.600, 0.062
555	110.800, 0.364	110.800, 0.714	110.800, 1.254	110.800, 2.163	110.800, 0.062
556	111.000, 0.366	111.000, 0.712	111.000, 1.256	111.000, 2.165	111.000, 0.061
557	111.200, 0.365	111.200, 0.714	111.200, 1.257	111.200, 2.166	111.200, 0.061
558	111.400, 0.366	111.400, 0.715	111.400, 1.261	111.400, 2.169	111.400, 0.060
559	111.600, 0.366	111.600, 0.717	111.600, 1.261	111.600, 2.169	111.600, 0.060
560	111.800, 0.368	111.800, 0.718	111.800, 1.265	111.800, 2.170	111.800, 0.059
561	112.000, 0.368	112.000, 0.720	112.000, 1.267	112.000, 2.171	112.000, 0.060
562	112.200, 0.368	112.200, 0.721	112.200, 1.268	112.200, 2.173	112.200, 0.060
563	112.400, 0.370	112.400, 0.723	112.400, 1.269	112.400, 2.172	112.400, 0.060
564	112.600, 0.369	112.600, 0.724	112.600, 1.272	112.600, 2.174	112.600, 0.060
565	112.800, 0.369	112.800, 0.726	112.800, 1.271	112.800, 2.176	112.800, 0.060
566	113.000, 0.370	113.000, 0.727	113.000, 1.272	113.000, 2.178	113.000, 0.062
567	113.200, 0.371	113.200, 0.728	113.200, 1.274	113.200, 2.179	113.200, 0.062
568	113.400, 0.372	113.400, 0.729	113.400, 1.275	113.400, 2.181	113.400, 0.063
569	113.600, 0.373	113.600, 0.731	113.600, 1.275	113.600, 2.182	113.600, 0.063
570	113.800, 0.374	113.800, 0.730	113.800, 1.277	113.800, 2.183	113.800, 0.063
571	114.000, 0.374	114.000, 0.732	114.000, 1.279	114.000, 2.184	114.000, 0.061
572	114.200, 0.374	114.200, 0.733	114.200, 1.281	114.200, 2.186	114.200, 0.060
573	114.400, 0.373	114.400, 0.733	114.400, 1.283	114.400, 2.187	114.400, 0.060
574	114.600, 0.373	114.600, 0.733	114.600, 1.285	114.600, 2.188	114.600, 0.060
575	114.800, 0.375	114.800, 0.735	114.800, 1.287	114.800, 2.190	114.800, 0.061
576	115.000, 0.376	115.000, 0.736	115.000, 1.288	115.000, 2.191	115.000, 0.060
577	115.200, 0.376	115.200, 0.736	115.200, 1.290	115.200, 2.192	115.200, 0.061
578	115.400, 0.378	115.400, 0.739	115.400, 1.290	115.400, 2.192	115.400, 0.061
579	115.600, 0.378	115.600, 0.740	115.600, 1.292	115.600, 2.194	115.600, 0.062
580	115.800, 0.378	115.800, 0.742	115.800, 1.291	115.800, 2.195	115.800, 0.061
581	116.000, 0.378	116.000, 0.743	116.000, 1.292	116.000, 2.197	116.000, 0.062
582	116.200, 0.379	116.200, 0.744	116.200, 1.293	116.200, 2.198	116.200, 0.062
583	116.400, 0.379	116.400, 0.746	116.400, 1.296	116.400, 2.198	116.400, 0.062
584	116.600, 0.380	116.600, 0.747	116.600, 1.296	116.600, 2.199	116.600, 0.060
585	116.800, 0.381	116.800, 0.747	116.800, 1.300	116.800, 2.198	116.800, 0.061
586	117.000, 0.381	117.000, 0.748	117.000, 1.303	117.000, 2.198	117.000, 0.060
587	117.200, 0.381	117.200, 0.749	117.200, 1.303	117.200, 2.199	117.200, 0.059
588	117.400, 0.383	117.400, 0.750	117.400, 1.303	117.400, 2.200	117.400, 0.059
589	117.600, 0.383	117.600, 0.752	117.600, 1.304	117.600, 2.201	117.600, 0.060
590	117.800, 0.384	117.800, 0.754	117.800, 1.306	117.800, 2.203	117.800, 0.060
591	118.000, 0.384	118.000, 0.755	118.000, 1.306	118.000, 2.205	118.000, 0.061
592	118.200, 0.385	118.200, 0.755	118.200, 1.308	118.200, 2.205	118.200, 0.060
593	118.400, 0.385	118.400, 0.755	118.400, 1.310	118.400, 2.207	118.400, 0.061
594	118.600, 0.386	118.600, 0.754	118.600, 1.311	118.600, 2.209	118.600, 0.061
595	118.800, 0.386	118.800, 0.756	118.800, 1.312	118.800, 2.210	118.800, 0.060
596	119.000, 0.389	119.000, 0.755	119.000, 1.315	119.000, 2.210	119.000, 0.060
597	119.200, 0.390	119.200, 0.757	119.200, 1.316	119.200, 2.211	119.200, 0.061
598	119.400, 0.389	119.400, 0.759	119.400, 1.318	119.400, 2.212	119.400, 0.060
599	119.600, 0.391	119.600, 0.762	119.600, 1.319	119.600, 2.213	119.600, 0.059
600	119.800, 0.392	119.800, 0.763	119.800, 1.320	119.800, 2.214	119.800, 0.059
601	120.000, 0.393	120.000, 0.764	120.000, 1.321	120.000, 2.216	120.000, 0.060
602	120.200, 0.393	120.200, 0.766	120.200, 1.321	120.200, 2.217	120.200, 0.060
603	120.400, 0.394	120.400, 0.768	120.400, 1.324	120.400, 2.219	120.400, 0.060
604	120.600, 0.395	120.600, 0.767	120.600, 1.326	120.600, 2.220	120.600, 0.061
605	120.800, 0.394	120.800, 0.768	120.800, 1.328	120.800, 2.220	120.800, 0.061
606	121.000, 0.394	121.000, 0.771	121.000, 1.330	121.000, 2.221	121.000, 0.060
607	121.200, 0.395	121.200, 0.772	121.200, 1.333	121.200, 2.221	121.200, 0.060
608	121.400, 0.396	121.400, 0.771	121.400, 1.333	121.400, 2.222	121.400, 0.060
609	121.600, 0.396	121.600, 0.774	121.600, 1.334	121.600, 2.224	121.600, 0.060
610	121.800, 0.396	121.800, 0.775	121.800, 1.335	121.800, 2.225	121.800, 0.060
611	122.000, 0.398	122.000, 0.776	122.000, 1.335	122.000, 2.225	122.000, 0.060
612	122.200, 0.397	122.200, 0.777	122.200, 1.336	122.200, 2.228	122.200, 0.059
613	122.400, 0.398	122.400, 0.780	122.400, 1.337	122.400, 2.228	122.400, 0.059
614	122.600, 0.398	122.600, 0.780	122.600, 1.341	122.600, 2.228	122.600, 0.059
615	122.800, 0.399	122.800, 0.780	122.800, 1.340	122.800, 2.230	122.800, 0.059
616	123.000, 0.400	123.000, 0.780	123.000, 1.342	123.000, 2.230	123.000, 0.060
617	123.200, 0.400	123.200, 0.781	123.200, 1.343	123.200, 2.230	123.200, 0.059
618	123.400, 0.401	123.400, 0.782	123.400, 1.344	123.400, 2.230	123.400, 0.059
619	123.600, 0.403	123.600, 0.781	123.600, 1.344	123.600, 2.232	123.600, 0.059
620	123.800, 0.403	123.800, 0.783	123.800, 1.346	123.800, 2.232	123.800, 0.058
621	124.000, 0.403	124.000, 0.783	124.000, 1.346	124.000, 2.233	124.000, 0.058
622	124.200, 0.404	124.200, 0.784	124.200, 1.348	124.200, 2.233	124.200, 0.060
623	124.400, 0.404	124.400, 0.783	124.400, 1.350	124.400, 2.235	124.400, 0.060
624	124.600, 0.404	124.600, 0.786	124.600, 1.352	124.600, 2.234	124.600, 0.059
625	124.800, 0.405	124.800, 0.787	124.800, 1.352	124.800, 2.235	124.800, 0.059
626	125.000, 0.405	125.000, 0.788	125.000, 1.354	125.000, 2.238	125.000, 0.058
627	125.200, 0.405	125.200, 0.789	125.200, 1.357	125.200, 2.238	125.200, 0.058
628	125.400, 0.405	125.400, 0.791	125.400, 1.357	125.400, 2.238	125.400, 0.058
629	125.600, 0.405	125.600, 0.791	125.600, 1.358	125.600, 2.240	125.600, 0.061
630	125.800, 0.405	125.800, 0.791	125.800, 1.359	125.800, 2.240	125.800, 0.062
631	126.000, 0.404	126.000, 0.792	126.000, 1.360	126.000, 2.240	126.000, 0.063
632	126.200, 0.404	126.200, 0.793	126.200, 1.360	126.200, 2.241	126.200, 0.062
633	126.400, 0.405	126.400, 0.794	126.400, 1.361	126.400, 2.241	126.400, 0.063
634	126.600, 0.405	126.600, 0.795	126.600, 1.363	126.600, 2.242	126.600, 0.062
635	126.800, 0.406	126.800, 0.798	126.800, 1.364	126.800, 2.244	126.800, 0.062
636	127.000, 0.407	127.000, 0.801	127.000, 1.364	127.000, 2.243	127.000, 0.061
637	127.200, 0.409	127.200, 0.801	127.200, 1.367	127.200, 2.245	127.200, 0.063
638	127.400, 0.409	127.400, 0.802	127.400, 1.368	127.400, 2.247	127.400, 0.062
639	127.600, 0.410	127.600, 0.805	127.600, 1.369	127.600, 2.247	127.600, 0.061
640	127.800, 0.410	127.800, 0.804	127.800, 1.370	127.800, 2.246	127.800, 0.061
641	128.000, 0.411	128.000, 0.803	128.000, 1.371	128.000, 2.248	128.000, 0.062
642	128.200, 0.412	128.200, 0.805	128.200, 1.371	128.200, 2.248	128.200, 0.061
643	128.400, 0.414	128.400, 0.806	128.400, 1.371	128.400, 2.249	128.400, 0.062
644	128.600, 0.413	128.600, 0.806	128.600, 1.372	128.600, 2.250	128.600, 0.062
645	128.800, 0.413	128.800, 0.807	128.800, 1.374	128.800, 2.252	128.800, 0.062
646	129.000, 0.413	129.000, 0.808	129.000, 1.376	129.000, 2.252	129.000, 0.061
647	129.200, 0.413	129.200, 0.810	129.200, 1.376	129.200, 2.252	129.200, 0.061
648	129.400, 0.413	129.400, 0.810	129.400, 1.379	129.400, 2.252	129.400, 0.060
649	129.600, 0.412	129.600, 0.810	129.600, 1.380	129.600, 2.253	129.600, 0.058
650	129.800, 0.414	129.800, 0.812	129.800, 1.380	129.800, 2.254	129.800, 0.058
651	130.000, 0.415	130.000, 0.813	130.000, 1.380	130.000, 2.255	130.000, 0.059
652	130.200, 0.415	130.200, 0.813	130.200, 1.382	130.200, 2.258	130.200, 0.058
653	130.400, 0.418	130.400, 0.815	130.400, 1.384	130.400, 2.257	130.400, 0.060
654	130.600, 0.420	130.600, 0.818	130.600, 1.387	130.600, 2.257	130.600, 0.061
655	130.800, 0.420	130.800, 0.818	130.800, 1.385	130.800, 2.258	130.800, 0.061
656	131.000, 0.422	131.000, 0.820	131.000, 1.388	131.000, 2.259	131.000, 0.059
657	131.200, 0.421	131.200, 0.823	131.200, 1.388	131.200, 2.258	131.200, 0.060
658	131.400, 0.421	131.400, 0.823	131.400, 1.388	131.400, 2.260	131.400, 0.058
659	131.600, 0.422	131.600, 0.824	131.600, 1.388	131.600, 2.260	131.600, 0.058
660	131.800, 0.422	131.800, 0.822	131.800, 1.391	131.800, 2.261	131.800, 0.058
661	132.000, 0.420	132.000, 0.824	132.000, 1.392	132.000, 2.261	132.000, 0.059
662	132.200, 0.421	132.200, 0.824	132.200, 1.394	132.200, 2.262	132.200, 0.059
663	132.400, 0.421	132.400, 0.826	132.400, 1.396	132.400, 2.262	132.400, 0.060
664	132.600, 0.422	132.600, 0.826	132.600, 1.398	132.600, 2.262	132.600, 0.061
665	132.800, 0.425	132.800, 0.828	132.800, 1.398	132.800, 2.263	132.800, 0.061
666	133.000, 0.425	133.000, 0.828	133.000, 1.400	133.000, 2.264	133.000, 0.063
667	133.200, 0.427	133.200, 0.828	133.200, 1.400	133.200, 2.265	133.200, 0.062
668	133.400, 0.427	133.400, 0.829	133.400, 1.401	133.400, 2.266	133.400, 0.060
669	133.600, 0.427	133.600, 0.831	133.600, 1.400	133.600, 2.267	133.600, 0.059
670	133.800, 0.427	133.800, 0.833	133.800, 1.403	133.800, 2.266	133.800, 0.059
671	134.000, 0.428	134.000, 0.833	134.000, 1.404	134.000, 2.267	134.000, 0.058
672	134.200, 0.427	134.200, 0.836	134.200, 1.406	134.200, 2.269	134.200, 0.058
673	134.400, 0.428	134.400, 0.836	134.400, 1.407	134.400, 2.269	134.400, 0.059
674	134.600, 0.429	134.600, 0.838	134.600, 1.409	134.600, 2.271	134.600, 0.059
675	134.800, 0.428	134.800, 0.838	134.800, 1.411	134.800, 2.272	134.800, 0.059
676	135.000, 0.429	135.000, 0.839	135.000, 1.410	135.000, 2.272	135.000, 0.059
677	135.200, 0.430	135.200, 0.839	135.200, 1.411	135.200, 2.271	135.200, 0.059
678	135.400, 0.431	135.400, 0.841	135.400, 1.412	135.400, 2.272	135.400, 0.058
679	135.600, 0.431	135.600, 0.839	135.600, 1.412	135.600, 2.272	135.600, 0.059
680	135.800, 0.433	135.800, 0.840	135.800, 1.412	135.800, 2.273	135.800, 0.058
681	136.000, 0.433	136.000, 0.840	136.000, 1.413	136.000, 2.273	136.000, 0.058
682	136.200, 0.434	136.200, 0.842	136.200, 1.412	136.200, 2.274	136.200, 0.058
683	136.400, 0.433	136.400, 0.842	136.400, 1.413	136.400, 2.274	136.400, 0.060
684	136.600, 0.433	136.600, 0.843	136.600, 1.413	136.600, 2.274	136.600, 0.060
685	136.800, 0.434	136.800, 0.845	136.800, 1.414	136.800, 2.274	136.800, 0.059
686	137.000, 0.435	137.000, 0.847	137.000, 1.416	137.000, 2.274	137.000, 0.060
687	137.200, 0.435	137.200, 0.845	137.200, 1.416	137.200, 2.274	137.200, 0.061
688	137.400, 0.435	137.400, 0.848	137.400, 1.418	137.400, 2.276	137.400, 0.059
689	137.600, 0.434	137.600, 0.848	137.600, 1.421	137.600, 2.275	137.600, 0.058
690	137.800, 0.434	137.800, 0.849	137.800, 1.420	137.800, 2.274	137.800, 0.060
691	138.000, 0.433	138.000, 0.850	138.000, 1.421	138.000, 2.276	138.000, 0.059
692	138.200, 0.433	138.200, 0.851	138.200, 1.424	138.200, 2.275	138.200, 0.057
693	138.400, 0.436	138.400, 0.852	138.400, 1.422	138.400, 2.275	138.400, 0.058
694	138.600, 0.436	138.600, 0.852	138.600, 1.423	138.600, 2.276	138.600, 0.058
695	138.800, 0.437	138.800, 0.854	138.800, 1.425	138.800, 2.276	138.800, 0.057
696	139.000, 0.438	139.000, 0.855	139.000, 1.426	139.000, 2.278	139.000, 0.057
697	139.200, 0.440	139.200, 0.857	139.200, 1.427	139.200, 2.278	139.200, 0.058
698	139.400, 0.438	139.400, 0.857	139.400, 1.429	139.400, 2.280	139.400, 0.058
699	139.600, 0.439	139.600, 0.860	139.600, 1.432	139.600, 2.280	139.600, 0.058
700	139.800, 0.439	139.800, 0.860	139.800, 1.431	139.800, 2.281	139.800, 0.058
701	140.000, 0.441	140.000, 0.860	140.000, 1.434	140.000, 2.280	140.000, 0.057
702	140.200, 0.441	140.200, 0.863	140.200, 1.435	140.200, 2.283	140.200, 0.058
703	140.400, 0.443	140.400, 0.863	140.400, 1.437	140.400, 2.285	140.400, 0.058
704	140.600, 0.442	140.600, 0.862	140.600, 1.438	140.600, 2.284	140.600, 0.059
705	140.800, 0.443	140.800, 0.864	140.800, 1.439	140.800, 2.285	140.800, 0.060
706	141.000, 0.444	141.000, 0.865	141.000, 1.437	141.000, 2.284	141.000, 0.059
707	141.200, 0.444	141.200, 0.865	141.200, 1.437	141.200, 2.283	141.200, 0.060
708	141.400, 0.442	141.400, 0.865	141.400, 1.437	141.400, 2.282	141.400, 0.060
709	141.600, 0.445	141.600, 0.867	141.600, 1.437	141.600, 2.284	141.600, 0.059
710	141.800, 0.445	141.800, 0.868	141.800, 1.439	141.800, 2.284	141.800, 0.058
711	142.000, 0.444	142.000, 0.869	142.000, 1.441	142.000, 2.286	142.000, 0.058
712	142.200, 0.444	142.200, 0.870	142.200, 1.442	142.200, 2.288	142.200, 0.057
713	142.400, 0.446	142.400, 0.872	142.400, 1.442	142.400, 2.290	142.400, 0.057
714	142.600, 0.445	142.600, 0.874	142.600, 1.444	142.600, 2.288	142.600, 0.057
715	142.800, 0.447	142.800, 0.873	142.800, 1.443	142.800, 2.288	142.800, 0.057
716	143.000, 0.448	143.000, 0.873	143.000, 1.444	143.000, 2.288	143.000, 0.059
717	143.200, 0.449	143.200, 0.874	143.200, 1.446	143.200, 2.289	143.200, 0.059
718	143.400, 0.449	143.400, 0.875	143.400, 1.447	143.400, 2.288	143.400, 0.059
719	143.600, 0.450	143.600, 0.874	143.600, 1.448	143.600, 2.289	143.600, 0.059
720	143.800, 0.450	143.800, 0.876	143.800, 1.450	143.800, 2.290	143.800, 0.058
721	144.000, 0.451	144.000, 0.877	144.000, 1.451	144.000, 2.289	144.000, 0.058
722	144.200, 0.452	144.200, 0.877	144.200, 1.451	144.200, 2.290	144.200, 0.059
723	144.400, 0.452	144.400, 0.877	144.400, 1.453	144.400, 2.289	144.400, 0.058
724	144.600, 0.452	144.600, 0.879	144.600, 1.454	144.600, 2.291	144.600, 0.059
725	144.800, 0.453	144.800, 0.880	144.800, 1.455	144.800, 2.292	144.800, 0.060
726	145.000, 0.453	145.000, 0.882	145.000, 1.455	145.000, 2.291	145.000, 0.060
727	145.200, 0.452	145.200, 0.882	145.200, 1.457	145.200, 2.291	145.200, 0.059
728	145.400, 0.453	145.400, 0.884	145.400, 1.457	145.400, 2.290	145.400, 0.059
729	145.600, 0.454	145.600, 0.885	145.600, 1.457	145.600, 2.291	145.600, 0.059
730	145.800, 0.453	145.800, 0.885	145.800, 1.458	145.800, 2.290	145.800, 0.059
731	146.000, 0.453	146.000, 0.886	146.000, 1.458	146.000, 2.292	146.000, 0.058
732	146.200, 0.453	146.200, 0.886	146.200, 1.458	146.200, 2.293	146.200, 0.058
733	146.400, 0.455	146.400, 0.886	146.400, 1.459	146.400, 2.294	146.400, 0.058
734	146.600, 0.453	146.600, 0.885	146.600, 1.460	146.600, 2.293	146.600, 0.057
735	146.800, 0.455	146.800, 0.887	146.800, 1.460	146.800, 2.293	146.800, 0.058
736	147.000, 0.457	147.000, 0.886	147.000, 1.462	147.000, 2.294	147.000, 0.058
737	147.200, 0.459	147.200, 0.889	147.200, 1.463	147.200, 2.294	147.200, 0.057
738	147.400, 0.459	147.400, 0.890	147.400, 1.463	147.400, 2.293	147.400, 0.057
739	147.600, 0.461	147.600, 0.892	147.600, 1.464	147.600, 2.294	147.600, 0.058
740	147.800, 0.461	147.800, 0.892	147.800, 1.466	147.800, 2.294	147.800, 0.056
741	148.000, 0.462	148.000, 0.894	148.000, 1.468	148.000, 2.295	148.000, 0.055
742	148.200, 0.461	148.200, 0.893	148.200, 1.467	148.200, 2.295	148.200, 0.056
743	148.400, 0.461	148.400, 0.895	148.400, 1.467	148.400, 2.297	148.400, 0.055
744	148.600, 0.461	148.600, 0.895	148.600, 1.468	148.600, 2.296	148.600, 0.055
745	148.800, 0.461	148.800, 0.895	148.800, 1.470	148.800, 2.299	148.800, 0.056
746	149.000, 0.461	149.000, 0.895	149.000, 1.470	149.000, 2.297	149.000, 0.056
747	149.200, 0.463	149.200, 0.896	149.200, 1.473	149.200, 2.297	149.200, 0.056
748	149.400, 0.464	149.400, 0.895	149.400, 1.475	149.400, 2.298	149.400, 0.057
749	149.600, 0.464	149.600, 0.894	149.600, 1.475	149.600, 2.299	149.600, 0.057
750	149.800, 0.465	149.800, 0.896	149.800, 1.476	149.800, 2.296	149.800, 0.056
751	150.000, 0.393	150.000, 0.790	150.000, 1.318	150.000, 2.130	150.000, -0.052
752	150.200, 0.398	150.200, 0.787	150.200, 1.319	150.200, 2.125	150.200, -0.057
753	150.400, 0.400	150.400, 0.787	150.400, 1.322	150.400, 2.119	150.400, -0.053
754	150.600, 0.401	150.600, 0.793	150.600, 1.318	150.600, 2.111	150.600, -0.054
755	150.800, 0.409	150.800, 0.787	150.800, 1.316	150.800, 2.100	150.800, -0.051
756	151.000, 0.410	151.000, 0.788	151.000, 1.314	151.000, 2.090	151.000, -0.050
757	151.200, 0.411	151.200, 0.789	151.200, 1.309	151.200, 2.078	151.200, -0.048
758	151.400, 0.412	151.400, 0.788	151.400, 1.302	151.400, 2.063	151.400, -0.047
759	151.600, 0.415	151.600, 0.785	151.600, 1.295	151.600, 2.047	151.600, -0.046
760	151.800, 0.415	151.800, 0.783	151.800, 1.287	151.800, 2.030	151.800, -0.045
761	152.000, 0.417	152.000, 0.779	152.000, 1.278	152.000, 2.012	152.000, -0.044
762	152.200, 0.418	152.200, 0.772	152.200, 1.270	152.200, 1.992	152.200, -0.043
763	152.400, 0.419	152.400, 0.767	152.400, 1.261	152.400, 1.974	152.400, -0.043
764	152.600, 0.418	152.600, 0.762	152.600, 1.251	152.600, 1.954	152.600, -0.041
765	152.800, 0.415	152.800, 0.756	152.800, 1.240	152.800, 1.935	152.800, -0.041
766	153.000, 0.414	153.000, 0.752	153.000, 1.229	153.000, 1.915	153.000, -0.040
767	153.200, 0.414	153.200, 0.747	153.200, 1.218	153.200, 1.895	153.200, -0.039
768	153.400, 0.412	153.400, 0.740	153.400, 1.206	153.400, 1.874	153.400, -0.037
769	153.600, 0.409	153.600, 0.734	153.600, 1.195	153.600, 1.854	153.600, -0.035
770	153.800, 0.409	153.800, 0.728	153.800, 1.183	153.800, 1.834	153.800, -0.034
771	154.000, 0.408	154.000, 0.723	154.000, 1.169	154.000, 1.813	154.000, -0.034
772	154.200, 0.405	154.200, 0.718	154.200, 1.156	154.200, 1.793	154.200, -0.034
773	154.400, 0.404	154.400, 0.712	154.400, 1.145	154.400, 1.773	154.400, -0.034
774	154.600, 0.403	154.600, 0.705	154.600, 1.132	154.600, 1.753	154.600, -0.034
775	154.800, 0.401	154.800, 0.700	154.800, 1.120	154.800, 1.732	154.800, -0.032
776	155.000, 0.399	155.000, 0.693	155.000, 1.109	155.000, 1.711	155.000, -0.032
777	155.200, 0.398	155.200, 0.687	155.200, 1.098	155.200, 1.691	155.200, -0.030
778	155.400, 0.395	155.400, 0.683	155.400, 1.086	155.400, 1.673	155.400, -0.029
779	155.600, 0.394	155.600, 0.678	155.600, 1.075	155.600, 1.653	155.600, -0.027
780	155.800, 0.391	155.800, 0.672	155.800, 1.063	155.800, 1.634	155.800, -0.027
781	156.000, 0.388	156.000, 0.665	156.000, 1.053	156.000, 1.613	156.000, -0.026
782	156.200, 0.387	156.200, 0.659	156.200, 1.043	156.200, 1.595	156.200, -0.026
783	156.400, 0.386	156.400, 0.653	156.400, 1.032	156.400, 1.576	156.400, -0.026
784	156.600, 0.384	156.600, 0.646	156.600, 1.020	156.600, 1.558	156.600, -0.026
785	156.800, 0.382	156.800, 0.639	156.800, 1.011	156.800, 1.540	156.800, -0.025
786	157.000, 0.383	157.000, 0.635	157.000, 1.000	157.000, 1.522	157.000, -0.024
787	157.200, 0.382	157.200, 0.628	157.200, 0.991	157.200, 1.504	157.200, -0.024
788	157.400, 0.381	157.400, 0.621	157.400, 0.980	157.400, 1.485	157.400, -0.023
789	157.600, 0.379	157.600, 0.618	157.600, 0.969	157.600, 1.466	157.600, -0.023
790	157.800, 0.377	157.800, 0.613	157.800, 0.959	157.800, 1.447	157.800, -0.023
791	158.000, 0.375	158.000, 0.607	158.000, 0.950	158.000, 1.431	158.000, -0.024
792	158.200, 0.371	158.200, 0.603	158.200, 0.939	158.200, 1.414	158.200, -0.022
793	158.400, 0.371	158.400, 0.600	158.400, 0.929	158.400, 1.398	158.400, -0.021
794	158.600, 0.371	158.600, 0.593	158.600, 0.920	158.600, 1.382	158.600, -0.020
795	158.800, 0.368	158.800, 0.590	158.800, 0.910	158.800, 1.365	158.800, -0.020
796	159.000, 0.367	159.000, 0.585	159.000, 0.901	159.000, 1.349	159.000, -0.019
797	159.200, 0.366	159.200, 0.581	159.200, 0.892	159.200, 1.334	159.200, -0.020
798	159.400, 0.364	159.400, 0.577	159.400, 0.884	159.400, 1.317	159.400, -0.019
799	159.600, 0.361	159.600, 0.573	159.600, 0.877	159.600, 1.302	159.600, -0.018
800	159.800, 0.361	159.800, 0.567	159.800, 0.868	159.800, 1.287	159.800, -0.017
801	160.000, 0.358	160.000, 0.564	160.000, 0.860	160.000, 1.273	160.000, -0.017
802	160.200, 0.357	160.200, 0.559	160.200, 0.853	160.200, 1.259	160.200, -0.016
803	160.400, 0.355	160.400, 0.554	160.400, 0.845	160.400, 1.245	160.400, -0.015
804	160.600, 0.353	160.600, 0.551	160.600, 0.837	160.600, 1.232	160.600, -0.018
805	160.800, 0.351	160.800, 0.547	160.800, 0.829	160.800, 1.218	160.800, -0.016
806	161.000, 0.350	161.000, 0.544	161.000, 0.822	161.000, 1.205	161.000, -0.016
807	161.200, 0.349	161.200, 0.540	161.200, 0.815	161.200, 1.191	161.200, -0.016
808	161.400, 0.347	161.400, 0.537	161.400, 0.807	161.400, 1.178	161.400, -0.015
809	161.600, 0.346	161.600, 0.533	161.600, 0.800	161.600, 1.166	161.600, -0.013
810	161.800, 0.345	161.800, 0.530	161.800, 0.793	161.800, 1.153	161.800, -0.013
811	162.000, 0.343	162.000, 0.525	162.000, 0.786	162.000, 1.141	162.000, -0.013
812	162.200, 0.342	162.200, 0.522	162.200, 0.778	162.200, 1.130	162.200, -0.014
813	162.400, 0.342	162.400, 0.518	162.400, 0.772	162.400, 1.118	162.400, -0.012
814	162.600, 0.341	162.600, 0.514	162.600, 0.764	162.600, 1.106	162.600, -0.012
815	162.800, 0.340	162.800, 0.512	162.800, 0.757	162.800, 1.095	162.800, -0.012
816	163.000, 0.340	163.000, 0.508	163.000, 0.750	163.000, 1.084	163.000, -0.012
817	163.200, 0.338	163.200, 0.505	163.200, 0.745	163.200, 1.071	163.200, -0.010
818	163.400, 0.334	163.400, 0.501	163.400, 0.739	163.400, 1.061	163.400, -0.011
819	163.600, 0.334	163.600, 0.499	163.600, 0.733	163.600, 1.050	163.600, -0.011
820	163.800, 0.334	163.800, 0.497	163.800, 0.728	163.800, 1.039	163.800, -0.011
821	164.000, 0.331	164.000, 0.495	164.000, 0.723	164.000, 1.028	164.000, -0.010
822	164.200, 0.330	164.200, 0.492	164.200, 0.717	164.200, 1.018	164.200, -0.011
823	164.400, 0.330	164.400, 0.490	164.400, 0.712	164.400, 1.008	164.400, -0.010
824	164.600, 0.329	164.600, 0.486	164.600, 0.707	164.600, 1.000	164.600, -0.009
825	164.800, 0.328	164.800, 0.483	164.800, 0.702	164.800, 0.988	164.800, -0.009
826	165.000, 0.327	165.000, 0.482	165.000, 0.698	165.000, 0.980	165.000, -0.008
827	165.200, 0.326	165.200, 0.479	165.200, 0.692	165.200, 0.971	165.200, -0.007
828	165.400, 0.326	165.400, 0.477	165.400, 0.688	165.400, 0.963	165.400, -0.008
829	165.600, 0.324	165.600, 0.475	165.600, 0.682	165.600, 0.954	165.600, -0.008
830	165.800, 0.321	165.800, 0.473	165.800, 0.678	165.800, 0.946	165.800, -0.007
831	166.000, 0.320	166.000, 0.470	166.000, 0.675	166.000, 0.937	166.000, -0.007
832	166.200, 0.319	166.200, 0.467	166.200, 0.671	166.200, 0.929	166.200, -0.008
833	166.400, 0.317	166.400, 0.465	166.400, 0.665	166.400, 0.921	166.400, -0.007
834	166.600, 0.317	166.600, 0.463	166.600, 0.662	166.600, 0.914	166.600, -0.007
835	166.800, 0.317	166.800, 0.461	166.800, 0.657	166.800, 0.906	166.800, -0.007
836	167.000, 0.317	167.000, 0.459	167.000, 0.653	167.000, 0.899	167.000, -0.006
837	167.200, 0.316	167.200, 0.457	167.200, 0.649	167.200, 0.891	167.200, -0.006
838	167.400, 0.315	167.400, 0.454	167.400, 0.646	167.400, 0.883	167.400, -0.005
839	167.600, 0.313	167.600, 0.450	167.600, 0.642	167.600, 0.875	167.600, -0.005
840	167.800, 0.312	167.800, 0.447	167.800, 0.638	167.800, 0.868	167.800, -0.003
841	168.000, 0.311	168.000, 0.445	168.000, 0.634	168.000, 0.861	168.000, -0.003
842	168.200, 0.311	168.200, 0.444	168.200, 0.630	168.200, 0.855	168.200, -0.004
843	168.400, 0.310	168.400, 0.443	168.400, 0.626	168.400, 0.848	168.400, -0.004
844	168.600, 0.310	168.600, 0.441	168.600, 0.622	168.600, 0.842	168.600, -0.003
845	168.800, 0.309	168.800, 0.440	168.800, 0.619	168.800, 0.836	168.800, -0.003
846	169.000, 0.308	169.000, 0.439	169.000, 0.615	169.000, 0.830	169.000, -0.002
847	169.200, 0.306	169.200, 0.436	169.200, 0.613	169.200, 0.825	169.200, -0.003
848	169.400, 0.306	169.400, 0.434	169.400, 0.610	169.400, 0.820	169.400, -0.002
849	169.600, 0.303	169.600, 0.432	169.600, 0.607	169.600, 0.813	169.600, -0.002
850	169.800, 0.304	169.800, 0.431	169.800, 0.603	169.800, 0.809	169.800, -0.002
851	170.000, 0.303	170.000, 0.427	170.000, 0.601	170.000, 0.803	170.000, -0.003
852	170.200, 0.301	170.200, 0.428	170.200, 0.598	170.200, 0.798	170.200, -0.002
853	170.400, 0.300	170.400, 0.426	170.400, 0.594	170.400, 0.793	170.400, -0.001
854	170.600, 0.301	170.600, 0.425	170.600, 0.591	170.600, 0.788	170.600, -0.002
855	170.800, 0.298	170.800, 0.424	170.800, 0.589	170.800, 0.783	170.800, -0.001
856	171.000, 0.298	171.000, 0.423	171.000, 0.585	171.000, 0.778	171.000, -0.001
857	171.200, 0.298	171.200, 0.420	171.200, 0.580	171.200, 0.771	171.200, -0.001
858	171.400, 0.297	171.400, 0.418	171.400, 0.578	171.400, 0.765	171.400, -0.002
859	171.600, 0.296	171.600, 0.417	171.600, 0.576	171.600, 0.760	171.600, -0.000
860	171.800, 0.296	171.800, 0.415	171.800, 0.573	171.800, 0.755	171.800, -0.000
861	172.000, 0.293	172.000, 0.414	172.000, 0.572	172.000, 0.749	172.000, -0.000
862	172.200, 0.292	172.200, 0.412	172.200, 0.570	172.200, 0.746	172.200, 0.000
863	172.400, 0.290	172.400, 0.411	172.400, 0.567	172.400, 0.741	172.400, 0.001
864	172.600, 0.290	172.600, 0.409	172.600, 0.563	172.600, 0.737	172.600, -0.000
865	172.800, 0.290	172.800, 0.408	172.800, 0.560	172.800, 0.734	172.800, 0.000
866	173.000, 0.289	173.000, 0.405	173.000, 0.557	173.000, 0.731	173.000, 0.001
867	173.200, 0.287	173.200, 0.403	173.200, 0.554	173.200, 0.726	173.200, 0.001
868	173.400, 0.287	173.400, 0.401	173.400, 0.551	173.400, 0.722	173.400, 0.002
869	173.600, 0.285	173.600, 0.400	173.600, 0.549	173.600, 0.719	173.600, 0.002
870	173.800, 0.283	173.800, 0.397	173.800, 0.548	173.800, 0.714	173.800, 0.002
871	174.000, 0.283	174.000, 0.396	174.000, 0.545	174.000, 0.710	174.000, 0.001
872	174.200, 0.282	174.200, 0.395	174.200, 0.543	174.200, 0.705	174.200, 0.001
873	174.400, 0.282	174.400, 0.393	174.400, 0.541	174.400, 0.701	174.400, 0.001
874	174.600, 0.280	174.600, 0.391	174.600, 0.539	174.600, 0.696	174.600, 0.002
875	174.800, 0.279	174.800, 0.391	174.800, 0.537	174.800, 0.693	174.800, 0.002
876	175.000, 0.279	175.000, 0.390	175.000, 0.535	175.000, 0.689	175.000, 0.004
877	175.200, 0.278	175.200, 0.388	175.200, 0.533	175.200, 0.686	175.200, 0.004
878	175.400, 0.276	175.400, 0.387	175.400, 0.530	175.400, 0.683	175.400, 0.004
879	175.600, 0.277	175.600, 0.387	175.600, 0.527	175.600, 0.680	175.600, 0.004
880	175.800, 0.276	175.800, 0.385	175.800, 0.524	175.800, 0.676	175.800, 0.004
881	176.000, 0.274	176.000, 0.383	176.000, 0.523	176.000, 0.673	176.000, 0.003
882	176.200, 0.274	176.200, 0.383	176.200, 0.521	176.200, 0.671	176.200, 0.003
883	176.400, 0.273	176.400, 0.382	176.400, 0.520	176.400, 0.667	176.400, 0.004
884	176.600, 0.271	176.600, 0.379	176.600, 0.517	176.600, 0.665	176.600, 0.005
885	176.800, 0.271	176.800, 0.378	176.800, 0.516	176.800, 0.661	176.800, 0.005
886	177.000, 0.272	177.000, 0.376	177.000, 0.513	177.000, 0.658	177.000, 0.005
887	177.200, 0.270	177.200, 0.374	177.200, 0.511	177.200, 0.655	177.200, 0.005
888	177.400, 0.269	177.400, 0.372	177.400, 0.509	177.400, 0.651	177.400, 0.005
889	177.600, 0.268	177.600, 0.371	177.600, 0.507	177.600, 0.649	177.600, 0.004
890	177.800, 0.268	177.800, 0.370	177.800, 0.504	177.800, 0.647	177.800, 0.004
891	178.000, 0.266	178.000, 0.368	178.000, 0.503	178.000, 0.643	178.000, 0.004
892	178.200, 0.264	178.200, 0.365	178.200, 0.501	178.200, 0.640	178.200, 0.004
893	178.400, 0.264	178.400, 0.364	178.400, 0.499	178.400, 0.637	178.400, 0.003
894	178.600, 0.263	178.600, 0.364	178.600, 0.497	178.600, 0.634	178.600, 0.003
895	178.800, 0.260	178.800, 0.362	178.800, 0.496	178.800, 0.632	178.800, 0.004
896	179.000, 0.260	179.000, 0.361	179.000, 0.492	179.000, 0.630	179.000, 0.004
897	179.200, 0.261	179.200, 0.361	179.200, 0.490	179.200, 0.626	179.200, 0.004
898	179.400, 0.260	179.400, 0.360	179.400, 0.490	179.400, 0.623	179.400, 0.005
899	179.600, 0.260	179.600, 0.359	179.600, 0.488	179.600, 0.621	179.600, 0.006
900	179.800, 0.260	179.800, 0.358	179.800, 0.486	179.800, 0.618	179.800, 0.006
901	180.000, 0.258	180.000, 0.357	180.000, 0.485	180.000, 0.615	180.000, 0.006
902	180.200, 0.256	180.200, 0.355	180.200, 0.483	180.200, 0.613	180.200, 0.007
903	180.400, 0.255	180.400, 0.354	180.400, 0.480	180.400, 0.610	180.400, 0.008
904	180.600, 0.254	180.600, 0.352	180.600, 0.479	180.600, 0.607	180.600, 0.008
905	180.800, 0.253	180.800, 0.352	180.800, 0.477	180.800, 0.604	180.800, 0.007
906	181.000, 0.252	181.000, 0.351	181.000, 0.474	181.000, 0.602	181.000, 0.006
907	181.200, 0.252	181.200, 0.351	181.200, 0.473	181.200, 0.599	181.200, 0.006
908	181.400, 0.251	181.400, 0.349	181.400, 0.472	181.400, 0.597	181.400, 0.006
909	181.600, 0.251	181.600, 0.347	181.600, 0.468	181.600, 0.596	181.600, 0.006
910	181.800, 0.249	181.800, 0.345	181.800, 0.468	181.800, 0.593	181.800, 0.007
911	182.000, 0.249	182.000, 0.342	182.000, 0.467	182.000, 0.590	182.000, 0.008
912	182.200, 0.249	182.200, 0.341	182.200, 0.465	182.200, 0.588	182.200, 0.008
913	182.400, 0.248	182.400, 0.339	182.400, 0.463	182.400, 0.585	182.400, 0.007
914	182.600, 0.247	182.600, 0.339	182.600, 0.464	182.600, 0.582	182.600, 0.008
915	182.800, 0.248	182.800, 0.337	182.800, 0.463	182.800, 0.580	182.800, 0.008
916	183.000, 0.247	183.000, 0.337	183.000, 0.461	183.000, 0.578	183.000, 0.008
917	183.200, 0.248	183.200, 0.336	183.200, 0.460	183.200, 0.576	183.200, 0.007
918	183.400, 0.247	183.400, 0.335	183.400, 0.459	183.400, 0.574	183.400, 0.007
919	183.600, 0.246	183.600, 0.334	183.600, 0.456	183.600, 0.574	183.600, 0.007
920	183.800, 0.245	183.800, 0.333	183.800, 0.455	183.800, 0.571	183.800, 0.008
921	184.000, 0.243	184.000, 0.331	184.000, 0.453	184.000, 0.568	184.000, 0.008
922	184.200, 0.242	184.200, 0.331	184.200, 0.451	184.200, 0.566	184.200, 0.009
923	184.400, 0.242	184.400, 0.330	184.400, 0.450	184.400, 0.563	184.400, 0.009
924	184.600, 0.242	184.600, 0.327	184.600, 0.447	184.600, 0.560	184.600, 0.009
925	184.800, 0.242	184.800, 0.326	184.800, 0.445	184.800, 0.558	184.800, 0.010
926	185.000, 0.242	185.000, 0.327	185.000, 0.444	185.000, 0.556	185.000, 0.011
927	185.200, 0.240	185.200, 0.324	185.200, 0.443	185.200, 0.554	185.200, 0.011
928	185.400, 0.238	185.400, 0.323	185.400, 0.443	185.400, 0.552	185.400, 0.010
929	185.600, 0.236	185.600, 0.323	185.600, 0.442	185.600, 0.550	185.600, 0.010
930	185.800, 0.235	185.800, 0.322	185.800, 0.440	185.800, 0.550	185.800, 0.010
931	186.000, 0.234	186.000, 0.321	186.000, 0.439	186.000, 0.547	186.000, 0.009
932	186.200, 0.234	186.200, 0.320	186.200, 0.437	186.200, 0.544	186.200, 0.009
933	186.400, 0.234	186.400, 0.320	186.400, 0.434	186.400, 0.542	186.400, 0.009
934	186.600, 0.234	186.600, 0.318	186.600, 0.433	186.600, 0.539	186.600, 0.010
935	186.800, 0.234	186.800, 0.317	186.800, 0.431	186.800, 0.536	186.800, 0.010
936	187.000, 0.234	187.000, 0.315	187.000, 0.428	187.000, 0.535	187.000, 0.010
937	187.200, 0.233	187.200, 0.314	187.200, 0.426	187.200, 0.534	187.200, 0.010
938	187.400, 0.233	187.400, 0.313	187.400, 0.425	187.400, 0.532	187.400, 0.010
939	187.600, 0.232	187.600, 0.312	187.600, 0.423	187.600, 0.530	187.600, 0.010
940	187.800, 0.231	187.800, 0.311	187.800, 0.423	187.800, 0.528	187.800, 0.011
941	188.000, 0.229	188.000, 0.309	188.000, 0.424	188.000, 0.526	188.000, 0.011
942	188.200, 0.229	188.200, 0.309	188.200, 0.422	188.200, 0.523	188.200, 0.012
943	188.400, 0.227	188.400, 0.308	188.400, 0.420	188.400, 0.521	188.400, 0.012
944	188.600, 0.227	188.600, 0.307	188.600, 0.420	188.600, 0.519	188.600, 0.012
945	188.800, 0.227	188.800, 0.305	188.800, 0.416	188.800, 0.517	188.800, 0.011
946	189.000, 0.227	189.000, 0.305	189.000, 0.414	189.000, 0.516	189.000, 0.012
947	189.200, 0.226	189.200, 0.303	189.200, 0.413	189.200, 0.514	189.200, 0.012
948	189.400, 0.226	189.400, 0.303	189.400, 0.412	189.400, 0.511	189.400, 0.012
949	189.600, 0.225	189.600, 0.302	189.600, 0.410	189.600, 0.510	189.600, 0.011
950	189.800, 0.224	189.800, 0.301	189.800, 0.410	189.800, 0.509	189.800, 0.012
951	190.000, 0.223	190.000, 0.300	190.000, 0.409	190.000, 0.506	190.000, 0.012
952	190.200, 0.223	190.200, 0.299	190.200, 0.407	190.200, 0.505	190.200, 0.012
953	190.400, 0.222	190.400, 0.298	190.400, 0.406	190.400, 0.504	190.400, 0.012
954	190.600, 0.221	190.600, 0.297	190.600, 0.406	190.600, 0.502	190.600, 0.012
955	190.800, 0.219	190.800, 0.296	190.800, 0.404	190.800, 0.499	190.800, 0.013
956	191.000, 0.219	191.000, 0.295	191.000, 0.402	191.000, 0.497	191.000, 0.012
957	191.200, 0.219	191.200, 0.294	191.200, 0.401	191.200, 0.496	191.200, 0.012
958	191.400, 0.219	191.400, 0.292	191.400, 0.399	191.400, 0.494	191.400, 0.012
959	191.600, 0.219	191.600, 0.291	191.600, 0.397	191.600, 0.491	191.600, 0.013
960	191.800, 0.219	191.800, 0.289	191.800, 0.396	191.800, 0.490	191.800, 0.013
961	192.000, 0.217	192.000, 0.288	192.000, 0.395	192.000, 0.489	192.000, 0.013
962	192.200, 0.216	192.200, 0.287	192.200, 0.394	192.200, 0.487	192.200, 0.014
963	192.400, 0.215	192.400, 0.286	192.400, 0.393	192.400, 0.486	192.400, 0.014
964	192.600, 0.214	192.600, 0.286	192.600, 0.392	192.600, 0.485	192.600, 0.013
965	192.800, 0.214	192.800, 0.285	192.800, 0.392	192.800, 0.483	192.800, 0.013
966	193.000, 0.213	193.000, 0.284	193.000, 0.390	193.000, 0.482	193.000, 0.013
967	193.200, 0.212	193.200, 0.283	193.200, 0.389	193.200, 0.480	193.200, 0.013
968	193.400, 0.211	193.400, 0.281	193.400, 0.388	193.400, 0.479	193.400, 0.013
969	193.600, 0.211	193.600, 0.280	193.600, 0.387	193.600, 0.477	193.600, 0.013
970	193.800, 0.211	193.800, 0.280	193.800, 0.385	193.800, 0.476	193.800, 0.012
971	194.000, 0.210	194.000, 0.279	194.000, 0.384	194.000, 0.473	194.000, 0.012
972	194.200, 0.211	194.200, 0.279	194.200, 0.383	194.200, 0.472	194.200, 0.012
973	194.400, 0.211	194.400, 0.278	194.400, 0.382	194.400, 0.470	194.400, 0.012
974	194.600, 0.210	194.600, 0.278	194.600, 0.379	194.600, 0.468	194.600, 0.013
975	194.800, 0.211	194.800, 0.277	194.800, 0.378	194.800, 0.467	194.800, 0.013
976	195.000, 0.209	195.000, 0.277	195.000, 0.377	195.000, 0.465	195.000, 0.013
977	195.200, 0.206	195.200, 0.276	195.200, 0.375	195.200, 0.464	195.200, 0.013
978	195.400, 0.206	195.400, 0.276	195.400, 0.375	195.400, 0.463	195.400, 0.013
979	195.600, 0.206	195.600, 0.275	195.600, 0.375	195.600, 0.462	195.600, 0.013
980	195.800, 0.205	195.800, 0.272	195.800, 0.374	195.800, 0.460	195.800, 0.013
981	196.000, 0.205	196.000, 0.271	196.000, 0.372	196.000, 0.458	196.000, 0.013
982	196.200, 0.207	196.200, 0.271	196.200, 0.370	196.200, 0.456	196.200, 0.013
983	196.400, 0.206	196.400, 0.269	196.400, 0.370	196.400, 0.454	196.400, 0.014
984	196.600, 0.205	196.600, 0.269	196.600, 0.368	196.600, 0.452	196.600, 0.014
985	196.800, 0.204	196.800, 0.269	196.800, 0.367	196.800, 0.451	196.800, 0.014
986	197.000, 0.203	197.000, 0.268	197.000, 0.365	197.000, 0.450	197.000, 0.014
987	197.200, 0.201	197.200, 0.265	197.200, 0.364	197.200, 0.449	197.200, 0.014
988	197.400, 0.200	197.400, 0.264	197.400, 0.363	197.400, 0.447	197.400, 0.014
989	197.600, 0.201	197.600, 0.264	197.600, 0.362	197.600, 0.445	197.600, 0.014
990	197.800, 0.200	197.800, 0.262	197.800, 0.361	197.800, 0.444	197.800, 0.014
991	198.000, 0.199	198.000, 0.262	198.000, 0.362	198.000, 0.442	198.000, 0.013
992	198.200, 0.198	198.200, 0.262	198.200, 0.360	198.200, 0.441	198.200, 0.013
993	198.400, 0.198	198.400, 0.262	198.400, 0.359	198.400, 0.439	198.400, 0.013
994	198.600, 0.196	198.600, 0.261	198.600, 0.358	198.600, 0.440	198.600, 0.012
995	198.800, 0.196	198.800, 0.260	198.800, 0.357	198.800, 0.439	198.800, 0.013
996	199.000, 0.197	199.000, 0.259	199.000, 0.355	199.000, 0.437	199.000, 0.013
997	199.200, 0.198	199.200, 0.258	199.200, 0.354	199.200, 0.436	199.200, 0.014
998	199.400, 0.197	199.400, 0.257	199.400, 0.353	199.400, 0.435	199.400, 0.013
999	199.600, 0.197	199.600, 0.257	199.600, 0.352	199.600, 0.432	199.600, 0.014
1000	199.800, 0.197	199.800, 0.256	199.800, 0.351	199.800, 0.431	199.800, 0.014
1001	200.000, 0.195	200.000, 0.255	200.000, 0.351	200.000, 0.429	200.000, 0.015
1002	200.200, 0.194	200.200, 0.254	200.200, 0.350	200.200, 0.427	200.200, 0.015
1003	200.400, 0.193	200.400, 0.254	200.400, 0.349	200.400, 0.425	200.400, 0.014
1004	200.600, 0.192	200.600, 0.253	200.600, 0.349	200.600, 0.424	200.600, 0.015
1005	200.800, 0.190	200.800, 0.252	200.800, 0.347	200.800, 0.422	200.800, 0.014
1006	201.000, 0.191	201.000, 0.251	201.000, 0.347	201.000, 0.421	201.000, 0.015
1007	201.200, 0.190	201.200, 0.249	201.200, 0.346	201.200, 0.420	201.200, 0.015
1008	201.400, 0.190	201.400, 0.249	201.400, 0.345	201.400, 0.420	201.400, 0.015
1009	201.600, 0.190	201.600, 0.248	201.600, 0.344	201.600, 0.419	201.600, 0.015
1010	201.800, 0.190	201.800, 0.247	201.800, 0.343	201.800, 0.418	201.800, 0.015
1011	202.000, 0.188	202.000, 0.246	202.000, 0.342	202.000, 0.417	202.000, 0.014
1012	202.200, 0.189	202.200, 0.248	202.200, 0.342	202.200, 0.417	202.200, 0.014
1013	202.400, 0.189	202.400, 0.246	202.400, 0.340	202.400, 0.414	202.400, 0.014
1014	202.600, 0.189	202.600, 0.246	202.600, 0.339	202.600, 0.413	202.600, 0.014
1015	202.800, 0.190	202.800, 0.245	202.800, 0.339	202.800, 0.411	202.800, 0.015
1016	203.000, 0.189	203.000, 0.244	203.000, 0.337	203.000, 0.410	203.000, 0.015
1017	203.200, 0.188	203.200, 0.243	203.200, 0.336	203.200, 0.409	203.200, 0.016
1018	203.400, 0.188	203.400, 0.242	203.400, 0.335	203.400, 0.408	203.400, 0.015
1019	203.600, 0.187	203.600, 0.242	203.600, 0.334	203.600, 0.407	203.600, 0.016
1020	203.800, 0.185	203.800, 0.241	203.800, 0.333	203.800, 0.407	203.800, 0.015
1021	204.000, 0.185	204.000, 0.242	204.000, 0.333	204.000, 0.405	204.000, 0.014
1022	204.200, 0.183	204.200, 0.242	204.200, 0.332	204.200, 0.403	204.200, 0.015
1023	204.400, 0.182	204.400, 0.243	204.400, 0.331	204.400, 0.402	204.400, 0.015
1024	204.600, 0.181	204.600, 0.241	204.600, 0.330	204.600, 0.400	204.600, 0.014
1025	204.800, 0.182	204.800, 0.241	204.800, 0.329	204.800, 0.399	204.800, 0.016
1026	205.000, 0.182	205.000, 0.238	205.000, 0.327	205.000, 0.398	205.000, 0.016
1027	205.200, 0.184	205.200, 0.238	205.200, 0.326	205.200, 0.398	205.200, 0.015
1028	205.400, 0.183	205.400, 0.236	205.400, 0.325	205.400, 0.398	205.400, 0.016
1029	205.600, 0.183	205.600, 0.236	205.600, 0.325	205.600, 0.397	205.600, 0.016
1030	205.800, 0.181	205.800, 0.235	205.800, 0.325	205.800, 0.395	205.800, 0.016
1031	206.000, 0.181	206.000, 0.236	206.000, 0.325	206.000, 0.393	206.000, 0.016
1032	206.200, 0.179	206.200, 0.235	206.200, 0.324	206.200, 0.392	206.200, 0.017
1033	206.400, 0.179	206.400, 0.233	206.400, 0.325	206.400, 0.391	206.400, 0.017
1034	206.600, 0.180	206.600, 0.232	206.600, 0.323	206.600, 0.389	206.600, 0.017
1035	206.800, 0.178	206.800, 0.231	206.800, 0.322	206.800, 0.389	206.800, 0.017
1036	207.000, 0.178	207.000, 0.230	207.000, 0.321	207.000, 0.388	207.000, 0.018
1037	207.200, 0.178	207.200, 0.230	207.200, 0.321	207.200, 0.388	207.200, 0.017
1038	207.400, 0.177	207.400, 0.229	207.400, 0.319	207.400, 0.387	207.400, 0.016
1039	207.600, 0.177	207.600, 0.228	207.600, 0.318	207.600, 0.386	207.600, 0.017
1040	207.800, 0.177	207.800, 0.229	207.800, 0.317	207.800, 0.385	207.800, 0.018
1041	208.000, 0.176	208.000, 0.228	208.000, 0.314	208.000, 0.384	208.000, 0.017
1042	208.200, 0.176	208.200, 0.229	208.200, 0.315	208.200, 0.382	208.200, 0.017
1043	208.400, 0.175	208.400, 0.228	208.400, 0.314	208.400, 0.381	208.400, 0.017
1044	208.600, 0.176	208.600, 0.228	208.600, 0.313	208.600, 0.379	208.600, 0.016
1045	208.800, 0.176	208.800, 0.226	208.800, 0.313	208.800, 0.379	208.800, 0.016
1046	209.000, 0.176	209.000, 0.226	209.000, 0.314	209.000, 0.378	209.000, 0.016
1047	209.200, 0.176	209.200, 0.225	209.200, 0.313	209.200, 0.376	209.200, 0.016
1048	209.400, 0.175	209.400, 0.225	209.400, 0.313	209.400, 0.377	209.400, 0.016
1049	209.600, 0.173	209.600, 0.224	209.600, 0.313	209.600, 0.376	209.600, 0.016
1050	209.800, 0.172	209.800, 0.223	209.800, 0.311	209.800, 0.375	209.800, 0.016
1051	210.000, 0.173	210.000, 0.222	210.000, 0.310	210.000, 0.374	210.000, 0.017
1052	210.200, 0.172	210.200, 0.222	210.200, 0.309	210.200, 0.374	210.200, 0.017
1053	210.400, 0.172	210.400, 0.221	210.400, 0.309	210.400, 0.372	210.400, 0.017
1054	210.600, 0.171	210.600, 0.222	210.600, 0.307	210.600, 0.371	210.600, 0.016
1055	210.800, 0.171	210.800, 0.222	210.800, 0.307	210.800, 0.370	210.800, 0.017
1056	211.000, 0.171	211.000, 0.222	211.000, 0.305	211.000, 0.370	211.000, 0.015
1057	211.200, 0.171	211.200, 0.221	211.200, 0.305	211.200, 0.368	211.200, 0.016
1058	211.400, 0.171	211.400, 0.222	211.400, 0.304	211.400, 0.367	211.400, 0.015
1059	211.600, 0.170	211.600, 0.221	211.600, 0.304	211.600, 0.366	211.600, 0.016
1060	211.800, 0.170	211.800, 0.220	211.800, 0.303	211.800, 0.364	211.800, 0.016
1061	212.000, 0.168	212.000, 0.219	212.000, 0.303	212.000, 0.364	212.000, 0.017
1062	212.200, 0.167	212.200, 0.218	212.200, 0.302	212.200, 0.362	212.200, 0.017
1063	212.400, 0.166	212.400, 0.217	212.400, 0.301	212.400, 0.362	212.400, 0.017
1064	212.600, 0.167	212.600, 0.218	212.600, 0.300	212.600, 0.362	212.600, 0.017
1065	212.800, 0.166	212.800, 0.218	212.800, 0.300	212.800, 0.361	212.800, 0.018
1066	213.000, 0.167	213.000, 0.217	213.000, 0.300	213.000, 0.359	213.000, 0.018
1067	213.200, 0.167	213.200, 0.216	213.200, 0.299	213.200, 0.359	213.200, 0.017
1068	213.400, 0.165	213.400, 0.215	213.400, 0.299	213.400, 0.358	213.400, 0.017
1069	213.600, 0.164	213.600, 0.212	213.600, 0.299	213.600, 0.356	213.600, 0.016
1070	213.800, 0.165	213.800, 0.212	213.800, 0.298	213.800, 0.356	213.800, 0.016
1071	214.000, 0.165	214.000, 0.211	214.000, 0.297	214.000, 0.356	214.000, 0.016
1072	214.200, 0.164	214.200, 0.211	214.200, 0.297	214.200, 0.356	214.200, 0.017
1073	214.400, 0.164	214.400, 0.211	214.400, 0.295	214.400, 0.354	214.400, 0.017
1074	214.600, 0.165	214.600, 0.212	214.600, 0.294	214.600, 0.353	214.600, 0.017
1075	214.800, 0.165	214.800, 0.212	214.800, 0.294	214.800, 0.352	214.800, 0.017
1076	215.000, 0.163	215.000, 0.212	215.000, 0.292	215.000, 0.351	215.000, 0.016
1077	215.200, 0.163	215.200, 0.211	215.200, 0.290	215.200, 0.350	215.200, 0.016
1078	215.400, 0.164	215.400, 0.212	215.400, 0.290	215.400, 0.350	215.400, 0.017
1079	215.600, 0.164	215.600, 0.211	215.600, 0.289	215.600, 0.350	215.600, 0.017
1080	215.800, 0.163	215.800, 0.210	215.800, 0.288	215.800, 0.349	215.800, 0.017
1081	216.000, 0.162	216.000, 0.210	216.000, 0.288	216.000, 0.348	216.000, 0.018
1082	216.200, 0.161	216.200, 0.210	216.200, 0.289	216.200, 0.348	216.200, 0.017
1083	216.400, 0.160	216.400, 0.208	216.400, 0.289	216.400, 0.347	216.400, 0.018
1084	216.600, 0.158	216.600, 0.208	216.600, 0.289	216.600, 0.345	216.600, 0.019
1085	216.800, 0.158	216.800, 0.208	216.800, 0.288	216.800, 0.345	216.800, 0.018
1086	217.000, 0.159	217.000, 0.207	217.000, 0.288	217.000, 0.344	217.000, 0.018
1087	217.200, 0.160	217.200, 0.206	217.200, 0.286	217.200, 0.343	217.200, 0.018
1088	217.400, 0.159	217.400, 0.207	217.400, 0.285	217.400, 0.343	217.400, 0.017
1089	217.600, 0.159	217.600, 0.205	217.600, 0.284	217.600, 0.344	217.600, 0.017
1090	217.800, 0.159	217.800, 0.205	217.800, 0.284	217.800, 0.342	217.800, 0.018
1091	218.000, 0.159	218.000, 0.205	218.000, 0.285	218.000, 0.342	218.000, 0.017
1092	218.200, 0.158	218.200, 0.205	218.200, 0.285	218.200, 0.342	218.200, 0.018
1093	218.400, 0.159	218.400, 0.204	218.400, 0.284	218.400, 0.341	218.400, 0.019
1094	218.600, 0.160	218.600, 0.204	218.600, 0.284	218.600, 0.340	218.600, 0.018
1095	218.800, 0.159	218.800, 0.202	218.800, 0.283	218.800, 0.339	218.800, 0.018
1096	219.000, 0.159	219.000, 0.202	219.000, 0.282	219.000, 0.337	219.000, 0.018
1097	219.200, 0.159	219.200, 0.200	219.200, 0.282	219.200, 0.336	219.200, 0.018
1098	219.400, 0.156	219.400, 0.198	219.400, 0.281	219.400, 0.335	219.400, 0.016
1099	219.600, 0.156	219.600, 0.199	219.600, 0.282	219.600, 0.335	219.600, 0.018
1100	219.800, 0.156	219.800, 0.197	219.800, 0.281	219.800, 0.334	219.800, 0.018
1101	220.000, 0.155	220.000, 0.198	220.000, 0.280	220.000, 0.333	220.000, 0.019
1102	220.200, 0.155	220.200, 0.198	220.200, 0.279	220.200, 0.331	220.200, 0.020
1103	220.400, 0.156	220.400, 0.198	220.400, 0.279	220.400, 0.330	220.400, 0.021
1104	220.600, 0.156	220.600, 0.197	220.600, 0.277	220.600, 0.328	220.600, 0.020
1105	220.800, 0.156	220.800, 0.199	220.800, 0.277	220.800, 0.327	220.800, 0.021
1106	221.000, 0.156	221.000, 0.198	221.000, 0.276	221.000, 0.328	221.000, 0.020
1107	221.200, 0.155	221.200, 0.197	221.200, 0.275	221.200, 0.328	221.200, 0.020
1108	221.400, 0.156	221.400, 0.196	221.400, 0.275	221.400, 0.327	221.400, 0.020
1109	221.600, 0.154	221.600, 0.196	221.600, 0.275	221.600, 0.328	221.600, 0.019
1110	221.800, 0.154	221.800, 0.195	221.800, 0.273	221.800, 0.327	221.800, 0.018
1111	222.000, 0.153	222.000, 0.195	222.000, 0.273	222.000, 0.326	222.000, 0.019
1112	222.200, 0.153	222.200, 0.196	222.200, 0.272	222.200, 0.326	222.200, 0.019
1113	222.400, 0.151	222.400, 0.196	222.400, 0.271	222.400, 0.326	222.400, 0.019
1114	222.600, 0.152	222.600, 0.196	222.600, 0.272	222.600, 0.325	222.600, 0.020
1115	222.800, 0.152	222.800, 0.196	222.800, 0.273	222.800, 0.325	222.800, 0.021
1116	223.000, 0.153	223.000, 0.197	223.000, 0.273	223.000, 0.324	223.000, 0.021
1117	223.200, 0.153	223.200, 0.196	223.200, 0.272	223.200, 0.324	223.200, 0.021
1118	223.400, 0.153	223.400, 0.196	223.400, 0.272	223.400, 0.322	223.400, 0.021
1119	223.600, 0.153	223.600, 0.195	223.600, 0.271	223.600, 0.321	223.600, 0.021
1120	223.800, 0.153	223.800, 0.194	223.800, 0.269	223.800, 0.320	223.800, 0.020
1121	224.000, 0.154	224.000, 0.194	224.000, 0.270	224.000, 0.321	224.000, 0.020
1122	224.200, 0.153	224.200, 0.194	224.200, 0.270	224.200, 0.320	224.200, 0.019
1123	224.400, 0.154	224.400, 0.193	224.400, 0.270	224.400, 0.320	224.400, 0.018
1124	224.600, 0.153	224.600, 0.192	224.600, 0.269	224.600, 0.319	224.600, 0.018
1125	224.800, 0.152	224.800, 0.192	224.800, 0.269	224.800, 0.320	224.800, 0.017
1126	225.000, 0.150	225.000, 0.191	225.000, 0.269	225.000, 0.318	225.000, 0.018
1127	225.200, 0.150	225.200, 0.189	225.200, 0.267	225.200, 0.317	225.200, 0.019
1128	225.400, 0.149	225.400, 0.190	225.400, 0.267	225.400, 0.316	225.400, 0.019
1129	225.600, 0.148	225.600, 0.190	225.600, 0.267	225.600, 0.316	225.600, 0.019
1130	225.800, 0.148	225.800, 0.190	225.800, 0.266	225.800, 0.314	225.800, 0.018
1131	226.000, 0.149	226.000, 0.190	226.000, 0.267	226.000, 0.314	226.000, 0.019
1132	226.200, 0.149	226.200, 0.190	226.200, 0.267	226.200, 0.313	226.200, 0.020
1133	226.400, 0.148	226.400, 0.188	226.400, 0.266	226.400, 0.313	226.400, 0.020
1134	226.600, 0.147	226.600, 0.188	226.600, 0.266	226.600, 0.313	226.600, 0.020
1135	226.800, 0.146	226.800, 0.188	226.800, 0.265	226.800, 0.313	226.800, 0.021
1136	227.000, 0.146	227.000, 0.187	227.000, 0.264	227.000, 0.313	227.000, 0.021
1137	227.200, 0.146	227.200, 0.186	227.200, 0.264	227.200, 0.313	227.200, 0.021
1138	227.400, 0.146	227.400, 0.186	227.400, 0.263	227.400, 0.312	227.400, 0.020
1139	227.600, 0.148	227.600, 0.185	227.600, 0.263	227.600, 0.311	227.600, 0.020
1140	227.800, 0.147	227.800, 0.185	227.800, 0.262	227.800, 0.310	227.800, 0.019
1141	228.000, 0.147	228.000, 0.186	228.000, 0.262	228.000, 0.309	228.000, 0.019
1142	228.200, 0.146	228.200, 0.186	228.200, 0.261	228.200, 0.308	228.200, 0.018
1143	228.400, 0.146	228.400, 0.186	228.400, 0.261	228.400, 0.308	228.400, 0.019
1144	228.600, 0.146	228.600, 0.186	228.600, 0.260	228.600, 0.308	228.600, 0.019
1145	228.800, 0.146	228.800, 0.186	228.800, 0.260	228.800, 0.307	228.800, 0.020
1146	229.000, 0.145	229.000, 0.185	229.000, 0.258	229.000, 0.307	229.000, 0.019
1147	229.200, 0.145	229.200, 0.185	229.200, 0.258	229.200, 0.307	229.200, 0.020
1148	229.400, 0.145	229.400, 0.185	229.400, 0.258	229.400, 0.306	229.400, 0.019
1149	229.600, 0.145	229.600, 0.185	229.600, 0.259	229.600, 0.305	229.600, 0.019
1150	229.800, 0.145	229.800, 0.185	229.800, 0.259	229.800, 0.305	229.800, 0.019
1151	230.000, 0.145	230.000, 0.186	230.000, 0.259	230.000, 0.305	230.000, 0.018
1152	230.200, 0.146	230.200, 0.184	230.200, 0.259	230.200, 0.304	230.200, 0.018
1153	230.400, 0.145	230.400, 0.185	230.400, 0.258	230.400, 0.304	230.400, 0.019
1154	230.600, 0.144	230.600, 0.184	230.600, 0.259	230.600, 0.303	230.600, 0.018
1155	230.800, 0.144	230.800, 0.183	230.800, 0.258	230.800, 0.303	230.800, 0.019
1156	231.000, 0.145	231.000, 0.181	231.000, 0.257	231.000, 0.301	231.000, 0.019
1157	231.200, 0.145	231.200, 0.181	231.200, 0.258	231.200, 0.302	231.200, 0.018
1158	231.400, 0.145	231.400, 0.180	231.400, 0.257	231.400, 0.301	231.400, 0.018
1159	231.600, 0.145	231.600, 0.180	231.600, 0.255	231.600, 0.301	231.600, 0.019
1160	231.800, 0.144	231.800, 0.178	231.800, 0.255	231.800, 0.299	231.800, 0.019
1161	232.000, 0.144	232.000, 0.180	232.000, 0.255	232.000, 0.300	232.000, 0.020
1162	232.200, 0.142	232.200, 0.180	232.200, 0.254	232.200, 0.298	232.200, 0.020
1163	232.400, 0.142	232.400, 0.179	232.400, 0.255	232.400, 0.299	232.400, 0.020
1164	232.600, 0.142	232.600, 0.178	232.600, 0.255	232.600, 0.299	232.600, 0.020
1165	232.800, 0.141	232.800, 0.179	232.800, 0.254	232.800, 0.299	232.800, 0.019
1166	233.000, 0.142	233.000, 0.178	233.000, 0.254	233.000, 0.297	233.000, 0.019
1167	233.200, 0.143	233.200, 0.178	233.200, 0.253	233.200, 0.297	233.200, 0.019
1168	233.400, 0.142	233.400, 0.177	233.400, 0.252	233.400, 0.295	233.400, 0.018
1169	233.600, 0.142	233.600, 0.178	233.600, 0.253	233.600, 0.296	233.600, 0.019
1170	233.800, 0.142	233.800, 0.178	233.800, 0.252	233.800, 0.296	233.800, 0.020
1171	234.000, 0.141	234.000, 0.178	234.000, 0.251	234.000, 0.296	234.000, 0.020
1172	234.200, 0.140	234.200, 0.178	234.200, 0.251	234.200, 0.295	234.200, 0.020
1173	234.400, 0.141	234.400, 0.178	234.400, 0.251	234.400, 0.295	234.400, 0.021
1174	234.600, 0.141	234.600, 0.178	234.600, 0.251	234.600, 0.293	234.600, 0.020
1175	234.800, 0.141	234.800, 0.178	234.800, 0.250	234.800, 0.293	234.800, 0.019
1176	235.000, 0.140	235.000, 0.179	235.000, 0.250	235.000, 0.293	235.000, 0.019
1177	235.200, 0.140	235.200, 0.177	235.200, 0.250	235.200, 0.294	235.200, 0.019
1178	235.400, 0.138	235.400, 0.177	235.400, 0.250	235.400, 0.293	235.400, 0.019
1179	235.600, 0.137	235.600, 0.177	235.600, 0.249	235.600, 0.293	235.600, 0.020
1180	235.800, 0.138	235.800, 0.176	235.800, 0.248	235.800, 0.294	235.800, 0.020
1181	236.000, 0.137	236.000, 0.175	236.000, 0.249	236.000, 0.294	236.000, 0.020
1182	236.200, 0.138	236.200, 0.175	236.200, 0.247	236.200, 0.293	236.200, 0.020
1183	236.400, 0.139	236.400, 0.175	236.400, 0.245	236.400, 0.292	236.400, 0.020
1184	236.600, 0.138	236.600, 0.173	236.600, 0.246	236.600, 0.291	236.600, 0.019
1185	236.800, 0.136	236.800, 0.174	236.800, 0.246	236.800, 0.291	236.800, 0.018
1186	237.000, 0.137	237.000, 0.173	237.000, 0.245	237.000, 0.290	237.000, 0.019
1187	237.200, 0.137	237.200, 0.173	237.200, 0.246	237.200, 0.290	237.200, 0.019
1188	237.400, 0.137	237.400, 0.173	237.400, 0.246	237.400, 0.290	237.400, 0.019
1189	237.600, 0.139	237.600, 0.174	237.600, 0.246	237.600, 0.289	237.600, 0.019
1190	237.800, 0.140	237.800, 0.173	237.800, 0.245	237.800, 0.289	237.800, 0.021
1191	238.000, 0.140	238.000, 0.173	238.000, 0.246	238.000, 0.287	238.000, 0.020
1192	238.200, 0.139	238.200, 0.172	238.200, 0.246	238.200, 0.287	238.200, 0.021
1193	238.400, 0.137	238.400, 0.172	238.400, 0.246	238.400, 0.288	238.400, 0.020
1194	238.600, 0.137	238.600, 0.171	238.600, 0.245	238.600, 0.288	238.600, 0.021
1195	238.800, 0.138	238.800, 0.171	238.800, 0.245	238.800, 0.287	238.800, 0.020
1196	239.000, 0.136	239.000, 0.171	239.000, 0.245	239.000, 0.286	239.000, 0.021
1197	239.200, 0.137	239.200, 0.171	239.200, 0.245	239.200, 0.287	239.200, 0.021
1198	239.400, 0.138	239.400, 0.170	239.400, 0.245	239.400, 0.285	239.400, 0.021
1199	239.600, 0.137	239.600, 0.171	239.600, 0.245	239.600, 0.285	239.600, 0.021
1200	239.800, 0.136	239.800, 0.171	239.800, 0.244	239.800, 0.285	239.800, 0.022
1201	240.000, 0.137	240.000, 0.172	240.000, 0.243	240.000, 0.285	240.000, 0.020
1202	240.200, 0.136	240.200, 0.172	240.200, 0.242	240.200, 0.283	240.200, 0.020
1203	240.400, 0.136	240.400, 0.173	240.400, 0.241	240.400, 0.283	240.400, 0.020
1204	240.600, 0.136	240.600, 0.171	240.600, 0.242	240.600, 0.283	240.600, 0.020
1205	240.800, 0.136	240.800, 0.170	240.800, 0.241	240.800, 0.282	240.800, 0.019
1206	241.000, 0.136	241.000, 0.169	241.000, 0.240	241.000, 0.282	241.000, 0.019
1207	241.200, 0.136	241.200, 0.167	241.200, 0.240	241.200, 0.282	241.200, 0.018
1208	241.400, 0.136	241.400, 0.166	241.400, 0.240	241.400, 0.282	241.400, 0.020
1209	241.600, 0.135	241.600, 0.165	241.600, 0.238	241.600, 0.282	241.600, 0.020
1210	241.800, 0.134	241.800, 0.166	241.800, 0.239	241.800, 0.282	241.800, 0.020
1211	242.000, 0.134	242.000, 0.166	242.000, 0.239	242.000, 0.282	242.000, 0.019
1212	242.200, 0.134	242.200, 0.168	242.200, 0.239	242.200, 0.282	242.200, 0.020
1213	242.400, 0.133	242.400, 0.168	242.400, 0.238	242.400, 0.281	242.400, 0.018
1214	242.600, 0.133	242.600, 0.169	242.600, 0.239	242.600, 0.281	242.600, 0.019
1215	242.800, 0.134	242.800, 0.167	242.800, 0.238	242.800, 0.282	242.800, 0.019
1216	243.000, 0.134	243.000, 0.168	243.000, 0.239	243.000, 0.282	243.000, 0.020
1217	243.200, 0.134	243.200, 0.166	243.200, 0.238	243.200, 0.281	243.200, 0.020
1218	243.400, 0.134	243.400, 0.166	243.400, 0.239	243.400, 0.282	243.400, 0.021
1219	243.600, 0.134	243.600, 0.164	243.600, 0.239	243.600, 0.281	243.600, 0.020
1220	243.800, 0.133	243.800, 0.165	243.800, 0.239	243.800, 0.280	243.800, 0.021
1221	244.000, 0.133	244.000, 0.164	244.000, 0.238	244.000, 0.277	244.000, 0.022
1222	244.200, 0.133	244.200, 0.165	244.200, 0.239	244.200, 0.277	244.200, 0.023
1223	244.400, 0.133	244.400, 0.165	244.400, 0.238	244.400, 0.277	244.400, 0.022
1224	244.600, 0.132	244.600, 0.167	244.600, 0.236	244.600, 0.277	244.600, 0.022
1225	244.800, 0.132	244.800, 0.168	244.800, 0.235	244.800, 0.277	244.800, 0.021
1226	245.000, 0.131	245.000, 0.168	245.000, 0.235	245.000, 0.279	245.000, 0.020
1227	245.200, 0.130	245.200, 0.167	245.200, 0.235	245.200, 0.278	245.200, 0.020
1228	245.400, 0.130	245.400, 0.165	245.400, 0.235	245.400, 0.277	245.400, 0.020
1229	245.600, 0.130	245.600, 0.165	245.600, 0.236	245.600, 0.278	245.600, 0.019
1230	245.800, 0.130	245.800, 0.164	245.800, 0.235	245.800, 0.277	245.800, 0.019
1231	246.000, 0.129	246.000, 0.162	246.000, 0.234	246.000, 0.276	246.000, 0.019
1232	246.200, 0.130	246.200, 0.163	246.200, 0.234	246.200, 0.276	246.200, 0.019
1233	246.400, 0.131	246.400, 0.164	246.400, 0.234	246.400, 0.276	246.400, 0.019
1234	246.600, 0.131	246.600, 0.163	246.600, 0.234	246.600, 0.275	246.600, 0.019
1235	246.800, 0.131	246.800, 0.163	246.800, 0.236	246.800, 0.275	246.800, 0.018
1236	247.000, 0.130	247.000, 0.164	247.000, 0.236	247.000, 0.275	247.000, 0.018
1237	247.200, 0.131	247.200, 0.165	247.200, 0.236	247.200, 0.276	247.200, 0.017
1238	247.400, 0.129	247.400, 0.165	247.400, 0.235	247.400, 0.274	247.400, 0.016
1239	247.600, 0.129	247.600, 0.165	247.600, 0.235	247.600, 0.273	247.600, 0.018
1240	247.800, 0.127	247.800, 0.164	247.800, 0.234	247.800, 0.273	247.800, 0.018
1241	248.000, 0.128	248.000, 0.163	248.000, 0.234	248.000, 0.273	248.000, 0.018
1242	248.200, 0.127	248.200, 0.162	248.200, 0.233	248.200, 0.272	248.200, 0.020
1243	248.400, 0.128	248.400, 0.162	248.400, 0.233	248.400, 0.273	248.400, 0.021
1244	248.600, 0.128	248.600, 0.162	248.600, 0.231	248.600, 0.274	248.600, 0.020
1245	248.800, 0.131	248.800, 0.163	248.800, 0.231	248.800, 0.273	248.800, 0.020
1246	249.000, 0.130	249.000, 0.162	249.000, 0.230	249.000, 0.273	249.000, 0.021
1247	249.200, 0.131	249.200, 0.163	249.200, 0.229	249.200, 0.273	249.200, 0.020
1248	249.400, 0.130	249.400, 0.162	249.400, 0.229	249.400, 0.272	249.400, 0.020
1249	249.600, 0.130	249.600, 0.160	249.600, 0.230	249.600, 0.271	249.600, 0.022
1250	249.800, 0.129	249.800, 0.160	249.800, 0.229	249.800, 0.271	249.800, 0.022
1251	250.000, 0.129	250.000, 0.161	250.000, 0.230	250.000, 0.269	250.000, 0.021
1252	250.200, 0.129	250.200, 0.161	250.200, 0.231	250.200, 0.269	250.200, 0.021
1253	250.400, 0.130	250.400, 0.161	250.400, 0.231	250.400, 0.268	250.400, 0.022
1254	250.600, 0.128	250.600, 0.162	250.600, 0.231	250.600, 0.267	250.600, 0.020
1255	250.800, 0.130	250.800, 0.163	250.800, 0.231	250.800, 0.268	250.800, 0.021
1256	251.000, 0.129	251.000, 0.163	251.000, 0.231	251.000, 0.268	251.000, 0.022
1257	251.200, 0.128	251.200, 0.162	251.200, 0.230	251.200, 0.267	251.200, 0.022
1258	251.400, 0.128	251.400, 0.162	251.400, 0.230	251.400, 0.268	251.400, 0.021
1259	251.600, 0.128	251.600, 0.161	251.600, 0.231	251.600, 0.269	251.600, 0.021
1260	251.800, 0.127	251.800, 0.160	251.800, 0.230	251.800, 0.269	251.800, 0.021
1261	252.000, 0.127	252.000, 0.160	252.000, 0.229	252.000, 0.269	252.000, 0.021
1262	252.200, 0.127	252.200, 0.160	252.200, 0.231	252.200, 0.268	252.200, 0.021
1263	252.400, 0.127	252.400, 0.159	252.400, 0.230	252.400, 0.268	252.400, 0.019
1264	252.600, 0.127	252.600, 0.161	252.600, 0.231	252.600, 0.267	252.600, 0.019
1265	252.800, 0.126	252.800, 0.161	252.800, 0.231	252.800, 0.266	252.800, 0.020
1266	253.000, 0.126	253.000, 0.160	253.000, 0.231	253.000, 0.266	253.000, 0.019
1267	253.200, 0.127	253.200, 0.159	253.200, 0.229	253.200, 0.265	253.200, 0.020
1268	253.400, 0.126	253.400, 0.159	253.400, 0.229	253.400, 0.266	253.400, 0.021
1269	253.600, 0.125	253.600, 0.158	253.600, 0.229	253.600, 0.265	253.600, 0.021
1270	253.800, 0.125	253.800, 0.158	253.800, 0.229	253.800, 0.266	253.800, 0.022
1271	254.000, 0.125	254.000, 0.159	254.000, 0.229	254.000, 0.266	254.000, 0.022
1272	254.200, 0.124	254.200, 0.159	254.200, 0.229	254.200, 0.265	254.200, 0.022
1273	254.400, 0.124	254.400, 0.160	254.400, 0.228	254.400, 0.265	254.400, 0.022
1274	254.600, 0.125	254.600, 0.158	254.600, 0.228	254.600, 0.265	254.600, 0.023
1275	254.800, 0.125	254.800, 0.157	254.800, 0.226	254.800, 0.265	254.800, 0.021
1276	255.000, 0.125	255.000, 0.155	255.000, 0.226	255.000, 0.265	255.000, 0.021
1277	255.200, 0.126	255.200, 0.155	255.200, 0.226	255.200, 0.265	255.200, 0.020
1278	255.400, 0.127	255.400, 0.155	255.400, 0.226	255.400, 0.264	255.400, 0.019
1279	255.600, 0.127	255.600, 0.155	255.600, 0.226	255.600, 0.264	255.600, 0.020
1280	255.800, 0.127	255.800, 0.154	255.800, 0.227	255.800, 0.263	255.800, 0.021
1281	256.000, 0.128	256.000, 0.156	256.000, 0.226	256.000, 0.263	256.000, 0.021
1282	256.200, 0.127	256.200, 0.157	256.200, 0.227	256.200, 0.262	256.200, 0.020
1283	256.400, 0.126	256.400, 0.157	256.400, 0.226	256.400, 0.261	256.400, 0.020
1284	256.600, 0.126	256.600, 0.157	256.600, 0.227	256.600, 0.261	256.600, 0.019
1285	256.800, 0.124	256.800, 0.158	256.800, 0.226	256.800, 0.261	256.800, 0.018
1286	257.000, 0.123	257.000, 0.156	257.000, 0.227	257.000, 0.260	257.000, 0.018
1287	257.200, 0.123	257.200, 0.155	257.200, 0.225	257.200, 0.261	257.200, 0.019
1288	257.400, 0.123	257.400, 0.155	257.400, 0.225	257.400, 0.262	257.400, 0.020
1289	257.600, 0.124	257.600, 0.155	257.600, 0.224	257.600, 0.261	257.600, 0.020
1290	257.800, 0.125	257.800, 0.154	257.800, 0.224	257.800, 0.261	257.800, 0.021
1291	258.000, 0.125	258.000, 0.156	258.000, 0.223	258.000, 0.262	258.000, 0.022
1292	258.200, 0.125	258.200, 0.156	258.200, 0.223	258.200, 0.261	258.200, 0.022
1293	258.400, 0.126	258.400, 0.156	258.400, 0.222	258.400, 0.261	258.400, 0.022
1294	258.600, 0.126	258.600, 0.156	258.600, 0.223	258.600, 0.261	258.600, 0.022
1295	258.800, 0.126	258.800, 0.156	258.800, 0.222	258.800, 0.261	258.800, 0.023
1296	259.000, 0.125	259.000, 0.155	259.000, 0.223	259.000, 0.260	259.000, 0.021
1297	259.200, 0.126	259.200, 0.154	259.200, 0.222	259.200, 0.259	259.200, 0.020
1298	259.400, 0.124	259.400, 0.152	259.400, 0.223	259.400, 0.260	259.400, 0.020
1299	259.600, 0.123	259.600, 0.153	259.600, 0.223	259.600, 0.259	259.600, 0.019
1300	259.800, 0.123	259.800, 0.153	259.800, 0.223	259.800, 0.260	259.800, 0.018
1301	260.000, 0.123	260.000, 0.153	260.000, 0.222	260.000, 0.258	260.000, 0.018
1302	260.200, 0.123	260.200, 0.153	260.200, 0.222	260.200, 0.258	260.200, 0.018
1303	260.400, 0.122	260.400, 0.154	260.400, 0.221	260.400, 0.257	260.400, 0.018
1304	260.600, 0.122	260.600, 0.153	260.600, 0.221	260.600, 0.258	260.600, 0.019
1305	260.800, 0.122	260.800, 0.153	260.800, 0.221	260.800, 0.258	260.800, 0.019
1306	261.000, 0.123	261.000, 0.153	261.000, 0.221	261.000, 0.259	261.000, 0.020
1307	261.200, 0.123	261.200, 0.154	261.200, 0.222	261.200, 0.259	261.200, 0.019
1308	261.400, 0.123	261.400, 0.153	261.400, 0.223	261.400, 0.260	261.400, 0.019
1309	261.600, 0.124	261.600, 0.154	261.600, 0.222	261.600, 0.258	261.600, 0.019
1310	261.800, 0.123	261.800, 0.154	261.800, 0.222	261.800, 0.258	261.800, 0.020
1311	262.000, 0.121	262.000, 0.154	262.000, 0.223	262.000, 0.257	262.000, 0.020
1312	262.200, 0.120	262.200, 0.155	262.200, 0.221	262.200, 0.257	262.200, 0.020
1313	262.400, 0.121	262.400, 0.155	262.400, 0.221	262.400, 0.256	262.400, 0.021
1314	262.600, 0.120	262.600, 0.153	262.600, 0.222	262.600, 0.256	262.600, 0.021
1315	262.800, 0.120	262.800, 0.153	262.800, 0.221	262.800, 0.256	262.800, 0.021
1316	263.000, 0.122	263.000, 0.151	263.000, 0.220	263.000, 0.256	263.000, 0.021
1317	263.200, 0.123	263.200, 0.150	263.200, 0.220	263.200, 0.256	263.200, 0.021
1318	263.400, 0.121	263.400, 0.150	263.400, 0.220	263.400, 0.257	263.400, 0.020
1319	263.600, 0.122	263.600, 0.151	263.600, 0.219	263.600, 0.256	263.600, 0.020
1320	263.800, 0.122	263.800, 0.150	263.800, 0.220	263.800, 0.256	263.800, 0.020
1321	264.000, 0.121	264.000, 0.151	264.000, 0.221	264.000, 0.258	264.000, 0.020
1322	264.200, 0.121	264.200, 0.151	264.200, 0.219	264.200, 0.257	264.200, 0.022
1323	264.400, 0.122	264.400, 0.150	264.400, 0.219	264.400, 0.256	264.400, 0.022
1324	264.600, 0.120	264.600, 0.150	264.600, 0.220	264.600, 0.255	264.600, 0.021
1325	264.800, 0.120	264.800, 0.151	264.800, 0.218	264.800, 0.255	264.800, 0.022
1326	265.000, 0.120	265.000, 0.151	265.000, 0.218	265.000, 0.254	265.000, 0.023
1327	265.200, 0.120	265.200, 0.152	265.200, 0.219	265.200, 0.254	265.200, 0.021
1328	265.400, 0.120	265.400, 0.151	265.400, 0.218	265.400, 0.254	265.400, 0.020
1329	265.600, 0.120	265.600, 0.152	265.600, 0.217	265.600, 0.254	265.600, 0.020
1330	265.800, 0.121	265.800, 0.152	265.800, 0.218	265.800, 0.253	265.800, 0.019
1331	266.000, 0.121	266.000, 0.152	266.000, 0.218	266.000, 0.253	266.000, 0.019
1332	266.200, 0.120	266.200, 0.152	266.200, 0.218	266.200, 0.253	266.200, 0.019
1333	266.400, 0.120	266.400, 0.151	266.400, 0.219	266.400, 0.253	266.400, 0.020
1334	266.600, 0.119	266.600, 0.152	266.600, 0.219	266.600, 0.253	266.600, 0.020
1335	266.800, 0.119	266.800, 0.151	266.800, 0.219	266.800, 0.253	266.800, 0.020
1336	267.000, 0.118	267.000, 0.150	267.000, 0.218	267.000, 0.253	267.000, 0.020
1337	267.200, 0.119	267.200, 0.150	267.200, 0.217	267.200, 0.253	267.200, 0.021
1338	267.400, 0.120	267.400, 0.150	267.400, 0.216	267.400, 0.253	267.400, 0.020
1339	267.600, 0.120	267.600, 0.149	267.600, 0.217	267.600, 0.253	267.600, 0.021
1340	267.800, 0.121	267.800, 0.149	267.800, 0.217	267.800, 0.254	267.800, 0.020
1341	268.000, 0.122	268.000, 0.150	268.000, 0.218	268.000, 0.253	268.000, 0.021
1342	268.200, 0.121	268.200, 0.149	268.200, 0.218	268.200, 0.253	268.200, 0.020
1343	268.400, 0.120	268.400, 0.150	268.400, 0.217	268.400, 0.253	268.400, 0.021
1344	268.600, 0.120	268.600, 0.148	268.600, 0.216	268.600, 0.252	268.600, 0.020
1345	268.800, 0.120	268.800, 0.149	268.800, 0.216	268.800, 0.251	268.800, 0.020
1346	269.000, 0.120	269.000, 0.148	269.000, 0.216	269.000, 0.251	269.000, 0.018
1347	269.200, 0.120	269.200, 0.149	269.200, 0.215	269.200, 0.249	269.200, 0.019
1348	269.400, 0.120	269.400, 0.149	269.400, 0.215	269.400, 0.249	269.400, 0.019
1349	269.600, 0.120	269.600, 0.149	269.600, 0.215	269.600, 0.249	269.600, 0.018
1350	269.800, 0.120	269.800, 0.149	269.800, 0.215	269.800, 0.249	269.800, 0.019
1351	,	,	,	,	,
1352	,	,	,	,	,
1353	,	,	,	,	,
1354	,	,	,	,	,
1355	,	,	,	,	,
1356	,	,	,	,	,
1357	,	,	,	,	,
1358	,	,	,	,	,
1359	,	,	,	,	,
1360	,	,	,	,	,
1361	,	,	,	,	,
1362	,	,	,	,	,
1363	,	,	,	,	,
1364	,	,	,	,	,
1365	,	,	,	,	,
1366	,	,	,	,	,
1367	,	,	,	,	,
1368	,	,	,	,	,
1369	,	,	,	,	,
1370	,	,	,	,	,
1371	,	,	,	,	,
1372	,	,	,	,	,
1373	,	,	,	,	,
1374	,	,	,	,	,
1375	,	,	,	,	,
1376	,	,	,	,	,
1377	,	,	,	,	,
1378	,	,	,	,	,
1379	,	,	,	,	,
1380	,	,	,	,	,
1381	,	,	,	,	,
1382	,	,	,	,	,
1383	,	,	,	,	,
1384	,	,	,	,	,
1385	,	,	,	,	,
1386	,	,	,	,	,
1387	,	,	,	,	,
1388	,	,	,	,	,
1389	,	,	,	,	,
1390	,	,	,	,	,
1391	,	,	,	,	,
1392	,	,	,	,	,
1393	,	,	,	,	,
1394	,	,	,	,	,
1395	,	,	,	,	,
1396	,	,	,	,	,
1397	,	,	,	,	,
1398	,	,	,	,	,
1399	,	,	,	,	,
1400	,	,	,	,	,
1401	,	,	,	,	,
1402	,	,	,	,	,
1403	,	,	,	,	,
1404	,	,	,	,	,
1405	,	,	,	,	,
1406	,	,	,	,	,
1407	,	,	,	,	,
1408	,	,	,	,	,
1409	,	,	,	,	,
1410	,	,	,	,	,
1411	,	,	,	,	,
1412	,	,	,	,	,
1413	,	,	,	,	,
1414	,	,	,	,	,
1415	,	,	,	,	,
1416	,	,	,	,	,
1417	,	,	,	,	,
1418	,	,	,	,	,
1419	,	,	,	,	,
1420	,	,	,	,	,
1421	,	,	,	,	,
1422	,	,	,	,	,
1423	,	,	,	,	,
1424	,	,	,	,	,
1425	,	,	,	,	,
1426	,	,	,	,	,
1427	,	,	,	,	,
1428	,	,	,	,	,
1429	,	,	,	,	,
1430	,	,	,	,	,
1431	,	,	,	,	,
1432	,	,	,	,	,
1433	,	,	,	,	,
1434	,	,	,	,	,
1435	,	,	,	,	,
1436	,	,	,	,	,
1437	,	,	,	,	,
1438	,	,	,	,	,
1439	,	,	,	,	,
1440	,	,	,	,	,
1441	,	,	,	,	,
1442	,	,	,	,	,
1443	,	,	,	,	,
1444	,	,	,	,	,
1445	,	,	,	,	,
1446	,	,	,	,	,
1447	,	,	,	,	,
1448	,	,	,	,	,
1449	,	,	,	,	,
1450	,	,	,	,	,
1451	,	,	,	,	,
1452	,	,	,	,	,
1453	,	,	,	,	,
1454	,	,	,	,	,
1455	,	,	,	,	,
1456	,	,	,	,	,
1457	,	,	,	,	,
1458	,	,	,	,	,
1459	,	,	,	,	,
1460	,	,	,	,	,
1461	,	,	,	,	,
1462	,	,	,	,	,
1463	,	,	,	,	,
1464	,	,	,	,	,
1465	,	,	,	,	,
1466	,	,	,	,	,
1467	,	,	,	,	,
1468	,	,	,	,	,
1469	,	,	,	,	,
1470	,	,	,	,	,
1471	,	,	,	,	,
1472	,	,	,	,	,
1473	,	,	,	,	,
1474	,	,	,	,	,
1475	,	,	,	,	,
1476	,	,	,	,	,
1477	,	,	,	,	,
1478	,	,	,	,	,
1479	,	,	,	,	,
1480	,	,	,	,	,
1481	,	,	,	,	,
1482	,	,	,	,	,
1483	,	,	,	,	,
1484	,	,	,	,	,
1485	,	,	,	,	,
1486	,	,	,	,	,
1487	,	,	,	,	,
1488	,	,	,	,	,
1489	,	,	,	,	,
1490	,	,	,	,	,
1491	,	,	,	,	,
1492	,	,	,	,	,
1493	,	,	,	,	,
1494	,	,	,	,	,
1495	,	,	,	,	,
1496	,	,	,	,	,
1497	,	,	,	,	,
1498	,	,	,	,	,
1499	,	,	,	,	,
1500	,	,	,	,	,
1501	,	,	,	,	,
1502	,	,	,	,	,
1503	,	,	,	,	,
1504	,	,	,	,	,
1505	,	,	,	,	,
1506	,	,	,	,	,
1507	,	,	,	,	,
1508	,	,	,	,	,
1509	,	,	,	,	,
1510	,	,	,	,	,
1511	,	,	,	,	,
1512	,	,	,	,	,
1513	,	,	,	,	,
1514	,	,	,	,	,
1515	,	,	,	,	,
1516	,	,	,	,	,
1517	,	,	,	,	,
1518	,	,	,	,	,
1519	,	,	,	,	,
1520	,	,	,	,	,
1521	,	,	,	,	,
1522	,	,	,	,	,
1523	,	,	,	,	,
1524	,	,	,	,	,
1525	,	,	,	,	,
1526	,	,	,	,	,
1527	,	,	,	,	,
1528	,	,	,	,	,
1529	,	,	,	,	,
1530	,	,	,	,	,
1531	,	,	,	,	,
1532	,	,	,	,	,
1533	,	,	,	,	,
1534	,	,	,	,	,
1535	,	,	,	,	,
1536	,	,	,	,	,
1537	,	,	,	,	,
1538	,	,	,	,	,
1539	,	,	,	,	,
1540	,	,	,	,	,
1541	,	,	,	,	,
1542	,	,	,	,	,
1543	,	,	,	,	,
1544	,	,	,	,	,
1545	,	,	,	,	,
1546	,	,	,	,	,
1547	,	,	,	,	,
1548	,	,	,	,	,
1549	,	,	,	,	,
1550	,	,	,	,	,
1551	,	,	,	,	,
1552	,	,	,	,	,
1553	,	,	,	,	,
1554	,	,	,	,	,
1555	,	,	,	,	,
1556	,	,	,	,	,
1557	,	,	,	,	,
1558	,	,	,	,	,
1559	,	,	,	,	,
1560	,	,	,	,	,
1561	,	,	,	,	,
1562	,	,	,	,	,
1563	,	,	,	,	,
1564	,	,	,	,	,
1565	,	,	,	,	,
1566	,	,	,	,	,
1567	,	,	,	,	,
1568	,	,	,	,	,
1569	,	,	,	,	,
1570	,	,	,	,	,
1571	,	,	,	,	,
1572	,	,	,	,	,
1573	,	,	,	,	,
1574	,	,	,	,	,
1575	,	,	,	,	,
1576	,	,	,	,	,
1577	,	,	,	,	,
1578	,	,	,	,	,
1579	,	,	,	,	,
1580	,	,	,	,	,
1581	,	,	,	,	,
1582	,	,	,	,	,
1583	,	,	,	,	,
1584	,	,	,	,	,
1585	,	,	,	,	,
1586	,	,	,	,	,
1587	,	,	,	,	,
1588	,	,	,	,	,
1589	,	,	,	,	,
1590	,	,	,	,	,
1591	,	,	,	,	,
1592	,	,	,	,	,
1593	,	,	,	,	,
1594	,	,	,	,	,
1595	,	,	,	,	,
1596	,	,	,	,	,
1597	,	,	,	,	,
1598	,	,	,	,	,
1599	,	,	,	,	,
1600	,	,	,	,	,
1601	,	,	,	,	,
1602	,	,	,	,	,
1603	,	,	,	,	,
1604	,	,	,	,	,
1605	,	,	,	,	,
1606	,	,	,	,	,
1607	,	,	,	,	,
1608	,	,	,	,	,
1609	,	,	,	,	,
1610	,	,	,	,	,
1611	,	,	,	,	,
1612	,	,	,	,	,
1613	,	,	,	,	,
1614	,	,	,	,	,
1615	,	,	,	,	,
1616	,	,	,	,	,
1617	,	,	,	,	,
1618	,	,	,	,	,
1619	,	,	,	,	,
1620	,	,	,	,	,
1621	,	,	,	,	,
1622	,	,	,	,	,
1623	,	,	,	,	,
1624	,	,	,	,	,
1625	,	,	,	,	,
1626	,	,	,	,	,
1627	,	,	,	,	,
1628	,	,	,	,	,
1629	,	,	,	,	,
1630	,	,	,	,	,
1631	,	,	,	,	,
1632	,	,	,	,	,
1633	,	,	,	,	,
1634	,	,	,	,	,
1635	,	,	,	,	,
1636	,	,	,	,	,
1637	,	,	,	,	,
1638	,	,	,	,	,
1639	,	,	,	,	,
1640	,	,	,	,	,
1641	,	,	,	,	,
1642	,	,	,	,	,
1643	,	,	,	,	,
1644	,	,	,	,	,
1645	,	,	,	,	,
1646	,	,	,	,	,
1647	,	,	,	,	,
1648	,	,	,	,	,
1649	,	,	,	,	,
1650	,	,	,	,	,
1651	,	,	,	,	,
1652	,	,	,	,	,
1653	,	,	,	,	,
1654	,	,	,	,	,
1655	,	,	,	,	,
1656	,	,	,	,	,
1657	,	,	,	,	,
1658	,	,	,	,	,
1659	,	,	,	,	,
1660	,	,	,	,	,
1661	,	,	,	,	,
1662	,	,	,	,	,
1663	,	,	,	,	,
1664	,	,	,	,	,
1665	,	,	,	,	,
1666	,	,	,	,	,
1667	,	,	,	,	,
1668	,	,	,	,	,
1669	,	,	,	,	,
1670	,	,	,	,	,
1671	,	,	,	,	,
1672	,	,	,	,	,
1673	,	,	,	,	,
1674	,	,	,	,	,
1675	,	,	,	,	,
1676	,	,	,	,	,
1677	,	,	,	,	,
1678	,	,	,	,	,
1679	,	,	,	,	,
1680	,	,	,	,	,
1681	,	,	,	,	,
1682	,	,	,	,	,
1683	,	,	,	,	,
1684	,	,	,	,	,
1685	,	,	,	,	,
1686	,	,	,	,	,
1687	,	,	,	,	,
1688	,	,	,	,	,
1689	,	,	,	,	,
1690	,	,	,	,	,
1691	,	,	,	,	,
1692	,	,	,	,	,
1693	,	,	,	,	,
1694	,	,	,	,	,
1695	,	,	,	,	,
1696	,	,	,	,	,
1697	,	,	,	,	,
1698	,	,	,	,	,
1699	,	,	,	,	,
1700	,	,	,	,	,
1701	,	,	,	,	,
1702	,	,	,	,	,
1703	,	,	,	,	,
1704	,	,	,	,	,
1705	,	,	,	,	,
1706	,	,	,	,	,
1707	,	,	,	,	,
1708	,	,	,	,	,
1709	,	,	,	,	,
1710	,	,	,	,	,
1711	,	,	,	,	,
1712	,	,	,	,	,
1713	,	,	,	,	,
1714	,	,	,	,	,
1715	,	,	,	,	,
1716	,	,	,	,	,
1717	,	,	,	,	,
1718	,	,	,	,	,
1719	,	,	,	,	,
1720	,	,	,	,	,
1721	,	,	,	,	,
1722	,	,	,	,	,
1723	,	,	,	,	,
1724	,	,	,	,	,
1725	,	,	,	,	,
1726	,	,	,	,	,
1727	,	,	,	,	,
1728	,	,	,	,	,
1729	,	,	,	,	,
1730	,	,	,	,	,
1731	,	,	,	,	,
1732	,	,	,	,	,
1733	,	,	,	,	,
1734	,	,	,	,	,
1735	,	,	,	,	,
1736	,	,	,	,	,
1737	,	,	,	,	,
1738	,	,	,	,	,
1739	,	,	,	,	,
1740	,	,	,	,	,
1741	,	,	,	,	,
1742	,	,	,	,	,
1743	,	,	,	,	,
1744	,	,	,	,	,
1745	,	,	,	,	,
1746	,	,	,	,	,
1747	,	,	,	,	,
1748	,	,	,	,	,
1749	,	,	,	,	,
1750	,	,	,	,	,
1751	,	,	,	,	,
1752	,	,	,	,	,
1753	,	,	,	,	,
1754	,	,	,	,	,
1755	,	,	,	,	,
1756	,	,	,	,	,
1757	,	,	,	,	,
1758	,	,	,	,	,
1759	,	,	,	,	,
1760	,	,	,	,	,
1761	,	,	,	,	,
1762	,	,	,	,	,
1763	,	,	,	,	,
1764	,	,	,	,	,
1765	,	,	,	,	,
1766	,	,	,	,	,
1767	,	,	,	,	,
1768	,	,	,	,	,
1769	,	,	,	,	,
1770	,	,	,	,	,
1771	,	,	,	,	,
1772	,	,	,	,	,
1773	,	,	,	,	,
1774	,	,	,	,	,
1775	,	,	,	,	,
1776	,	,	,	,	,
1777	,	,	,	,	,
1778	,	,	,	,	,
1779	,	,	,	,	,
1780	,	,	,	,	,
1781	,	,	,	,	,
1782	,	,	,	,	,
1783	,	,	,	,	,
1784	,	,	,	,	,
1785	,	,	,	,	,
1786	,	,	,	,	,
1787	,	,	,	,	,
1788	,	,	,	,	,
1789	,	,	,	,	,
1790	,	,	,	,	,
1791	,	,	,	,	,
1792	,	,	,	,	,
1793	,	,	,	,	,
1794	,	,	,	,	,
1795	,	,	,	,	,
1796	,	,	,	,	,
1797	,	,	,	,	,
1798	,	,	,	,	,
1799	,	,	,	,	,
1800	,	,	,	,	,
1801	,	,	,	,	,
1802	,	,	,	,	,
1803	,	,	,	,	,
1804	,	,	,	,	,
1805	,	,	,	,	,
1806	,	,	,	,	,
1807	,	,	,	,	,
1808	,	,	,	,	,
1809	,	,	,	,	,
1810	,	,	,	,	,
1811	,	,	,	,	,
1812	,	,	,	,	,
1813	,	,	,	,	,
1814	,	,	,	,	,
1815	,	,	,	,	,
1816	,	,	,	,	,
1817	,	,	,	,	,
1818	,	,	,	,	,
1819	,	,	,	,	,
1820	,	,	,	,	,
1821	,	,	,	,	,
1822	,	,	,	,	,
1823	,	,	,	,	,
1824	,	,	,	,	,
1825	,	,	,	,	,
1826	,	,	,	,	,
1827	,	,	,	,	,
1828	,	,	,	,	,
1829	,	,	,	,	,
1830	,	,	,	,	,
1831	,	,	,	,	,
1832	,	,	,	,	,
1833	,	,	,	,	,
1834	,	,	,	,	,
1835	,	,	,	,	,
1836	,	,	,	,	,
1837	,	,	,	,	,
1838	,	,	,	,	,
1839	,	,	,	,	,
1840	,	,	,	,	,
1841	,	,	,	,	,
1842	,	,	,	,	,
1843	,	,	,	,	,
1844	,	,	,	,	,
1845	,	,	,	,	,
1846	,	,	,	,	,
1847	,	,	,	,	,
1848	,	,	,	,	,
1849	,	,	,	,	,
1850	,	,	,	,	,
1851	,	,	,	,	,
1852	,	,	,	,	,
1853	,	,	,	,	,
1854	,	,	,	,	,
1855	,	,	,	,	,
1856	,	,	,	,	,
1857	,	,	,	,	,
1858	,	,	,	,	,
1859	,	,	,	,	,
1860	,	,	,	,	,
1861	,	,	,	,	,
1862	,	,	,	,	,
1863	,	,	,	,	,
1864	,	,	,	,	,
1865	,	,	,	,	,
1866	,	,	,	,	,
1867	,	,	,	,	,
1868	,	,	,	,	,
1869	,	,	,	,	,
1870	,	,	,	,	,
1871	,	,	,	,	,
1872	,	,	,	,	,
1873	,	,	,	,	,
1874	,	,	,	,	,
1875	,	,	,	,	,
1876	,	,	,	,	,
1877	,	,	,	,	,
1878	,	,	,	,	,
1879	,	,	,	,	,
1880	,	,	,	,	,
1881	,	,	,	,	,
1882	,	,	,	,	,
1883	,	,	,	,	,
1884	,	,	,	,	,
1885	,	,	,	,	,
1886	,	,	,	,	,
1887	,	,	,	,	,
1888	,	,	,	,	,
1889	,	,	,	,	,
1890	,	,	,	,	,
1891	,	,	,	,	,
1892	,	,	,	,	,
1893	,	,	,	,	,
1894	,	,	,	,	,
1895	,	,	,	,	,
1896	,	,	,	,	,
1897	,	,	,	,	,
1898	,	,	,	,	,
1899	,	,	,	,	,
1900	,	,	,	,	,
1901	,	,	,	,	,
1902	,	,	,	,	,
1903	,	,	,	,	,
1904	,	,	,	,	,
1905	,	,	,	,	,
1906	,	,	,	,	,
1907	,	,	,	,	,
1908	,	,	,	,	,
1909	,	,	,	,	,
1910	,	,	,	,	,
1911	,	,	,	,	,
1912	,	,	,	,	,
1913	,	,	,	,	,
1914	,	,	,	,	,
1915	,	,	,	,	,
1916	,	,	,	,	,
1917	,	,	,	,	,
1918	,	,	,	,	,
1919	,	,	,	,	,
1920	,	,	,	,	,
1921	,	,	,	,	,
1922	,	,	,	,	,
1923	,	,	,	,	,
1924	,	,	,	,	,
1925	,	,	,	,	,
1926	,	,	,	,	,
1927	,	,	,	,	,
1928	,	,	,	,	,
1929	,	,	,	,	,
1930	,	,	,	,	,
1931	,	,	,	,	,
1932	,	,	,	,	,
1933	,	,	,	,	,
1934	,	,	,	,	,
1935	,	,	,	,	,
1936	,	,	,	,	,
1937	,	,	,	,	,
1938	,	,	,	,	,
1939	,	,	,	,	,
1940	,	,	,	,	,
1941	,	,	,	,	,
1942	,	,	,	,	,
1943	,	,	,	,	,
1944	,	,	,	,	,
1945	,	,	,	,	,
1946	,	,	,	,	,
1947	,	,	,	,	,
1948	,	,	,	,	,
1949	,	,	,	,	,
1950	,	,	,	,	,
1951	,	,	,	,	,
1952	,	,	,	,	,
1953	,	,	,	,	,
1954	,	,	,	,	,
1955	,	,	,	,	,
1956	,	,	,	,	,
1957	,	,	,	,	,
1958	,	,	,	,	,
1959	,	,	,	,	,
1960	,	,	,	,	,
1961	,	,	,	,	,
1962	,	,	,	,	,
1963	,	,	,	,	,
1964	,	,	,	,	,
1965	,	,	,	,	,
1966	,	,	,	,	,
1967	,	,	,	,	,
1968	,	,	,	,	,
1969	,	,	,	,	,
1970	,	,	,	,	,
1971	,	,	,	,	,
1972	,	,	,	,	,
1973	,	,	,	,	,
1974	,	,	,	,	,
1975	,	,	,	,	,
1976	,	,	,	,	,
1977	,	,	,	,	,
1978	,	,	,	,	,
1979	,	,	,	,	,
1980	,	,	,	,	,
1981	,	,	,	,	,
1982	,	,	,	,	,
1983	,	,	,	,	,
1984	,	,	,	,	,
1985	,	,	,	,	,
1986	,	,	,	,	,
1987	,	,	,	,	,
1988	,	,	,	,	,
1989	,	,	,	,	,
1990	,	,	,	,	,
1991	,	,	,	,	,
1992	,	,	,	,	,
1993	,	,	,	,	,
1994	,	,	,	,	,
1995	,	,	,	,	,
1996	,	,	,	,	,
1997	,	,	,	,	,
1998	,	,	,	,	,
1999	,	,	,	,	,
[truncated: 13,001 more rows]

## Sheet: Fig2_supp2_panelA_rep3
	169bp closed parS DNA 1mM CTP ParB 1.0uM	169bp closed parS DNA 1mM CTP ParB 0.125uM	169bp closed parS DNA 1mM CTP ParB 0.25uM	169bp closed parS DNA 1mM CTP ParB 0.5uM	169bp closed parS DNA 1mM CTP ParB 0uM
1	0.000, 0.003	0.000, 0.001	0.000, 0.023	0.000, 0.020	0.000, 0.020
2	0.200, 0.003	0.200, 0.001	0.200, 0.022	0.200, 0.019	0.200, 0.020
3	0.400, 0.003	0.400, 0.001	0.400, 0.020	0.400, 0.017	0.400, 0.020
4	0.600, 0.003	0.600, 0.001	0.600, 0.019	0.600, 0.016	0.600, 0.020
5	0.800, 0.003	0.800, 0.001	0.800, 0.018	0.800, 0.015	0.800, 0.019
6	1.000, 0.004	1.000, 0.001	1.000, 0.017	1.000, 0.013	1.000, 0.019
7	1.200, 0.004	1.200, 0.000	1.200, 0.015	1.200, 0.012	1.200, 0.019
8	1.400, 0.004	1.400, 0.000	1.400, 0.014	1.400, 0.011	1.400, 0.018
9	1.600, 0.004	1.600, 0.000	1.600, 0.013	1.600, 0.010	1.600, 0.018
10	1.800, 0.004	1.800, 0.000	1.800, 0.012	1.800, 0.009	1.800, 0.018
11	2.000, 0.004	2.000, 0.000	2.000, 0.011	2.000, 0.009	2.000, 0.017
12	2.200, 0.003	2.200, 0.000	2.200, 0.011	2.200, 0.008	2.200, 0.017
13	2.400, 0.003	2.400, 0.001	2.400, 0.011	2.400, 0.008	2.400, 0.016
14	2.600, 0.003	2.600, 0.001	2.600, 0.010	2.600, 0.007	2.600, 0.016
15	2.800, 0.003	2.800, 0.001	2.800, 0.010	2.800, 0.007	2.800, 0.016
16	3.000, 0.003	3.000, 0.000	3.000, 0.009	3.000, 0.007	3.000, 0.015
17	3.200, 0.003	3.200, 0.000	3.200, 0.009	3.200, 0.007	3.200, 0.015
18	3.400, 0.003	3.400, -0.000	3.400, 0.009	3.400, 0.007	3.400, 0.015
19	3.600, 0.003	3.600, -0.001	3.600, 0.008	3.600, 0.007	3.600, 0.015
20	3.800, 0.003	3.800, -0.001	3.800, 0.008	3.800, 0.007	3.800, 0.014
21	4.000, 0.003	4.000, -0.002	4.000, 0.009	4.000, 0.007	4.000, 0.014
22	4.200, 0.003	4.200, -0.002	4.200, 0.009	4.200, 0.006	4.200, 0.014
23	4.400, 0.003	4.400, -0.003	4.400, 0.009	4.400, 0.006	4.400, 0.014
24	4.600, 0.002	4.600, -0.003	4.600, 0.009	4.600, 0.006	4.600, 0.014
25	4.800, 0.002	4.800, -0.003	4.800, 0.010	4.800, 0.006	4.800, 0.013
26	5.000, 0.002	5.000, -0.003	5.000, 0.010	5.000, 0.006	5.000, 0.013
27	5.200, 0.002	5.200, -0.004	5.200, 0.010	5.200, 0.006	5.200, 0.013
28	5.400, 0.002	5.400, -0.004	5.400, 0.010	5.400, 0.006	5.400, 0.013
29	5.600, 0.002	5.600, -0.004	5.600, 0.010	5.600, 0.006	5.600, 0.013
30	5.800, 0.001	5.800, -0.004	5.800, 0.010	5.800, 0.006	5.800, 0.013
31	6.000, 0.001	6.000, -0.003	6.000, 0.010	6.000, 0.005	6.000, 0.013
32	6.200, 0.000	6.200, -0.003	6.200, 0.010	6.200, 0.005	6.200, 0.013
33	6.400, -0.000	6.400, -0.003	6.400, 0.010	6.400, 0.005	6.400, 0.012
34	6.600, -0.000	6.600, -0.003	6.600, 0.010	6.600, 0.005	6.600, 0.012
35	6.800, -0.001	6.800, -0.002	6.800, 0.010	6.800, 0.005	6.800, 0.012
36	7.000, -0.001	7.000, -0.002	7.000, 0.009	7.000, 0.005	7.000, 0.012
37	7.200, -0.001	7.200, -0.002	7.200, 0.009	7.200, 0.005	7.200, 0.012
38	7.400, -0.001	7.400, -0.002	7.400, 0.009	7.400, 0.005	7.400, 0.012
39	7.600, -0.001	7.600, -0.001	7.600, 0.008	7.600, 0.005	7.600, 0.012
40	7.800, -0.002	7.800, -0.001	7.800, 0.008	7.800, 0.005	7.800, 0.012
41	8.000, -0.002	8.000, -0.001	8.000, 0.008	8.000, 0.005	8.000, 0.012
42	8.200, -0.002	8.200, -0.001	8.200, 0.008	8.200, 0.005	8.200, 0.012
43	8.400, -0.002	8.400, -0.001	8.400, 0.008	8.400, 0.005	8.400, 0.012
44	8.600, -0.001	8.600, -0.001	8.600, 0.008	8.600, 0.005	8.600, 0.012
45	8.800, -0.001	8.800, -0.001	8.800, 0.008	8.800, 0.004	8.800, 0.011
46	9.000, -0.001	9.000, -0.001	9.000, 0.008	9.000, 0.004	9.000, 0.011
47	9.200, -0.001	9.200, -0.001	9.200, 0.007	9.200, 0.004	9.200, 0.011
48	9.400, -0.000	9.400, -0.001	9.400, 0.007	9.400, 0.003	9.400, 0.011
49	9.600, -0.000	9.600, -0.001	9.600, 0.007	9.600, 0.003	9.600, 0.011
50	9.800, -0.000	9.800, -0.001	9.800, 0.007	9.800, 0.003	9.800, 0.011
51	10.000, 0.000	10.000, -0.001	10.000, 0.007	10.000, 0.003	10.000, 0.010
52	10.200, 0.000	10.200, -0.001	10.200, 0.006	10.200, 0.003	10.200, 0.010
53	10.400, 0.001	10.400, -0.001	10.400, 0.006	10.400, 0.003	10.400, 0.010
54	10.600, 0.001	10.600, -0.001	10.600, 0.006	10.600, 0.003	10.600, 0.010
55	10.800, 0.001	10.800, -0.000	10.800, 0.006	10.800, 0.003	10.800, 0.011
56	11.000, 0.001	11.000, -0.000	11.000, 0.006	11.000, 0.003	11.000, 0.011
57	11.200, 0.001	11.200, 0.000	11.200, 0.006	11.200, 0.003	11.200, 0.011
58	11.400, 0.001	11.400, 0.001	11.400, 0.006	11.400, 0.003	11.400, 0.011
59	11.600, 0.001	11.600, 0.001	11.600, 0.006	11.600, 0.003	11.600, 0.011
60	11.800, 0.001	11.800, 0.001	11.800, 0.007	11.800, 0.004	11.800, 0.011
61	12.000, 0.001	12.000, 0.002	12.000, 0.007	12.000, 0.004	12.000, 0.011
62	12.200, 0.001	12.200, 0.002	12.200, 0.007	12.200, 0.004	12.200, 0.011
63	12.400, 0.001	12.400, 0.002	12.400, 0.007	12.400, 0.004	12.400, 0.011
64	12.600, 0.001	12.600, 0.001	12.600, 0.007	12.600, 0.004	12.600, 0.010
65	12.800, 0.001	12.800, 0.001	12.800, 0.007	12.800, 0.003	12.800, 0.010
66	13.000, 0.001	13.000, 0.001	13.000, 0.007	13.000, 0.003	13.000, 0.009
67	13.200, 0.001	13.200, 0.001	13.200, 0.007	13.200, 0.003	13.200, 0.009
68	13.400, 0.001	13.400, 0.000	13.400, 0.007	13.400, 0.003	13.400, 0.009
69	13.600, 0.001	13.600, 0.000	13.600, 0.006	13.600, 0.003	13.600, 0.009
70	13.800, 0.001	13.800, -0.000	13.800, 0.006	13.800, 0.003	13.800, 0.008
71	14.000, 0.001	14.000, -0.000	14.000, 0.006	14.000, 0.003	14.000, 0.008
72	14.200, 0.001	14.200, -0.000	14.200, 0.006	14.200, 0.003	14.200, 0.008
73	14.400, 0.001	14.400, -0.000	14.400, 0.005	14.400, 0.003	14.400, 0.008
74	14.600, 0.001	14.600, -0.000	14.600, 0.005	14.600, 0.003	14.600, 0.008
75	14.800, 0.001	14.800, 0.000	14.800, 0.005	14.800, 0.003	14.800, 0.008
76	15.000, 0.001	15.000, 0.000	15.000, 0.005	15.000, 0.003	15.000, 0.008
77	15.200, 0.001	15.200, 0.001	15.200, 0.005	15.200, 0.003	15.200, 0.008
78	15.400, 0.001	15.400, 0.001	15.400, 0.005	15.400, 0.003	15.400, 0.008
79	15.600, 0.001	15.600, 0.001	15.600, 0.005	15.600, 0.003	15.600, 0.008
80	15.800, 0.001	15.800, 0.002	15.800, 0.005	15.800, 0.002	15.800, 0.008
81	16.000, 0.001	16.000, 0.002	16.000, 0.005	16.000, 0.002	16.000, 0.007
82	16.200, 0.001	16.200, 0.002	16.200, 0.005	16.200, 0.002	16.200, 0.007
83	16.400, 0.001	16.400, 0.002	16.400, 0.005	16.400, 0.002	16.400, 0.007
84	16.600, 0.002	16.600, 0.002	16.600, 0.006	16.600, 0.002	16.600, 0.007
85	16.800, 0.002	16.800, 0.002	16.800, 0.006	16.800, 0.002	16.800, 0.006
86	17.000, 0.002	17.000, 0.002	17.000, 0.006	17.000, 0.002	17.000, 0.006
87	17.200, 0.003	17.200, 0.002	17.200, 0.006	17.200, 0.002	17.200, 0.006
88	17.400, 0.003	17.400, 0.002	17.400, 0.005	17.400, 0.002	17.400, 0.006
89	17.600, 0.003	17.600, 0.002	17.600, 0.005	17.600, 0.002	17.600, 0.006
90	17.800, 0.003	17.800, 0.002	17.800, 0.005	17.800, 0.002	17.800, 0.006
91	18.000, 0.003	18.000, 0.002	18.000, 0.004	18.000, 0.002	18.000, 0.006
92	18.200, 0.003	18.200, 0.001	18.200, 0.004	18.200, 0.002	18.200, 0.006
93	18.400, 0.003	18.400, 0.001	18.400, 0.004	18.400, 0.002	18.400, 0.006
94	18.600, 0.002	18.600, 0.001	18.600, 0.003	18.600, 0.002	18.600, 0.006
95	18.800, 0.002	18.800, 0.001	18.800, 0.003	18.800, 0.002	18.800, 0.006
96	19.000, 0.002	19.000, 0.001	19.000, 0.003	19.000, 0.002	19.000, 0.006
97	19.200, 0.001	19.200, 0.001	19.200, 0.003	19.200, 0.002	19.200, 0.006
98	19.400, 0.001	19.400, 0.001	19.400, 0.004	19.400, 0.002	19.400, 0.006
99	19.600, 0.001	19.600, 0.001	19.600, 0.004	19.600, 0.001	19.600, 0.006
100	19.800, 0.000	19.800, 0.000	19.800, 0.004	19.800, 0.001	19.800, 0.005
101	20.000, 0.000	20.000, 0.000	20.000, 0.004	20.000, 0.002	20.000, 0.005
102	20.200, -0.000	20.200, 0.000	20.200, 0.004	20.200, 0.002	20.200, 0.005
103	20.400, -0.000	20.400, 0.000	20.400, 0.004	20.400, 0.002	20.400, 0.005
104	20.600, 0.000	20.600, 0.000	20.600, 0.004	20.600, 0.002	20.600, 0.005
105	20.800, 0.000	20.800, 0.000	20.800, 0.004	20.800, 0.002	20.800, 0.005
106	21.000, 0.001	21.000, 0.000	21.000, 0.004	21.000, 0.002	21.000, 0.005
107	21.200, 0.001	21.200, 0.000	21.200, 0.003	21.200, 0.001	21.200, 0.005
108	21.400, 0.001	21.400, 0.000	21.400, 0.003	21.400, 0.001	21.400, 0.004
109	21.600, 0.002	21.600, 0.000	21.600, 0.003	21.600, 0.001	21.600, 0.004
110	21.800, 0.002	21.800, 0.000	21.800, 0.002	21.800, 0.001	21.800, 0.004
111	22.000, 0.002	22.000, 0.000	22.000, 0.002	22.000, 0.001	22.000, 0.004
112	22.200, 0.002	22.200, 0.000	22.200, 0.001	22.200, 0.001	22.200, 0.004
113	22.400, 0.001	22.400, 0.000	22.400, 0.001	22.400, 0.001	22.400, 0.004
114	22.600, 0.001	22.600, 0.000	22.600, 0.001	22.600, 0.001	22.600, 0.004
115	22.800, 0.001	22.800, -0.000	22.800, 0.001	22.800, 0.000	22.800, 0.004
116	23.000, 0.000	23.000, -0.000	23.000, 0.001	23.000, 0.000	23.000, 0.003
117	23.200, -0.000	23.200, -0.000	23.200, 0.002	23.200, 0.000	23.200, 0.003
118	23.400, -0.001	23.400, -0.000	23.400, 0.002	23.400, 0.000	23.400, 0.003
119	23.600, -0.001	23.600, -0.000	23.600, 0.002	23.600, 0.000	23.600, 0.003
120	23.800, -0.001	23.800, -0.000	23.800, 0.002	23.800, 0.000	23.800, 0.002
121	24.000, -0.001	24.000, -0.000	24.000, 0.002	24.000, 0.001	24.000, 0.002
122	24.200, -0.001	24.200, -0.000	24.200, 0.002	24.200, 0.001	24.200, 0.002
123	24.400, -0.001	24.400, -0.000	24.400, 0.002	24.400, 0.001	24.400, 0.002
124	24.600, -0.001	24.600, -0.000	24.600, 0.002	24.600, 0.001	24.600, 0.002
125	24.800, -0.000	24.800, -0.000	24.800, 0.001	24.800, 0.001	24.800, 0.002
126	25.000, 0.000	25.000, -0.000	25.000, 0.001	25.000, 0.000	25.000, 0.002
127	25.200, 0.000	25.200, -0.000	25.200, 0.001	25.200, 0.000	25.200, 0.002
128	25.400, 0.001	25.400, -0.000	25.400, 0.000	25.400, -0.000	25.400, 0.002
129	25.600, 0.001	25.600, -0.001	25.600, -0.000	25.600, -0.000	25.600, 0.002
130	25.800, 0.001	25.800, -0.001	25.800, -0.000	25.800, -0.000	25.800, 0.002
131	26.000, 0.001	26.000, -0.001	26.000, -0.001	26.000, -0.001	26.000, 0.002
132	26.200, 0.001	26.200, -0.001	26.200, -0.001	26.200, -0.001	26.200, 0.002
133	26.400, 0.001	26.400, -0.001	26.400, -0.000	26.400, -0.001	26.400, 0.002
134	26.600, 0.001	26.600, -0.001	26.600, -0.000	26.600, -0.001	26.600, 0.002
135	26.800, 0.000	26.800, -0.001	26.800, -0.000	26.800, -0.001	26.800, 0.002
136	27.000, 0.000	27.000, -0.001	27.000, 0.000	27.000, -0.001	27.000, 0.001
137	27.200, 0.000	27.200, -0.000	27.200, 0.000	27.200, -0.001	27.200, 0.001
138	27.400, 0.000	27.400, 0.000	27.400, 0.000	27.400, -0.001	27.400, 0.001
139	27.600, -0.000	27.600, 0.000	27.600, 0.001	27.600, -0.000	27.600, 0.000
140	27.800, -0.000	27.800, 0.001	27.800, 0.001	27.800, 0.000	27.800, 0.000
141	28.000, -0.000	28.000, 0.001	28.000, 0.001	28.000, 0.000	28.000, 0.000
142	28.200, -0.000	28.200, 0.001	28.200, 0.001	28.200, 0.000	28.200, 0.000
143	28.400, -0.000	28.400, 0.000	28.400, 0.001	28.400, 0.001	28.400, -0.000
144	28.600, -0.000	28.600, 0.000	28.600, 0.000	28.600, 0.001	28.600, -0.000
145	28.800, -0.000	28.800, 0.000	28.800, 0.000	28.800, 0.001	28.800, -0.000
146	29.000, 0.000	29.000, -0.000	29.000, -0.000	29.000, 0.000	29.000, -0.001
147	29.200, 0.000	29.200, -0.000	29.200, -0.001	29.200, 0.000	29.200, -0.001
148	29.400, 0.000	29.400, -0.001	29.400, -0.001	29.400, 0.000	29.400, -0.001
149	29.600, 0.000	29.600, -0.001	29.600, -0.001	29.600, -0.000	29.600, -0.001
150	29.800, -0.000	29.800, -0.001	29.800, -0.001	29.800, -0.000	29.800, -0.001
151	30.000, 0.000	30.000, 0.000	30.000, 0.000	30.000, 0.000	30.000, 0.000
152	30.200, 0.005	30.200, -0.001	30.200, 0.001	30.200, 0.002	30.200, -0.001
153	30.400, 0.012	30.400, -0.003	30.400, 0.002	30.400, 0.005	30.400, -0.001
154	30.600, 0.020	30.600, -0.004	30.600, 0.003	30.600, 0.008	30.600, -0.002
155	30.800, 0.030	30.800, -0.005	30.800, 0.005	30.800, 0.011	30.800, -0.003
156	31.000, 0.040	31.000, -0.006	31.000, 0.007	31.000, 0.015	31.000, -0.004
157	31.200, 0.052	31.200, -0.006	31.200, 0.009	31.200, 0.020	31.200, -0.005
158	31.400, 0.064	31.400, -0.007	31.400, 0.011	31.400, 0.025	31.400, -0.006
159	31.600, 0.078	31.600, -0.006	31.600, 0.014	31.600, 0.030	31.600, -0.007
160	31.800, 0.091	31.800, -0.006	31.800, 0.017	31.800, 0.036	31.800, -0.008
161	32.000, 0.104	32.000, -0.004	32.000, 0.020	32.000, 0.042	32.000, -0.009
162	32.200, 0.118	32.200, -0.003	32.200, 0.022	32.200, 0.047	32.200, -0.010
163	32.400, 0.130	32.400, -0.001	32.400, 0.025	32.400, 0.053	32.400, -0.010
164	32.600, 0.143	32.600, 0.000	32.600, 0.028	32.600, 0.059	32.600, -0.011
165	32.800, 0.155	32.800, 0.002	32.800, 0.030	32.800, 0.064	32.800, -0.011
166	33.000, 0.167	33.000, 0.004	33.000, 0.033	33.000, 0.070	33.000, -0.011
167	33.200, 0.179	33.200, 0.005	33.200, 0.035	33.200, 0.075	33.200, -0.012
168	33.400, 0.190	33.400, 0.007	33.400, 0.037	33.400, 0.081	33.400, -0.012
169	33.600, 0.201	33.600, 0.009	33.600, 0.040	33.600, 0.086	33.600, -0.012
170	33.800, 0.213	33.800, 0.010	33.800, 0.042	33.800, 0.092	33.800, -0.012
171	34.000, 0.224	34.000, 0.012	34.000, 0.045	34.000, 0.097	34.000, -0.013
172	34.200, 0.235	34.200, 0.013	34.200, 0.047	34.200, 0.102	34.200, -0.013
173	34.400, 0.246	34.400, 0.014	34.400, 0.050	34.400, 0.108	34.400, -0.013
174	34.600, 0.257	34.600, 0.015	34.600, 0.052	34.600, 0.113	34.600, -0.013
175	34.800, 0.268	34.800, 0.016	34.800, 0.055	34.800, 0.118	34.800, -0.014
176	35.000, 0.279	35.000, 0.017	35.000, 0.057	35.000, 0.124	35.000, -0.014
177	35.200, 0.290	35.200, 0.018	35.200, 0.059	35.200, 0.129	35.200, -0.014
178	35.400, 0.301	35.400, 0.019	35.400, 0.062	35.400, 0.134	35.400, -0.015
179	35.600, 0.312	35.600, 0.020	35.600, 0.064	35.600, 0.140	35.600, -0.015
180	35.800, 0.323	35.800, 0.021	35.800, 0.067	35.800, 0.145	35.800, -0.015
181	36.000, 0.334	36.000, 0.022	36.000, 0.069	36.000, 0.150	36.000, -0.016
182	36.200, 0.345	36.200, 0.022	36.200, 0.071	36.200, 0.156	36.200, -0.016
183	36.400, 0.356	36.400, 0.023	36.400, 0.074	36.400, 0.161	36.400, -0.017
184	36.600, 0.367	36.600, 0.024	36.600, 0.076	36.600, 0.166	36.600, -0.017
185	36.800, 0.378	36.800, 0.025	36.800, 0.078	36.800, 0.172	36.800, -0.017
186	37.000, 0.388	37.000, 0.026	37.000, 0.081	37.000, 0.177	37.000, -0.018
187	37.200, 0.399	37.200, 0.028	37.200, 0.084	37.200, 0.182	37.200, -0.019
188	37.400, 0.410	37.400, 0.029	37.400, 0.086	37.400, 0.188	37.400, -0.019
189	37.600, 0.420	37.600, 0.030	37.600, 0.089	37.600, 0.193	37.600, -0.020
190	37.800, 0.431	37.800, 0.031	37.800, 0.092	37.800, 0.198	37.800, -0.020
191	38.000, 0.442	38.000, 0.032	38.000, 0.095	38.000, 0.203	38.000, -0.021
192	38.200, 0.452	38.200, 0.034	38.200, 0.098	38.200, 0.208	38.200, -0.021
193	38.400, 0.463	38.400, 0.035	38.400, 0.101	38.400, 0.213	38.400, -0.021
194	38.600, 0.473	38.600, 0.036	38.600, 0.104	38.600, 0.218	38.600, -0.021
195	38.800, 0.484	38.800, 0.038	38.800, 0.106	38.800, 0.223	38.800, -0.021
196	39.000, 0.495	39.000, 0.040	39.000, 0.109	39.000, 0.227	39.000, -0.021
197	39.200, 0.505	39.200, 0.042	39.200, 0.111	39.200, 0.232	39.200, -0.021
198	39.400, 0.515	39.400, 0.043	39.400, 0.113	39.400, 0.237	39.400, -0.021
199	39.600, 0.526	39.600, 0.045	39.600, 0.115	39.600, 0.242	39.600, -0.021
200	39.800, 0.536	39.800, 0.046	39.800, 0.118	39.800, 0.248	39.800, -0.022
201	40.000, 0.546	40.000, 0.047	40.000, 0.120	40.000, 0.253	40.000, -0.022
202	40.200, 0.556	40.200, 0.049	40.200, 0.122	40.200, 0.259	40.200, -0.023
203	40.400, 0.566	40.400, 0.050	40.400, 0.124	40.400, 0.264	40.400, -0.023
204	40.600, 0.576	40.600, 0.051	40.600, 0.126	40.600, 0.269	40.600, -0.024
205	40.800, 0.585	40.800, 0.052	40.800, 0.128	40.800, 0.275	40.800, -0.024
206	41.000, 0.595	41.000, 0.053	41.000, 0.130	41.000, 0.280	41.000, -0.025
207	41.200, 0.605	41.200, 0.055	41.200, 0.133	41.200, 0.285	41.200, -0.026
208	41.400, 0.614	41.400, 0.056	41.400, 0.135	41.400, 0.290	41.400, -0.026
209	41.600, 0.624	41.600, 0.057	41.600, 0.138	41.600, 0.295	41.600, -0.027
210	41.800, 0.634	41.800, 0.058	41.800, 0.140	41.800, 0.300	41.800, -0.027
211	42.000, 0.643	42.000, 0.060	42.000, 0.143	42.000, 0.305	42.000, -0.027
212	42.200, 0.653	42.200, 0.061	42.200, 0.146	42.200, 0.310	42.200, -0.027
213	42.400, 0.662	42.400, 0.062	42.400, 0.148	42.400, 0.315	42.400, -0.027
214	42.600, 0.672	42.600, 0.064	42.600, 0.151	42.600, 0.320	42.600, -0.027
215	42.800, 0.681	42.800, 0.065	42.800, 0.153	42.800, 0.325	42.800, -0.027
216	43.000, 0.690	43.000, 0.066	43.000, 0.156	43.000, 0.330	43.000, -0.027
217	43.200, 0.700	43.200, 0.068	43.200, 0.158	43.200, 0.335	43.200, -0.028
218	43.400, 0.709	43.400, 0.069	43.400, 0.160	43.400, 0.340	43.400, -0.028
219	43.600, 0.718	43.600, 0.070	43.600, 0.163	43.600, 0.345	43.600, -0.029
220	43.800, 0.728	43.800, 0.071	43.800, 0.165	43.800, 0.350	43.800, -0.029
221	44.000, 0.737	44.000, 0.073	44.000, 0.168	44.000, 0.355	44.000, -0.030
222	44.200, 0.746	44.200, 0.074	44.200, 0.170	44.200, 0.360	44.200, -0.031
223	44.400, 0.755	44.400, 0.075	44.400, 0.173	44.400, 0.365	44.400, -0.031
224	44.600, 0.764	44.600, 0.076	44.600, 0.175	44.600, 0.370	44.600, -0.032
225	44.800, 0.773	44.800, 0.077	44.800, 0.177	44.800, 0.375	44.800, -0.032
226	45.000, 0.782	45.000, 0.078	45.000, 0.180	45.000, 0.380	45.000, -0.032
227	45.200, 0.791	45.200, 0.079	45.200, 0.183	45.200, 0.385	45.200, -0.033
228	45.400, 0.800	45.400, 0.080	45.400, 0.185	45.400, 0.390	45.400, -0.033
229	45.600, 0.809	45.600, 0.081	45.600, 0.188	45.600, 0.395	45.600, -0.033
230	45.800, 0.818	45.800, 0.082	45.800, 0.190	45.800, 0.399	45.800, -0.033
231	46.000, 0.826	46.000, 0.083	46.000, 0.193	46.000, 0.404	46.000, -0.033
232	46.200, 0.835	46.200, 0.084	46.200, 0.195	46.200, 0.409	46.200, -0.033
233	46.400, 0.843	46.400, 0.085	46.400, 0.198	46.400, 0.414	46.400, -0.033
234	46.600, 0.851	46.600, 0.086	46.600, 0.200	46.600, 0.418	46.600, -0.034
235	46.800, 0.859	46.800, 0.088	46.800, 0.202	46.800, 0.423	46.800, -0.034
236	47.000, 0.867	47.000, 0.089	47.000, 0.205	47.000, 0.428	47.000, -0.034
237	47.200, 0.875	47.200, 0.090	47.200, 0.207	47.200, 0.432	47.200, -0.035
238	47.400, 0.883	47.400, 0.092	47.400, 0.210	47.400, 0.436	47.400, -0.035
239	47.600, 0.892	47.600, 0.093	47.600, 0.212	47.600, 0.441	47.600, -0.035
240	47.800, 0.900	47.800, 0.094	47.800, 0.214	47.800, 0.445	47.800, -0.036
241	48.000, 0.908	48.000, 0.095	48.000, 0.217	48.000, 0.450	48.000, -0.036
242	48.200, 0.917	48.200, 0.097	48.200, 0.219	48.200, 0.455	48.200, -0.036
243	48.400, 0.925	48.400, 0.098	48.400, 0.221	48.400, 0.459	48.400, -0.037
244	48.600, 0.934	48.600, 0.099	48.600, 0.224	48.600, 0.464	48.600, -0.037
245	48.800, 0.942	48.800, 0.100	48.800, 0.226	48.800, 0.468	48.800, -0.038
246	49.000, 0.951	49.000, 0.101	49.000, 0.229	49.000, 0.473	49.000, -0.038
247	49.200, 0.960	49.200, 0.102	49.200, 0.231	49.200, 0.477	49.200, -0.038
248	49.400, 0.968	49.400, 0.103	49.400, 0.234	49.400, 0.482	49.400, -0.039
249	49.600, 0.976	49.600, 0.104	49.600, 0.236	49.600, 0.486	49.600, -0.039
250	49.800, 0.985	49.800, 0.106	49.800, 0.239	49.800, 0.491	49.800, -0.039
251	50.000, 0.993	50.000, 0.107	50.000, 0.241	50.000, 0.495	50.000, -0.039
252	50.200, 1.001	50.200, 0.109	50.200, 0.244	50.200, 0.500	50.200, -0.039
253	50.400, 1.009	50.400, 0.110	50.400, 0.246	50.400, 0.505	50.400, -0.039
254	50.600, 1.016	50.600, 0.112	50.600, 0.248	50.600, 0.509	50.600, -0.040
255	50.800, 1.024	50.800, 0.113	50.800, 0.251	50.800, 0.514	50.800, -0.040
256	51.000, 1.032	51.000, 0.114	51.000, 0.253	51.000, 0.518	51.000, -0.040
257	51.200, 1.039	51.200, 0.115	51.200, 0.255	51.200, 0.523	51.200, -0.040
258	51.400, 1.047	51.400, 0.116	51.400, 0.257	51.400, 0.527	51.400, -0.040
259	51.600, 1.054	51.600, 0.117	51.600, 0.260	51.600, 0.532	51.600, -0.040
260	51.800, 1.062	51.800, 0.118	51.800, 0.262	51.800, 0.536	51.800, -0.041
261	52.000, 1.069	52.000, 0.119	52.000, 0.264	52.000, 0.540	52.000, -0.041
262	52.200, 1.076	52.200, 0.120	52.200, 0.266	52.200, 0.545	52.200, -0.041
263	52.400, 1.084	52.400, 0.121	52.400, 0.268	52.400, 0.549	52.400, -0.041
264	52.600, 1.091	52.600, 0.122	52.600, 0.270	52.600, 0.553	52.600, -0.042
265	52.800, 1.098	52.800, 0.123	52.800, 0.272	52.800, 0.558	52.800, -0.042
266	53.000, 1.105	53.000, 0.124	53.000, 0.274	53.000, 0.562	53.000, -0.042
267	53.200, 1.112	53.200, 0.126	53.200, 0.276	53.200, 0.566	53.200, -0.043
268	53.400, 1.119	53.400, 0.127	53.400, 0.278	53.400, 0.571	53.400, -0.043
269	53.600, 1.127	53.600, 0.128	53.600, 0.281	53.600, 0.575	53.600, -0.044
270	53.800, 1.134	53.800, 0.130	53.800, 0.283	53.800, 0.579	53.800, -0.044
271	54.000, 1.141	54.000, 0.132	54.000, 0.285	54.000, 0.584	54.000, -0.044
272	54.200, 1.148	54.200, 0.133	54.200, 0.288	54.200, 0.588	54.200, -0.044
273	54.400, 1.155	54.400, 0.134	54.400, 0.290	54.400, 0.593	54.400, -0.045
274	54.600, 1.162	54.600, 0.136	54.600, 0.292	54.600, 0.597	54.600, -0.045
275	54.800, 1.169	54.800, 0.137	54.800, 0.294	54.800, 0.601	54.800, -0.045
276	55.000, 1.176	55.000, 0.139	55.000, 0.297	55.000, 0.606	55.000, -0.045
277	55.200, 1.183	55.200, 0.140	55.200, 0.299	55.200, 0.610	55.200, -0.045
278	55.400, 1.189	55.400, 0.141	55.400, 0.301	55.400, 0.614	55.400, -0.046
279	55.600, 1.196	55.600, 0.142	55.600, 0.303	55.600, 0.619	55.600, -0.046
280	55.800, 1.203	55.800, 0.143	55.800, 0.305	55.800, 0.623	55.800, -0.046
281	56.000, 1.210	56.000, 0.145	56.000, 0.307	56.000, 0.627	56.000, -0.047
282	56.200, 1.216	56.200, 0.146	56.200, 0.309	56.200, 0.632	56.200, -0.047
283	56.400, 1.223	56.400, 0.147	56.400, 0.312	56.400, 0.636	56.400, -0.047
284	56.600, 1.230	56.600, 0.148	56.600, 0.314	56.600, 0.640	56.600, -0.047
285	56.800, 1.236	56.800, 0.150	56.800, 0.316	56.800, 0.644	56.800, -0.048
286	57.000, 1.243	57.000, 0.151	57.000, 0.318	57.000, 0.648	57.000, -0.048
287	57.200, 1.249	57.200, 0.152	57.200, 0.320	57.200, 0.652	57.200, -0.048
288	57.400, 1.256	57.400, 0.153	57.400, 0.322	57.400, 0.656	57.400, -0.048
289	57.600, 1.262	57.600, 0.154	57.600, 0.325	57.600, 0.660	57.600, -0.048
290	57.800, 1.269	57.800, 0.155	57.800, 0.327	57.800, 0.664	57.800, -0.048
291	58.000, 1.276	58.000, 0.156	58.000, 0.329	58.000, 0.667	58.000, -0.048
292	58.200, 1.282	58.200, 0.157	58.200, 0.331	58.200, 0.671	58.200, -0.048
293	58.400, 1.289	58.400, 0.158	58.400, 0.333	58.400, 0.675	58.400, -0.048
294	58.600, 1.295	58.600, 0.159	58.600, 0.336	58.600, 0.679	58.600, -0.048
295	58.800, 1.301	58.800, 0.160	58.800, 0.338	58.800, 0.682	58.800, -0.049
296	59.000, 1.308	59.000, 0.161	59.000, 0.340	59.000, 0.686	59.000, -0.049
297	59.200, 1.314	59.200, 0.162	59.200, 0.342	59.200, 0.690	59.200, -0.050
298	59.400, 1.320	59.400, 0.163	59.400, 0.344	59.400, 0.694	59.400, -0.050
299	59.600, 1.326	59.600, 0.164	59.600, 0.346	59.600, 0.698	59.600, -0.050
300	59.800, 1.332	59.800, 0.165	59.800, 0.349	59.800, 0.702	59.800, -0.051
301	60.000, 1.338	60.000, 0.166	60.000, 0.351	60.000, 0.706	60.000, -0.051
302	60.200, 1.343	60.200, 0.168	60.200, 0.353	60.200, 0.710	60.200, -0.052
303	60.400, 1.349	60.400, 0.169	60.400, 0.355	60.400, 0.714	60.400, -0.052
304	60.600, 1.355	60.600, 0.171	60.600, 0.358	60.600, 0.718	60.600, -0.052
305	60.800, 1.361	60.800, 0.172	60.800, 0.360	60.800, 0.722	60.800, -0.053
306	61.000, 1.367	61.000, 0.173	61.000, 0.362	61.000, 0.726	61.000, -0.053
307	61.200, 1.373	61.200, 0.174	61.200, 0.365	61.200, 0.730	61.200, -0.053
308	61.400, 1.379	61.400, 0.175	61.400, 0.367	61.400, 0.734	61.400, -0.053
309	61.600, 1.385	61.600, 0.177	61.600, 0.369	61.600, 0.737	61.600, -0.053
310	61.800, 1.390	61.800, 0.178	61.800, 0.371	61.800, 0.741	61.800, -0.053
311	62.000, 1.396	62.000, 0.179	62.000, 0.373	62.000, 0.745	62.000, -0.053
312	62.200, 1.402	62.200, 0.181	62.200, 0.375	62.200, 0.749	62.200, -0.054
313	62.400, 1.408	62.400, 0.182	62.400, 0.378	62.400, 0.752	62.400, -0.054
314	62.600, 1.414	62.600, 0.183	62.600, 0.380	62.600, 0.755	62.600, -0.054
315	62.800, 1.419	62.800, 0.183	62.800, 0.382	62.800, 0.759	62.800, -0.054
316	63.000, 1.425	63.000, 0.184	63.000, 0.384	63.000, 0.762	63.000, -0.054
317	63.200, 1.430	63.200, 0.185	63.200, 0.386	63.200, 0.766	63.200, -0.055
318	63.400, 1.436	63.400, 0.186	63.400, 0.388	63.400, 0.770	63.400, -0.055
319	63.600, 1.441	63.600, 0.187	63.600, 0.390	63.600, 0.773	63.600, -0.056
320	63.800, 1.446	63.800, 0.188	63.800, 0.392	63.800, 0.777	63.800, -0.056
321	64.000, 1.451	64.000, 0.189	64.000, 0.394	64.000, 0.781	64.000, -0.056
322	64.200, 1.456	64.200, 0.190	64.200, 0.395	64.200, 0.785	64.200, -0.056
323	64.400, 1.462	64.400, 0.191	64.400, 0.398	64.400, 0.788	64.400, -0.057
324	64.600, 1.467	64.600, 0.191	64.600, 0.400	64.600, 0.792	64.600, -0.057
325	64.800, 1.472	64.800, 0.192	64.800, 0.402	64.800, 0.796	64.800, -0.058
326	65.000, 1.478	65.000, 0.193	65.000, 0.403	65.000, 0.799	65.000, -0.058
327	65.200, 1.483	65.200, 0.194	65.200, 0.405	65.200, 0.803	65.200, -0.059
328	65.400, 1.488	65.400, 0.196	65.400, 0.407	65.400, 0.807	65.400, -0.059
329	65.600, 1.493	65.600, 0.197	65.600, 0.409	65.600, 0.810	65.600, -0.059
330	65.800, 1.498	65.800, 0.199	65.800, 0.411	65.800, 0.814	65.800, -0.059
331	66.000, 1.504	66.000, 0.200	66.000, 0.413	66.000, 0.818	66.000, -0.059
332	66.200, 1.509	66.200, 0.202	66.200, 0.415	66.200, 0.821	66.200, -0.060
333	66.400, 1.514	66.400, 0.203	66.400, 0.417	66.400, 0.825	66.400, -0.060
334	66.600, 1.519	66.600, 0.204	66.600, 0.419	66.600, 0.828	66.600, -0.060
335	66.800, 1.524	66.800, 0.206	66.800, 0.421	66.800, 0.832	66.800, -0.060
336	67.000, 1.529	67.000, 0.207	67.000, 0.423	67.000, 0.835	67.000, -0.060
337	67.200, 1.534	67.200, 0.208	67.200, 0.425	67.200, 0.839	67.200, -0.060
338	67.400, 1.539	67.400, 0.210	67.400, 0.427	67.400, 0.843	67.400, -0.060
339	67.600, 1.544	67.600, 0.211	67.600, 0.429	67.600, 0.846	67.600, -0.060
340	67.800, 1.549	67.800, 0.212	67.800, 0.431	67.800, 0.850	67.800, -0.060
341	68.000, 1.554	68.000, 0.213	68.000, 0.433	68.000, 0.854	68.000, -0.060
342	68.200, 1.559	68.200, 0.213	68.200, 0.435	68.200, 0.857	68.200, -0.060
343	68.400, 1.563	68.400, 0.214	68.400, 0.437	68.400, 0.861	68.400, -0.060
344	68.600, 1.568	68.600, 0.215	68.600, 0.439	68.600, 0.864	68.600, -0.060
345	68.800, 1.572	68.800, 0.216	68.800, 0.440	68.800, 0.868	68.800, -0.060
346	69.000, 1.577	69.000, 0.217	69.000, 0.442	69.000, 0.871	69.000, -0.061
347	69.200, 1.581	69.200, 0.218	69.200, 0.444	69.200, 0.874	69.200, -0.061
348	69.400, 1.586	69.400, 0.219	69.400, 0.446	69.400, 0.878	69.400, -0.062
349	69.600, 1.590	69.600, 0.220	69.600, 0.448	69.600, 0.881	69.600, -0.062
350	69.800, 1.595	69.800, 0.221	69.800, 0.451	69.800, 0.884	69.800, -0.063
351	70.000, 1.599	70.000, 0.223	70.000, 0.453	70.000, 0.888	70.000, -0.063
352	70.200, 1.603	70.200, 0.224	70.200, 0.455	70.200, 0.891	70.200, -0.064
353	70.400, 1.608	70.400, 0.225	70.400, 0.457	70.400, 0.894	70.400, -0.065
354	70.600, 1.613	70.600, 0.226	70.600, 0.460	70.600, 0.897	70.600, -0.065
355	70.800, 1.617	70.800, 0.227	70.800, 0.462	70.800, 0.900	70.800, -0.066
356	71.000, 1.622	71.000, 0.229	71.000, 0.464	71.000, 0.904	71.000, -0.066
357	71.200, 1.627	71.200, 0.230	71.200, 0.466	71.200, 0.907	71.200, -0.066
358	71.400, 1.632	71.400, 0.231	71.400, 0.469	71.400, 0.911	71.400, -0.066
359	71.600, 1.636	71.600, 0.233	71.600, 0.471	71.600, 0.915	71.600, -0.066
360	71.800, 1.640	71.800, 0.234	71.800, 0.473	71.800, 0.918	71.800, -0.066
361	72.000, 1.645	72.000, 0.235	72.000, 0.475	72.000, 0.922	72.000, -0.066
362	72.200, 1.649	72.200, 0.236	72.200, 0.477	72.200, 0.925	72.200, -0.066
363	72.400, 1.653	72.400, 0.237	72.400, 0.478	72.400, 0.928	72.400, -0.066
364	72.600, 1.657	72.600, 0.238	72.600, 0.480	72.600, 0.931	72.600, -0.066
365	72.800, 1.661	72.800, 0.239	72.800, 0.481	72.800, 0.935	72.800, -0.066
366	73.000, 1.665	73.000, 0.240	73.000, 0.483	73.000, 0.938	73.000, -0.066
367	73.200, 1.670	73.200, 0.241	73.200, 0.484	73.200, 0.941	73.200, -0.066
368	73.400, 1.674	73.400, 0.241	73.400, 0.486	73.400, 0.944	73.400, -0.066
369	73.600, 1.678	73.600, 0.242	73.600, 0.488	73.600, 0.947	73.600, -0.066
370	73.800, 1.682	73.800, 0.243	73.800, 0.490	73.800, 0.950	73.800, -0.066
371	74.000, 1.686	74.000, 0.244	74.000, 0.492	74.000, 0.954	74.000, -0.066
372	74.200, 1.691	74.200, 0.245	74.200, 0.494	74.200, 0.957	74.200, -0.066
373	74.400, 1.695	74.400, 0.246	74.400, 0.496	74.400, 0.960	74.400, -0.066
374	74.600, 1.699	74.600, 0.247	74.600, 0.498	74.600, 0.963	74.600, -0.066
375	74.800, 1.703	74.800, 0.247	74.800, 0.500	74.800, 0.967	74.800, -0.066
376	75.000, 1.707	75.000, 0.248	75.000, 0.502	75.000, 0.970	75.000, -0.067
377	75.200, 1.711	75.200, 0.250	75.200, 0.504	75.200, 0.973	75.200, -0.067
378	75.400, 1.715	75.400, 0.251	75.400, 0.506	75.400, 0.977	75.400, -0.067
379	75.600, 1.719	75.600, 0.252	75.600, 0.508	75.600, 0.980	75.600, -0.068
380	75.800, 1.723	75.800, 0.253	75.800, 0.510	75.800, 0.983	75.800, -0.069
381	76.000, 1.727	76.000, 0.255	76.000, 0.512	76.000, 0.986	76.000, -0.069
382	76.200, 1.731	76.200, 0.256	76.200, 0.514	76.200, 0.989	76.200, -0.070
383	76.400, 1.735	76.400, 0.257	76.400, 0.515	76.400, 0.992	76.400, -0.070
384	76.600, 1.739	76.600, 0.258	76.600, 0.517	76.600, 0.994	76.600, -0.070
385	76.800, 1.743	76.800, 0.260	76.800, 0.519	76.800, 0.997	76.800, -0.070
386	77.000, 1.747	77.000, 0.261	77.000, 0.520	77.000, 1.000	77.000, -0.071
387	77.200, 1.751	77.200, 0.262	77.200, 0.522	77.200, 1.003	77.200, -0.071
388	77.400, 1.754	77.400, 0.263	77.400, 0.524	77.400, 1.005	77.400, -0.071
389	77.600, 1.758	77.600, 0.263	77.600, 0.525	77.600, 1.009	77.600, -0.071
390	77.800, 1.761	77.800, 0.264	77.800, 0.527	77.800, 1.011	77.800, -0.071
391	78.000, 1.764	78.000, 0.265	78.000, 0.529	78.000, 1.015	78.000, -0.071
392	78.200, 1.768	78.200, 0.265	78.200, 0.531	78.200, 1.018	78.200, -0.071
393	78.400, 1.771	78.400, 0.266	78.400, 0.533	78.400, 1.021	78.400, -0.071
394	78.600, 1.774	78.600, 0.267	78.600, 0.535	78.600, 1.023	78.600, -0.070
395	78.800, 1.777	78.800, 0.267	78.800, 0.537	78.800, 1.027	78.800, -0.070
396	79.000, 1.781	79.000, 0.268	79.000, 0.539	79.000, 1.030	79.000, -0.070
397	79.200, 1.784	79.200, 0.269	79.200, 0.541	79.200, 1.033	79.200, -0.070
398	79.400, 1.787	79.400, 0.270	79.400, 0.543	79.400, 1.036	79.400, -0.070
399	79.600, 1.791	79.600, 0.272	79.600, 0.544	79.600, 1.039	79.600, -0.070
400	79.800, 1.795	79.800, 0.273	79.800, 0.547	79.800, 1.042	79.800, -0.071
401	80.000, 1.799	80.000, 0.274	80.000, 0.549	80.000, 1.045	80.000, -0.071
402	80.200, 1.802	80.200, 0.276	80.200, 0.551	80.200, 1.048	80.200, -0.071
403	80.400, 1.806	80.400, 0.277	80.400, 0.552	80.400, 1.051	80.400, -0.071
404	80.600, 1.810	80.600, 0.279	80.600, 0.554	80.600, 1.054	80.600, -0.071
405	80.800, 1.813	80.800, 0.280	80.800, 0.556	80.800, 1.057	80.800, -0.071
406	81.000, 1.817	81.000, 0.282	81.000, 0.558	81.000, 1.060	81.000, -0.071
407	81.200, 1.820	81.200, 0.283	81.200, 0.559	81.200, 1.063	81.200, -0.071
408	81.400, 1.823	81.400, 0.284	81.400, 0.561	81.400, 1.066	81.400, -0.072
409	81.600, 1.827	81.600, 0.285	81.600, 0.563	81.600, 1.069	81.600, -0.072
410	81.800, 1.830	81.800, 0.286	81.800, 0.565	81.800, 1.072	81.800, -0.072
411	82.000, 1.833	82.000, 0.287	82.000, 0.566	82.000, 1.075	82.000, -0.072
412	82.200, 1.836	82.200, 0.288	82.200, 0.568	82.200, 1.078	82.200, -0.072
413	82.400, 1.839	82.400, 0.289	82.400, 0.570	82.400, 1.080	82.400, -0.072
414	82.600, 1.842	82.600, 0.290	82.600, 0.571	82.600, 1.083	82.600, -0.073
415	82.800, 1.845	82.800, 0.290	82.800, 0.572	82.800, 1.086	82.800, -0.073
416	83.000, 1.849	83.000, 0.291	83.000, 0.574	83.000, 1.089	83.000, -0.073
417	83.200, 1.852	83.200, 0.292	83.200, 0.575	83.200, 1.092	83.200, -0.073
418	83.400, 1.855	83.400, 0.293	83.400, 0.576	83.400, 1.095	83.400, -0.074
419	83.600, 1.858	83.600, 0.294	83.600, 0.577	83.600, 1.097	83.600, -0.074
420	83.800, 1.861	83.800, 0.295	83.800, 0.579	83.800, 1.100	83.800, -0.074
421	84.000, 1.864	84.000, 0.296	84.000, 0.580	84.000, 1.102	84.000, -0.074
422	84.200, 1.867	84.200, 0.298	84.200, 0.582	84.200, 1.104	84.200, -0.074
423	84.400, 1.871	84.400, 0.299	84.400, 0.583	84.400, 1.106	84.400, -0.074
424	84.600, 1.874	84.600, 0.300	84.600, 0.585	84.600, 1.109	84.600, -0.074
425	84.800, 1.876	84.800, 0.302	84.800, 0.587	84.800, 1.112	84.800, -0.074
426	85.000, 1.879	85.000, 0.303	85.000, 0.589	85.000, 1.114	85.000, -0.074
427	85.200, 1.882	85.200, 0.304	85.200, 0.591	85.200, 1.117	85.200, -0.074
428	85.400, 1.885	85.400, 0.305	85.400, 0.593	85.400, 1.120	85.400, -0.074
429	85.600, 1.888	85.600, 0.306	85.600, 0.596	85.600, 1.122	85.600, -0.074
430	85.800, 1.891	85.800, 0.307	85.800, 0.598	85.800, 1.125	85.800, -0.074
431	86.000, 1.895	86.000, 0.309	86.000, 0.600	86.000, 1.128	86.000, -0.074
432	86.200, 1.898	86.200, 0.309	86.200, 0.602	86.200, 1.130	86.200, -0.074
433	86.400, 1.901	86.400, 0.310	86.400, 0.604	86.400, 1.133	86.400, -0.074
434	86.600, 1.904	86.600, 0.311	86.600, 0.606	86.600, 1.136	86.600, -0.074
435	86.800, 1.906	86.800, 0.312	86.800, 0.608	86.800, 1.139	86.800, -0.074
436	87.000, 1.909	87.000, 0.313	87.000, 0.610	87.000, 1.141	87.000, -0.074
437	87.200, 1.912	87.200, 0.314	87.200, 0.612	87.200, 1.144	87.200, -0.074
438	87.400, 1.915	87.400, 0.315	87.400, 0.614	87.400, 1.146	87.400, -0.074
439	87.600, 1.918	87.600, 0.316	87.600, 0.615	87.600, 1.149	87.600, -0.074
440	87.800, 1.920	87.800, 0.317	87.800, 0.617	87.800, 1.151	87.800, -0.075
441	88.000, 1.923	88.000, 0.318	88.000, 0.618	88.000, 1.154	88.000, -0.075
442	88.200, 1.926	88.200, 0.319	88.200, 0.620	88.200, 1.157	88.200, -0.075
443	88.400, 1.928	88.400, 0.321	88.400, 0.621	88.400, 1.160	88.400, -0.075
444	88.600, 1.931	88.600, 0.322	88.600, 0.623	88.600, 1.162	88.600, -0.076
445	88.800, 1.933	88.800, 0.323	88.800, 0.624	88.800, 1.165	88.800, -0.077
446	89.000, 1.935	89.000, 0.324	89.000, 0.626	89.000, 1.167	89.000, -0.077
447	89.200, 1.938	89.200, 0.325	89.200, 0.627	89.200, 1.170	89.200, -0.077
448	89.400, 1.940	89.400, 0.326	89.400, 0.629	89.400, 1.172	89.400, -0.077
449	89.600, 1.942	89.600, 0.327	89.600, 0.631	89.600, 1.175	89.600, -0.078
450	89.800, 1.945	89.800, 0.328	89.800, 0.633	89.800, 1.177	89.800, -0.078
451	90.000, 1.947	90.000, 0.329	90.000, 0.635	90.000, 1.180	90.000, -0.078
452	90.200, 1.950	90.200, 0.329	90.200, 0.636	90.200, 1.182	90.200, -0.078
453	90.400, 1.952	90.400, 0.330	90.400, 0.638	90.400, 1.185	90.400, -0.078
454	90.600, 1.954	90.600, 0.331	90.600, 0.640	90.600, 1.187	90.600, -0.078
455	90.800, 1.957	90.800, 0.331	90.800, 0.641	90.800, 1.190	90.800, -0.078
456	91.000, 1.959	91.000, 0.332	91.000, 0.643	91.000, 1.192	91.000, -0.078
457	91.200, 1.962	91.200, 0.333	91.200, 0.644	91.200, 1.195	91.200, -0.078
458	91.400, 1.964	91.400, 0.335	91.400, 0.646	91.400, 1.197	91.400, -0.078
459	91.600, 1.967	91.600, 0.336	91.600, 0.647	91.600, 1.200	91.600, -0.078
460	91.800, 1.969	91.800, 0.336	91.800, 0.648	91.800, 1.203	91.800, -0.079
461	92.000, 1.972	92.000, 0.337	92.000, 0.650	92.000, 1.205	92.000, -0.079
462	92.200, 1.975	92.200, 0.339	92.200, 0.651	92.200, 1.208	92.200, -0.079
463	92.400, 1.977	92.400, 0.340	92.400, 0.653	92.400, 1.211	92.400, -0.080
464	92.600, 1.980	92.600, 0.341	92.600, 0.654	92.600, 1.213	92.600, -0.080
465	92.800, 1.982	92.800, 0.342	92.800, 0.656	92.800, 1.215	92.800, -0.080
466	93.000, 1.985	93.000, 0.343	93.000, 0.658	93.000, 1.218	93.000, -0.080
467	93.200, 1.987	93.200, 0.344	93.200, 0.659	93.200, 1.220	93.200, -0.080
468	93.400, 1.990	93.400, 0.345	93.400, 0.661	93.400, 1.222	93.400, -0.081
469	93.600, 1.992	93.600, 0.346	93.600, 0.663	93.600, 1.223	93.600, -0.081
470	93.800, 1.994	93.800, 0.347	93.800, 0.665	93.800, 1.226	93.800, -0.081
471	94.000, 1.997	94.000, 0.347	94.000, 0.667	94.000, 1.228	94.000, -0.081
472	94.200, 1.999	94.200, 0.348	94.200, 0.668	94.200, 1.230	94.200, -0.081
473	94.400, 2.001	94.400, 0.349	94.400, 0.670	94.400, 1.233	94.400, -0.081
474	94.600, 2.003	94.600, 0.350	94.600, 0.671	94.600, 1.235	94.600, -0.081
475	94.800, 2.004	94.800, 0.351	94.800, 0.673	94.800, 1.238	94.800, -0.081
476	95.000, 2.007	95.000, 0.352	95.000, 0.674	95.000, 1.240	95.000, -0.081
477	95.200, 2.009	95.200, 0.353	95.200, 0.676	95.200, 1.243	95.200, -0.081
478	95.400, 2.011	95.400, 0.354	95.400, 0.677	95.400, 1.246	95.400, -0.081
479	95.600, 2.013	95.600, 0.354	95.600, 0.679	95.600, 1.248	95.600, -0.081
480	95.800, 2.015	95.800, 0.355	95.800, 0.681	95.800, 1.251	95.800, -0.080
481	96.000, 2.017	96.000, 0.356	96.000, 0.682	96.000, 1.253	96.000, -0.080
482	96.200, 2.019	96.200, 0.357	96.200, 0.684	96.200, 1.256	96.200, -0.080
483	96.400, 2.022	96.400, 0.357	96.400, 0.686	96.400, 1.258	96.400, -0.080
484	96.600, 2.024	96.600, 0.358	96.600, 0.687	96.600, 1.260	96.600, -0.080
485	96.800, 2.026	96.800, 0.359	96.800, 0.689	96.800, 1.262	96.800, -0.080
486	97.000, 2.029	97.000, 0.360	97.000, 0.691	97.000, 1.264	97.000, -0.080
487	97.200, 2.031	97.200, 0.361	97.200, 0.692	97.200, 1.266	97.200, -0.080
488	97.400, 2.032	97.400, 0.362	97.400, 0.694	97.400, 1.267	97.400, -0.081
489	97.600, 2.034	97.600, 0.363	97.600, 0.696	97.600, 1.269	97.600, -0.081
490	97.800, 2.036	97.800, 0.365	97.800, 0.698	97.800, 1.271	97.800, -0.081
491	98.000, 2.037	98.000, 0.366	98.000, 0.699	98.000, 1.273	98.000, -0.081
492	98.200, 2.039	98.200, 0.367	98.200, 0.701	98.200, 1.275	98.200, -0.082
493	98.400, 2.040	98.400, 0.368	98.400, 0.702	98.400, 1.277	98.400, -0.082
494	98.600, 2.042	98.600, 0.369	98.600, 0.704	98.600, 1.279	98.600, -0.082
495	98.800, 2.044	98.800, 0.370	98.800, 0.705	98.800, 1.282	98.800, -0.083
496	99.000, 2.046	99.000, 0.371	99.000, 0.707	99.000, 1.284	99.000, -0.083
497	99.200, 2.047	99.200, 0.372	99.200, 0.708	99.200, 1.286	99.200, -0.083
498	99.400, 2.049	99.400, 0.372	99.400, 0.709	99.400, 1.288	99.400, -0.083
499	99.600, 2.051	99.600, 0.373	99.600, 0.711	99.600, 1.290	99.600, -0.083
500	99.800, 2.053	99.800, 0.374	99.800, 0.712	99.800, 1.292	99.800, -0.083
501	100.000, 2.055	100.000, 0.375	100.000, 0.714	100.000, 1.294	100.000, -0.083
502	100.200, 2.057	100.200, 0.376	100.200, 0.715	100.200, 1.296	100.200, -0.083
503	100.400, 2.059	100.400, 0.377	100.400, 0.717	100.400, 1.298	100.400, -0.083
504	100.600, 2.061	100.600, 0.378	100.600, 0.719	100.600, 1.300	100.600, -0.083
505	100.800, 2.063	100.800, 0.379	100.800, 0.721	100.800, 1.302	100.800, -0.083
506	101.000, 2.064	101.000, 0.380	101.000, 0.722	101.000, 1.304	101.000, -0.083
507	101.200, 2.066	101.200, 0.381	101.200, 0.724	101.200, 1.306	101.200, -0.083
508	101.400, 2.068	101.400, 0.382	101.400, 0.725	101.400, 1.308	101.400, -0.083
509	101.600, 2.070	101.600, 0.383	101.600, 0.726	101.600, 1.310	101.600, -0.084
510	101.800, 2.071	101.800, 0.383	101.800, 0.728	101.800, 1.313	101.800, -0.084
511	102.000, 2.073	102.000, 0.384	102.000, 0.729	102.000, 1.315	102.000, -0.084
512	102.200, 2.075	102.200, 0.384	102.200, 0.730	102.200, 1.317	102.200, -0.085
513	102.400, 2.077	102.400, 0.385	102.400, 0.731	102.400, 1.320	102.400, -0.085
514	102.600, 2.080	102.600, 0.386	102.600, 0.733	102.600, 1.322	102.600, -0.085
515	102.800, 2.081	102.800, 0.386	102.800, 0.734	102.800, 1.325	102.800, -0.085
516	103.000, 2.083	103.000, 0.387	103.000, 0.736	103.000, 1.328	103.000, -0.085
517	103.200, 2.085	103.200, 0.387	103.200, 0.737	103.200, 1.330	103.200, -0.085
518	103.400, 2.087	103.400, 0.388	103.400, 0.739	103.400, 1.332	103.400, -0.085
519	103.600, 2.088	103.600, 0.389	103.600, 0.741	103.600, 1.334	103.600, -0.085
520	103.800, 2.090	103.800, 0.390	103.800, 0.742	103.800, 1.336	103.800, -0.085
521	104.000, 2.091	104.000, 0.392	104.000, 0.744	104.000, 1.337	104.000, -0.085
522	104.200, 2.093	104.200, 0.393	104.200, 0.745	104.200, 1.339	104.200, -0.085
523	104.400, 2.094	104.400, 0.395	104.400, 0.747	104.400, 1.340	104.400, -0.085
524	104.600, 2.096	104.600, 0.396	104.600, 0.749	104.600, 1.342	104.600, -0.085
525	104.800, 2.097	104.800, 0.398	104.800, 0.750	104.800, 1.343	104.800, -0.085
526	105.000, 2.098	105.000, 0.399	105.000, 0.751	105.000, 1.344	105.000, -0.085
527	105.200, 2.100	105.200, 0.400	105.200, 0.752	105.200, 1.346	105.200, -0.085
528	105.400, 2.101	105.400, 0.401	105.400, 0.754	105.400, 1.347	105.400, -0.086
529	105.600, 2.103	105.600, 0.402	105.600, 0.755	105.600, 1.349	105.600, -0.086
530	105.800, 2.105	105.800, 0.403	105.800, 0.756	105.800, 1.351	105.800, -0.086
531	106.000, 2.106	106.000, 0.404	106.000, 0.758	106.000, 1.353	106.000, -0.086
532	106.200, 2.108	106.200, 0.404	106.200, 0.759	106.200, 1.355	106.200, -0.086
533	106.400, 2.110	106.400, 0.405	106.400, 0.761	106.400, 1.357	106.400, -0.086
534	106.600, 2.112	106.600, 0.406	106.600, 0.762	106.600, 1.359	106.600, -0.086
535	106.800, 2.113	106.800, 0.406	106.800, 0.763	106.800, 1.361	106.800, -0.086
536	107.000, 2.115	107.000, 0.407	107.000, 0.765	107.000, 1.363	107.000, -0.086
537	107.200, 2.117	107.200, 0.408	107.200, 0.766	107.200, 1.365	107.200, -0.086
538	107.400, 2.118	107.400, 0.408	107.400, 0.767	107.400, 1.366	107.400, -0.085
539	107.600, 2.120	107.600, 0.409	107.600, 0.769	107.600, 1.368	107.600, -0.086
540	107.800, 2.122	107.800, 0.410	107.800, 0.770	107.800, 1.370	107.800, -0.085
541	108.000, 2.123	108.000, 0.411	108.000, 0.772	108.000, 1.371	108.000, -0.085
542	108.200, 2.124	108.200, 0.412	108.200, 0.773	108.200, 1.373	108.200, -0.085
543	108.400, 2.125	108.400, 0.413	108.400, 0.775	108.400, 1.375	108.400, -0.085
544	108.600, 2.127	108.600, 0.414	108.600, 0.776	108.600, 1.377	108.600, -0.085
545	108.800, 2.128	108.800, 0.415	108.800, 0.778	108.800, 1.379	108.800, -0.085
546	109.000, 2.129	109.000, 0.415	109.000, 0.780	109.000, 1.381	109.000, -0.085
547	109.200, 2.130	109.200, 0.416	109.200, 0.781	109.200, 1.383	109.200, -0.085
548	109.400, 2.131	109.400, 0.417	109.400, 0.783	109.400, 1.385	109.400, -0.085
549	109.600, 2.132	109.600, 0.418	109.600, 0.784	109.600, 1.387	109.600, -0.085
550	109.800, 2.134	109.800, 0.419	109.800, 0.785	109.800, 1.389	109.800, -0.085
551	110.000, 2.135	110.000, 0.419	110.000, 0.787	110.000, 1.391	110.000, -0.086
552	110.200, 2.137	110.200, 0.420	110.200, 0.788	110.200, 1.393	110.200, -0.086
553	110.400, 2.138	110.400, 0.420	110.400, 0.789	110.400, 1.394	110.400, -0.086
554	110.600, 2.140	110.600, 0.421	110.600, 0.790	110.600, 1.396	110.600, -0.086
555	110.800, 2.141	110.800, 0.422	110.800, 0.791	110.800, 1.397	110.800, -0.087
556	111.000, 2.143	111.000, 0.423	111.000, 0.793	111.000, 1.399	111.000, -0.087
557	111.200, 2.144	111.200, 0.424	111.200, 0.794	111.200, 1.400	111.200, -0.087
558	111.400, 2.145	111.400, 0.425	111.400, 0.796	111.400, 1.401	111.400, -0.087
559	111.600, 2.147	111.600, 0.427	111.600, 0.797	111.600, 1.403	111.600, -0.087
560	111.800, 2.148	111.800, 0.428	111.800, 0.799	111.800, 1.404	111.800, -0.087
561	112.000, 2.150	112.000, 0.429	112.000, 0.800	112.000, 1.406	112.000, -0.087
562	112.200, 2.151	112.200, 0.430	112.200, 0.802	112.200, 1.408	112.200, -0.087
563	112.400, 2.153	112.400, 0.431	112.400, 0.803	112.400, 1.409	112.400, -0.087
564	112.600, 2.154	112.600, 0.432	112.600, 0.804	112.600, 1.411	112.600, -0.088
565	112.800, 2.156	112.800, 0.433	112.800, 0.806	112.800, 1.413	112.800, -0.088
566	113.000, 2.157	113.000, 0.434	113.000, 0.807	113.000, 1.414	113.000, -0.088
567	113.200, 2.159	113.200, 0.435	113.200, 0.808	113.200, 1.416	113.200, -0.088
568	113.400, 2.160	113.400, 0.436	113.400, 0.810	113.400, 1.418	113.400, -0.088
569	113.600, 2.162	113.600, 0.437	113.600, 0.811	113.600, 1.420	113.600, -0.089
570	113.800, 2.163	113.800, 0.437	113.800, 0.812	113.800, 1.422	113.800, -0.089
571	114.000, 2.164	114.000, 0.438	114.000, 0.813	114.000, 1.423	114.000, -0.089
572	114.200, 2.166	114.200, 0.438	114.200, 0.814	114.200, 1.425	114.200, -0.089
573	114.400, 2.167	114.400, 0.439	114.400, 0.816	114.400, 1.427	114.400, -0.089
574	114.600, 2.168	114.600, 0.440	114.600, 0.817	114.600, 1.429	114.600, -0.089
575	114.800, 2.169	114.800, 0.441	114.800, 0.818	114.800, 1.431	114.800, -0.089
576	115.000, 2.169	115.000, 0.442	115.000, 0.819	115.000, 1.432	115.000, -0.089
577	115.200, 2.170	115.200, 0.442	115.200, 0.821	115.200, 1.434	115.200, -0.089
578	115.400, 2.171	115.400, 0.443	115.400, 0.822	115.400, 1.436	115.400, -0.089
579	115.600, 2.172	115.600, 0.444	115.600, 0.823	115.600, 1.437	115.600, -0.089
580	115.800, 2.173	115.800, 0.445	115.800, 0.825	115.800, 1.439	115.800, -0.089
581	116.000, 2.174	116.000, 0.446	116.000, 0.826	116.000, 1.440	116.000, -0.089
582	116.200, 2.175	116.200, 0.447	116.200, 0.828	116.200, 1.442	116.200, -0.090
583	116.400, 2.176	116.400, 0.448	116.400, 0.829	116.400, 1.444	116.400, -0.090
584	116.600, 2.178	116.600, 0.449	116.600, 0.831	116.600, 1.445	116.600, -0.090
585	116.800, 2.179	116.800, 0.450	116.800, 0.832	116.800, 1.447	116.800, -0.091
586	117.000, 2.180	117.000, 0.451	117.000, 0.833	117.000, 1.448	117.000, -0.091
587	117.200, 2.182	117.200, 0.451	117.200, 0.835	117.200, 1.450	117.200, -0.091
588	117.400, 2.183	117.400, 0.452	117.400, 0.836	117.400, 1.451	117.400, -0.091
589	117.600, 2.185	117.600, 0.453	117.600, 0.837	117.600, 1.452	117.600, -0.091
590	117.800, 2.186	117.800, 0.453	117.800, 0.838	117.800, 1.453	117.800, -0.091
591	118.000, 2.187	118.000, 0.454	118.000, 0.840	118.000, 1.454	118.000, -0.091
592	118.200, 2.188	118.200, 0.454	118.200, 0.841	118.200, 1.456	118.200, -0.091
593	118.400, 2.189	118.400, 0.455	118.400, 0.842	118.400, 1.457	118.400, -0.091
594	118.600, 2.190	118.600, 0.455	118.600, 0.843	118.600, 1.459	118.600, -0.091
595	118.800, 2.191	118.800, 0.456	118.800, 0.843	118.800, 1.460	118.800, -0.091
596	119.000, 2.192	119.000, 0.457	119.000, 0.844	119.000, 1.462	119.000, -0.091
597	119.200, 2.193	119.200, 0.458	119.200, 0.845	119.200, 1.463	119.200, -0.091
598	119.400, 2.194	119.400, 0.459	119.400, 0.846	119.400, 1.464	119.400, -0.091
599	119.600, 2.195	119.600, 0.460	119.600, 0.848	119.600, 1.466	119.600, -0.090
600	119.800, 2.195	119.800, 0.461	119.800, 0.849	119.800, 1.467	119.800, -0.090
601	120.000, 2.196	120.000, 0.462	120.000, 0.850	120.000, 1.469	120.000, -0.090
602	120.200, 2.197	120.200, 0.463	120.200, 0.851	120.200, 1.470	120.200, -0.090
603	120.400, 2.198	120.400, 0.463	120.400, 0.853	120.400, 1.472	120.400, -0.090
604	120.600, 2.199	120.600, 0.464	120.600, 0.854	120.600, 1.473	120.600, -0.090
605	120.800, 2.200	120.800, 0.465	120.800, 0.855	120.800, 1.474	120.800, -0.090
606	121.000, 2.201	121.000, 0.466	121.000, 0.857	121.000, 1.476	121.000, -0.090
607	121.200, 2.201	121.200, 0.467	121.200, 0.858	121.200, 1.477	121.200, -0.091
608	121.400, 2.202	121.400, 0.468	121.400, 0.859	121.400, 1.478	121.400, -0.091
609	121.600, 2.203	121.600, 0.468	121.600, 0.860	121.600, 1.480	121.600, -0.091
610	121.800, 2.204	121.800, 0.469	121.800, 0.862	121.800, 1.481	121.800, -0.091
611	122.000, 2.205	122.000, 0.470	122.000, 0.863	122.000, 1.483	122.000, -0.092
612	122.200, 2.206	122.200, 0.470	122.200, 0.864	122.200, 1.484	122.200, -0.092
613	122.400, 2.207	122.400, 0.471	122.400, 0.866	122.400, 1.485	122.400, -0.092
614	122.600, 2.208	122.600, 0.472	122.600, 0.867	122.600, 1.487	122.600, -0.093
615	122.800, 2.210	122.800, 0.472	122.800, 0.868	122.800, 1.488	122.800, -0.093
616	123.000, 2.211	123.000, 0.473	123.000, 0.869	123.000, 1.489	123.000, -0.093
617	123.200, 2.212	123.200, 0.473	123.200, 0.870	123.200, 1.491	123.200, -0.093
618	123.400, 2.213	123.400, 0.474	123.400, 0.872	123.400, 1.492	123.400, -0.093
619	123.600, 2.215	123.600, 0.474	123.600, 0.873	123.600, 1.493	123.600, -0.093
620	123.800, 2.215	123.800, 0.475	123.800, 0.874	123.800, 1.494	123.800, -0.092
621	124.000, 2.216	124.000, 0.476	124.000, 0.875	124.000, 1.495	124.000, -0.092
622	124.200, 2.217	124.200, 0.477	124.200, 0.877	124.200, 1.497	124.200, -0.092
623	124.400, 2.218	124.400, 0.478	124.400, 0.878	124.400, 1.498	124.400, -0.092
624	124.600, 2.219	124.600, 0.479	124.600, 0.879	124.600, 1.499	124.600, -0.092
625	124.800, 2.219	124.800, 0.480	124.800, 0.880	124.800, 1.501	124.800, -0.092
626	125.000, 2.220	125.000, 0.481	125.000, 0.882	125.000, 1.502	125.000, -0.092
627	125.200, 2.220	125.200, 0.482	125.200, 0.883	125.200, 1.503	125.200, -0.093
628	125.400, 2.221	125.400, 0.482	125.400, 0.884	125.400, 1.505	125.400, -0.093
629	125.600, 2.222	125.600, 0.483	125.600, 0.885	125.600, 1.506	125.600, -0.093
630	125.800, 2.222	125.800, 0.484	125.800, 0.886	125.800, 1.507	125.800, -0.094
631	126.000, 2.223	126.000, 0.485	126.000, 0.888	126.000, 1.508	126.000, -0.094
632	126.200, 2.224	126.200, 0.486	126.200, 0.889	126.200, 1.509	126.200, -0.094
633	126.400, 2.225	126.400, 0.486	126.400, 0.890	126.400, 1.510	126.400, -0.094
634	126.600, 2.226	126.600, 0.487	126.600, 0.891	126.600, 1.511	126.600, -0.094
635	126.800, 2.226	126.800, 0.488	126.800, 0.892	126.800, 1.513	126.800, -0.094
636	127.000, 2.227	127.000, 0.488	127.000, 0.893	127.000, 1.514	127.000, -0.094
637	127.200, 2.228	127.200, 0.489	127.200, 0.895	127.200, 1.515	127.200, -0.094
638	127.400, 2.229	127.400, 0.490	127.400, 0.896	127.400, 1.516	127.400, -0.094
639	127.600, 2.229	127.600, 0.490	127.600, 0.897	127.600, 1.517	127.600, -0.094
640	127.800, 2.230	127.800, 0.491	127.800, 0.898	127.800, 1.518	127.800, -0.094
641	128.000, 2.231	128.000, 0.492	128.000, 0.899	128.000, 1.519	128.000, -0.094
642	128.200, 2.232	128.200, 0.493	128.200, 0.900	128.200, 1.521	128.200, -0.095
643	128.400, 2.232	128.400, 0.494	128.400, 0.902	128.400, 1.522	128.400, -0.095
644	128.600, 2.233	128.600, 0.495	128.600, 0.903	128.600, 1.523	128.600, -0.095
645	128.800, 2.234	128.800, 0.496	128.800, 0.904	128.800, 1.524	128.800, -0.095
646	129.000, 2.235	129.000, 0.497	129.000, 0.905	129.000, 1.526	129.000, -0.095
647	129.200, 2.235	129.200, 0.498	129.200, 0.906	129.200, 1.527	129.200, -0.095
648	129.400, 2.236	129.400, 0.499	129.400, 0.907	129.400, 1.529	129.400, -0.095
649	129.600, 2.237	129.600, 0.500	129.600, 0.909	129.600, 1.530	129.600, -0.095
650	129.800, 2.238	129.800, 0.500	129.800, 0.910	129.800, 1.531	129.800, -0.094
651	130.000, 2.239	130.000, 0.501	130.000, 0.911	130.000, 1.532	130.000, -0.094
652	130.200, 2.240	130.200, 0.502	130.200, 0.913	130.200, 1.533	130.200, -0.094
653	130.400, 2.241	130.400, 0.502	130.400, 0.914	130.400, 1.534	130.400, -0.094
654	130.600, 2.242	130.600, 0.503	130.600, 0.915	130.600, 1.536	130.600, -0.094
655	130.800, 2.243	130.800, 0.504	130.800, 0.915	130.800, 1.536	130.800, -0.094
656	131.000, 2.244	131.000, 0.504	131.000, 0.916	131.000, 1.537	131.000, -0.094
657	131.200, 2.245	131.200, 0.505	131.200, 0.917	131.200, 1.538	131.200, -0.094
658	131.400, 2.245	131.400, 0.505	131.400, 0.918	131.400, 1.539	131.400, -0.094
659	131.600, 2.246	131.600, 0.506	131.600, 0.919	131.600, 1.540	131.600, -0.094
660	131.800, 2.247	131.800, 0.506	131.800, 0.920	131.800, 1.541	131.800, -0.094
661	132.000, 2.247	132.000, 0.507	132.000, 0.921	132.000, 1.542	132.000, -0.094
662	132.200, 2.248	132.200, 0.507	132.200, 0.922	132.200, 1.543	132.200, -0.094
663	132.400, 2.248	132.400, 0.507	132.400, 0.922	132.400, 1.544	132.400, -0.094
664	132.600, 2.249	132.600, 0.508	132.600, 0.923	132.600, 1.545	132.600, -0.094
665	132.800, 2.249	132.800, 0.508	132.800, 0.924	132.800, 1.547	132.800, -0.094
666	133.000, 2.250	133.000, 0.509	133.000, 0.925	133.000, 1.548	133.000, -0.094
667	133.200, 2.250	133.200, 0.510	133.200, 0.926	133.200, 1.550	133.200, -0.094
668	133.400, 2.251	133.400, 0.511	133.400, 0.928	133.400, 1.551	133.400, -0.093
669	133.600, 2.252	133.600, 0.512	133.600, 0.929	133.600, 1.553	133.600, -0.094
670	133.800, 2.253	133.800, 0.513	133.800, 0.930	133.800, 1.554	133.800, -0.094
671	134.000, 2.253	134.000, 0.514	134.000, 0.931	134.000, 1.556	134.000, -0.094
672	134.200, 2.254	134.200, 0.515	134.200, 0.932	134.200, 1.557	134.200, -0.094
673	134.400, 2.255	134.400, 0.517	134.400, 0.933	134.400, 1.558	134.400, -0.094
674	134.600, 2.255	134.600, 0.518	134.600, 0.934	134.600, 1.559	134.600, -0.094
675	134.800, 2.256	134.800, 0.519	134.800, 0.935	134.800, 1.560	134.800, -0.094
676	135.000, 2.257	135.000, 0.520	135.000, 0.936	135.000, 1.561	135.000, -0.095
677	135.200, 2.257	135.200, 0.521	135.200, 0.937	135.200, 1.562	135.200, -0.095
678	135.400, 2.258	135.400, 0.522	135.400, 0.938	135.400, 1.563	135.400, -0.095
679	135.600, 2.258	135.600, 0.522	135.600, 0.939	135.600, 1.564	135.600, -0.095
680	135.800, 2.259	135.800, 0.523	135.800, 0.941	135.800, 1.565	135.800, -0.095
681	136.000, 2.259	136.000, 0.524	136.000, 0.942	136.000, 1.566	136.000, -0.095
682	136.200, 2.260	136.200, 0.524	136.200, 0.943	136.200, 1.567	136.200, -0.094
683	136.400, 2.260	136.400, 0.525	136.400, 0.945	136.400, 1.568	136.400, -0.094
684	136.600, 2.261	136.600, 0.525	136.600, 0.946	136.600, 1.569	136.600, -0.094
685	136.800, 2.261	136.800, 0.526	136.800, 0.947	136.800, 1.570	136.800, -0.094
686	137.000, 2.262	137.000, 0.526	137.000, 0.948	137.000, 1.571	137.000, -0.094
687	137.200, 2.263	137.200, 0.527	137.200, 0.949	137.200, 1.572	137.200, -0.094
688	137.400, 2.263	137.400, 0.528	137.400, 0.949	137.400, 1.573	137.400, -0.094
689	137.600, 2.264	137.600, 0.528	137.600, 0.950	137.600, 1.574	137.600, -0.094
690	137.800, 2.264	137.800, 0.529	137.800, 0.951	137.800, 1.574	137.800, -0.094
691	138.000, 2.265	138.000, 0.530	138.000, 0.951	138.000, 1.575	138.000, -0.094
692	138.200, 2.266	138.200, 0.530	138.200, 0.952	138.200, 1.577	138.200, -0.094
693	138.400, 2.266	138.400, 0.531	138.400, 0.953	138.400, 1.578	138.400, -0.095
694	138.600, 2.267	138.600, 0.532	138.600, 0.953	138.600, 1.579	138.600, -0.095
695	138.800, 2.267	138.800, 0.532	138.800, 0.954	138.800, 1.580	138.800, -0.095
696	139.000, 2.268	139.000, 0.533	139.000, 0.955	139.000, 1.581	139.000, -0.095
697	139.200, 2.269	139.200, 0.534	139.200, 0.955	139.200, 1.582	139.200, -0.096
698	139.400, 2.269	139.400, 0.534	139.400, 0.956	139.400, 1.583	139.400, -0.096
699	139.600, 2.269	139.600, 0.535	139.600, 0.958	139.600, 1.584	139.600, -0.096
700	139.800, 2.269	139.800, 0.535	139.800, 0.959	139.800, 1.585	139.800, -0.096
701	140.000, 2.269	140.000, 0.536	140.000, 0.960	140.000, 1.586	140.000, -0.096
702	140.200, 2.270	140.200, 0.537	140.200, 0.962	140.200, 1.587	140.200, -0.096
703	140.400, 2.270	140.400, 0.538	140.400, 0.963	140.400, 1.588	140.400, -0.097
704	140.600, 2.270	140.600, 0.538	140.600, 0.964	140.600, 1.589	140.600, -0.097
705	140.800, 2.270	140.800, 0.539	140.800, 0.966	140.800, 1.590	140.800, -0.097
706	141.000, 2.270	141.000, 0.540	141.000, 0.967	141.000, 1.590	141.000, -0.097
707	141.200, 2.271	141.200, 0.540	141.200, 0.968	141.200, 1.591	141.200, -0.098
708	141.400, 2.271	141.400, 0.541	141.400, 0.968	141.400, 1.592	141.400, -0.098
709	141.600, 2.272	141.600, 0.542	141.600, 0.969	141.600, 1.593	141.600, -0.098
710	141.800, 2.272	141.800, 0.542	141.800, 0.970	141.800, 1.594	141.800, -0.098
711	142.000, 2.273	142.000, 0.543	142.000, 0.971	142.000, 1.594	142.000, -0.098
712	142.200, 2.274	142.200, 0.543	142.200, 0.972	142.200, 1.595	142.200, -0.098
713	142.400, 2.274	142.400, 0.544	142.400, 0.973	142.400, 1.596	142.400, -0.098
714	142.600, 2.275	142.600, 0.545	142.600, 0.974	142.600, 1.597	142.600, -0.098
715	142.800, 2.276	142.800, 0.545	142.800, 0.974	142.800, 1.598	142.800, -0.097
716	143.000, 2.277	143.000, 0.546	143.000, 0.975	143.000, 1.599	143.000, -0.098
717	143.200, 2.278	143.200, 0.546	143.200, 0.976	143.200, 1.600	143.200, -0.098
718	143.400, 2.279	143.400, 0.547	143.400, 0.977	143.400, 1.601	143.400, -0.097
719	143.600, 2.279	143.600, 0.547	143.600, 0.978	143.600, 1.602	143.600, -0.097
720	143.800, 2.280	143.800, 0.548	143.800, 0.979	143.800, 1.603	143.800, -0.097
721	144.000, 2.280	144.000, 0.548	144.000, 0.980	144.000, 1.604	144.000, -0.097
722	144.200, 2.280	144.200, 0.549	144.200, 0.981	144.200, 1.606	144.200, -0.097
723	144.400, 2.281	144.400, 0.549	144.400, 0.982	144.400, 1.607	144.400, -0.097
724	144.600, 2.281	144.600, 0.550	144.600, 0.983	144.600, 1.608	144.600, -0.097
725	144.800, 2.281	144.800, 0.551	144.800, 0.984	144.800, 1.609	144.800, -0.097
726	145.000, 2.282	145.000, 0.552	145.000, 0.985	145.000, 1.611	145.000, -0.096
727	145.200, 2.282	145.200, 0.552	145.200, 0.986	145.200, 1.612	145.200, -0.096
728	145.400, 2.282	145.400, 0.553	145.400, 0.987	145.400, 1.613	145.400, -0.096
729	145.600, 2.282	145.600, 0.554	145.600, 0.988	145.600, 1.614	145.600, -0.096
730	145.800, 2.283	145.800, 0.555	145.800, 0.989	145.800, 1.615	145.800, -0.097
731	146.000, 2.283	146.000, 0.556	146.000, 0.991	146.000, 1.616	146.000, -0.096
732	146.200, 2.283	146.200, 0.556	146.200, 0.992	146.200, 1.616	146.200, -0.096
733	146.400, 2.283	146.400, 0.557	146.400, 0.993	146.400, 1.617	146.400, -0.096
734	146.600, 2.284	146.600, 0.558	146.600, 0.993	146.600, 1.617	146.600, -0.096
735	146.800, 2.284	146.800, 0.559	146.800, 0.994	146.800, 1.617	146.800, -0.096
736	147.000, 2.284	147.000, 0.560	147.000, 0.995	147.000, 1.618	147.000, -0.096
737	147.200, 2.285	147.200, 0.560	147.200, 0.996	147.200, 1.618	147.200, -0.096
738	147.400, 2.285	147.400, 0.561	147.400, 0.996	147.400, 1.619	147.400, -0.096
739	147.600, 2.285	147.600, 0.561	147.600, 0.997	147.600, 1.620	147.600, -0.096
740	147.800, 2.286	147.800, 0.562	147.800, 0.998	147.800, 1.620	147.800, -0.097
741	148.000, 2.286	148.000, 0.563	148.000, 0.999	148.000, 1.621	148.000, -0.097
742	148.200, 2.287	148.200, 0.563	148.200, 1.000	148.200, 1.622	148.200, -0.097
743	148.400, 2.287	148.400, 0.564	148.400, 1.001	148.400, 1.623	148.400, -0.097
744	148.600, 2.287	148.600, 0.564	148.600, 1.002	148.600, 1.623	148.600, -0.098
745	148.800, 2.287	148.800, 0.564	148.800, 1.002	148.800, 1.624	148.800, -0.098
746	149.000, 2.288	149.000, 0.565	149.000, 1.003	149.000, 1.624	149.000, -0.098
747	149.200, 2.288	149.200, 0.565	149.200, 1.004	149.200, 1.625	149.200, -0.099
748	149.400, 2.288	149.400, 0.566	149.400, 1.005	149.400, 1.625	149.400, -0.099
749	149.600, 2.287	149.600, 0.566	149.600, 1.005	149.600, 1.625	149.600, -0.100
750	149.800, 2.287	149.800, 0.566	149.800, 1.006	149.800, 1.625	149.800, -0.100
751	150.000, 2.287	150.000, 0.566	150.000, 1.006	150.000, 1.625	150.000, -0.100
752	150.200, 2.284	150.200, 0.567	150.200, 1.005	150.200, 1.623	150.200, -0.100
753	150.400, 2.279	150.400, 0.567	150.400, 1.004	150.400, 1.621	150.400, -0.099
754	150.600, 2.272	150.600, 0.567	150.600, 1.002	150.600, 1.617	150.600, -0.099
755	150.800, 2.264	150.800, 0.568	150.800, 1.000	150.800, 1.613	150.800, -0.098
756	151.000, 2.254	151.000, 0.568	151.000, 0.997	151.000, 1.607	151.000, -0.097
757	151.200, 2.243	151.200, 0.567	151.200, 0.994	151.200, 1.600	151.200, -0.096
758	151.400, 2.230	151.400, 0.567	151.400, 0.991	151.400, 1.593	151.400, -0.095
759	151.600, 2.216	151.600, 0.566	151.600, 0.986	151.600, 1.584	151.600, -0.093
760	151.800, 2.200	151.800, 0.565	151.800, 0.981	151.800, 1.574	151.800, -0.092
761	152.000, 2.183	152.000, 0.563	152.000, 0.976	152.000, 1.563	152.000, -0.090
762	152.200, 2.165	152.200, 0.561	152.200, 0.970	152.200, 1.552	152.200, -0.088
763	152.400, 2.146	152.400, 0.559	152.400, 0.963	152.400, 1.539	152.400, -0.087
764	152.600, 2.127	152.600, 0.557	152.600, 0.957	152.600, 1.526	152.600, -0.086
765	152.800, 2.107	152.800, 0.554	152.800, 0.949	152.800, 1.512	152.800, -0.084
766	153.000, 2.087	153.000, 0.551	153.000, 0.942	153.000, 1.498	153.000, -0.083
767	153.200, 2.067	153.200, 0.548	153.200, 0.934	153.200, 1.484	153.200, -0.082
768	153.400, 2.046	153.400, 0.545	153.400, 0.926	153.400, 1.469	153.400, -0.081
769	153.600, 2.026	153.600, 0.542	153.600, 0.918	153.600, 1.455	153.600, -0.080
770	153.800, 2.005	153.800, 0.539	153.800, 0.909	153.800, 1.440	153.800, -0.080
771	154.000, 1.985	154.000, 0.536	154.000, 0.901	154.000, 1.425	154.000, -0.079
772	154.200, 1.964	154.200, 0.532	154.200, 0.892	154.200, 1.410	154.200, -0.078
773	154.400, 1.943	154.400, 0.529	154.400, 0.883	154.400, 1.394	154.400, -0.077
774	154.600, 1.923	154.600, 0.525	154.600, 0.875	154.600, 1.379	154.600, -0.077
775	154.800, 1.903	154.800, 0.521	154.800, 0.866	154.800, 1.364	154.800, -0.076
776	155.000, 1.882	155.000, 0.518	155.000, 0.858	155.000, 1.349	155.000, -0.075
777	155.200, 1.862	155.200, 0.514	155.200, 0.849	155.200, 1.334	155.200, -0.074
778	155.400, 1.842	155.400, 0.511	155.400, 0.841	155.400, 1.319	155.400, -0.074
779	155.600, 1.822	155.600, 0.507	155.600, 0.832	155.600, 1.303	155.600, -0.073
780	155.800, 1.802	155.800, 0.503	155.800, 0.824	155.800, 1.288	155.800, -0.072
781	156.000, 1.782	156.000, 0.499	156.000, 0.816	156.000, 1.273	156.000, -0.071
782	156.200, 1.762	156.200, 0.495	156.200, 0.808	156.200, 1.258	156.200, -0.071
783	156.400, 1.743	156.400, 0.492	156.400, 0.799	156.400, 1.244	156.400, -0.070
784	156.600, 1.723	156.600, 0.488	156.600, 0.791	156.600, 1.229	156.600, -0.069
785	156.800, 1.704	156.800, 0.484	156.800, 0.783	156.800, 1.215	156.800, -0.069
786	157.000, 1.685	157.000, 0.480	157.000, 0.775	157.000, 1.201	157.000, -0.068
787	157.200, 1.667	157.200, 0.476	157.200, 0.767	157.200, 1.187	157.200, -0.067
788	157.400, 1.648	157.400, 0.473	157.400, 0.759	157.400, 1.174	157.400, -0.067
789	157.600, 1.630	157.600, 0.469	157.600, 0.751	157.600, 1.160	157.600, -0.066
790	157.800, 1.612	157.800, 0.466	157.800, 0.744	157.800, 1.147	157.800, -0.066
791	158.000, 1.594	158.000, 0.462	158.000, 0.736	158.000, 1.134	158.000, -0.065
792	158.200, 1.576	158.200, 0.459	158.200, 0.729	158.200, 1.122	158.200, -0.065
793	158.400, 1.559	158.400, 0.456	158.400, 0.722	158.400, 1.110	158.400, -0.064
794	158.600, 1.542	158.600, 0.453	158.600, 0.714	158.600, 1.098	158.600, -0.063
795	158.800, 1.525	158.800, 0.450	158.800, 0.708	158.800, 1.086	158.800, -0.063
796	159.000, 1.508	159.000, 0.447	159.000, 0.701	159.000, 1.074	159.000, -0.063
797	159.200, 1.492	159.200, 0.444	159.200, 0.694	159.200, 1.062	159.200, -0.062
798	159.400, 1.476	159.400, 0.441	159.400, 0.688	159.400, 1.050	159.400, -0.061
799	159.600, 1.460	159.600, 0.438	159.600, 0.681	159.600, 1.039	159.600, -0.061
800	159.800, 1.445	159.800, 0.435	159.800, 0.675	159.800, 1.028	159.800, -0.061
801	160.000, 1.430	160.000, 0.433	160.000, 0.669	160.000, 1.016	160.000, -0.060
802	160.200, 1.415	160.200, 0.430	160.200, 0.663	160.200, 1.005	160.200, -0.060
803	160.400, 1.400	160.400, 0.428	160.400, 0.657	160.400, 0.995	160.400, -0.060
804	160.600, 1.386	160.600, 0.425	160.600, 0.651	160.600, 0.984	160.600, -0.059
805	160.800, 1.372	160.800, 0.423	160.800, 0.645	160.800, 0.973	160.800, -0.058
806	161.000, 1.358	161.000, 0.420	161.000, 0.640	161.000, 0.963	161.000, -0.058
807	161.200, 1.344	161.200, 0.418	161.200, 0.634	161.200, 0.953	161.200, -0.057
808	161.400, 1.330	161.400, 0.416	161.400, 0.629	161.400, 0.943	161.400, -0.056
809	161.600, 1.317	161.600, 0.414	161.600, 0.624	161.600, 0.934	161.600, -0.055
810	161.800, 1.303	161.800, 0.412	161.800, 0.619	161.800, 0.925	161.800, -0.055
811	162.000, 1.290	162.000, 0.409	162.000, 0.614	162.000, 0.916	162.000, -0.054
812	162.200, 1.277	162.200, 0.407	162.200, 0.609	162.200, 0.907	162.200, -0.054
813	162.400, 1.265	162.400, 0.405	162.400, 0.605	162.400, 0.899	162.400, -0.053
814	162.600, 1.252	162.600, 0.402	162.600, 0.600	162.600, 0.890	162.600, -0.053
815	162.800, 1.241	162.800, 0.400	162.800, 0.596	162.800, 0.882	162.800, -0.052
816	163.000, 1.229	163.000, 0.397	163.000, 0.591	163.000, 0.873	163.000, -0.052
817	163.200, 1.218	163.200, 0.395	163.200, 0.587	163.200, 0.865	163.200, -0.052
818	163.400, 1.207	163.400, 0.393	163.400, 0.583	163.400, 0.858	163.400, -0.051
819	163.600, 1.196	163.600, 0.390	163.600, 0.578	163.600, 0.850	163.600, -0.051
820	163.800, 1.185	163.800, 0.388	163.800, 0.574	163.800, 0.842	163.800, -0.051
821	164.000, 1.175	164.000, 0.386	164.000, 0.569	164.000, 0.835	164.000, -0.051
822	164.200, 1.164	164.200, 0.384	164.200, 0.565	164.200, 0.827	164.200, -0.051
823	164.400, 1.154	164.400, 0.382	164.400, 0.561	164.400, 0.820	164.400, -0.051
824	164.600, 1.144	164.600, 0.381	164.600, 0.557	164.600, 0.812	164.600, -0.050
825	164.800, 1.133	164.800, 0.379	164.800, 0.553	164.800, 0.805	164.800, -0.050
826	165.000, 1.124	165.000, 0.377	165.000, 0.550	165.000, 0.799	165.000, -0.050
827	165.200, 1.114	165.200, 0.376	165.200, 0.547	165.200, 0.792	165.200, -0.049
828	165.400, 1.104	165.400, 0.374	165.400, 0.544	165.400, 0.786	165.400, -0.049
829	165.600, 1.095	165.600, 0.372	165.600, 0.541	165.600, 0.779	165.600, -0.049
830	165.800, 1.086	165.800, 0.371	165.800, 0.538	165.800, 0.773	165.800, -0.048
831	166.000, 1.077	166.000, 0.369	166.000, 0.534	166.000, 0.767	166.000, -0.048
832	166.200, 1.069	166.200, 0.367	166.200, 0.532	166.200, 0.761	166.200, -0.047
833	166.400, 1.060	166.400, 0.366	166.400, 0.529	166.400, 0.755	166.400, -0.047
834	166.600, 1.053	166.600, 0.364	166.600, 0.526	166.600, 0.749	166.600, -0.047
835	166.800, 1.045	166.800, 0.362	166.800, 0.523	166.800, 0.744	166.800, -0.046
836	167.000, 1.038	167.000, 0.361	167.000, 0.520	167.000, 0.739	167.000, -0.046
837	167.200, 1.030	167.200, 0.359	167.200, 0.517	167.200, 0.734	167.200, -0.046
838	167.400, 1.023	167.400, 0.358	167.400, 0.514	167.400, 0.729	167.400, -0.045
839	167.600, 1.016	167.600, 0.356	167.600, 0.511	167.600, 0.724	167.600, -0.045
840	167.800, 1.009	167.800, 0.355	167.800, 0.508	167.800, 0.719	167.800, -0.045
841	168.000, 1.002	168.000, 0.353	168.000, 0.504	168.000, 0.715	168.000, -0.045
842	168.200, 0.994	168.200, 0.352	168.200, 0.501	168.200, 0.710	168.200, -0.045
843	168.400, 0.988	168.400, 0.351	168.400, 0.498	168.400, 0.706	168.400, -0.045
844	168.600, 0.981	168.600, 0.350	168.600, 0.496	168.600, 0.701	168.600, -0.045
845	168.800, 0.974	168.800, 0.348	168.800, 0.493	168.800, 0.697	168.800, -0.044
846	169.000, 0.968	169.000, 0.347	169.000, 0.491	169.000, 0.693	169.000, -0.044
847	169.200, 0.962	169.200, 0.346	169.200, 0.488	169.200, 0.688	169.200, -0.044
848	169.400, 0.956	169.400, 0.344	169.400, 0.486	169.400, 0.684	169.400, -0.044
849	169.600, 0.950	169.600, 0.343	169.600, 0.484	169.600, 0.680	169.600, -0.044
850	169.800, 0.944	169.800, 0.342	169.800, 0.482	169.800, 0.675	169.800, -0.044
851	170.000, 0.938	170.000, 0.340	170.000, 0.480	170.000, 0.671	170.000, -0.044
852	170.200, 0.933	170.200, 0.339	170.200, 0.478	170.200, 0.667	170.200, -0.043
853	170.400, 0.927	170.400, 0.338	170.400, 0.476	170.400, 0.663	170.400, -0.043
854	170.600, 0.922	170.600, 0.336	170.600, 0.474	170.600, 0.660	170.600, -0.043
855	170.800, 0.916	170.800, 0.335	170.800, 0.472	170.800, 0.656	170.800, -0.042
856	171.000, 0.911	171.000, 0.333	171.000, 0.470	171.000, 0.652	171.000, -0.042
857	171.200, 0.906	171.200, 0.332	171.200, 0.467	171.200, 0.649	171.200, -0.042
858	171.400, 0.900	171.400, 0.331	171.400, 0.465	171.400, 0.645	171.400, -0.041
859	171.600, 0.895	171.600, 0.329	171.600, 0.463	171.600, 0.642	171.600, -0.041
860	171.800, 0.890	171.800, 0.328	171.800, 0.461	171.800, 0.639	171.800, -0.041
861	172.000, 0.885	172.000, 0.327	172.000, 0.459	172.000, 0.635	172.000, -0.041
862	172.200, 0.880	172.200, 0.326	172.200, 0.457	172.200, 0.632	172.200, -0.041
863	172.400, 0.876	172.400, 0.324	172.400, 0.455	172.400, 0.629	172.400, -0.041
864	172.600, 0.871	172.600, 0.323	172.600, 0.453	172.600, 0.625	172.600, -0.041
865	172.800, 0.867	172.800, 0.322	172.800, 0.451	172.800, 0.622	172.800, -0.041
866	173.000, 0.863	173.000, 0.321	173.000, 0.449	173.000, 0.619	173.000, -0.041
867	173.200, 0.859	173.200, 0.320	173.200, 0.447	173.200, 0.616	173.200, -0.041
868	173.400, 0.855	173.400, 0.319	173.400, 0.445	173.400, 0.613	173.400, -0.040
869	173.600, 0.851	173.600, 0.318	173.600, 0.444	173.600, 0.610	173.600, -0.040
870	173.800, 0.847	173.800, 0.318	173.800, 0.442	173.800, 0.607	173.800, -0.040
871	174.000, 0.843	174.000, 0.317	174.000, 0.440	174.000, 0.604	174.000, -0.040
872	174.200, 0.839	174.200, 0.316	174.200, 0.438	174.200, 0.601	174.200, -0.039
873	174.400, 0.835	174.400, 0.315	174.400, 0.437	174.400, 0.599	174.400, -0.039
874	174.600, 0.831	174.600, 0.314	174.600, 0.435	174.600, 0.596	174.600, -0.039
875	174.800, 0.827	174.800, 0.313	174.800, 0.433	174.800, 0.594	174.800, -0.039
876	175.000, 0.823	175.000, 0.312	175.000, 0.431	175.000, 0.591	175.000, -0.038
877	175.200, 0.820	175.200, 0.311	175.200, 0.429	175.200, 0.589	175.200, -0.038
878	175.400, 0.816	175.400, 0.310	175.400, 0.427	175.400, 0.586	175.400, -0.038
879	175.600, 0.813	175.600, 0.309	175.600, 0.426	175.600, 0.583	175.600, -0.038
880	175.800, 0.810	175.800, 0.308	175.800, 0.424	175.800, 0.581	175.800, -0.038
881	176.000, 0.806	176.000, 0.307	176.000, 0.423	176.000, 0.578	176.000, -0.038
882	176.200, 0.803	176.200, 0.306	176.200, 0.422	176.200, 0.575	176.200, -0.038
883	176.400, 0.800	176.400, 0.305	176.400, 0.420	176.400, 0.573	176.400, -0.038
884	176.600, 0.796	176.600, 0.304	176.600, 0.419	176.600, 0.570	176.600, -0.039
885	176.800, 0.793	176.800, 0.302	176.800, 0.417	176.800, 0.568	176.800, -0.039
886	177.000, 0.790	177.000, 0.301	177.000, 0.416	177.000, 0.566	177.000, -0.038
887	177.200, 0.786	177.200, 0.300	177.200, 0.414	177.200, 0.563	177.200, -0.038
888	177.400, 0.783	177.400, 0.299	177.400, 0.412	177.400, 0.561	177.400, -0.038
889	177.600, 0.780	177.600, 0.298	177.600, 0.411	177.600, 0.559	177.600, -0.038
890	177.800, 0.777	177.800, 0.297	177.800, 0.409	177.800, 0.556	177.800, -0.037
891	178.000, 0.773	178.000, 0.296	178.000, 0.408	178.000, 0.554	178.000, -0.037
892	178.200, 0.770	178.200, 0.295	178.200, 0.406	178.200, 0.552	178.200, -0.036
893	178.400, 0.767	178.400, 0.294	178.400, 0.405	178.400, 0.550	178.400, -0.036
894	178.600, 0.764	178.600, 0.293	178.600, 0.403	178.600, 0.548	178.600, -0.036
895	178.800, 0.761	178.800, 0.292	178.800, 0.401	178.800, 0.546	178.800, -0.036
896	179.000, 0.758	179.000, 0.291	179.000, 0.399	179.000, 0.544	179.000, -0.036
897	179.200, 0.755	179.200, 0.290	179.200, 0.398	179.200, 0.541	179.200, -0.035
898	179.400, 0.753	179.400, 0.289	179.400, 0.396	179.400, 0.539	179.400, -0.035
899	179.600, 0.750	179.600, 0.288	179.600, 0.394	179.600, 0.537	179.600, -0.035
900	179.800, 0.747	179.800, 0.287	179.800, 0.393	179.800, 0.536	179.800, -0.035
901	180.000, 0.745	180.000, 0.286	180.000, 0.391	180.000, 0.534	180.000, -0.035
902	180.200, 0.742	180.200, 0.285	180.200, 0.390	180.200, 0.532	180.200, -0.034
903	180.400, 0.739	180.400, 0.284	180.400, 0.389	180.400, 0.530	180.400, -0.034
904	180.600, 0.736	180.600, 0.283	180.600, 0.387	180.600, 0.528	180.600, -0.034
905	180.800, 0.734	180.800, 0.282	180.800, 0.386	180.800, 0.526	180.800, -0.034
906	181.000, 0.731	181.000, 0.281	181.000, 0.385	181.000, 0.524	181.000, -0.034
907	181.200, 0.729	181.200, 0.281	181.200, 0.383	181.200, 0.522	181.200, -0.034
908	181.400, 0.726	181.400, 0.280	181.400, 0.382	181.400, 0.520	181.400, -0.034
909	181.600, 0.724	181.600, 0.279	181.600, 0.380	181.600, 0.518	181.600, -0.033
910	181.800, 0.721	181.800, 0.278	181.800, 0.379	181.800, 0.516	181.800, -0.033
911	182.000, 0.719	182.000, 0.277	182.000, 0.378	182.000, 0.514	182.000, -0.033
912	182.200, 0.716	182.200, 0.276	182.200, 0.376	182.200, 0.512	182.200, -0.033
913	182.400, 0.714	182.400, 0.275	182.400, 0.375	182.400, 0.510	182.400, -0.033
914	182.600, 0.712	182.600, 0.274	182.600, 0.374	182.600, 0.508	182.600, -0.032
915	182.800, 0.709	182.800, 0.273	182.800, 0.372	182.800, 0.506	182.800, -0.032
916	183.000, 0.707	183.000, 0.272	183.000, 0.371	183.000, 0.505	183.000, -0.032
917	183.200, 0.705	183.200, 0.271	183.200, 0.369	183.200, 0.503	183.200, -0.032
918	183.400, 0.702	183.400, 0.270	183.400, 0.368	183.400, 0.501	183.400, -0.032
919	183.600, 0.700	183.600, 0.269	183.600, 0.367	183.600, 0.500	183.600, -0.033
920	183.800, 0.698	183.800, 0.268	183.800, 0.366	183.800, 0.498	183.800, -0.033
921	184.000, 0.695	184.000, 0.267	184.000, 0.365	184.000, 0.496	184.000, -0.033
922	184.200, 0.693	184.200, 0.266	184.200, 0.364	184.200, 0.494	184.200, -0.033
923	184.400, 0.690	184.400, 0.265	184.400, 0.362	184.400, 0.492	184.400, -0.033
924	184.600, 0.688	184.600, 0.264	184.600, 0.361	184.600, 0.491	184.600, -0.033
925	184.800, 0.685	184.800, 0.264	184.800, 0.360	184.800, 0.489	184.800, -0.033
926	185.000, 0.683	185.000, 0.263	185.000, 0.359	185.000, 0.487	185.000, -0.033
927	185.200, 0.680	185.200, 0.262	185.200, 0.357	185.200, 0.485	185.200, -0.033
928	185.400, 0.678	185.400, 0.260	185.400, 0.356	185.400, 0.483	185.400, -0.033
929	185.600, 0.675	185.600, 0.259	185.600, 0.355	185.600, 0.481	185.600, -0.033
930	185.800, 0.673	185.800, 0.258	185.800, 0.354	185.800, 0.479	185.800, -0.033
931	186.000, 0.671	186.000, 0.258	186.000, 0.353	186.000, 0.477	186.000, -0.033
932	186.200, 0.669	186.200, 0.257	186.200, 0.352	186.200, 0.476	186.200, -0.033
933	186.400, 0.667	186.400, 0.256	186.400, 0.350	186.400, 0.474	186.400, -0.032
934	186.600, 0.665	186.600, 0.255	186.600, 0.349	186.600, 0.473	186.600, -0.032
935	186.800, 0.663	186.800, 0.254	186.800, 0.348	186.800, 0.471	186.800, -0.032
936	187.000, 0.661	187.000, 0.253	187.000, 0.347	187.000, 0.470	187.000, -0.031
937	187.200, 0.658	187.200, 0.252	187.200, 0.346	187.200, 0.468	187.200, -0.031
938	187.400, 0.656	187.400, 0.252	187.400, 0.344	187.400, 0.466	187.400, -0.031
939	187.600, 0.654	187.600, 0.251	187.600, 0.343	187.600, 0.465	187.600, -0.031
940	187.800, 0.652	187.800, 0.251	187.800, 0.342	187.800, 0.463	187.800, -0.031
941	188.000, 0.650	188.000, 0.250	188.000, 0.341	188.000, 0.462	188.000, -0.031
942	188.200, 0.648	188.200, 0.249	188.200, 0.340	188.200, 0.460	188.200, -0.031
943	188.400, 0.646	188.400, 0.249	188.400, 0.340	188.400, 0.459	188.400, -0.031
944	188.600, 0.643	188.600, 0.248	188.600, 0.338	188.600, 0.457	188.600, -0.031
945	188.800, 0.641	188.800, 0.247	188.800, 0.337	188.800, 0.456	188.800, -0.031
946	189.000, 0.639	189.000, 0.246	189.000, 0.336	189.000, 0.454	189.000, -0.031
947	189.200, 0.637	189.200, 0.245	189.200, 0.335	189.200, 0.452	189.200, -0.030
948	189.400, 0.635	189.400, 0.244	189.400, 0.334	189.400, 0.451	189.400, -0.031
949	189.600, 0.633	189.600, 0.244	189.600, 0.333	189.600, 0.449	189.600, -0.030
950	189.800, 0.631	189.800, 0.243	189.800, 0.331	189.800, 0.447	189.800, -0.030
951	190.000, 0.629	190.000, 0.242	190.000, 0.330	190.000, 0.446	190.000, -0.030
952	190.200, 0.627	190.200, 0.242	190.200, 0.329	190.200, 0.445	190.200, -0.030
953	190.400, 0.626	190.400, 0.241	190.400, 0.328	190.400, 0.443	190.400, -0.030
954	190.600, 0.624	190.600, 0.240	190.600, 0.326	190.600, 0.442	190.600, -0.030
955	190.800, 0.622	190.800, 0.239	190.800, 0.325	190.800, 0.441	190.800, -0.030
956	191.000, 0.620	191.000, 0.238	191.000, 0.324	191.000, 0.439	191.000, -0.030
957	191.200, 0.618	191.200, 0.237	191.200, 0.323	191.200, 0.438	191.200, -0.030
958	191.400, 0.616	191.400, 0.236	191.400, 0.321	191.400, 0.436	191.400, -0.030
959	191.600, 0.614	191.600, 0.235	191.600, 0.320	191.600, 0.435	191.600, -0.030
960	191.800, 0.612	191.800, 0.235	191.800, 0.319	191.800, 0.434	191.800, -0.030
961	192.000, 0.610	192.000, 0.234	192.000, 0.319	192.000, 0.432	192.000, -0.030
962	192.200, 0.608	192.200, 0.233	192.200, 0.318	192.200, 0.431	192.200, -0.030
963	192.400, 0.606	192.400, 0.233	192.400, 0.317	192.400, 0.429	192.400, -0.030
964	192.600, 0.604	192.600, 0.232	192.600, 0.316	192.600, 0.428	192.600, -0.030
965	192.800, 0.601	192.800, 0.231	192.800, 0.315	192.800, 0.427	192.800, -0.030
966	193.000, 0.599	193.000, 0.231	193.000, 0.314	193.000, 0.425	193.000, -0.030
967	193.200, 0.597	193.200, 0.230	193.200, 0.313	193.200, 0.424	193.200, -0.030
968	193.400, 0.595	193.400, 0.230	193.400, 0.312	193.400, 0.422	193.400, -0.030
969	193.600, 0.593	193.600, 0.229	193.600, 0.312	193.600, 0.421	193.600, -0.030
970	193.800, 0.591	193.800, 0.228	193.800, 0.311	193.800, 0.419	193.800, -0.030
971	194.000, 0.589	194.000, 0.228	194.000, 0.310	194.000, 0.418	194.000, -0.030
972	194.200, 0.587	194.200, 0.227	194.200, 0.309	194.200, 0.416	194.200, -0.030
973	194.400, 0.585	194.400, 0.226	194.400, 0.308	194.400, 0.415	194.400, -0.030
974	194.600, 0.583	194.600, 0.225	194.600, 0.307	194.600, 0.414	194.600, -0.031
975	194.800, 0.581	194.800, 0.224	194.800, 0.306	194.800, 0.413	194.800, -0.031
976	195.000, 0.580	195.000, 0.223	195.000, 0.305	195.000, 0.411	195.000, -0.030
977	195.200, 0.578	195.200, 0.222	195.200, 0.303	195.200, 0.410	195.200, -0.030
978	195.400, 0.576	195.400, 0.221	195.400, 0.302	195.400, 0.409	195.400, -0.030
979	195.600, 0.575	195.600, 0.220	195.600, 0.301	195.600, 0.408	195.600, -0.030
980	195.800, 0.573	195.800, 0.220	195.800, 0.300	195.800, 0.406	195.800, -0.029
981	196.000, 0.571	196.000, 0.219	196.000, 0.298	196.000, 0.405	196.000, -0.029
982	196.200, 0.570	196.200, 0.219	196.200, 0.297	196.200, 0.404	196.200, -0.029
983	196.400, 0.568	196.400, 0.218	196.400, 0.296	196.400, 0.403	196.400, -0.028
984	196.600, 0.566	196.600, 0.218	196.600, 0.296	196.600, 0.402	196.600, -0.028
985	196.800, 0.564	196.800, 0.217	196.800, 0.295	196.800, 0.400	196.800, -0.028
986	197.000, 0.563	197.000, 0.216	197.000, 0.294	197.000, 0.399	197.000, -0.028
987	197.200, 0.561	197.200, 0.215	197.200, 0.293	197.200, 0.398	197.200, -0.028
988	197.400, 0.559	197.400, 0.214	197.400, 0.292	197.400, 0.397	197.400, -0.028
989	197.600, 0.557	197.600, 0.214	197.600, 0.291	197.600, 0.395	197.600, -0.028
990	197.800, 0.555	197.800, 0.213	197.800, 0.290	197.800, 0.394	197.800, -0.028
991	198.000, 0.554	198.000, 0.213	198.000, 0.289	198.000, 0.393	198.000, -0.029
992	198.200, 0.552	198.200, 0.212	198.200, 0.289	198.200, 0.391	198.200, -0.029
993	198.400, 0.550	198.400, 0.212	198.400, 0.288	198.400, 0.390	198.400, -0.029
994	198.600, 0.548	198.600, 0.211	198.600, 0.287	198.600, 0.389	198.600, -0.029
995	198.800, 0.546	198.800, 0.211	198.800, 0.286	198.800, 0.388	198.800, -0.029
996	199.000, 0.544	199.000, 0.210	199.000, 0.285	199.000, 0.386	199.000, -0.028
997	199.200, 0.543	199.200, 0.210	199.200, 0.284	199.200, 0.385	199.200, -0.028
998	199.400, 0.541	199.400, 0.209	199.400, 0.283	199.400, 0.384	199.400, -0.028
999	199.600, 0.540	199.600, 0.209	199.600, 0.282	199.600, 0.382	199.600, -0.028
1000	199.800, 0.538	199.800, 0.208	199.800, 0.282	199.800, 0.381	199.800, -0.027
1001	200.000, 0.537	200.000, 0.208	200.000, 0.281	200.000, 0.380	200.000, -0.027
1002	200.200, 0.535	200.200, 0.207	200.200, 0.280	200.200, 0.379	200.200, -0.027
1003	200.400, 0.534	200.400, 0.207	200.400, 0.280	200.400, 0.377	200.400, -0.027
1004	200.600, 0.533	200.600, 0.206	200.600, 0.279	200.600, 0.376	200.600, -0.027
1005	200.800, 0.531	200.800, 0.205	200.800, 0.278	200.800, 0.375	200.800, -0.027
1006	201.000, 0.530	201.000, 0.204	201.000, 0.277	201.000, 0.374	201.000, -0.026
1007	201.200, 0.528	201.200, 0.204	201.200, 0.276	201.200, 0.373	201.200, -0.027
1008	201.400, 0.527	201.400, 0.203	201.400, 0.275	201.400, 0.372	201.400, -0.027
1009	201.600, 0.525	201.600, 0.203	201.600, 0.274	201.600, 0.371	201.600, -0.027
1010	201.800, 0.524	201.800, 0.203	201.800, 0.274	201.800, 0.370	201.800, -0.027
1011	202.000, 0.522	202.000, 0.202	202.000, 0.273	202.000, 0.369	202.000, -0.027
1012	202.200, 0.520	202.200, 0.202	202.200, 0.272	202.200, 0.368	202.200, -0.027
1013	202.400, 0.519	202.400, 0.201	202.400, 0.271	202.400, 0.367	202.400, -0.027
1014	202.600, 0.517	202.600, 0.201	202.600, 0.270	202.600, 0.366	202.600, -0.027
1015	202.800, 0.515	202.800, 0.200	202.800, 0.269	202.800, 0.365	202.800, -0.027
1016	203.000, 0.514	203.000, 0.199	203.000, 0.269	203.000, 0.364	203.000, -0.027
1017	203.200, 0.513	203.200, 0.199	203.200, 0.268	203.200, 0.363	203.200, -0.027
1018	203.400, 0.511	203.400, 0.198	203.400, 0.267	203.400, 0.362	203.400, -0.027
1019	203.600, 0.510	203.600, 0.197	203.600, 0.267	203.600, 0.361	203.600, -0.027
1020	203.800, 0.508	203.800, 0.196	203.800, 0.266	203.800, 0.360	203.800, -0.027
1021	204.000, 0.507	204.000, 0.196	204.000, 0.266	204.000, 0.359	204.000, -0.027
1022	204.200, 0.506	204.200, 0.195	204.200, 0.265	204.200, 0.358	204.200, -0.027
1023	204.400, 0.504	204.400, 0.194	204.400, 0.264	204.400, 0.357	204.400, -0.027
1024	204.600, 0.502	204.600, 0.193	204.600, 0.263	204.600, 0.356	204.600, -0.027
1025	204.800, 0.501	204.800, 0.193	204.800, 0.262	204.800, 0.355	204.800, -0.027
1026	205.000, 0.499	205.000, 0.192	205.000, 0.262	205.000, 0.354	205.000, -0.027
1027	205.200, 0.497	205.200, 0.192	205.200, 0.260	205.200, 0.353	205.200, -0.027
1028	205.400, 0.496	205.400, 0.191	205.400, 0.259	205.400, 0.352	205.400, -0.027
1029	205.600, 0.494	205.600, 0.191	205.600, 0.259	205.600, 0.351	205.600, -0.027
1030	205.800, 0.493	205.800, 0.190	205.800, 0.258	205.800, 0.349	205.800, -0.027
1031	206.000, 0.492	206.000, 0.190	206.000, 0.257	206.000, 0.348	206.000, -0.027
1032	206.200, 0.491	206.200, 0.189	206.200, 0.256	206.200, 0.347	206.200, -0.027
1033	206.400, 0.490	206.400, 0.189	206.400, 0.255	206.400, 0.346	206.400, -0.027
1034	206.600, 0.488	206.600, 0.189	206.600, 0.255	206.600, 0.345	206.600, -0.027
1035	206.800, 0.487	206.800, 0.188	206.800, 0.254	206.800, 0.344	206.800, -0.028
1036	207.000, 0.486	207.000, 0.188	207.000, 0.254	207.000, 0.343	207.000, -0.028
1037	207.200, 0.485	207.200, 0.187	207.200, 0.253	207.200, 0.342	207.200, -0.028
1038	207.400, 0.483	207.400, 0.187	207.400, 0.253	207.400, 0.342	207.400, -0.028
1039	207.600, 0.482	207.600, 0.186	207.600, 0.253	207.600, 0.341	207.600, -0.028
1040	207.800, 0.481	207.800, 0.186	207.800, 0.252	207.800, 0.340	207.800, -0.028
1041	208.000, 0.479	208.000, 0.185	208.000, 0.252	208.000, 0.340	208.000, -0.028
1042	208.200, 0.478	208.200, 0.185	208.200, 0.251	208.200, 0.339	208.200, -0.027
1043	208.400, 0.476	208.400, 0.184	208.400, 0.250	208.400, 0.338	208.400, -0.027
1044	208.600, 0.475	208.600, 0.184	208.600, 0.249	208.600, 0.338	208.600, -0.027
1045	208.800, 0.473	208.800, 0.183	208.800, 0.248	208.800, 0.337	208.800, -0.027
1046	209.000, 0.472	209.000, 0.183	209.000, 0.248	209.000, 0.336	209.000, -0.026
1047	209.200, 0.471	209.200, 0.182	209.200, 0.247	209.200, 0.335	209.200, -0.026
1048	209.400, 0.470	209.400, 0.181	209.400, 0.246	209.400, 0.334	209.400, -0.026
1049	209.600, 0.469	209.600, 0.180	209.600, 0.246	209.600, 0.333	209.600, -0.026
1050	209.800, 0.468	209.800, 0.180	209.800, 0.245	209.800, 0.332	209.800, -0.025
1051	210.000, 0.467	210.000, 0.179	210.000, 0.244	210.000, 0.331	210.000, -0.025
1052	210.200, 0.466	210.200, 0.179	210.200, 0.244	210.200, 0.330	210.200, -0.026
1053	210.400, 0.465	210.400, 0.178	210.400, 0.244	210.400, 0.329	210.400, -0.026
1054	210.600, 0.464	210.600, 0.178	210.600, 0.243	210.600, 0.328	210.600, -0.026
1055	210.800, 0.462	210.800, 0.178	210.800, 0.242	210.800, 0.327	210.800, -0.027
1056	211.000, 0.461	211.000, 0.177	211.000, 0.242	211.000, 0.326	211.000, -0.027
1057	211.200, 0.459	211.200, 0.177	211.200, 0.241	211.200, 0.326	211.200, -0.027
1058	211.400, 0.458	211.400, 0.176	211.400, 0.240	211.400, 0.325	211.400, -0.027
1059	211.600, 0.456	211.600, 0.176	211.600, 0.240	211.600, 0.324	211.600, -0.027
1060	211.800, 0.455	211.800, 0.176	211.800, 0.239	211.800, 0.324	211.800, -0.027
1061	212.000, 0.454	212.000, 0.176	212.000, 0.238	212.000, 0.323	212.000, -0.027
1062	212.200, 0.452	212.200, 0.175	212.200, 0.237	212.200, 0.322	212.200, -0.027
1063	212.400, 0.451	212.400, 0.175	212.400, 0.236	212.400, 0.322	212.400, -0.027
1064	212.600, 0.450	212.600, 0.174	212.600, 0.235	212.600, 0.321	212.600, -0.027
1065	212.800, 0.449	212.800, 0.174	212.800, 0.235	212.800, 0.320	212.800, -0.027
1066	213.000, 0.447	213.000, 0.174	213.000, 0.234	213.000, 0.319	213.000, -0.027
1067	213.200, 0.446	213.200, 0.173	213.200, 0.233	213.200, 0.318	213.200, -0.027
1068	213.400, 0.445	213.400, 0.173	213.400, 0.232	213.400, 0.317	213.400, -0.026
1069	213.600, 0.444	213.600, 0.172	213.600, 0.232	213.600, 0.316	213.600, -0.026
1070	213.800, 0.443	213.800, 0.172	213.800, 0.231	213.800, 0.316	213.800, -0.026
1071	214.000, 0.442	214.000, 0.171	214.000, 0.230	214.000, 0.315	214.000, -0.026
1072	214.200, 0.441	214.200, 0.171	214.200, 0.230	214.200, 0.314	214.200, -0.026
1073	214.400, 0.439	214.400, 0.170	214.400, 0.229	214.400, 0.313	214.400, -0.026
1074	214.600, 0.438	214.600, 0.170	214.600, 0.229	214.600, 0.313	214.600, -0.026
1075	214.800, 0.437	214.800, 0.169	214.800, 0.228	214.800, 0.312	214.800, -0.026
1076	215.000, 0.436	215.000, 0.169	215.000, 0.227	215.000, 0.311	215.000, -0.026
1077	215.200, 0.435	215.200, 0.168	215.200, 0.227	215.200, 0.310	215.200, -0.026
1078	215.400, 0.434	215.400, 0.168	215.400, 0.226	215.400, 0.310	215.400, -0.026
1079	215.600, 0.433	215.600, 0.168	215.600, 0.226	215.600, 0.309	215.600, -0.026
1080	215.800, 0.432	215.800, 0.167	215.800, 0.226	215.800, 0.308	215.800, -0.025
1081	216.000, 0.432	216.000, 0.167	216.000, 0.226	216.000, 0.307	216.000, -0.025
1082	216.200, 0.431	216.200, 0.167	216.200, 0.225	216.200, 0.307	216.200, -0.025
1083	216.400, 0.430	216.400, 0.166	216.400, 0.225	216.400, 0.306	216.400, -0.025
1084	216.600, 0.429	216.600, 0.166	216.600, 0.225	216.600, 0.305	216.600, -0.025
1085	216.800, 0.428	216.800, 0.166	216.800, 0.224	216.800, 0.305	216.800, -0.025
1086	217.000, 0.427	217.000, 0.166	217.000, 0.224	217.000, 0.304	217.000, -0.025
1087	217.200, 0.426	217.200, 0.165	217.200, 0.223	217.200, 0.304	217.200, -0.025
1088	217.400, 0.425	217.400, 0.165	217.400, 0.223	217.400, 0.303	217.400, -0.025
1089	217.600, 0.424	217.600, 0.164	217.600, 0.222	217.600, 0.302	217.600, -0.025
1090	217.800, 0.423	217.800, 0.164	217.800, 0.222	217.800, 0.302	217.800, -0.025
1091	218.000, 0.422	218.000, 0.163	218.000, 0.221	218.000, 0.301	218.000, -0.025
1092	218.200, 0.421	218.200, 0.162	218.200, 0.221	218.200, 0.300	218.200, -0.025
1093	218.400, 0.420	218.400, 0.161	218.400, 0.221	218.400, 0.300	218.400, -0.025
1094	218.600, 0.419	218.600, 0.161	218.600, 0.220	218.600, 0.299	218.600, -0.025
1095	218.800, 0.418	218.800, 0.160	218.800, 0.219	218.800, 0.299	218.800, -0.025
1096	219.000, 0.417	219.000, 0.160	219.000, 0.219	219.000, 0.298	219.000, -0.025
1097	219.200, 0.416	219.200, 0.160	219.200, 0.218	219.200, 0.297	219.200, -0.025
1098	219.400, 0.415	219.400, 0.159	219.400, 0.217	219.400, 0.296	219.400, -0.025
1099	219.600, 0.414	219.600, 0.159	219.600, 0.217	219.600, 0.296	219.600, -0.025
1100	219.800, 0.413	219.800, 0.159	219.800, 0.216	219.800, 0.295	219.800, -0.025
1101	220.000, 0.412	220.000, 0.159	220.000, 0.215	220.000, 0.294	220.000, -0.025
1102	220.200, 0.411	220.200, 0.159	220.200, 0.215	220.200, 0.294	220.200, -0.025
1103	220.400, 0.410	220.400, 0.159	220.400, 0.214	220.400, 0.293	220.400, -0.025
1104	220.600, 0.409	220.600, 0.159	220.600, 0.213	220.600, 0.292	220.600, -0.025
1105	220.800, 0.408	220.800, 0.159	220.800, 0.213	220.800, 0.292	220.800, -0.026
1106	221.000, 0.407	221.000, 0.159	221.000, 0.212	221.000, 0.291	221.000, -0.025
1107	221.200, 0.407	221.200, 0.159	221.200, 0.212	221.200, 0.291	221.200, -0.026
1108	221.400, 0.406	221.400, 0.159	221.400, 0.211	221.400, 0.290	221.400, -0.025
1109	221.600, 0.405	221.600, 0.159	221.600, 0.211	221.600, 0.289	221.600, -0.025
1110	221.800, 0.404	221.800, 0.158	221.800, 0.211	221.800, 0.289	221.800, -0.025
1111	222.000, 0.404	222.000, 0.158	222.000, 0.210	222.000, 0.288	222.000, -0.025
1112	222.200, 0.403	222.200, 0.157	222.200, 0.210	222.200, 0.287	222.200, -0.025
1113	222.400, 0.402	222.400, 0.156	222.400, 0.210	222.400, 0.287	222.400, -0.025
1114	222.600, 0.401	222.600, 0.156	222.600, 0.209	222.600, 0.286	222.600, -0.025
1115	222.800, 0.401	222.800, 0.155	222.800, 0.209	222.800, 0.286	222.800, -0.025
1116	223.000, 0.400	223.000, 0.154	223.000, 0.208	223.000, 0.285	223.000, -0.025
1117	223.200, 0.399	223.200, 0.153	223.200, 0.208	223.200, 0.285	223.200, -0.025
1118	223.400, 0.398	223.400, 0.153	223.400, 0.207	223.400, 0.284	223.400, -0.024
1119	223.600, 0.397	223.600, 0.152	223.600, 0.207	223.600, 0.284	223.600, -0.024
1120	223.800, 0.396	223.800, 0.152	223.800, 0.207	223.800, 0.283	223.800, -0.024
1121	224.000, 0.395	224.000, 0.151	224.000, 0.207	224.000, 0.283	224.000, -0.025
1122	224.200, 0.394	224.200, 0.151	224.200, 0.207	224.200, 0.283	224.200, -0.025
1123	224.400, 0.393	224.400, 0.151	224.400, 0.206	224.400, 0.282	224.400, -0.025
1124	224.600, 0.392	224.600, 0.150	224.600, 0.206	224.600, 0.282	224.600, -0.026
1125	224.800, 0.391	224.800, 0.150	224.800, 0.206	224.800, 0.281	224.800, -0.026
1126	225.000, 0.390	225.000, 0.150	225.000, 0.206	225.000, 0.281	225.000, -0.025
1127	225.200, 0.390	225.200, 0.150	225.200, 0.205	225.200, 0.280	225.200, -0.025
1128	225.400, 0.389	225.400, 0.150	225.400, 0.205	225.400, 0.280	225.400, -0.025
1129	225.600, 0.388	225.600, 0.150	225.600, 0.204	225.600, 0.279	225.600, -0.025
1130	225.800, 0.387	225.800, 0.150	225.800, 0.204	225.800, 0.278	225.800, -0.025
1131	226.000, 0.386	226.000, 0.149	226.000, 0.203	226.000, 0.277	226.000, -0.025
1132	226.200, 0.385	226.200, 0.149	226.200, 0.202	226.200, 0.276	226.200, -0.025
1133	226.400, 0.385	226.400, 0.148	226.400, 0.202	226.400, 0.276	226.400, -0.025
1134	226.600, 0.384	226.600, 0.148	226.600, 0.201	226.600, 0.275	226.600, -0.025
1135	226.800, 0.383	226.800, 0.148	226.800, 0.200	226.800, 0.274	226.800, -0.024
1136	227.000, 0.383	227.000, 0.148	227.000, 0.200	227.000, 0.274	227.000, -0.024
1137	227.200, 0.382	227.200, 0.148	227.200, 0.200	227.200, 0.273	227.200, -0.024
1138	227.400, 0.381	227.400, 0.148	227.400, 0.199	227.400, 0.273	227.400, -0.023
1139	227.600, 0.380	227.600, 0.147	227.600, 0.199	227.600, 0.273	227.600, -0.023
1140	227.800, 0.380	227.800, 0.147	227.800, 0.198	227.800, 0.273	227.800, -0.023
1141	228.000, 0.379	228.000, 0.147	228.000, 0.197	228.000, 0.272	228.000, -0.023
1142	228.200, 0.378	228.200, 0.147	228.200, 0.197	228.200, 0.272	228.200, -0.023
1143	228.400, 0.377	228.400, 0.147	228.400, 0.196	228.400, 0.272	228.400, -0.023
1144	228.600, 0.377	228.600, 0.146	228.600, 0.196	228.600, 0.272	228.600, -0.023
1145	228.800, 0.376	228.800, 0.146	228.800, 0.195	228.800, 0.272	228.800, -0.023
1146	229.000, 0.375	229.000, 0.146	229.000, 0.195	229.000, 0.271	229.000, -0.024
1147	229.200, 0.374	229.200, 0.145	229.200, 0.194	229.200, 0.271	229.200, -0.024
1148	229.400, 0.373	229.400, 0.145	229.400, 0.194	229.400, 0.270	229.400, -0.024
1149	229.600, 0.373	229.600, 0.144	229.600, 0.194	229.600, 0.269	229.600, -0.024
1150	229.800, 0.372	229.800, 0.144	229.800, 0.194	229.800, 0.269	229.800, -0.024
1151	230.000, 0.371	230.000, 0.144	230.000, 0.194	230.000, 0.268	230.000, -0.024
1152	230.200, 0.370	230.200, 0.143	230.200, 0.194	230.200, 0.267	230.200, -0.025
1153	230.400, 0.370	230.400, 0.143	230.400, 0.194	230.400, 0.267	230.400, -0.025
1154	230.600, 0.369	230.600, 0.142	230.600, 0.194	230.600, 0.266	230.600, -0.025
1155	230.800, 0.368	230.800, 0.142	230.800, 0.193	230.800, 0.266	230.800, -0.025
1156	231.000, 0.368	231.000, 0.142	231.000, 0.193	231.000, 0.266	231.000, -0.024
1157	231.200, 0.367	231.200, 0.141	231.200, 0.192	231.200, 0.265	231.200, -0.024
1158	231.400, 0.366	231.400, 0.141	231.400, 0.192	231.400, 0.265	231.400, -0.024
1159	231.600, 0.366	231.600, 0.141	231.600, 0.192	231.600, 0.265	231.600, -0.024
1160	231.800, 0.365	231.800, 0.140	231.800, 0.191	231.800, 0.264	231.800, -0.024
1161	232.000, 0.364	232.000, 0.140	232.000, 0.191	232.000, 0.264	232.000, -0.024
1162	232.200, 0.363	232.200, 0.140	232.200, 0.191	232.200, 0.263	232.200, -0.024
1163	232.400, 0.362	232.400, 0.140	232.400, 0.190	232.400, 0.263	232.400, -0.024
1164	232.600, 0.361	232.600, 0.139	232.600, 0.190	232.600, 0.263	232.600, -0.024
1165	232.800, 0.361	232.800, 0.139	232.800, 0.190	232.800, 0.263	232.800, -0.024
1166	233.000, 0.360	233.000, 0.139	233.000, 0.189	233.000, 0.262	233.000, -0.024
1167	233.200, 0.359	233.200, 0.139	233.200, 0.189	233.200, 0.262	233.200, -0.024
1168	233.400, 0.359	233.400, 0.139	233.400, 0.189	233.400, 0.261	233.400, -0.023
1169	233.600, 0.358	233.600, 0.139	233.600, 0.189	233.600, 0.261	233.600, -0.023
1170	233.800, 0.358	233.800, 0.139	233.800, 0.189	233.800, 0.260	233.800, -0.023
1171	234.000, 0.357	234.000, 0.139	234.000, 0.188	234.000, 0.260	234.000, -0.023
1172	234.200, 0.357	234.200, 0.139	234.200, 0.188	234.200, 0.259	234.200, -0.023
1173	234.400, 0.357	234.400, 0.138	234.400, 0.187	234.400, 0.259	234.400, -0.023
1174	234.600, 0.356	234.600, 0.138	234.600, 0.187	234.600, 0.258	234.600, -0.023
1175	234.800, 0.356	234.800, 0.138	234.800, 0.186	234.800, 0.258	234.800, -0.023
1176	235.000, 0.355	235.000, 0.138	235.000, 0.185	235.000, 0.257	235.000, -0.024
1177	235.200, 0.354	235.200, 0.137	235.200, 0.185	235.200, 0.256	235.200, -0.024
1178	235.400, 0.354	235.400, 0.137	235.400, 0.185	235.400, 0.255	235.400, -0.024
1179	235.600, 0.353	235.600, 0.136	235.600, 0.184	235.600, 0.255	235.600, -0.024
1180	235.800, 0.352	235.800, 0.136	235.800, 0.184	235.800, 0.254	235.800, -0.024
1181	236.000, 0.352	236.000, 0.136	236.000, 0.184	236.000, 0.253	236.000, -0.025
1182	236.200, 0.351	236.200, 0.136	236.200, 0.183	236.200, 0.253	236.200, -0.025
1183	236.400, 0.350	236.400, 0.135	236.400, 0.183	236.400, 0.253	236.400, -0.025
1184	236.600, 0.349	236.600, 0.135	236.600, 0.183	236.600, 0.252	236.600, -0.025
1185	236.800, 0.349	236.800, 0.135	236.800, 0.182	236.800, 0.252	236.800, -0.025
1186	237.000, 0.348	237.000, 0.135	237.000, 0.182	237.000, 0.252	237.000, -0.025
1187	237.200, 0.348	237.200, 0.135	237.200, 0.182	237.200, 0.252	237.200, -0.025
1188	237.400, 0.348	237.400, 0.135	237.400, 0.182	237.400, 0.252	237.400, -0.025
1189	237.600, 0.347	237.600, 0.135	237.600, 0.182	237.600, 0.251	237.600, -0.025
1190	237.800, 0.347	237.800, 0.135	237.800, 0.182	237.800, 0.251	237.800, -0.025
1191	238.000, 0.346	238.000, 0.135	238.000, 0.181	238.000, 0.250	238.000, -0.025
1192	238.200, 0.345	238.200, 0.134	238.200, 0.181	238.200, 0.250	238.200, -0.025
1193	238.400, 0.345	238.400, 0.134	238.400, 0.181	238.400, 0.250	238.400, -0.025
1194	238.600, 0.344	238.600, 0.133	238.600, 0.180	238.600, 0.249	238.600, -0.024
1195	238.800, 0.343	238.800, 0.133	238.800, 0.180	238.800, 0.249	238.800, -0.024
1196	239.000, 0.342	239.000, 0.132	239.000, 0.179	239.000, 0.249	239.000, -0.024
1197	239.200, 0.341	239.200, 0.132	239.200, 0.179	239.200, 0.248	239.200, -0.024
1198	239.400, 0.341	239.400, 0.131	239.400, 0.179	239.400, 0.248	239.400, -0.024
1199	239.600, 0.341	239.600, 0.131	239.600, 0.178	239.600, 0.248	239.600, -0.023
1200	239.800, 0.340	239.800, 0.131	239.800, 0.178	239.800, 0.248	239.800, -0.023
1201	240.000, 0.340	240.000, 0.131	240.000, 0.178	240.000, 0.247	240.000, -0.023
1202	240.200, 0.340	240.200, 0.130	240.200, 0.177	240.200, 0.247	240.200, -0.023
1203	240.400, 0.340	240.400, 0.130	240.400, 0.178	240.400, 0.247	240.400, -0.023
1204	240.600, 0.339	240.600, 0.130	240.600, 0.178	240.600, 0.247	240.600, -0.023
1205	240.800, 0.339	240.800, 0.130	240.800, 0.178	240.800, 0.247	240.800, -0.023
1206	241.000, 0.339	241.000, 0.130	241.000, 0.178	241.000, 0.247	241.000, -0.023
1207	241.200, 0.338	241.200, 0.130	241.200, 0.177	241.200, 0.246	241.200, -0.024
1208	241.400, 0.338	241.400, 0.130	241.400, 0.177	241.400, 0.246	241.400, -0.024
1209	241.600, 0.337	241.600, 0.130	241.600, 0.177	241.600, 0.246	241.600, -0.024
1210	241.800, 0.336	241.800, 0.130	241.800, 0.177	241.800, 0.245	241.800, -0.024
1211	242.000, 0.335	242.000, 0.130	242.000, 0.176	242.000, 0.245	242.000, -0.024
1212	242.200, 0.335	242.200, 0.129	242.200, 0.176	242.200, 0.245	242.200, -0.024
1213	242.400, 0.334	242.400, 0.129	242.400, 0.176	242.400, 0.245	242.400, -0.024
1214	242.600, 0.333	242.600, 0.129	242.600, 0.176	242.600, 0.245	242.600, -0.024
1215	242.800, 0.332	242.800, 0.129	242.800, 0.175	242.800, 0.244	242.800, -0.024
1216	243.000, 0.332	243.000, 0.129	243.000, 0.175	243.000, 0.244	243.000, -0.024
1217	243.200, 0.331	243.200, 0.128	243.200, 0.175	243.200, 0.243	243.200, -0.024
1218	243.400, 0.331	243.400, 0.128	243.400, 0.175	243.400, 0.243	243.400, -0.024
1219	243.600, 0.331	243.600, 0.128	243.600, 0.174	243.600, 0.242	243.600, -0.024
1220	243.800, 0.330	243.800, 0.128	243.800, 0.174	243.800, 0.242	243.800, -0.024
1221	244.000, 0.330	244.000, 0.128	244.000, 0.173	244.000, 0.242	244.000, -0.024
1222	244.200, 0.330	244.200, 0.127	244.200, 0.173	244.200, 0.242	244.200, -0.024
1223	244.400, 0.329	244.400, 0.127	244.400, 0.172	244.400, 0.242	244.400, -0.024
1224	244.600, 0.329	244.600, 0.127	244.600, 0.171	244.600, 0.242	244.600, -0.025
1225	244.800, 0.329	244.800, 0.127	244.800, 0.171	244.800, 0.241	244.800, -0.025
1226	245.000, 0.328	245.000, 0.127	245.000, 0.170	245.000, 0.241	245.000, -0.025
1227	245.200, 0.328	245.200, 0.127	245.200, 0.169	245.200, 0.241	245.200, -0.025
1228	245.400, 0.327	245.400, 0.127	245.400, 0.169	245.400, 0.240	245.400, -0.025
1229	245.600, 0.327	245.600, 0.127	245.600, 0.169	245.600, 0.240	245.600, -0.025
1230	245.800, 0.327	245.800, 0.127	245.800, 0.169	245.800, 0.240	245.800, -0.025
1231	246.000, 0.326	246.000, 0.127	246.000, 0.169	246.000, 0.240	246.000, -0.025
1232	246.200, 0.325	246.200, 0.126	246.200, 0.169	246.200, 0.240	246.200, -0.024
1233	246.400, 0.325	246.400, 0.126	246.400, 0.169	246.400, 0.239	246.400, -0.024
1234	246.600, 0.324	246.600, 0.126	246.600, 0.169	246.600, 0.238	246.600, -0.024
1235	246.800, 0.324	246.800, 0.126	246.800, 0.169	246.800, 0.238	246.800, -0.024
1236	247.000, 0.323	247.000, 0.126	247.000, 0.169	247.000, 0.237	247.000, -0.024
1237	247.200, 0.323	247.200, 0.125	247.200, 0.169	247.200, 0.237	247.200, -0.024
1238	247.400, 0.323	247.400, 0.125	247.400, 0.169	247.400, 0.237	247.400, -0.024
1239	247.600, 0.322	247.600, 0.125	247.600, 0.168	247.600, 0.237	247.600, -0.023
1240	247.800, 0.322	247.800, 0.124	247.800, 0.168	247.800, 0.237	247.800, -0.023
1241	248.000, 0.322	248.000, 0.124	248.000, 0.168	248.000, 0.237	248.000, -0.023
1242	248.200, 0.322	248.200, 0.123	248.200, 0.168	248.200, 0.237	248.200, -0.023
1243	248.400, 0.321	248.400, 0.123	248.400, 0.167	248.400, 0.237	248.400, -0.023
1244	248.600, 0.321	248.600, 0.123	248.600, 0.167	248.600, 0.237	248.600, -0.023
1245	248.800, 0.320	248.800, 0.123	248.800, 0.167	248.800, 0.236	248.800, -0.023
1246	249.000, 0.320	249.000, 0.123	249.000, 0.166	249.000, 0.236	249.000, -0.023
1247	249.200, 0.319	249.200, 0.122	249.200, 0.166	249.200, 0.236	249.200, -0.023
1248	249.400, 0.319	249.400, 0.122	249.400, 0.166	249.400, 0.235	249.400, -0.023
1249	249.600, 0.318	249.600, 0.122	249.600, 0.166	249.600, 0.235	249.600, -0.023
1250	249.800, 0.318	249.800, 0.122	249.800, 0.165	249.800, 0.235	249.800, -0.023
1251	250.000, 0.317	250.000, 0.122	250.000, 0.165	250.000, 0.234	250.000, -0.023
1252	250.200, 0.316	250.200, 0.122	250.200, 0.165	250.200, 0.234	250.200, -0.023
1253	250.400, 0.315	250.400, 0.122	250.400, 0.164	250.400, 0.233	250.400, -0.023
1254	250.600, 0.315	250.600, 0.122	250.600, 0.164	250.600, 0.233	250.600, -0.023
1255	250.800, 0.314	250.800, 0.122	250.800, 0.164	250.800, 0.232	250.800, -0.023
1256	251.000, 0.314	251.000, 0.121	251.000, 0.164	251.000, 0.232	251.000, -0.022
1257	251.200, 0.313	251.200, 0.121	251.200, 0.164	251.200, 0.231	251.200, -0.022
1258	251.400, 0.313	251.400, 0.121	251.400, 0.164	251.400, 0.231	251.400, -0.022
1259	251.600, 0.313	251.600, 0.121	251.600, 0.164	251.600, 0.231	251.600, -0.022
1260	251.800, 0.313	251.800, 0.121	251.800, 0.164	251.800, 0.231	251.800, -0.023
1261	252.000, 0.313	252.000, 0.121	252.000, 0.164	252.000, 0.230	252.000, -0.023
1262	252.200, 0.313	252.200, 0.120	252.200, 0.163	252.200, 0.230	252.200, -0.024
1263	252.400, 0.313	252.400, 0.120	252.400, 0.163	252.400, 0.230	252.400, -0.024
1264	252.600, 0.313	252.600, 0.120	252.600, 0.163	252.600, 0.230	252.600, -0.024
1265	252.800, 0.313	252.800, 0.119	252.800, 0.163	252.800, 0.230	252.800, -0.024
1266	253.000, 0.312	253.000, 0.119	253.000, 0.163	253.000, 0.230	253.000, -0.025
1267	253.200, 0.312	253.200, 0.119	253.200, 0.162	253.200, 0.230	253.200, -0.025
1268	253.400, 0.311	253.400, 0.119	253.400, 0.162	253.400, 0.230	253.400, -0.024
1269	253.600, 0.311	253.600, 0.118	253.600, 0.161	253.600, 0.229	253.600, -0.024
1270	253.800, 0.310	253.800, 0.118	253.800, 0.161	253.800, 0.229	253.800, -0.024
1271	254.000, 0.310	254.000, 0.118	254.000, 0.161	254.000, 0.229	254.000, -0.024
1272	254.200, 0.309	254.200, 0.118	254.200, 0.160	254.200, 0.229	254.200, -0.024
1273	254.400, 0.308	254.400, 0.118	254.400, 0.160	254.400, 0.228	254.400, -0.024
1274	254.600, 0.307	254.600, 0.118	254.600, 0.160	254.600, 0.227	254.600, -0.024
1275	254.800, 0.307	254.800, 0.118	254.800, 0.160	254.800, 0.227	254.800, -0.023
1276	255.000, 0.306	255.000, 0.118	255.000, 0.160	255.000, 0.227	255.000, -0.023
1277	255.200, 0.306	255.200, 0.118	255.200, 0.160	255.200, 0.226	255.200, -0.023
1278	255.400, 0.306	255.400, 0.118	255.400, 0.160	255.400, 0.226	255.400, -0.024
1279	255.600, 0.306	255.600, 0.118	255.600, 0.160	255.600, 0.226	255.600, -0.024
1280	255.800, 0.305	255.800, 0.117	255.800, 0.160	255.800, 0.225	255.800, -0.024
1281	256.000, 0.305	256.000, 0.117	256.000, 0.160	256.000, 0.225	256.000, -0.024
1282	256.200, 0.305	256.200, 0.117	256.200, 0.160	256.200, 0.225	256.200, -0.024
1283	256.400, 0.304	256.400, 0.117	256.400, 0.160	256.400, 0.225	256.400, -0.024
1284	256.600, 0.304	256.600, 0.116	256.600, 0.160	256.600, 0.225	256.600, -0.024
1285	256.800, 0.304	256.800, 0.116	256.800, 0.160	256.800, 0.225	256.800, -0.024
1286	257.000, 0.303	257.000, 0.116	257.000, 0.160	257.000, 0.225	257.000, -0.024
1287	257.200, 0.303	257.200, 0.116	257.200, 0.159	257.200, 0.225	257.200, -0.024
1288	257.400, 0.303	257.400, 0.116	257.400, 0.159	257.400, 0.225	257.400, -0.023
1289	257.600, 0.303	257.600, 0.116	257.600, 0.159	257.600, 0.225	257.600, -0.023
1290	257.800, 0.303	257.800, 0.116	257.800, 0.159	257.800, 0.224	257.800, -0.023
1291	258.000, 0.302	258.000, 0.116	258.000, 0.159	258.000, 0.224	258.000, -0.024
1292	258.200, 0.302	258.200, 0.116	258.200, 0.159	258.200, 0.224	258.200, -0.024
1293	258.400, 0.302	258.400, 0.115	258.400, 0.159	258.400, 0.224	258.400, -0.024
1294	258.600, 0.302	258.600, 0.115	258.600, 0.159	258.600, 0.224	258.600, -0.024
1295	258.800, 0.301	258.800, 0.115	258.800, 0.159	258.800, 0.224	258.800, -0.024
1296	259.000, 0.301	259.000, 0.115	259.000, 0.158	259.000, 0.224	259.000, -0.025
1297	259.200, 0.301	259.200, 0.114	259.200, 0.158	259.200, 0.224	259.200, -0.025
1298	259.400, 0.300	259.400, 0.114	259.400, 0.158	259.400, 0.224	259.400, -0.025
1299	259.600, 0.300	259.600, 0.114	259.600, 0.157	259.600, 0.224	259.600, -0.025
1300	259.800, 0.299	259.800, 0.114	259.800, 0.157	259.800, 0.223	259.800, -0.025
1301	260.000, 0.299	260.000, 0.114	260.000, 0.157	260.000, 0.223	260.000, -0.025
1302	260.200, 0.298	260.200, 0.113	260.200, 0.156	260.200, 0.223	260.200, -0.025
1303	260.400, 0.297	260.400, 0.113	260.400, 0.156	260.400, 0.222	260.400, -0.024
1304	260.600, 0.297	260.600, 0.113	260.600, 0.156	260.600, 0.222	260.600, -0.024
1305	260.800, 0.297	260.800, 0.113	260.800, 0.156	260.800, 0.222	260.800, -0.024
1306	261.000, 0.296	261.000, 0.113	261.000, 0.156	261.000, 0.222	261.000, -0.024
1307	261.200, 0.296	261.200, 0.113	261.200, 0.156	261.200, 0.221	261.200, -0.024
1308	261.400, 0.296	261.400, 0.113	261.400, 0.156	261.400, 0.221	261.400, -0.024
1309	261.600, 0.296	261.600, 0.113	261.600, 0.156	261.600, 0.220	261.600, -0.024
1310	261.800, 0.296	261.800, 0.113	261.800, 0.156	261.800, 0.220	261.800, -0.024
1311	262.000, 0.296	262.000, 0.113	262.000, 0.155	262.000, 0.220	262.000, -0.024
1312	262.200, 0.296	262.200, 0.113	262.200, 0.155	262.200, 0.220	262.200, -0.024
1313	262.400, 0.296	262.400, 0.113	262.400, 0.155	262.400, 0.219	262.400, -0.024
1314	262.600, 0.296	262.600, 0.113	262.600, 0.155	262.600, 0.219	262.600, -0.024
1315	262.800, 0.295	262.800, 0.113	262.800, 0.154	262.800, 0.219	262.800, -0.024
1316	263.000, 0.295	263.000, 0.113	263.000, 0.154	263.000, 0.219	263.000, -0.024
1317	263.200, 0.295	263.200, 0.113	263.200, 0.153	263.200, 0.218	263.200, -0.024
1318	263.400, 0.294	263.400, 0.113	263.400, 0.153	263.400, 0.218	263.400, -0.024
1319	263.600, 0.294	263.600, 0.112	263.600, 0.153	263.600, 0.218	263.600, -0.024
1320	263.800, 0.294	263.800, 0.112	263.800, 0.152	263.800, 0.218	263.800, -0.024
1321	264.000, 0.294	264.000, 0.112	264.000, 0.152	264.000, 0.217	264.000, -0.024
1322	264.200, 0.293	264.200, 0.111	264.200, 0.152	264.200, 0.217	264.200, -0.024
1323	264.400, 0.293	264.400, 0.111	264.400, 0.152	264.400, 0.217	264.400, -0.024
1324	264.600, 0.292	264.600, 0.111	264.600, 0.152	264.600, 0.217	264.600, -0.025
1325	264.800, 0.292	264.800, 0.110	264.800, 0.152	264.800, 0.217	264.800, -0.025
1326	265.000, 0.291	265.000, 0.110	265.000, 0.152	265.000, 0.217	265.000, -0.025
1327	265.200, 0.291	265.200, 0.110	265.200, 0.152	265.200, 0.217	265.200, -0.025
1328	265.400, 0.290	265.400, 0.110	265.400, 0.152	265.400, 0.217	265.400, -0.025
1329	265.600, 0.290	265.600, 0.109	265.600, 0.152	265.600, 0.217	265.600, -0.025
1330	265.800, 0.289	265.800, 0.109	265.800, 0.152	265.800, 0.217	265.800, -0.025
1331	266.000, 0.289	266.000, 0.109	266.000, 0.152	266.000, 0.217	266.000, -0.025
1332	266.200, 0.289	266.200, 0.109	266.200, 0.152	266.200, 0.217	266.200, -0.025
1333	266.400, 0.288	266.400, 0.109	266.400, 0.152	266.400, 0.218	266.400, -0.025
1334	266.600, 0.288	266.600, 0.109	266.600, 0.151	266.600, 0.218	266.600, -0.025
1335	266.800, 0.288	266.800, 0.109	266.800, 0.151	266.800, 0.218	266.800, -0.025
1336	267.000, 0.287	267.000, 0.109	267.000, 0.151	267.000, 0.217	267.000, -0.024
1337	267.200, 0.287	267.200, 0.108	267.200, 0.151	267.200, 0.217	267.200, -0.024
1338	267.400, 0.287	267.400, 0.109	267.400, 0.151	267.400, 0.217	267.400, -0.024
1339	267.600, 0.287	267.600, 0.109	267.600, 0.151	267.600, 0.217	267.600, -0.024
1340	267.800, 0.287	267.800, 0.109	267.800, 0.150	267.800, 0.216	267.800, -0.023
1341	268.000, 0.287	268.000, 0.109	268.000, 0.150	268.000, 0.216	268.000, -0.023
1342	268.200, 0.286	268.200, 0.109	268.200, 0.150	268.200, 0.216	268.200, -0.023
1343	268.400, 0.286	268.400, 0.109	268.400, 0.150	268.400, 0.216	268.400, -0.023
1344	268.600, 0.286	268.600, 0.109	268.600, 0.149	268.600, 0.216	268.600, -0.023
1345	268.800, 0.285	268.800, 0.109	268.800, 0.149	268.800, 0.215	268.800, -0.023
1346	269.000, 0.285	269.000, 0.109	269.000, 0.149	269.000, 0.215	269.000, -0.023
1347	269.200, 0.284	269.200, 0.109	269.200, 0.149	269.200, 0.215	269.200, -0.023
1348	269.400, 0.284	269.400, 0.109	269.400, 0.149	269.400, 0.215	269.400, -0.024
1349	269.600, 0.284	269.600, 0.109	269.600, 0.149	269.600, 0.215	269.600, -0.024
1350	269.800, 0.284	269.800, 0.109	269.800, 0.149	269.800, 0.215	269.800, -0.024
1351	,	,	,	,	,
1352	,	,	,	,	,
1353	,	,	,	,	,
1354	,	,	,	,	,
1355	,	,	,	,	,
1356	,	,	,	,	,
1357	,	,	,	,	,
1358	,	,	,	,	,
1359	,	,	,	,	,
1360	,	,	,	,	,
1361	,	,	,	,	,
1362	,	,	,	,	,
1363	,	,	,	,	,
1364	,	,	,	,	,
1365	,	,	,	,	,
1366	,	,	,	,	,
1367	,	,	,	,	,
1368	,	,	,	,	,
1369	,	,	,	,	,
1370	,	,	,	,	,
1371	,	,	,	,	,
1372	,	,	,	,	,
1373	,	,	,	,	,
1374	,	,	,	,	,
1375	,	,	,	,	,
1376	,	,	,	,	,
1377	,	,	,	,	,
1378	,	,	,	,	,
1379	,	,	,	,	,
1380	,	,	,	,	,
1381	,	,	,	,	,
1382	,	,	,	,	,
1383	,	,	,	,	,
1384	,	,	,	,	,
1385	,	,	,	,	,
1386	,	,	,	,	,
1387	,	,	,	,	,
1388	,	,	,	,	,
1389	,	,	,	,	,
1390	,	,	,	,	,
1391	,	,	,	,	,
1392	,	,	,	,	,
1393	,	,	,	,	,
1394	,	,	,	,	,
1395	,	,	,	,	,
1396	,	,	,	,	,
1397	,	,	,	,	,
1398	,	,	,	,	,
1399	,	,	,	,	,
1400	,	,	,	,	,
1401	,	,	,	,	,
1402	,	,	,	,	,
1403	,	,	,	,	,
1404	,	,	,	,	,
1405	,	,	,	,	,
1406	,	,	,	,	,
1407	,	,	,	,	,
1408	,	,	,	,	,
1409	,	,	,	,	,
1410	,	,	,	,	,
1411	,	,	,	,	,
1412	,	,	,	,	,
1413	,	,	,	,	,
1414	,	,	,	,	,
1415	,	,	,	,	,
1416	,	,	,	,	,
1417	,	,	,	,	,
1418	,	,	,	,	,
1419	,	,	,	,	,
1420	,	,	,	,	,
1421	,	,	,	,	,
1422	,	,	,	,	,
1423	,	,	,	,	,
1424	,	,	,	,	,
1425	,	,	,	,	,
1426	,	,	,	,	,
1427	,	,	,	,	,
1428	,	,	,	,	,
1429	,	,	,	,	,
1430	,	,	,	,	,
1431	,	,	,	,	,
1432	,	,	,	,	,
1433	,	,	,	,	,
1434	,	,	,	,	,
1435	,	,	,	,	,
1436	,	,	,	,	,
1437	,	,	,	,	,
1438	,	,	,	,	,
1439	,	,	,	,	,
1440	,	,	,	,	,
1441	,	,	,	,	,
1442	,	,	,	,	,
1443	,	,	,	,	,
1444	,	,	,	,	,
1445	,	,	,	,	,
1446	,	,	,	,	,
1447	,	,	,	,	,
1448	,	,	,	,	,
1449	,	,	,	,	,
1450	,	,	,	,	,
1451	,	,	,	,	,
1452	,	,	,	,	,
1453	,	,	,	,	,
1454	,	,	,	,	,
1455	,	,	,	,	,
1456	,	,	,	,	,
1457	,	,	,	,	,
1458	,	,	,	,	,
1459	,	,	,	,	,
1460	,	,	,	,	,
1461	,	,	,	,	,
1462	,	,	,	,	,
1463	,	,	,	,	,
1464	,	,	,	,	,
1465	,	,	,	,	,
1466	,	,	,	,	,
1467	,	,	,	,	,
1468	,	,	,	,	,
1469	,	,	,	,	,
1470	,	,	,	,	,
1471	,	,	,	,	,
1472	,	,	,	,	,
1473	,	,	,	,	,
1474	,	,	,	,	,
1475	,	,	,	,	,
1476	,	,	,	,	,
1477	,	,	,	,	,
1478	,	,	,	,	,
1479	,	,	,	,	,
1480	,	,	,	,	,
1481	,	,	,	,	,
1482	,	,	,	,	,
1483	,	,	,	,	,
1484	,	,	,	,	,
1485	,	,	,	,	,
1486	,	,	,	,	,
1487	,	,	,	,	,
1488	,	,	,	,	,
1489	,	,	,	,	,
1490	,	,	,	,	,
1491	,	,	,	,	,
1492	,	,	,	,	,
1493	,	,	,	,	,
1494	,	,	,	,	,
1495	,	,	,	,	,
1496	,	,	,	,	,
1497	,	,	,	,	,
1498	,	,	,	,	,
1499	,	,	,	,	,
1500	,	,	,	,	,
1501	,	,	,	,	,
1502	,	,	,	,	,
1503	,	,	,	,	,
1504	,	,	,	,	,
1505	,	,	,	,	,
1506	,	,	,	,	,
1507	,	,	,	,	,
1508	,	,	,	,	,
1509	,	,	,	,	,
1510	,	,	,	,	,
1511	,	,	,	,	,
1512	,	,	,	,	,
1513	,	,	,	,	,
1514	,	,	,	,	,
1515	,	,	,	,	,
1516	,	,	,	,	,
1517	,	,	,	,	,
1518	,	,	,	,	,
1519	,	,	,	,	,
1520	,	,	,	,	,
1521	,	,	,	,	,
1522	,	,	,	,	,
1523	,	,	,	,	,
1524	,	,	,	,	,
1525	,	,	,	,	,
1526	,	,	,	,	,
1527	,	,	,	,	,
1528	,	,	,	,	,
1529	,	,	,	,	,
1530	,	,	,	,	,
1531	,	,	,	,	,
1532	,	,	,	,	,
1533	,	,	,	,	,
1534	,	,	,	,	,
1535	,	,	,	,	,
1536	,	,	,	,	,
1537	,	,	,	,	,
1538	,	,	,	,	,
1539	,	,	,	,	,
1540	,	,	,	,	,
1541	,	,	,	,	,
1542	,	,	,	,	,
1543	,	,	,	,	,
1544	,	,	,	,	,
1545	,	,	,	,	,
1546	,	,	,	,	,
1547	,	,	,	,	,
1548	,	,	,	,	,
1549	,	,	,	,	,
1550	,	,	,	,	,
1551	,	,	,	,	,
1552	,	,	,	,	,
1553	,	,	,	,	,
1554	,	,	,	,	,
1555	,	,	,	,	,
1556	,	,	,	,	,
1557	,	,	,	,	,
1558	,	,	,	,	,
1559	,	,	,	,	,
1560	,	,	,	,	,
1561	,	,	,	,	,
1562	,	,	,	,	,
1563	,	,	,	,	,
1564	,	,	,	,	,
1565	,	,	,	,	,
1566	,	,	,	,	,
1567	,	,	,	,	,
1568	,	,	,	,	,
1569	,	,	,	,	,
1570	,	,	,	,	,
1571	,	,	,	,	,
1572	,	,	,	,	,
1573	,	,	,	,	,
1574	,	,	,	,	,
1575	,	,	,	,	,
1576	,	,	,	,	,
1577	,	,	,	,	,
1578	,	,	,	,	,
1579	,	,	,	,	,
1580	,	,	,	,	,
1581	,	,	,	,	,
1582	,	,	,	,	,
1583	,	,	,	,	,
1584	,	,	,	,	,
1585	,	,	,	,	,
1586	,	,	,	,	,
1587	,	,	,	,	,
1588	,	,	,	,	,
1589	,	,	,	,	,
1590	,	,	,	,	,
1591	,	,	,	,	,
1592	,	,	,	,	,
1593	,	,	,	,	,
1594	,	,	,	,	,
1595	,	,	,	,	,
1596	,	,	,	,	,
1597	,	,	,	,	,
1598	,	,	,	,	,
1599	,	,	,	,	,
1600	,	,	,	,	,
1601	,	,	,	,	,
1602	,	,	,	,	,
1603	,	,	,	,	,
1604	,	,	,	,	,
1605	,	,	,	,	,
1606	,	,	,	,	,
1607	,	,	,	,	,
1608	,	,	,	,	,
1609	,	,	,	,	,
1610	,	,	,	,	,
1611	,	,	,	,	,
1612	,	,	,	,	,
1613	,	,	,	,	,
1614	,	,	,	,	,
1615	,	,	,	,	,
1616	,	,	,	,	,
1617	,	,	,	,	,
1618	,	,	,	,	,
1619	,	,	,	,	,
1620	,	,	,	,	,
1621	,	,	,	,	,
1622	,	,	,	,	,
1623	,	,	,	,	,
1624	,	,	,	,	,
1625	,	,	,	,	,
1626	,	,	,	,	,
1627	,	,	,	,	,
1628	,	,	,	,	,
1629	,	,	,	,	,
1630	,	,	,	,	,
1631	,	,	,	,	,
1632	,	,	,	,	,
1633	,	,	,	,	,
1634	,	,	,	,	,
1635	,	,	,	,	,
1636	,	,	,	,	,
1637	,	,	,	,	,
1638	,	,	,	,	,
1639	,	,	,	,	,
1640	,	,	,	,	,
1641	,	,	,	,	,
1642	,	,	,	,	,
1643	,	,	,	,	,
1644	,	,	,	,	,
1645	,	,	,	,	,
1646	,	,	,	,	,
1647	,	,	,	,	,
1648	,	,	,	,	,
1649	,	,	,	,	,
1650	,	,	,	,	,
1651	,	,	,	,	,
1652	,	,	,	,	,
1653	,	,	,	,	,
1654	,	,	,	,	,
1655	,	,	,	,	,
1656	,	,	,	,	,
1657	,	,	,	,	,
1658	,	,	,	,	,
1659	,	,	,	,	,
1660	,	,	,	,	,
1661	,	,	,	,	,
1662	,	,	,	,	,
1663	,	,	,	,	,
1664	,	,	,	,	,
1665	,	,	,	,	,
1666	,	,	,	,	,
1667	,	,	,	,	,
1668	,	,	,	,	,
1669	,	,	,	,	,
1670	,	,	,	,	,
1671	,	,	,	,	,
1672	,	,	,	,	,
1673	,	,	,	,	,
1674	,	,	,	,	,
1675	,	,	,	,	,
1676	,	,	,	,	,
1677	,	,	,	,	,
1678	,	,	,	,	,
1679	,	,	,	,	,
1680	,	,	,	,	,
1681	,	,	,	,	,
1682	,	,	,	,	,
1683	,	,	,	,	,
1684	,	,	,	,	,
1685	,	,	,	,	,
1686	,	,	,	,	,
1687	,	,	,	,	,
1688	,	,	,	,	,
1689	,	,	,	,	,
1690	,	,	,	,	,
1691	,	,	,	,	,
1692	,	,	,	,	,
1693	,	,	,	,	,
1694	,	,	,	,	,
1695	,	,	,	,	,
1696	,	,	,	,	,
1697	,	,	,	,	,
1698	,	,	,	,	,
1699	,	,	,	,	,
1700	,	,	,	,	,
1701	,	,	,	,	,
1702	,	,	,	,	,
1703	,	,	,	,	,
1704	,	,	,	,	,
1705	,	,	,	,	,
1706	,	,	,	,	,
1707	,	,	,	,	,
1708	,	,	,	,	,
1709	,	,	,	,	,
1710	,	,	,	,	,
1711	,	,	,	,	,
1712	,	,	,	,	,
1713	,	,	,	,	,
1714	,	,	,	,	,
1715	,	,	,	,	,
1716	,	,	,	,	,
1717	,	,	,	,	,
1718	,	,	,	,	,
1719	,	,	,	,	,
1720	,	,	,	,	,
1721	,	,	,	,	,
1722	,	,	,	,	,
1723	,	,	,	,	,
1724	,	,	,	,	,
1725	,	,	,	,	,
1726	,	,	,	,	,
1727	,	,	,	,	,
1728	,	,	,	,	,
1729	,	,	,	,	,
1730	,	,	,	,	,
1731	,	,	,	,	,
1732	,	,	,	,	,
1733	,	,	,	,	,
1734	,	,	,	,	,
1735	,	,	,	,	,
1736	,	,	,	,	,
1737	,	,	,	,	,
1738	,	,	,	,	,
1739	,	,	,	,	,
1740	,	,	,	,	,
1741	,	,	,	,	,
1742	,	,	,	,	,
1743	,	,	,	,	,
1744	,	,	,	,	,
1745	,	,	,	,	,
1746	,	,	,	,	,
1747	,	,	,	,	,
1748	,	,	,	,	,
1749	,	,	,	,	,
1750	,	,	,	,	,
1751	,	,	,	,	,
1752	,	,	,	,	,
1753	,	,	,	,	,
1754	,	,	,	,	,
1755	,	,	,	,	,
1756	,	,	,	,	,
1757	,	,	,	,	,
1758	,	,	,	,	,
1759	,	,	,	,	,
1760	,	,	,	,	,
1761	,	,	,	,	,
1762	,	,	,	,	,
1763	,	,	,	,	,
1764	,	,	,	,	,
1765	,	,	,	,	,
1766	,	,	,	,	,
1767	,	,	,	,	,
1768	,	,	,	,	,
1769	,	,	,	,	,
1770	,	,	,	,	,
1771	,	,	,	,	,
1772	,	,	,	,	,
1773	,	,	,	,	,
1774	,	,	,	,	,
1775	,	,	,	,	,
1776	,	,	,	,	,
1777	,	,	,	,	,
1778	,	,	,	,	,
1779	,	,	,	,	,
1780	,	,	,	,	,
1781	,	,	,	,	,
1782	,	,	,	,	,
1783	,	,	,	,	,
1784	,	,	,	,	,
1785	,	,	,	,	,
1786	,	,	,	,	,
1787	,	,	,	,	,
1788	,	,	,	,	,
1789	,	,	,	,	,
1790	,	,	,	,	,
1791	,	,	,	,	,
1792	,	,	,	,	,
1793	,	,	,	,	,
1794	,	,	,	,	,
1795	,	,	,	,	,
1796	,	,	,	,	,
1797	,	,	,	,	,
1798	,	,	,	,	,
1799	,	,	,	,	,
1800	,	,	,	,	,
1801	,	,	,	,	,
1802	,	,	,	,	,
1803	,	,	,	,	,
1804	,	,	,	,	,
1805	,	,	,	,	,
1806	,	,	,	,	,
1807	,	,	,	,	,
1808	,	,	,	,	,
1809	,	,	,	,	,
1810	,	,	,	,	,
1811	,	,	,	,	,
1812	,	,	,	,	,
1813	,	,	,	,	,
1814	,	,	,	,	,
1815	,	,	,	,	,
1816	,	,	,	,	,
1817	,	,	,	,	,
1818	,	,	,	,	,
1819	,	,	,	,	,
1820	,	,	,	,	,
1821	,	,	,	,	,
1822	,	,	,	,	,
1823	,	,	,	,	,
1824	,	,	,	,	,
1825	,	,	,	,	,
1826	,	,	,	,	,
1827	,	,	,	,	,
1828	,	,	,	,	,
1829	,	,	,	,	,
1830	,	,	,	,	,
1831	,	,	,	,	,
1832	,	,	,	,	,
1833	,	,	,	,	,
1834	,	,	,	,	,
1835	,	,	,	,	,
1836	,	,	,	,	,
1837	,	,	,	,	,
1838	,	,	,	,	,
1839	,	,	,	,	,
1840	,	,	,	,	,
1841	,	,	,	,	,
1842	,	,	,	,	,
1843	,	,	,	,	,
1844	,	,	,	,	,
1845	,	,	,	,	,
1846	,	,	,	,	,
1847	,	,	,	,	,
1848	,	,	,	,	,
1849	,	,	,	,	,
1850	,	,	,	,	,
1851	,	,	,	,	,
1852	,	,	,	,	,
1853	,	,	,	,	,
1854	,	,	,	,	,
1855	,	,	,	,	,
1856	,	,	,	,	,
1857	,	,	,	,	,
1858	,	,	,	,	,
1859	,	,	,	,	,
1860	,	,	,	,	,
1861	,	,	,	,	,
1862	,	,	,	,	,
1863	,	,	,	,	,
1864	,	,	,	,	,
1865	,	,	,	,	,
1866	,	,	,	,	,
1867	,	,	,	,	,
1868	,	,	,	,	,
1869	,	,	,	,	,
1870	,	,	,	,	,
1871	,	,	,	,	,
1872	,	,	,	,	,
1873	,	,	,	,	,
1874	,	,	,	,	,
1875	,	,	,	,	,
1876	,	,	,	,	,
1877	,	,	,	,	,
1878	,	,	,	,	,
1879	,	,	,	,	,
1880	,	,	,	,	,
1881	,	,	,	,	,
1882	,	,	,	,	,
1883	,	,	,	,	,
1884	,	,	,	,	,
1885	,	,	,	,	,
1886	,	,	,	,	,
1887	,	,	,	,	,
1888	,	,	,	,	,
1889	,	,	,	,	,
1890	,	,	,	,	,
1891	,	,	,	,	,
1892	,	,	,	,	,
1893	,	,	,	,	,
1894	,	,	,	,	,
1895	,	,	,	,	,
1896	,	,	,	,	,
1897	,	,	,	,	,
1898	,	,	,	,	,
1899	,	,	,	,	,
1900	,	,	,	,	,
1901	,	,	,	,	,
1902	,	,	,	,	,
1903	,	,	,	,	,
1904	,	,	,	,	,
1905	,	,	,	,	,
1906	,	,	,	,	,
1907	,	,	,	,	,
1908	,	,	,	,	,
1909	,	,	,	,	,
1910	,	,	,	,	,
1911	,	,	,	,	,
1912	,	,	,	,	,
1913	,	,	,	,	,
1914	,	,	,	,	,
1915	,	,	,	,	,
1916	,	,	,	,	,
1917	,	,	,	,	,
1918	,	,	,	,	,
1919	,	,	,	,	,
1920	,	,	,	,	,
1921	,	,	,	,	,
1922	,	,	,	,	,
1923	,	,	,	,	,
1924	,	,	,	,	,
1925	,	,	,	,	,
1926	,	,	,	,	,
1927	,	,	,	,	,
1928	,	,	,	,	,
1929	,	,	,	,	,
1930	,	,	,	,	,
1931	,	,	,	,	,
1932	,	,	,	,	,
1933	,	,	,	,	,
1934	,	,	,	,	,
1935	,	,	,	,	,
1936	,	,	,	,	,
1937	,	,	,	,	,
1938	,	,	,	,	,
1939	,	,	,	,	,
1940	,	,	,	,	,
1941	,	,	,	,	,
1942	,	,	,	,	,
1943	,	,	,	,	,
1944	,	,	,	,	,
1945	,	,	,	,	,
1946	,	,	,	,	,
1947	,	,	,	,	,
1948	,	,	,	,	,
1949	,	,	,	,	,
1950	,	,	,	,	,
1951	,	,	,	,	,
1952	,	,	,	,	,
1953	,	,	,	,	,
1954	,	,	,	,	,
1955	,	,	,	,	,
1956	,	,	,	,	,
1957	,	,	,	,	,
1958	,	,	,	,	,
1959	,	,	,	,	,
1960	,	,	,	,	,
1961	,	,	,	,	,
1962	,	,	,	,	,
1963	,	,	,	,	,
1964	,	,	,	,	,
1965	,	,	,	,	,
1966	,	,	,	,	,
1967	,	,	,	,	,
1968	,	,	,	,	,
1969	,	,	,	,	,
1970	,	,	,	,	,
1971	,	,	,	,	,
1972	,	,	,	,	,
1973	,	,	,	,	,
1974	,	,	,	,	,
1975	,	,	,	,	,
1976	,	,	,	,	,
1977	,	,	,	,	,
1978	,	,	,	,	,
1979	,	,	,	,	,
1980	,	,	,	,	,
1981	,	,	,	,	,
1982	,	,	,	,	,
1983	,	,	,	,	,
1984	,	,	,	,	,
1985	,	,	,	,	,
1986	,	,	,	,	,
1987	,	,	,	,	,
1988	,	,	,	,	,
1989	,	,	,	,	,
1990	,	,	,	,	,
1991	,	,	,	,	,
1992	,	,	,	,	,
1993	,	,	,	,	,
1994	,	,	,	,	,
1995	,	,	,	,	,
1996	,	,	,	,	,
1997	,	,	,	,	,
1998	,	,	,	,	,
1999	,	,	,	,	,
[truncated: 13,001 more rows]
