# Supplementary material for: ParB spreading on DNA requires cytidine triphosphate in vitro
Source: eLife. 2020 Feb 20;9:e53515. doi: 10.7554/eLife.53515 (PMC7053999; doi:10.7554/eLife.53515)
Supplement: Figure 2—figure supplement 2—source data 1. [file elife-53515-fig2-figsupp2-data1.zip › Source_data_Figure2_figure_supplement2/Figure2_figure_supplement2_panelB/Fig2_supp2_panelB.xlsx]

## Sheet: FORMAT
	sample ID #1	sample ID #2	sample ID #3
data point	time point (sec), wavelength shift (nm)	time point (sec), wavelength shift (nm)	time point (sec), wavelength shift (nm)
1
2
3
.
.
.

## Sheet: Fig2_supp2_panelB_rep1
	169 bp closed parS DNA ParB CTP-dissociation to buffer only	169 bp closed parS DNA ParB CTP-dissociation to buffer with CTP
1	0.000, 0.019	0.000, 0.023
2	0.200, 0.020	0.200, 0.023
3	0.400, 0.020	0.400, 0.022
4	0.600, 0.020	0.600, 0.021
5	0.800, 0.020	0.800, 0.021
6	1.000, 0.020	1.000, 0.020
7	1.200, 0.019	1.200, 0.019
8	1.400, 0.019	1.400, 0.018
9	1.600, 0.019	1.600, 0.018
10	1.800, 0.018	1.800, 0.017
11	2.000, 0.018	2.000, 0.016
12	2.200, 0.017	2.200, 0.016
13	2.400, 0.017	2.400, 0.015
14	2.600, 0.016	2.600, 0.015
15	2.800, 0.016	2.800, 0.015
16	3.000, 0.016	3.000, 0.015
17	3.200, 0.016	3.200, 0.014
18	3.400, 0.016	3.400, 0.014
19	3.600, 0.015	3.600, 0.014
20	3.800, 0.015	3.800, 0.013
21	4.000, 0.015	4.000, 0.013
22	4.200, 0.014	4.200, 0.012
23	4.400, 0.014	4.400, 0.012
24	4.600, 0.013	4.600, 0.011
25	4.800, 0.013	4.800, 0.011
26	5.000, 0.012	5.000, 0.011
27	5.200, 0.012	5.200, 0.010
28	5.400, 0.012	5.400, 0.010
29	5.600, 0.012	5.600, 0.010
30	5.800, 0.011	5.800, 0.010
31	6.000, 0.011	6.000, 0.010
32	6.200, 0.011	6.200, 0.010
33	6.400, 0.010	6.400, 0.009
34	6.600, 0.010	6.600, 0.009
35	6.800, 0.010	6.800, 0.009
36	7.000, 0.010	7.000, 0.008
37	7.200, 0.010	7.200, 0.008
38	7.400, 0.010	7.400, 0.008
39	7.600, 0.010	7.600, 0.008
40	7.800, 0.010	7.800, 0.008
41	8.000, 0.009	8.000, 0.008
42	8.200, 0.009	8.200, 0.008
43	8.400, 0.009	8.400, 0.009
44	8.600, 0.009	8.600, 0.009
45	8.800, 0.009	8.800, 0.009
46	9.000, 0.009	9.000, 0.009
47	9.200, 0.009	9.200, 0.009
48	9.400, 0.009	9.400, 0.009
49	9.600, 0.009	9.600, 0.009
50	9.800, 0.009	9.800, 0.008
51	10.000, 0.009	10.000, 0.008
52	10.200, 0.009	10.200, 0.007
53	10.400, 0.009	10.400, 0.007
54	10.600, 0.009	10.600, 0.006
55	10.800, 0.009	10.800, 0.005
56	11.000, 0.009	11.000, 0.004
57	11.200, 0.009	11.200, 0.004
58	11.400, 0.008	11.400, 0.004
59	11.600, 0.008	11.600, 0.003
60	11.800, 0.008	11.800, 0.003
61	12.000, 0.008	12.000, 0.003
62	12.200, 0.008	12.200, 0.003
63	12.400, 0.008	12.400, 0.003
64	12.600, 0.008	12.600, 0.003
65	12.800, 0.008	12.800, 0.003
66	13.000, 0.007	13.000, 0.003
67	13.200, 0.007	13.200, 0.003
68	13.400, 0.007	13.400, 0.004
69	13.600, 0.006	13.600, 0.004
70	13.800, 0.006	13.800, 0.004
71	14.000, 0.006	14.000, 0.005
72	14.200, 0.006	14.200, 0.005
73	14.400, 0.006	14.400, 0.005
74	14.600, 0.006	14.600, 0.005
75	14.800, 0.006	14.800, 0.004
76	15.000, 0.006	15.000, 0.004
77	15.200, 0.006	15.200, 0.004
78	15.400, 0.006	15.400, 0.004
79	15.600, 0.006	15.600, 0.003
80	15.800, 0.006	15.800, 0.003
81	16.000, 0.006	16.000, 0.003
82	16.200, 0.007	16.200, 0.002
83	16.400, 0.006	16.400, 0.002
84	16.600, 0.006	16.600, 0.002
85	16.800, 0.006	16.800, 0.002
86	17.000, 0.005	17.000, 0.002
87	17.200, 0.005	17.200, 0.002
88	17.400, 0.005	17.400, 0.002
89	17.600, 0.004	17.600, 0.002
90	17.800, 0.004	17.800, 0.002
91	18.000, 0.003	18.000, 0.003
92	18.200, 0.003	18.200, 0.003
93	18.400, 0.002	18.400, 0.003
94	18.600, 0.002	18.600, 0.003
95	18.800, 0.002	18.800, 0.003
96	19.000, 0.001	19.000, 0.003
97	19.200, 0.001	19.200, 0.003
98	19.400, 0.001	19.400, 0.003
99	19.600, 0.001	19.600, 0.003
100	19.800, 0.002	19.800, 0.003
101	20.000, 0.002	20.000, 0.003
102	20.200, 0.002	20.200, 0.003
103	20.400, 0.002	20.400, 0.003
104	20.600, 0.002	20.600, 0.003
105	20.800, 0.002	20.800, 0.003
106	21.000, 0.002	21.000, 0.002
107	21.200, 0.002	21.200, 0.002
108	21.400, 0.002	21.400, 0.002
109	21.600, 0.002	21.600, 0.002
110	21.800, 0.002	21.800, 0.002
111	22.000, 0.002	22.000, 0.002
112	22.200, 0.001	22.200, 0.002
113	22.400, 0.001	22.400, 0.002
114	22.600, 0.001	22.600, 0.002
115	22.800, 0.001	22.800, 0.002
116	23.000, 0.001	23.000, 0.002
117	23.200, 0.001	23.200, 0.002
118	23.400, 0.001	23.400, 0.002
119	23.600, 0.001	23.600, 0.002
120	23.800, 0.001	23.800, 0.002
121	24.000, 0.001	24.000, 0.001
122	24.200, 0.002	24.200, 0.001
123	24.400, 0.002	24.400, 0.001
124	24.600, 0.002	24.600, 0.001
125	24.800, 0.002	24.800, 0.001
126	25.000, 0.001	25.000, 0.001
127	25.200, 0.001	25.200, 0.001
128	25.400, 0.001	25.400, 0.000
129	25.600, 0.001	25.600, 0.000
130	25.800, 0.001	25.800, 0.000
131	26.000, 0.001	26.000, 0.000
132	26.200, 0.001	26.200, 0.000
133	26.400, 0.001	26.400, 0.000
134	26.600, 0.001	26.600, -0.000
135	26.800, 0.000	26.800, -0.000
136	27.000, 0.000	27.000, -0.000
137	27.200, 0.001	27.200, 0.000
138	27.400, 0.001	27.400, 0.000
139	27.600, 0.001	27.600, 0.000
140	27.800, 0.001	27.800, 0.000
141	28.000, 0.001	28.000, 0.000
142	28.200, 0.001	28.200, 0.000
143	28.400, 0.000	28.400, 0.000
144	28.600, 0.000	28.600, 0.000
145	28.800, -0.000	28.800, 0.000
146	29.000, -0.000	29.000, -0.000
147	29.200, -0.001	29.200, -0.000
148	29.400, -0.001	29.400, -0.000
149	29.600, -0.001	29.600, -0.000
150	29.800, -0.001	29.800, -0.001
151	30.000, 0.000	30.000, 0.000
152	30.200, 0.009	30.200, 0.010
153	30.400, 0.021	30.400, 0.021
154	30.600, 0.033	30.600, 0.034
155	30.800, 0.048	30.800, 0.048
156	31.000, 0.063	31.000, 0.063
157	31.200, 0.079	31.200, 0.079
158	31.400, 0.096	31.400, 0.096
159	31.600, 0.114	31.600, 0.113
160	31.800, 0.131	31.800, 0.130
161	32.000, 0.147	32.000, 0.146
162	32.200, 0.163	32.200, 0.161
163	32.400, 0.178	32.400, 0.176
164	32.600, 0.193	32.600, 0.190
165	32.800, 0.208	32.800, 0.204
166	33.000, 0.222	33.000, 0.218
167	33.200, 0.237	33.200, 0.232
168	33.400, 0.252	33.400, 0.245
169	33.600, 0.266	33.600, 0.259
170	33.800, 0.280	33.800, 0.272
171	34.000, 0.294	34.000, 0.286
172	34.200, 0.308	34.200, 0.299
173	34.400, 0.321	34.400, 0.312
174	34.600, 0.335	34.600, 0.325
175	34.800, 0.348	34.800, 0.338
176	35.000, 0.361	35.000, 0.351
177	35.200, 0.375	35.200, 0.364
178	35.400, 0.388	35.400, 0.377
179	35.600, 0.401	35.600, 0.390
180	35.800, 0.414	35.800, 0.402
181	36.000, 0.428	36.000, 0.415
182	36.200, 0.441	36.200, 0.427
183	36.400, 0.454	36.400, 0.439
184	36.600, 0.468	36.600, 0.451
185	36.800, 0.482	36.800, 0.463
186	37.000, 0.495	37.000, 0.475
187	37.200, 0.508	37.200, 0.487
188	37.400, 0.521	37.400, 0.499
189	37.600, 0.534	37.600, 0.511
190	37.800, 0.546	37.800, 0.523
191	38.000, 0.559	38.000, 0.534
192	38.200, 0.571	38.200, 0.546
193	38.400, 0.584	38.400, 0.558
194	38.600, 0.596	38.600, 0.570
195	38.800, 0.608	38.800, 0.581
196	39.000, 0.619	39.000, 0.593
197	39.200, 0.631	39.200, 0.604
198	39.400, 0.643	39.400, 0.616
199	39.600, 0.654	39.600, 0.627
200	39.800, 0.666	39.800, 0.638
201	40.000, 0.678	40.000, 0.649
202	40.200, 0.690	40.200, 0.660
203	40.400, 0.701	40.400, 0.670
204	40.600, 0.713	40.600, 0.681
205	40.800, 0.725	40.800, 0.691
206	41.000, 0.736	41.000, 0.702
207	41.200, 0.748	41.200, 0.712
208	41.400, 0.759	41.400, 0.722
209	41.600, 0.770	41.600, 0.733
210	41.800, 0.781	41.800, 0.743
211	42.000, 0.793	42.000, 0.753
212	42.200, 0.804	42.200, 0.764
213	42.400, 0.814	42.400, 0.774
214	42.600, 0.825	42.600, 0.785
215	42.800, 0.836	42.800, 0.795
216	43.000, 0.847	43.000, 0.806
217	43.200, 0.857	43.200, 0.816
218	43.400, 0.868	43.400, 0.826
219	43.600, 0.878	43.600, 0.836
220	43.800, 0.888	43.800, 0.846
221	44.000, 0.898	44.000, 0.856
222	44.200, 0.908	44.200, 0.865
223	44.400, 0.918	44.400, 0.875
224	44.600, 0.928	44.600, 0.885
225	44.800, 0.938	44.800, 0.894
226	45.000, 0.948	45.000, 0.904
227	45.200, 0.958	45.200, 0.913
228	45.400, 0.969	45.400, 0.923
229	45.600, 0.979	45.600, 0.932
230	45.800, 0.989	45.800, 0.941
231	46.000, 0.999	46.000, 0.950
232	46.200, 1.009	46.200, 0.960
233	46.400, 1.018	46.400, 0.969
234	46.600, 1.028	46.600, 0.978
235	46.800, 1.038	46.800, 0.987
236	47.000, 1.047	47.000, 0.996
237	47.200, 1.057	47.200, 1.005
238	47.400, 1.066	47.400, 1.014
239	47.600, 1.075	47.600, 1.023
240	47.800, 1.084	47.800, 1.031
241	48.000, 1.093	48.000, 1.040
242	48.200, 1.102	48.200, 1.049
243	48.400, 1.111	48.400, 1.058
244	48.600, 1.120	48.600, 1.066
245	48.800, 1.129	48.800, 1.075
246	49.000, 1.137	49.000, 1.083
247	49.200, 1.146	49.200, 1.092
248	49.400, 1.155	49.400, 1.100
249	49.600, 1.164	49.600, 1.108
250	49.800, 1.173	49.800, 1.116
251	50.000, 1.182	50.000, 1.125
252	50.200, 1.191	50.200, 1.133
253	50.400, 1.200	50.400, 1.141
254	50.600, 1.209	50.600, 1.150
255	50.800, 1.218	50.800, 1.158
256	51.000, 1.227	51.000, 1.166
257	51.200, 1.236	51.200, 1.174
258	51.400, 1.244	51.400, 1.182
259	51.600, 1.252	51.600, 1.190
260	51.800, 1.260	51.800, 1.197
261	52.000, 1.268	52.000, 1.205
262	52.200, 1.276	52.200, 1.212
263	52.400, 1.284	52.400, 1.220
264	52.600, 1.291	52.600, 1.227
265	52.800, 1.299	52.800, 1.235
266	53.000, 1.306	53.000, 1.242
267	53.200, 1.313	53.200, 1.250
268	53.400, 1.321	53.400, 1.257
269	53.600, 1.328	53.600, 1.264
270	53.800, 1.336	53.800, 1.272
271	54.000, 1.343	54.000, 1.279
272	54.200, 1.351	54.200, 1.286
273	54.400, 1.359	54.400, 1.294
274	54.600, 1.367	54.600, 1.302
275	54.800, 1.374	54.800, 1.309
276	55.000, 1.382	55.000, 1.316
277	55.200, 1.389	55.200, 1.323
278	55.400, 1.397	55.400, 1.330
279	55.600, 1.404	55.600, 1.337
280	55.800, 1.411	55.800, 1.344
281	56.000, 1.418	56.000, 1.350
282	56.200, 1.426	56.200, 1.357
283	56.400, 1.433	56.400, 1.363
284	56.600, 1.441	56.600, 1.370
285	56.800, 1.448	56.800, 1.377
286	57.000, 1.455	57.000, 1.383
287	57.200, 1.462	57.200, 1.390
288	57.400, 1.469	57.400, 1.396
289	57.600, 1.476	57.600, 1.403
290	57.800, 1.483	57.800, 1.409
291	58.000, 1.490	58.000, 1.415
292	58.200, 1.496	58.200, 1.422
293	58.400, 1.503	58.400, 1.429
294	58.600, 1.510	58.600, 1.435
295	58.800, 1.517	58.800, 1.442
296	59.000, 1.523	59.000, 1.448
297	59.200, 1.530	59.200, 1.454
298	59.400, 1.537	59.400, 1.461
299	59.600, 1.543	59.600, 1.467
300	59.800, 1.549	59.800, 1.474
301	60.000, 1.556	60.000, 1.480
302	60.200, 1.562	60.200, 1.487
303	60.400, 1.568	60.400, 1.493
304	60.600, 1.574	60.600, 1.500
305	60.800, 1.580	60.800, 1.506
306	61.000, 1.586	61.000, 1.513
307	61.200, 1.592	61.200, 1.519
308	61.400, 1.597	61.400, 1.524
309	61.600, 1.603	61.600, 1.530
310	61.800, 1.609	61.800, 1.536
311	62.000, 1.615	62.000, 1.541
312	62.200, 1.621	62.200, 1.547
313	62.400, 1.627	62.400, 1.552
314	62.600, 1.633	62.600, 1.557
315	62.800, 1.639	62.800, 1.563
316	63.000, 1.646	63.000, 1.568
317	63.200, 1.652	63.200, 1.573
318	63.400, 1.657	63.400, 1.579
319	63.600, 1.663	63.600, 1.585
320	63.800, 1.669	63.800, 1.590
321	64.000, 1.675	64.000, 1.596
322	64.200, 1.680	64.200, 1.601
323	64.400, 1.686	64.400, 1.607
324	64.600, 1.691	64.600, 1.612
325	64.800, 1.696	64.800, 1.618
326	65.000, 1.702	65.000, 1.623
327	65.200, 1.707	65.200, 1.629
328	65.400, 1.712	65.400, 1.634
329	65.600, 1.717	65.600, 1.640
330	65.800, 1.723	65.800, 1.645
331	66.000, 1.728	66.000, 1.650
332	66.200, 1.734	66.200, 1.655
333	66.400, 1.739	66.400, 1.660
334	66.600, 1.744	66.600, 1.665
335	66.800, 1.749	66.800, 1.670
336	67.000, 1.754	67.000, 1.676
337	67.200, 1.759	67.200, 1.681
338	67.400, 1.764	67.400, 1.686
339	67.600, 1.769	67.600, 1.691
340	67.800, 1.774	67.800, 1.696
341	68.000, 1.779	68.000, 1.700
342	68.200, 1.784	68.200, 1.705
343	68.400, 1.788	68.400, 1.710
344	68.600, 1.793	68.600, 1.715
345	68.800, 1.798	68.800, 1.720
346	69.000, 1.803	69.000, 1.725
347	69.200, 1.807	69.200, 1.729
348	69.400, 1.812	69.400, 1.734
349	69.600, 1.817	69.600, 1.738
350	69.800, 1.821	69.800, 1.742
351	70.000, 1.826	70.000, 1.747
352	70.200, 1.830	70.200, 1.751
353	70.400, 1.835	70.400, 1.755
354	70.600, 1.840	70.600, 1.759
355	70.800, 1.844	70.800, 1.763
356	71.000, 1.849	71.000, 1.767
357	71.200, 1.853	71.200, 1.771
358	71.400, 1.858	71.400, 1.775
359	71.600, 1.862	71.600, 1.779
360	71.800, 1.866	71.800, 1.783
361	72.000, 1.871	72.000, 1.787
362	72.200, 1.875	72.200, 1.791
363	72.400, 1.879	72.400, 1.795
364	72.600, 1.883	72.600, 1.799
365	72.800, 1.887	72.800, 1.803
366	73.000, 1.892	73.000, 1.807
367	73.200, 1.896	73.200, 1.811
368	73.400, 1.900	73.400, 1.816
369	73.600, 1.904	73.600, 1.820
370	73.800, 1.908	73.800, 1.824
371	74.000, 1.912	74.000, 1.829
372	74.200, 1.916	74.200, 1.833
373	74.400, 1.921	74.400, 1.837
374	74.600, 1.924	74.600, 1.841
375	74.800, 1.928	74.800, 1.845
376	75.000, 1.932	75.000, 1.849
377	75.200, 1.936	75.200, 1.853
378	75.400, 1.940	75.400, 1.857
379	75.600, 1.944	75.600, 1.860
380	75.800, 1.947	75.800, 1.864
381	76.000, 1.951	76.000, 1.868
382	76.200, 1.954	76.200, 1.872
383	76.400, 1.958	76.400, 1.876
384	76.600, 1.961	76.600, 1.880
385	76.800, 1.965	76.800, 1.883
386	77.000, 1.969	77.000, 1.887
387	77.200, 1.972	77.200, 1.891
388	77.400, 1.976	77.400, 1.894
389	77.600, 1.980	77.600, 1.898
390	77.800, 1.984	77.800, 1.902
391	78.000, 1.987	78.000, 1.905
392	78.200, 1.991	78.200, 1.909
393	78.400, 1.994	78.400, 1.912
394	78.600, 1.998	78.600, 1.916
395	78.800, 2.001	78.800, 1.919
396	79.000, 2.005	79.000, 1.922
397	79.200, 2.008	79.200, 1.925
398	79.400, 2.012	79.400, 1.928
399	79.600, 2.015	79.600, 1.932
400	79.800, 2.018	79.800, 1.935
401	80.000, 2.022	80.000, 1.938
402	80.200, 2.025	80.200, 1.942
403	80.400, 2.028	80.400, 1.945
404	80.600, 2.031	80.600, 1.948
405	80.800, 2.034	80.800, 1.951
406	81.000, 2.037	81.000, 1.954
407	81.200, 2.040	81.200, 1.957
408	81.400, 2.042	81.400, 1.960
409	81.600, 2.045	81.600, 1.963
410	81.800, 2.047	81.800, 1.966
411	82.000, 2.050	82.000, 1.969
412	82.200, 2.053	82.200, 1.972
413	82.400, 2.056	82.400, 1.975
414	82.600, 2.059	82.600, 1.978
415	82.800, 2.062	82.800, 1.980
416	83.000, 2.065	83.000, 1.983
417	83.200, 2.069	83.200, 1.987
418	83.400, 2.072	83.400, 1.990
419	83.600, 2.075	83.600, 1.993
420	83.800, 2.079	83.800, 1.996
421	84.000, 2.082	84.000, 2.000
422	84.200, 2.085	84.200, 2.003
423	84.400, 2.089	84.400, 2.007
424	84.600, 2.092	84.600, 2.010
425	84.800, 2.095	84.800, 2.013
426	85.000, 2.098	85.000, 2.016
427	85.200, 2.100	85.200, 2.019
428	85.400, 2.103	85.400, 2.021
429	85.600, 2.105	85.600, 2.024
430	85.800, 2.108	85.800, 2.026
431	86.000, 2.110	86.000, 2.028
432	86.200, 2.113	86.200, 2.031
433	86.400, 2.115	86.400, 2.033
434	86.600, 2.118	86.600, 2.035
435	86.800, 2.120	86.800, 2.038
436	87.000, 2.123	87.000, 2.040
437	87.200, 2.125	87.200, 2.043
438	87.400, 2.128	87.400, 2.046
439	87.600, 2.130	87.600, 2.049
440	87.800, 2.133	87.800, 2.052
441	88.000, 2.135	88.000, 2.055
442	88.200, 2.137	88.200, 2.058
443	88.400, 2.139	88.400, 2.060
444	88.600, 2.142	88.600, 2.063
445	88.800, 2.144	88.800, 2.066
446	89.000, 2.146	89.000, 2.068
447	89.200, 2.148	89.200, 2.070
448	89.400, 2.150	89.400, 2.073
449	89.600, 2.153	89.600, 2.075
450	89.800, 2.155	89.800, 2.077
451	90.000, 2.157	90.000, 2.080
452	90.200, 2.159	90.200, 2.082
453	90.400, 2.161	90.400, 2.085
454	90.600, 2.164	90.600, 2.087
455	90.800, 2.166	90.800, 2.090
456	91.000, 2.168	91.000, 2.093
457	91.200, 2.170	91.200, 2.095
458	91.400, 2.172	91.400, 2.098
459	91.600, 2.174	91.600, 2.101
460	91.800, 2.176	91.800, 2.103
461	92.000, 2.178	92.000, 2.105
462	92.200, 2.179	92.200, 2.107
463	92.400, 2.181	92.400, 2.110
464	92.600, 2.183	92.600, 2.112
465	92.800, 2.184	92.800, 2.114
466	93.000, 2.186	93.000, 2.116
467	93.200, 2.188	93.200, 2.118
468	93.400, 2.190	93.400, 2.119
469	93.600, 2.192	93.600, 2.121
470	93.800, 2.194	93.800, 2.123
471	94.000, 2.196	94.000, 2.125
472	94.200, 2.198	94.200, 2.126
473	94.400, 2.200	94.400, 2.128
474	94.600, 2.202	94.600, 2.130
475	94.800, 2.204	94.800, 2.131
476	95.000, 2.206	95.000, 2.133
477	95.200, 2.208	95.200, 2.135
478	95.400, 2.210	95.400, 2.137
479	95.600, 2.212	95.600, 2.139
480	95.800, 2.213	95.800, 2.141
481	96.000, 2.215	96.000, 2.143
482	96.200, 2.216	96.200, 2.145
483	96.400, 2.218	96.400, 2.147
484	96.600, 2.220	96.600, 2.149
485	96.800, 2.221	96.800, 2.151
486	97.000, 2.223	97.000, 2.153
487	97.200, 2.225	97.200, 2.155
488	97.400, 2.227	97.400, 2.156
489	97.600, 2.228	97.600, 2.158
490	97.800, 2.230	97.800, 2.160
491	98.000, 2.232	98.000, 2.162
492	98.200, 2.234	98.200, 2.163
493	98.400, 2.236	98.400, 2.165
494	98.600, 2.238	98.600, 2.167
495	98.800, 2.239	98.800, 2.169
496	99.000, 2.241	99.000, 2.171
497	99.200, 2.242	99.200, 2.173
498	99.400, 2.243	99.400, 2.175
499	99.600, 2.245	99.600, 2.177
500	99.800, 2.246	99.800, 2.179
501	100.000, 2.247	100.000, 2.181
502	100.200, 2.248	100.200, 2.183
503	100.400, 2.249	100.400, 2.184
504	100.600, 2.251	100.600, 2.186
505	100.800, 2.252	100.800, 2.188
506	101.000, 2.254	101.000, 2.189
507	101.200, 2.256	101.200, 2.191
508	101.400, 2.257	101.400, 2.192
509	101.600, 2.259	101.600, 2.194
510	101.800, 2.261	101.800, 2.196
511	102.000, 2.263	102.000, 2.197
512	102.200, 2.264	102.200, 2.199
513	102.400, 2.266	102.400, 2.201
514	102.600, 2.267	102.600, 2.203
515	102.800, 2.269	102.800, 2.204
516	103.000, 2.270	103.000, 2.206
517	103.200, 2.271	103.200, 2.207
518	103.400, 2.272	103.400, 2.208
519	103.600, 2.274	103.600, 2.209
520	103.800, 2.275	103.800, 2.210
521	104.000, 2.277	104.000, 2.211
522	104.200, 2.278	104.200, 2.213
523	104.400, 2.279	104.400, 2.214
524	104.600, 2.281	104.600, 2.215
525	104.800, 2.283	104.800, 2.216
526	105.000, 2.284	105.000, 2.217
527	105.200, 2.286	105.200, 2.218
528	105.400, 2.288	105.400, 2.220
529	105.600, 2.289	105.600, 2.221
530	105.800, 2.290	105.800, 2.223
531	106.000, 2.291	106.000, 2.224
532	106.200, 2.292	106.200, 2.226
533	106.400, 2.293	106.400, 2.227
534	106.600, 2.294	106.600, 2.228
535	106.800, 2.295	106.800, 2.229
536	107.000, 2.296	107.000, 2.231
537	107.200, 2.297	107.200, 2.232
538	107.400, 2.298	107.400, 2.234
539	107.600, 2.299	107.600, 2.235
540	107.800, 2.300	107.800, 2.237
541	108.000, 2.301	108.000, 2.238
542	108.200, 2.302	108.200, 2.239
543	108.400, 2.303	108.400, 2.241
544	108.600, 2.304	108.600, 2.242
545	108.800, 2.305	108.800, 2.243
546	109.000, 2.306	109.000, 2.245
547	109.200, 2.308	109.200, 2.246
548	109.400, 2.308	109.400, 2.247
549	109.600, 2.309	109.600, 2.248
550	109.800, 2.311	109.800, 2.249
551	110.000, 2.312	110.000, 2.250
552	110.200, 2.313	110.200, 2.251
553	110.400, 2.314	110.400, 2.252
554	110.600, 2.315	110.600, 2.253
555	110.800, 2.316	110.800, 2.254
556	111.000, 2.317	111.000, 2.255
557	111.200, 2.317	111.200, 2.256
558	111.400, 2.318	111.400, 2.257
559	111.600, 2.319	111.600, 2.259
560	111.800, 2.320	111.800, 2.260
561	112.000, 2.321	112.000, 2.261
562	112.200, 2.322	112.200, 2.262
563	112.400, 2.323	112.400, 2.263
564	112.600, 2.324	112.600, 2.264
565	112.800, 2.325	112.800, 2.265
566	113.000, 2.326	113.000, 2.266
567	113.200, 2.327	113.200, 2.267
568	113.400, 2.328	113.400, 2.268
569	113.600, 2.329	113.600, 2.269
570	113.800, 2.330	113.800, 2.270
571	114.000, 2.331	114.000, 2.271
572	114.200, 2.333	114.200, 2.272
573	114.400, 2.334	114.400, 2.274
574	114.600, 2.334	114.600, 2.275
575	114.800, 2.335	114.800, 2.276
576	115.000, 2.336	115.000, 2.277
577	115.200, 2.337	115.200, 2.277
578	115.400, 2.337	115.400, 2.278
579	115.600, 2.338	115.600, 2.279
580	115.800, 2.339	115.800, 2.280
581	116.000, 2.339	116.000, 2.281
582	116.200, 2.340	116.200, 2.282
583	116.400, 2.341	116.400, 2.282
584	116.600, 2.341	116.600, 2.283
585	116.800, 2.342	116.800, 2.284
586	117.000, 2.343	117.000, 2.285
587	117.200, 2.343	117.200, 2.285
588	117.400, 2.344	117.400, 2.287
589	117.600, 2.345	117.600, 2.288
590	117.800, 2.346	117.800, 2.289
591	118.000, 2.346	118.000, 2.291
592	118.200, 2.347	118.200, 2.292
593	118.400, 2.348	118.400, 2.293
594	118.600, 2.349	118.600, 2.294
595	118.800, 2.349	118.800, 2.294
596	119.000, 2.350	119.000, 2.295
597	119.200, 2.351	119.200, 2.296
598	119.400, 2.352	119.400, 2.297
599	119.600, 2.353	119.600, 2.297
600	119.800, 2.354	119.800, 2.298
601	120.000, 2.355	120.000, 2.299
602	120.200, 2.355	120.200, 2.300
603	120.400, 2.356	120.400, 2.300
604	120.600, 2.357	120.600, 2.301
605	120.800, 2.357	120.800, 2.302
606	121.000, 2.358	121.000, 2.303
607	121.200, 2.358	121.200, 2.305
608	121.400, 2.359	121.400, 2.306
609	121.600, 2.359	121.600, 2.307
610	121.800, 2.359	121.800, 2.308
611	122.000, 2.360	122.000, 2.309
612	122.200, 2.360	122.200, 2.310
613	122.400, 2.361	122.400, 2.310
614	122.600, 2.362	122.600, 2.311
615	122.800, 2.362	122.800, 2.312
616	123.000, 2.363	123.000, 2.312
617	123.200, 2.364	123.200, 2.313
618	123.400, 2.365	123.400, 2.314
619	123.600, 2.365	123.600, 2.314
620	123.800, 2.366	123.800, 2.315
621	124.000, 2.366	124.000, 2.315
622	124.200, 2.367	124.200, 2.315
623	124.400, 2.368	124.400, 2.316
624	124.600, 2.369	124.600, 2.316
625	124.800, 2.370	124.800, 2.317
626	125.000, 2.370	125.000, 2.317
627	125.200, 2.371	125.200, 2.318
628	125.400, 2.371	125.400, 2.318
629	125.600, 2.372	125.600, 2.319
630	125.800, 2.372	125.800, 2.320
631	126.000, 2.373	126.000, 2.320
632	126.200, 2.373	126.200, 2.321
633	126.400, 2.374	126.400, 2.322
634	126.600, 2.374	126.600, 2.323
635	126.800, 2.375	126.800, 2.325
636	127.000, 2.375	127.000, 2.326
637	127.200, 2.375	127.200, 2.326
638	127.400, 2.375	127.400, 2.327
639	127.600, 2.376	127.600, 2.327
640	127.800, 2.376	127.800, 2.328
641	128.000, 2.377	128.000, 2.328
642	128.200, 2.377	128.200, 2.328
643	128.400, 2.378	128.400, 2.329
644	128.600, 2.379	128.600, 2.329
645	128.800, 2.379	128.800, 2.329
646	129.000, 2.379	129.000, 2.329
647	129.200, 2.380	129.200, 2.329
648	129.400, 2.380	129.400, 2.330
649	129.600, 2.380	129.600, 2.330
650	129.800, 2.381	129.800, 2.331
651	130.000, 2.381	130.000, 2.331
652	130.200, 2.380	130.200, 2.332
653	130.400, 2.380	130.400, 2.333
654	130.600, 2.380	130.600, 2.333
655	130.800, 2.381	130.800, 2.334
656	131.000, 2.381	131.000, 2.334
657	131.200, 2.381	131.200, 2.335
658	131.400, 2.381	131.400, 2.336
659	131.600, 2.382	131.600, 2.337
660	131.800, 2.382	131.800, 2.338
661	132.000, 2.383	132.000, 2.339
662	132.200, 2.384	132.200, 2.339
663	132.400, 2.384	132.400, 2.340
664	132.600, 2.385	132.600, 2.341
665	132.800, 2.386	132.800, 2.341
666	133.000, 2.387	133.000, 2.342
667	133.200, 2.387	133.200, 2.342
668	133.400, 2.388	133.400, 2.342
669	133.600, 2.388	133.600, 2.343
670	133.800, 2.389	133.800, 2.343
671	134.000, 2.389	134.000, 2.343
672	134.200, 2.390	134.200, 2.343
673	134.400, 2.390	134.400, 2.344
674	134.600, 2.390	134.600, 2.344
675	134.800, 2.391	134.800, 2.344
676	135.000, 2.391	135.000, 2.345
677	135.200, 2.391	135.200, 2.345
678	135.400, 2.392	135.400, 2.346
679	135.600, 2.392	135.600, 2.346
680	135.800, 2.392	135.800, 2.347
681	136.000, 2.393	136.000, 2.347
682	136.200, 2.393	136.200, 2.348
683	136.400, 2.394	136.400, 2.348
684	136.600, 2.394	136.600, 2.349
685	136.800, 2.395	136.800, 2.349
686	137.000, 2.396	137.000, 2.349
687	137.200, 2.396	137.200, 2.349
688	137.400, 2.397	137.400, 2.349
689	137.600, 2.397	137.600, 2.349
690	137.800, 2.397	137.800, 2.349
691	138.000, 2.398	138.000, 2.350
692	138.200, 2.398	138.200, 2.350
693	138.400, 2.398	138.400, 2.350
694	138.600, 2.398	138.600, 2.350
695	138.800, 2.398	138.800, 2.351
696	139.000, 2.398	139.000, 2.352
697	139.200, 2.398	139.200, 2.352
698	139.400, 2.398	139.400, 2.353
699	139.600, 2.398	139.600, 2.354
700	139.800, 2.398	139.800, 2.354
701	140.000, 2.398	140.000, 2.355
702	140.200, 2.399	140.200, 2.355
703	140.400, 2.399	140.400, 2.356
704	140.600, 2.399	140.600, 2.357
705	140.800, 2.399	140.800, 2.357
706	141.000, 2.399	141.000, 2.358
707	141.200, 2.399	141.200, 2.358
708	141.400, 2.399	141.400, 2.358
709	141.600, 2.400	141.600, 2.358
710	141.800, 2.400	141.800, 2.359
711	142.000, 2.400	142.000, 2.359
712	142.200, 2.400	142.200, 2.359
713	142.400, 2.401	142.400, 2.359
714	142.600, 2.401	142.600, 2.360
715	142.800, 2.401	142.800, 2.360
716	143.000, 2.401	143.000, 2.360
717	143.200, 2.401	143.200, 2.361
718	143.400, 2.401	143.400, 2.361
719	143.600, 2.402	143.600, 2.361
720	143.800, 2.402	143.800, 2.361
721	144.000, 2.402	144.000, 2.361
722	144.200, 2.403	144.200, 2.362
723	144.400, 2.403	144.400, 2.362
724	144.600, 2.404	144.600, 2.362
725	144.800, 2.404	144.800, 2.362
726	145.000, 2.404	145.000, 2.362
727	145.200, 2.404	145.200, 2.362
728	145.400, 2.405	145.400, 2.362
729	145.600, 2.405	145.600, 2.362
730	145.800, 2.405	145.800, 2.363
731	146.000, 2.405	146.000, 2.363
732	146.200, 2.405	146.200, 2.363
733	146.400, 2.405	146.400, 2.363
734	146.600, 2.405	146.600, 2.364
735	146.800, 2.405	146.800, 2.364
736	147.000, 2.405	147.000, 2.364
737	147.200, 2.405	147.200, 2.364
738	147.400, 2.406	147.400, 2.365
739	147.600, 2.406	147.600, 2.366
740	147.800, 2.406	147.800, 2.366
741	148.000, 2.407	148.000, 2.367
742	148.200, 2.407	148.200, 2.368
743	148.400, 2.407	148.400, 2.368
744	148.600, 2.407	148.600, 2.369
745	148.800, 2.407	148.800, 2.369
746	149.000, 2.407	149.000, 2.370
747	149.200, 2.406	149.200, 2.370
748	149.400, 2.406	149.400, 2.371
749	149.600, 2.406	149.600, 2.371
750	149.800, 2.406	149.800, 2.371
751	150.000, 2.406	150.000, 2.371
752	150.200, 2.399	150.200, 2.367
753	150.400, 2.390	150.400, 2.364
754	150.600, 2.379	150.600, 2.359
755	150.800, 2.366	150.800, 2.355
756	151.000, 2.351	151.000, 2.350
757	151.200, 2.335	151.200, 2.345
758	151.400, 2.316	151.400, 2.341
759	151.600, 2.296	151.600, 2.336
760	151.800, 2.275	151.800, 2.332
761	152.000, 2.253	152.000, 2.328
762	152.200, 2.231	152.200, 2.325
763	152.400, 2.208	152.400, 2.322
764	152.600, 2.184	152.600, 2.319
765	152.800, 2.160	152.800, 2.316
766	153.000, 2.136	153.000, 2.313
767	153.200, 2.112	153.200, 2.310
768	153.400, 2.087	153.400, 2.307
769	153.600, 2.063	153.600, 2.304
770	153.800, 2.039	153.800, 2.301
771	154.000, 2.014	154.000, 2.298
772	154.200, 1.990	154.200, 2.296
773	154.400, 1.966	154.400, 2.293
774	154.600, 1.943	154.600, 2.290
775	154.800, 1.919	154.800, 2.288
776	155.000, 1.896	155.000, 2.285
777	155.200, 1.873	155.200, 2.283
778	155.400, 1.850	155.400, 2.280
779	155.600, 1.828	155.600, 2.278
780	155.800, 1.805	155.800, 2.276
781	156.000, 1.783	156.000, 2.273
782	156.200, 1.761	156.200, 2.271
783	156.400, 1.740	156.400, 2.269
784	156.600, 1.718	156.600, 2.267
785	156.800, 1.698	156.800, 2.264
786	157.000, 1.677	157.000, 2.262
787	157.200, 1.658	157.200, 2.261
788	157.400, 1.638	157.400, 2.258
789	157.600, 1.618	157.600, 2.256
790	157.800, 1.599	157.800, 2.254
791	158.000, 1.581	158.000, 2.252
792	158.200, 1.563	158.200, 2.250
793	158.400, 1.545	158.400, 2.248
794	158.600, 1.527	158.600, 2.245
795	158.800, 1.510	158.800, 2.243
796	159.000, 1.493	159.000, 2.240
797	159.200, 1.476	159.200, 2.238
798	159.400, 1.459	159.400, 2.236
799	159.600, 1.443	159.600, 2.233
800	159.800, 1.427	159.800, 2.231
801	160.000, 1.412	160.000, 2.229
802	160.200, 1.396	160.200, 2.227
803	160.400, 1.381	160.400, 2.225
804	160.600, 1.366	160.600, 2.223
805	160.800, 1.352	160.800, 2.221
806	161.000, 1.338	161.000, 2.220
807	161.200, 1.324	161.200, 2.218
808	161.400, 1.311	161.400, 2.216
809	161.600, 1.298	161.600, 2.214
810	161.800, 1.285	161.800, 2.212
811	162.000, 1.272	162.000, 2.210
812	162.200, 1.260	162.200, 2.209
813	162.400, 1.248	162.400, 2.207
814	162.600, 1.236	162.600, 2.205
815	162.800, 1.225	162.800, 2.203
816	163.000, 1.214	163.000, 2.200
817	163.200, 1.203	163.200, 2.198
818	163.400, 1.193	163.400, 2.196
819	163.600, 1.182	163.600, 2.194
820	163.800, 1.172	163.800, 2.192
821	164.000, 1.162	164.000, 2.190
822	164.200, 1.153	164.200, 2.188
823	164.400, 1.143	164.400, 2.186
824	164.600, 1.134	164.600, 2.184
825	164.800, 1.125	164.800, 2.182
826	165.000, 1.116	165.000, 2.179
827	165.200, 1.107	165.200, 2.177
828	165.400, 1.099	165.400, 2.175
829	165.600, 1.090	165.600, 2.173
830	165.800, 1.082	165.800, 2.172
831	166.000, 1.074	166.000, 2.170
832	166.200, 1.066	166.200, 2.168
833	166.400, 1.059	166.400, 2.167
834	166.600, 1.052	166.600, 2.165
835	166.800, 1.044	166.800, 2.163
836	167.000, 1.037	167.000, 2.161
837	167.200, 1.031	167.200, 2.159
838	167.400, 1.024	167.400, 2.157
839	167.600, 1.017	167.600, 2.155
840	167.800, 1.011	167.800, 2.153
841	168.000, 1.004	168.000, 2.151
842	168.200, 0.998	168.200, 2.148
843	168.400, 0.992	168.400, 2.146
844	168.600, 0.986	168.600, 2.144
845	168.800, 0.980	168.800, 2.141
846	169.000, 0.974	169.000, 2.139
847	169.200, 0.968	169.200, 2.136
848	169.400, 0.963	169.400, 2.134
849	169.600, 0.957	169.600, 2.133
850	169.800, 0.952	169.800, 2.131
851	170.000, 0.947	170.000, 2.129
852	170.200, 0.942	170.200, 2.127
853	170.400, 0.937	170.400, 2.125
854	170.600, 0.933	170.600, 2.124
855	170.800, 0.928	170.800, 2.122
856	171.000, 0.923	171.000, 2.120
857	171.200, 0.919	171.200, 2.118
858	171.400, 0.914	171.400, 2.117
859	171.600, 0.909	171.600, 2.115
860	171.800, 0.905	171.800, 2.114
861	172.000, 0.900	172.000, 2.112
862	172.200, 0.896	172.200, 2.110
863	172.400, 0.892	172.400, 2.109
864	172.600, 0.887	172.600, 2.107
865	172.800, 0.883	172.800, 2.105
866	173.000, 0.879	173.000, 2.103
867	173.200, 0.875	173.200, 2.101
868	173.400, 0.870	173.400, 2.099
869	173.600, 0.866	173.600, 2.097
870	173.800, 0.862	173.800, 2.095
871	174.000, 0.858	174.000, 2.093
872	174.200, 0.854	174.200, 2.091
873	174.400, 0.849	174.400, 2.089
874	174.600, 0.845	174.600, 2.087
875	174.800, 0.841	174.800, 2.085
876	175.000, 0.837	175.000, 2.083
877	175.200, 0.833	175.200, 2.081
878	175.400, 0.830	175.400, 2.079
879	175.600, 0.826	175.600, 2.077
880	175.800, 0.822	175.800, 2.075
881	176.000, 0.819	176.000, 2.073
882	176.200, 0.816	176.200, 2.071
883	176.400, 0.812	176.400, 2.069
884	176.600, 0.809	176.600, 2.067
885	176.800, 0.806	176.800, 2.065
886	177.000, 0.803	177.000, 2.063
887	177.200, 0.800	177.200, 2.062
888	177.400, 0.797	177.400, 2.060
889	177.600, 0.794	177.600, 2.058
890	177.800, 0.790	177.800, 2.056
891	178.000, 0.787	178.000, 2.055
892	178.200, 0.784	178.200, 2.053
893	178.400, 0.780	178.400, 2.051
894	178.600, 0.777	178.600, 2.050
895	178.800, 0.774	178.800, 2.048
896	179.000, 0.770	179.000, 2.047
897	179.200, 0.767	179.200, 2.045
898	179.400, 0.764	179.400, 2.043
899	179.600, 0.760	179.600, 2.041
900	179.800, 0.757	179.800, 2.039
901	180.000, 0.754	180.000, 2.037
902	180.200, 0.751	180.200, 2.035
903	180.400, 0.748	180.400, 2.034
904	180.600, 0.745	180.600, 2.032
905	180.800, 0.742	180.800, 2.030
906	181.000, 0.739	181.000, 2.027
907	181.200, 0.736	181.200, 2.025
908	181.400, 0.734	181.400, 2.023
909	181.600, 0.731	181.600, 2.021
910	181.800, 0.728	181.800, 2.019
911	182.000, 0.725	182.000, 2.018
912	182.200, 0.722	182.200, 2.016
913	182.400, 0.720	182.400, 2.014
914	182.600, 0.717	182.600, 2.012
915	182.800, 0.715	182.800, 2.010
916	183.000, 0.712	183.000, 2.007
917	183.200, 0.709	183.200, 2.005
918	183.400, 0.706	183.400, 2.004
919	183.600, 0.703	183.600, 2.002
920	183.800, 0.700	183.800, 2.000
921	184.000, 0.697	184.000, 1.998
922	184.200, 0.694	184.200, 1.996
923	184.400, 0.691	184.400, 1.994
924	184.600, 0.688	184.600, 1.992
925	184.800, 0.685	184.800, 1.991
926	185.000, 0.682	185.000, 1.989
927	185.200, 0.679	185.200, 1.987
928	185.400, 0.677	185.400, 1.985
929	185.600, 0.674	185.600, 1.984
930	185.800, 0.671	185.800, 1.982
931	186.000, 0.669	186.000, 1.980
932	186.200, 0.666	186.200, 1.978
933	186.400, 0.664	186.400, 1.977
934	186.600, 0.661	186.600, 1.975
935	186.800, 0.659	186.800, 1.973
936	187.000, 0.657	187.000, 1.972
937	187.200, 0.654	187.200, 1.970
938	187.400, 0.652	187.400, 1.968
939	187.600, 0.649	187.600, 1.966
940	187.800, 0.646	187.800, 1.964
941	188.000, 0.644	188.000, 1.963
942	188.200, 0.641	188.200, 1.961
943	188.400, 0.638	188.400, 1.959
944	188.600, 0.636	188.600, 1.957
945	188.800, 0.633	188.800, 1.956
946	189.000, 0.631	189.000, 1.954
947	189.200, 0.628	189.200, 1.952
948	189.400, 0.626	189.400, 1.951
949	189.600, 0.623	189.600, 1.949
950	189.800, 0.621	189.800, 1.947
951	190.000, 0.619	190.000, 1.945
952	190.200, 0.617	190.200, 1.943
953	190.400, 0.615	190.400, 1.941
954	190.600, 0.613	190.600, 1.939
955	190.800, 0.611	190.800, 1.937
956	191.000, 0.609	191.000, 1.935
957	191.200, 0.606	191.200, 1.933
958	191.400, 0.604	191.400, 1.931
959	191.600, 0.601	191.600, 1.929
960	191.800, 0.599	191.800, 1.927
961	192.000, 0.597	192.000, 1.926
962	192.200, 0.594	192.200, 1.924
963	192.400, 0.592	192.400, 1.923
964	192.600, 0.590	192.600, 1.921
965	192.800, 0.588	192.800, 1.920
966	193.000, 0.585	193.000, 1.918
967	193.200, 0.583	193.200, 1.917
968	193.400, 0.581	193.400, 1.915
969	193.600, 0.579	193.600, 1.914
970	193.800, 0.577	193.800, 1.912
971	194.000, 0.576	194.000, 1.910
972	194.200, 0.574	194.200, 1.909
973	194.400, 0.572	194.400, 1.907
974	194.600, 0.570	194.600, 1.905
975	194.800, 0.568	194.800, 1.904
976	195.000, 0.566	195.000, 1.902
977	195.200, 0.564	195.200, 1.900
978	195.400, 0.561	195.400, 1.899
979	195.600, 0.559	195.600, 1.897
980	195.800, 0.557	195.800, 1.895
981	196.000, 0.555	196.000, 1.893
982	196.200, 0.553	196.200, 1.891
983	196.400, 0.551	196.400, 1.889
984	196.600, 0.549	196.600, 1.887
985	196.800, 0.547	196.800, 1.885
986	197.000, 0.545	197.000, 1.884
987	197.200, 0.544	197.200, 1.882
988	197.400, 0.542	197.400, 1.880
989	197.600, 0.540	197.600, 1.878
990	197.800, 0.538	197.800, 1.877
991	198.000, 0.536	198.000, 1.875
992	198.200, 0.535	198.200, 1.873
993	198.400, 0.533	198.400, 1.871
994	198.600, 0.531	198.600, 1.870
995	198.800, 0.529	198.800, 1.868
996	199.000, 0.527	199.000, 1.866
997	199.200, 0.525	199.200, 1.864
998	199.400, 0.523	199.400, 1.863
999	199.600, 0.521	199.600, 1.861
1000	199.800, 0.520	199.800, 1.859
1001	200.000, 0.518	200.000, 1.857
1002	200.200, 0.517	200.200, 1.856
1003	200.400, 0.515	200.400, 1.854
1004	200.600, 0.514	200.600, 1.852
1005	200.800, 0.512	200.800, 1.851
1006	201.000, 0.510	201.000, 1.849
1007	201.200, 0.509	201.200, 1.847
1008	201.400, 0.507	201.400, 1.846
1009	201.600, 0.506	201.600, 1.844
1010	201.800, 0.504	201.800, 1.843
1011	202.000, 0.502	202.000, 1.841
1012	202.200, 0.501	202.200, 1.840
1013	202.400, 0.499	202.400, 1.838
1014	202.600, 0.498	202.600, 1.837
1015	202.800, 0.496	202.800, 1.835
1016	203.000, 0.495	203.000, 1.834
1017	203.200, 0.494	203.200, 1.832
1018	203.400, 0.492	203.400, 1.830
1019	203.600, 0.491	203.600, 1.829
1020	203.800, 0.490	203.800, 1.827
1021	204.000, 0.488	204.000, 1.825
1022	204.200, 0.487	204.200, 1.824
1023	204.400, 0.485	204.400, 1.822
1024	204.600, 0.483	204.600, 1.820
1025	204.800, 0.482	204.800, 1.819
1026	205.000, 0.480	205.000, 1.817
1027	205.200, 0.478	205.200, 1.816
1028	205.400, 0.476	205.400, 1.814
1029	205.600, 0.475	205.600, 1.813
1030	205.800, 0.473	205.800, 1.811
1031	206.000, 0.472	206.000, 1.809
1032	206.200, 0.470	206.200, 1.807
1033	206.400, 0.469	206.400, 1.806
1034	206.600, 0.467	206.600, 1.804
1035	206.800, 0.466	206.800, 1.802
1036	207.000, 0.465	207.000, 1.800
1037	207.200, 0.464	207.200, 1.799
1038	207.400, 0.462	207.400, 1.797
1039	207.600, 0.461	207.600, 1.795
1040	207.800, 0.460	207.800, 1.794
1041	208.000, 0.459	208.000, 1.792
1042	208.200, 0.457	208.200, 1.791
1043	208.400, 0.456	208.400, 1.789
1044	208.600, 0.455	208.600, 1.788
1045	208.800, 0.453	208.800, 1.786
1046	209.000, 0.452	209.000, 1.785
1047	209.200, 0.451	209.200, 1.783
1048	209.400, 0.450	209.400, 1.782
1049	209.600, 0.448	209.600, 1.780
1050	209.800, 0.447	209.800, 1.779
1051	210.000, 0.446	210.000, 1.777
1052	210.200, 0.445	210.200, 1.776
1053	210.400, 0.443	210.400, 1.774
1054	210.600, 0.442	210.600, 1.773
1055	210.800, 0.441	210.800, 1.771
1056	211.000, 0.440	211.000, 1.769
1057	211.200, 0.439	211.200, 1.767
1058	211.400, 0.437	211.400, 1.765
1059	211.600, 0.436	211.600, 1.764
1060	211.800, 0.435	211.800, 1.762
1061	212.000, 0.434	212.000, 1.761
1062	212.200, 0.432	212.200, 1.759
1063	212.400, 0.431	212.400, 1.758
1064	212.600, 0.430	212.600, 1.756
1065	212.800, 0.429	212.800, 1.755
1066	213.000, 0.428	213.000, 1.753
1067	213.200, 0.427	213.200, 1.752
1068	213.400, 0.426	213.400, 1.751
1069	213.600, 0.424	213.600, 1.749
1070	213.800, 0.423	213.800, 1.748
1071	214.000, 0.422	214.000, 1.746
1072	214.200, 0.421	214.200, 1.744
1073	214.400, 0.420	214.400, 1.743
1074	214.600, 0.419	214.600, 1.741
1075	214.800, 0.418	214.800, 1.739
1076	215.000, 0.417	215.000, 1.738
1077	215.200, 0.417	215.200, 1.736
1078	215.400, 0.416	215.400, 1.735
1079	215.600, 0.415	215.600, 1.733
1080	215.800, 0.415	215.800, 1.731
1081	216.000, 0.414	216.000, 1.730
1082	216.200, 0.413	216.200, 1.728
1083	216.400, 0.412	216.400, 1.727
1084	216.600, 0.411	216.600, 1.725
1085	216.800, 0.410	216.800, 1.723
1086	217.000, 0.409	217.000, 1.722
1087	217.200, 0.408	217.200, 1.720
1088	217.400, 0.407	217.400, 1.718
1089	217.600, 0.406	217.600, 1.717
1090	217.800, 0.404	217.800, 1.715
1091	218.000, 0.403	218.000, 1.714
1092	218.200, 0.402	218.200, 1.712
1093	218.400, 0.400	218.400, 1.711
1094	218.600, 0.399	218.600, 1.710
1095	218.800, 0.399	218.800, 1.708
1096	219.000, 0.398	219.000, 1.707
1097	219.200, 0.397	219.200, 1.706
1098	219.400, 0.397	219.400, 1.705
1099	219.600, 0.396	219.600, 1.703
1100	219.800, 0.396	219.800, 1.702
1101	220.000, 0.395	220.000, 1.701
1102	220.200, 0.395	220.200, 1.699
1103	220.400, 0.394	220.400, 1.698
1104	220.600, 0.393	220.600, 1.697
1105	220.800, 0.393	220.800, 1.695
1106	221.000, 0.392	221.000, 1.694
1107	221.200, 0.391	221.200, 1.693
1108	221.400, 0.390	221.400, 1.691
1109	221.600, 0.389	221.600, 1.690
1110	221.800, 0.388	221.800, 1.688
1111	222.000, 0.387	222.000, 1.687
1112	222.200, 0.386	222.200, 1.685
1113	222.400, 0.385	222.400, 1.684
1114	222.600, 0.384	222.600, 1.682
1115	222.800, 0.383	222.800, 1.681
1116	223.000, 0.383	223.000, 1.679
1117	223.200, 0.382	223.200, 1.678
1118	223.400, 0.381	223.400, 1.676
1119	223.600, 0.380	223.600, 1.674
1120	223.800, 0.379	223.800, 1.673
1121	224.000, 0.379	224.000, 1.671
1122	224.200, 0.378	224.200, 1.669
1123	224.400, 0.377	224.400, 1.667
1124	224.600, 0.377	224.600, 1.666
1125	224.800, 0.376	224.800, 1.664
1126	225.000, 0.375	225.000, 1.663
1127	225.200, 0.374	225.200, 1.661
1128	225.400, 0.373	225.400, 1.660
1129	225.600, 0.372	225.600, 1.659
1130	225.800, 0.372	225.800, 1.657
1131	226.000, 0.371	226.000, 1.656
1132	226.200, 0.370	226.200, 1.655
1133	226.400, 0.369	226.400, 1.654
1134	226.600, 0.369	226.600, 1.653
1135	226.800, 0.368	226.800, 1.652
1136	227.000, 0.367	227.000, 1.651
1137	227.200, 0.367	227.200, 1.649
1138	227.400, 0.366	227.400, 1.648
1139	227.600, 0.365	227.600, 1.647
1140	227.800, 0.364	227.800, 1.646
1141	228.000, 0.363	228.000, 1.644
1142	228.200, 0.363	228.200, 1.643
1143	228.400, 0.362	228.400, 1.642
1144	228.600, 0.361	228.600, 1.640
1145	228.800, 0.360	228.800, 1.638
1146	229.000, 0.360	229.000, 1.637
1147	229.200, 0.359	229.200, 1.635
1148	229.400, 0.359	229.400, 1.634
1149	229.600, 0.358	229.600, 1.633
1150	229.800, 0.358	229.800, 1.631
1151	230.000, 0.358	230.000, 1.630
1152	230.200, 0.358	230.200, 1.629
1153	230.400, 0.357	230.400, 1.628
1154	230.600, 0.357	230.600, 1.626
1155	230.800, 0.357	230.800, 1.625
1156	231.000, 0.356	231.000, 1.623
1157	231.200, 0.356	231.200, 1.622
1158	231.400, 0.356	231.400, 1.620
1159	231.600, 0.355	231.600, 1.619
1160	231.800, 0.354	231.800, 1.618
1161	232.000, 0.354	232.000, 1.616
1162	232.200, 0.353	232.200, 1.615
1163	232.400, 0.352	232.400, 1.614
1164	232.600, 0.351	232.600, 1.612
1165	232.800, 0.350	232.800, 1.611
1166	233.000, 0.350	233.000, 1.610
1167	233.200, 0.349	233.200, 1.609
1168	233.400, 0.349	233.400, 1.608
1169	233.600, 0.348	233.600, 1.607
1170	233.800, 0.348	233.800, 1.606
1171	234.000, 0.347	234.000, 1.604
1172	234.200, 0.347	234.200, 1.603
1173	234.400, 0.347	234.400, 1.602
1174	234.600, 0.346	234.600, 1.600
1175	234.800, 0.346	234.800, 1.599
1176	235.000, 0.346	235.000, 1.597
1177	235.200, 0.345	235.200, 1.596
1178	235.400, 0.345	235.400, 1.595
1179	235.600, 0.344	235.600, 1.593
1180	235.800, 0.344	235.800, 1.592
1181	236.000, 0.343	236.000, 1.591
1182	236.200, 0.342	236.200, 1.590
1183	236.400, 0.341	236.400, 1.588
1184	236.600, 0.340	236.600, 1.587
1185	236.800, 0.339	236.800, 1.586
1186	237.000, 0.339	237.000, 1.584
1187	237.200, 0.338	237.200, 1.583
1188	237.400, 0.338	237.400, 1.582
1189	237.600, 0.337	237.600, 1.581
1190	237.800, 0.337	237.800, 1.579
1191	238.000, 0.336	238.000, 1.578
1192	238.200, 0.336	238.200, 1.577
1193	238.400, 0.336	238.400, 1.576
1194	238.600, 0.336	238.600, 1.574
1195	238.800, 0.336	238.800, 1.573
1196	239.000, 0.335	239.000, 1.572
1197	239.200, 0.335	239.200, 1.571
1198	239.400, 0.334	239.400, 1.570
1199	239.600, 0.334	239.600, 1.569
1200	239.800, 0.333	239.800, 1.567
1201	240.000, 0.333	240.000, 1.566
1202	240.200, 0.332	240.200, 1.565
1203	240.400, 0.332	240.400, 1.564
1204	240.600, 0.331	240.600, 1.563
1205	240.800, 0.331	240.800, 1.561
1206	241.000, 0.331	241.000, 1.560
1207	241.200, 0.330	241.200, 1.559
1208	241.400, 0.330	241.400, 1.558
1209	241.600, 0.329	241.600, 1.557
1210	241.800, 0.329	241.800, 1.556
1211	242.000, 0.329	242.000, 1.554
1212	242.200, 0.328	242.200, 1.553
1213	242.400, 0.328	242.400, 1.552
1214	242.600, 0.328	242.600, 1.551
1215	242.800, 0.327	242.800, 1.549
1216	243.000, 0.327	243.000, 1.548
1217	243.200, 0.327	243.200, 1.547
1218	243.400, 0.326	243.400, 1.546
1219	243.600, 0.326	243.600, 1.544
1220	243.800, 0.326	243.800, 1.543
1221	244.000, 0.325	244.000, 1.542
1222	244.200, 0.325	244.200, 1.540
1223	244.400, 0.324	244.400, 1.539
1224	244.600, 0.324	244.600, 1.538
1225	244.800, 0.323	244.800, 1.537
1226	245.000, 0.323	245.000, 1.535
1227	245.200, 0.322	245.200, 1.534
1228	245.400, 0.322	245.400, 1.533
1229	245.600, 0.321	245.600, 1.531
1230	245.800, 0.321	245.800, 1.530
1231	246.000, 0.320	246.000, 1.529
1232	246.200, 0.320	246.200, 1.528
1233	246.400, 0.320	246.400, 1.527
1234	246.600, 0.320	246.600, 1.526
1235	246.800, 0.320	246.800, 1.524
1236	247.000, 0.319	247.000, 1.523
1237	247.200, 0.319	247.200, 1.522
1238	247.400, 0.319	247.400, 1.521
1239	247.600, 0.319	247.600, 1.520
1240	247.800, 0.318	247.800, 1.519
1241	248.000, 0.318	248.000, 1.518
1242	248.200, 0.318	248.200, 1.517
1243	248.400, 0.317	248.400, 1.515
1244	248.600, 0.317	248.600, 1.514
1245	248.800, 0.316	248.800, 1.513
1246	249.000, 0.316	249.000, 1.512
1247	249.200, 0.316	249.200, 1.511
1248	249.400, 0.315	249.400, 1.510
1249	249.600, 0.315	249.600, 1.509
1250	249.800, 0.315	249.800, 1.508
1251	250.000, 0.314	250.000, 1.507
1252	250.200, 0.314	250.200, 1.506
1253	250.400, 0.314	250.400, 1.504
1254	250.600, 0.313	250.600, 1.503
1255	250.800, 0.313	250.800, 1.502
1256	251.000, 0.312	251.000, 1.501
1257	251.200, 0.312	251.200, 1.499
1258	251.400, 0.312	251.400, 1.498
1259	251.600, 0.311	251.600, 1.497
1260	251.800, 0.311	251.800, 1.495
1261	252.000, 0.310	252.000, 1.494
1262	252.200, 0.310	252.200, 1.493
1263	252.400, 0.310	252.400, 1.492
1264	252.600, 0.309	252.600, 1.491
1265	252.800, 0.309	252.800, 1.490
1266	253.000, 0.309	253.000, 1.489
1267	253.200, 0.309	253.200, 1.488
1268	253.400, 0.309	253.400, 1.488
1269	253.600, 0.309	253.600, 1.487
1270	253.800, 0.309	253.800, 1.486
1271	254.000, 0.308	254.000, 1.485
1272	254.200, 0.308	254.200, 1.483
1273	254.400, 0.308	254.400, 1.482
1274	254.600, 0.307	254.600, 1.481
1275	254.800, 0.307	254.800, 1.479
1276	255.000, 0.306	255.000, 1.478
1277	255.200, 0.306	255.200, 1.476
1278	255.400, 0.306	255.400, 1.475
1279	255.600, 0.306	255.600, 1.474
1280	255.800, 0.305	255.800, 1.473
1281	256.000, 0.305	256.000, 1.472
1282	256.200, 0.305	256.200, 1.471
1283	256.400, 0.305	256.400, 1.470
1284	256.600, 0.304	256.600, 1.468
1285	256.800, 0.304	256.800, 1.467
1286	257.000, 0.304	257.000, 1.466
1287	257.200, 0.304	257.200, 1.465
1288	257.400, 0.304	257.400, 1.464
1289	257.600, 0.303	257.600, 1.463
1290	257.800, 0.303	257.800, 1.462
1291	258.000, 0.303	258.000, 1.461
1292	258.200, 0.303	258.200, 1.460
1293	258.400, 0.303	258.400, 1.459
1294	258.600, 0.302	258.600, 1.459
1295	258.800, 0.302	258.800, 1.458
1296	259.000, 0.302	259.000, 1.457
1297	259.200, 0.302	259.200, 1.457
1298	259.400, 0.301	259.400, 1.456
1299	259.600, 0.301	259.600, 1.455
1300	259.800, 0.301	259.800, 1.454
1301	260.000, 0.301	260.000, 1.453
1302	260.200, 0.300	260.200, 1.452
1303	260.400, 0.300	260.400, 1.451
1304	260.600, 0.300	260.600, 1.450
1305	260.800, 0.300	260.800, 1.448
1306	261.000, 0.299	261.000, 1.447
1307	261.200, 0.299	261.200, 1.445
1308	261.400, 0.299	261.400, 1.443
1309	261.600, 0.298	261.600, 1.442
1310	261.800, 0.298	261.800, 1.441
1311	262.000, 0.298	262.000, 1.440
1312	262.200, 0.298	262.200, 1.439
1313	262.400, 0.298	262.400, 1.438
1314	262.600, 0.297	262.600, 1.437
1315	262.800, 0.297	262.800, 1.436
1316	263.000, 0.297	263.000, 1.435
1317	263.200, 0.297	263.200, 1.434
1318	263.400, 0.296	263.400, 1.433
1319	263.600, 0.296	263.600, 1.432
1320	263.800, 0.296	263.800, 1.431
1321	264.000, 0.296	264.000, 1.430
1322	264.200, 0.295	264.200, 1.430
1323	264.400, 0.295	264.400, 1.429
1324	264.600, 0.294	264.600, 1.428
1325	264.800, 0.294	264.800, 1.427
1326	265.000, 0.293	265.000, 1.426
1327	265.200, 0.293	265.200, 1.425
1328	265.400, 0.293	265.400, 1.424
1329	265.600, 0.292	265.600, 1.423
1330	265.800, 0.292	265.800, 1.422
1331	266.000, 0.292	266.000, 1.420
1332	266.200, 0.292	266.200, 1.419
1333	266.400, 0.292	266.400, 1.418
1334	266.600, 0.292	266.600, 1.416
1335	266.800, 0.292	266.800, 1.415
1336	267.000, 0.291	267.000, 1.414
1337	267.200, 0.291	267.200, 1.413
1338	267.400, 0.291	267.400, 1.412
1339	267.600, 0.291	267.600, 1.411
1340	267.800, 0.291	267.800, 1.410
1341	268.000, 0.291	268.000, 1.409
1342	268.200, 0.291	268.200, 1.408
1343	268.400, 0.291	268.400, 1.407
1344	268.600, 0.290	268.600, 1.406
1345	268.800, 0.290	268.800, 1.405
1346	269.000, 0.290	269.000, 1.404
1347	269.200, 0.289	269.200, 1.403
1348	269.400, 0.289	269.400, 1.403
1349	269.600, 0.289	269.600, 1.402
1350	269.800, 0.289	269.800, 1.401
1351	,	,
1352	,	,
1353	,	,
1354	,	,
1355	,	,
1356	,	,
1357	,	,
1358	,	,
1359	,	,
1360	,	,
1361	,	,
1362	,	,
1363	,	,
1364	,	,
1365	,	,
1366	,	,
1367	,	,
1368	,	,
1369	,	,
1370	,	,
1371	,	,
1372	,	,
1373	,	,
1374	,	,
1375	,	,
1376	,	,
1377	,	,
1378	,	,
1379	,	,
1380	,	,
1381	,	,
1382	,	,
1383	,	,
1384	,	,
1385	,	,
1386	,	,
1387	,	,
1388	,	,
1389	,	,
1390	,	,
1391	,	,
1392	,	,
1393	,	,
1394	,	,
1395	,	,
1396	,	,
1397	,	,
1398	,	,
1399	,	,
1400	,	,
1401	,	,
1402	,	,
1403	,	,
1404	,	,
1405	,	,
1406	,	,
1407	,	,
1408	,	,
1409	,	,
1410	,	,
1411	,	,
1412	,	,
1413	,	,
1414	,	,
1415	,	,
1416	,	,
1417	,	,
1418	,	,
1419	,	,
1420	,	,
1421	,	,
1422	,	,
1423	,	,
1424	,	,
1425	,	,
1426	,	,
1427	,	,
1428	,	,
1429	,	,
1430	,	,
1431	,	,
1432	,	,
1433	,	,
1434	,	,
1435	,	,
1436	,	,
1437	,	,
1438	,	,
1439	,	,
1440	,	,
1441	,	,
1442	,	,
1443	,	,
1444	,	,
1445	,	,
1446	,	,
1447	,	,
1448	,	,
1449	,	,
1450	,	,
1451	,	,
1452	,	,
1453	,	,
1454	,	,
1455	,	,
1456	,	,
1457	,	,
1458	,	,
1459	,	,
1460	,	,
1461	,	,
1462	,	,
1463	,	,
1464	,	,
1465	,	,
1466	,	,
1467	,	,
1468	,	,
1469	,	,
1470	,	,
1471	,	,
1472	,	,
1473	,	,
1474	,	,
1475	,	,
1476	,	,
1477	,	,
1478	,	,
1479	,	,
1480	,	,
1481	,	,
1482	,	,
1483	,	,
1484	,	,
1485	,	,
1486	,	,
1487	,	,
1488	,	,
1489	,	,
1490	,	,
1491	,	,
1492	,	,
1493	,	,
1494	,	,
1495	,	,
1496	,	,
1497	,	,
1498	,	,
1499	,	,
1500	,	,
1501	,	,
1502	,	,
1503	,	,
1504	,	,
1505	,	,
1506	,	,
1507	,	,
1508	,	,
1509	,	,
1510	,	,
1511	,	,
1512	,	,
1513	,	,
1514	,	,
1515	,	,
1516	,	,
1517	,	,
1518	,	,
1519	,	,
1520	,	,
1521	,	,
1522	,	,
1523	,	,
1524	,	,
1525	,	,
1526	,	,
1527	,	,
1528	,	,
1529	,	,
1530	,	,
1531	,	,
1532	,	,
1533	,	,
1534	,	,
1535	,	,
1536	,	,
1537	,	,
1538	,	,
1539	,	,
1540	,	,
1541	,	,
1542	,	,
1543	,	,
1544	,	,
1545	,	,
1546	,	,
1547	,	,
1548	,	,
1549	,	,
1550	,	,
1551	,	,
1552	,	,
1553	,	,
1554	,	,
1555	,	,
1556	,	,
1557	,	,
1558	,	,
1559	,	,
1560	,	,
1561	,	,
1562	,	,
1563	,	,
1564	,	,
1565	,	,
1566	,	,
1567	,	,
1568	,	,
1569	,	,
1570	,	,
1571	,	,
1572	,	,
1573	,	,
1574	,	,
1575	,	,
1576	,	,
1577	,	,
1578	,	,
1579	,	,
1580	,	,
1581	,	,
1582	,	,
1583	,	,
1584	,	,
1585	,	,
1586	,	,
1587	,	,
1588	,	,
1589	,	,
1590	,	,
1591	,	,
1592	,	,
1593	,	,
1594	,	,
1595	,	,
1596	,	,
1597	,	,
1598	,	,
1599	,	,
1600	,	,
1601	,	,
1602	,	,
1603	,	,
1604	,	,
1605	,	,
1606	,	,
1607	,	,
1608	,	,
1609	,	,
1610	,	,
1611	,	,
1612	,	,
1613	,	,
1614	,	,
1615	,	,
1616	,	,
1617	,	,
1618	,	,
1619	,	,
1620	,	,
1621	,	,
1622	,	,
1623	,	,
1624	,	,
1625	,	,
1626	,	,
1627	,	,
1628	,	,
1629	,	,
1630	,	,
1631	,	,
1632	,	,
1633	,	,
1634	,	,
1635	,	,
1636	,	,
1637	,	,
1638	,	,
1639	,	,
1640	,	,
1641	,	,
1642	,	,
1643	,	,
1644	,	,
1645	,	,
1646	,	,
1647	,	,
1648	,	,
1649	,	,
1650	,	,
1651	,	,
1652	,	,
1653	,	,
1654	,	,
1655	,	,
1656	,	,
1657	,	,
1658	,	,
1659	,	,
1660	,	,
1661	,	,
1662	,	,
1663	,	,
1664	,	,
1665	,	,
1666	,	,
1667	,	,
1668	,	,
1669	,	,
1670	,	,
1671	,	,
1672	,	,
1673	,	,
1674	,	,
1675	,	,
1676	,	,
1677	,	,
1678	,	,
1679	,	,
1680	,	,
1681	,	,
1682	,	,
1683	,	,
1684	,	,
1685	,	,
1686	,	,
1687	,	,
1688	,	,
1689	,	,
1690	,	,
1691	,	,
1692	,	,
1693	,	,
1694	,	,
1695	,	,
1696	,	,
1697	,	,
1698	,	,
1699	,	,
1700	,	,
1701	,	,
1702	,	,
1703	,	,
1704	,	,
1705	,	,
1706	,	,
1707	,	,
1708	,	,
1709	,	,
1710	,	,
1711	,	,
1712	,	,
1713	,	,
1714	,	,
1715	,	,
1716	,	,
1717	,	,
1718	,	,
1719	,	,
1720	,	,
1721	,	,
1722	,	,
1723	,	,
1724	,	,
1725	,	,
1726	,	,
1727	,	,
1728	,	,
1729	,	,
1730	,	,
1731	,	,
1732	,	,
1733	,	,
1734	,	,
1735	,	,
1736	,	,
1737	,	,
1738	,	,
1739	,	,
1740	,	,
1741	,	,
1742	,	,
1743	,	,
1744	,	,
1745	,	,
1746	,	,
1747	,	,
1748	,	,
1749	,	,
1750	,	,
1751	,	,
1752	,	,
1753	,	,
1754	,	,
1755	,	,
1756	,	,
1757	,	,
1758	,	,
1759	,	,
1760	,	,
1761	,	,
1762	,	,
1763	,	,
1764	,	,
1765	,	,
1766	,	,
1767	,	,
1768	,	,
1769	,	,
1770	,	,
1771	,	,
1772	,	,
1773	,	,
1774	,	,
1775	,	,
1776	,	,
1777	,	,
1778	,	,
1779	,	,
1780	,	,
1781	,	,
1782	,	,
1783	,	,
1784	,	,
1785	,	,
1786	,	,
1787	,	,
1788	,	,
1789	,	,
1790	,	,
1791	,	,
1792	,	,
1793	,	,
1794	,	,
1795	,	,
1796	,	,
1797	,	,
1798	,	,
1799	,	,
1800	,	,
1801	,	,
1802	,	,
1803	,	,
1804	,	,
1805	,	,
1806	,	,
1807	,	,
1808	,	,
1809	,	,
1810	,	,
1811	,	,
1812	,	,
1813	,	,
1814	,	,
1815	,	,
1816	,	,
1817	,	,
1818	,	,
1819	,	,
1820	,	,
1821	,	,
1822	,	,
1823	,	,
1824	,	,
1825	,	,
1826	,	,
1827	,	,
1828	,	,
1829	,	,
1830	,	,
1831	,	,
1832	,	,
1833	,	,
1834	,	,
1835	,	,
1836	,	,
1837	,	,
1838	,	,
1839	,	,
1840	,	,
1841	,	,
1842	,	,
1843	,	,
1844	,	,
1845	,	,
1846	,	,
1847	,	,
1848	,	,
1849	,	,
1850	,	,
1851	,	,
1852	,	,
1853	,	,
1854	,	,
1855	,	,
1856	,	,
1857	,	,
1858	,	,
1859	,	,
1860	,	,
1861	,	,
1862	,	,
1863	,	,
1864	,	,
1865	,	,
1866	,	,
1867	,	,
1868	,	,
1869	,	,
1870	,	,
1871	,	,
1872	,	,
1873	,	,
1874	,	,
1875	,	,
1876	,	,
1877	,	,
1878	,	,
1879	,	,
1880	,	,
1881	,	,
1882	,	,
1883	,	,
1884	,	,
1885	,	,
1886	,	,
1887	,	,
1888	,	,
1889	,	,
1890	,	,
1891	,	,
1892	,	,
1893	,	,
1894	,	,
1895	,	,
1896	,	,
1897	,	,
1898	,	,
1899	,	,
1900	,	,
1901	,	,
1902	,	,
1903	,	,
1904	,	,
1905	,	,
1906	,	,
1907	,	,
1908	,	,
1909	,	,
1910	,	,
1911	,	,
1912	,	,
1913	,	,
1914	,	,
1915	,	,
1916	,	,
1917	,	,
1918	,	,
1919	,	,
1920	,	,
1921	,	,
1922	,	,
1923	,	,
1924	,	,
1925	,	,
1926	,	,
1927	,	,
1928	,	,
1929	,	,
1930	,	,
1931	,	,
1932	,	,
1933	,	,
1934	,	,
1935	,	,
1936	,	,
1937	,	,
1938	,	,
1939	,	,
1940	,	,
1941	,	,
1942	,	,
1943	,	,
1944	,	,
1945	,	,
1946	,	,
1947	,	,
1948	,	,
1949	,	,
1950	,	,
1951	,	,
1952	,	,
1953	,	,
1954	,	,
1955	,	,
1956	,	,
1957	,	,
1958	,	,
1959	,	,
1960	,	,
1961	,	,
1962	,	,
1963	,	,
1964	,	,
1965	,	,
1966	,	,
1967	,	,
1968	,	,
1969	,	,
1970	,	,
1971	,	,
1972	,	,
1973	,	,
1974	,	,
1975	,	,
1976	,	,
1977	,	,
1978	,	,
1979	,	,
1980	,	,
1981	,	,
1982	,	,
1983	,	,
1984	,	,
1985	,	,
1986	,	,
1987	,	,
1988	,	,
1989	,	,
1990	,	,
1991	,	,
1992	,	,
1993	,	,
1994	,	,
1995	,	,
1996	,	,
1997	,	,
1998	,	,
1999	,	,
[truncated: 13,001 more rows]

## Sheet: Fig2_supp2_panelB_rep2
	169 bp closed parS DNA ParB CTP-dissociation to buffer with CTP	169 bp closed parS DNA ParB CTP-dissociation to buffer only
1	0.000, 0.015	0.000, 0.035
2	0.200, 0.014	0.200, 0.035
3	0.400, 0.014	0.400, 0.034
4	0.600, 0.014	0.600, 0.033
5	0.800, 0.013	0.800, 0.033
6	1.000, 0.013	1.000, 0.032
7	1.200, 0.013	1.200, 0.032
8	1.400, 0.013	1.400, 0.031
9	1.600, 0.013	1.600, 0.030
10	1.800, 0.013	1.800, 0.030
11	2.000, 0.013	2.000, 0.029
12	2.200, 0.013	2.200, 0.028
13	2.400, 0.013	2.400, 0.028
14	2.600, 0.013	2.600, 0.027
15	2.800, 0.013	2.800, 0.027
16	3.000, 0.013	3.000, 0.026
17	3.200, 0.013	3.200, 0.025
18	3.400, 0.013	3.400, 0.025
19	3.600, 0.013	3.600, 0.024
20	3.800, 0.013	3.800, 0.023
21	4.000, 0.013	4.000, 0.023
22	4.200, 0.013	4.200, 0.022
23	4.400, 0.013	4.400, 0.022
24	4.600, 0.013	4.600, 0.021
25	4.800, 0.013	4.800, 0.021
26	5.000, 0.013	5.000, 0.021
27	5.200, 0.013	5.200, 0.020
28	5.400, 0.013	5.400, 0.020
29	5.600, 0.013	5.600, 0.020
30	5.800, 0.013	5.800, 0.020
31	6.000, 0.012	6.000, 0.020
32	6.200, 0.012	6.200, 0.020
33	6.400, 0.012	6.400, 0.019
34	6.600, 0.013	6.600, 0.019
35	6.800, 0.013	6.800, 0.019
36	7.000, 0.013	7.000, 0.019
37	7.200, 0.013	7.200, 0.019
38	7.400, 0.013	7.400, 0.018
39	7.600, 0.013	7.600, 0.018
40	7.800, 0.013	7.800, 0.018
41	8.000, 0.013	8.000, 0.017
42	8.200, 0.012	8.200, 0.017
43	8.400, 0.012	8.400, 0.017
44	8.600, 0.012	8.600, 0.017
45	8.800, 0.012	8.800, 0.017
46	9.000, 0.011	9.000, 0.016
47	9.200, 0.011	9.200, 0.016
48	9.400, 0.011	9.400, 0.016
49	9.600, 0.010	9.600, 0.016
50	9.800, 0.010	9.800, 0.016
51	10.000, 0.010	10.000, 0.015
52	10.200, 0.011	10.200, 0.015
53	10.400, 0.011	10.400, 0.015
54	10.600, 0.011	10.600, 0.015
55	10.800, 0.011	10.800, 0.015
56	11.000, 0.010	11.000, 0.015
57	11.200, 0.010	11.200, 0.014
58	11.400, 0.010	11.400, 0.014
59	11.600, 0.010	11.600, 0.014
60	11.800, 0.009	11.800, 0.013
61	12.000, 0.009	12.000, 0.013
62	12.200, 0.009	12.200, 0.012
63	12.400, 0.009	12.400, 0.012
64	12.600, 0.009	12.600, 0.012
65	12.800, 0.009	12.800, 0.011
66	13.000, 0.009	13.000, 0.011
67	13.200, 0.009	13.200, 0.010
68	13.400, 0.009	13.400, 0.010
69	13.600, 0.009	13.600, 0.010
70	13.800, 0.009	13.800, 0.009
71	14.000, 0.009	14.000, 0.009
72	14.200, 0.008	14.200, 0.009
73	14.400, 0.008	14.400, 0.009
74	14.600, 0.008	14.600, 0.009
75	14.800, 0.008	14.800, 0.009
76	15.000, 0.007	15.000, 0.009
77	15.200, 0.007	15.200, 0.009
78	15.400, 0.007	15.400, 0.009
79	15.600, 0.007	15.600, 0.009
80	15.800, 0.007	15.800, 0.009
81	16.000, 0.007	16.000, 0.009
82	16.200, 0.007	16.200, 0.009
83	16.400, 0.006	16.400, 0.008
84	16.600, 0.006	16.600, 0.008
85	16.800, 0.006	16.800, 0.008
86	17.000, 0.006	17.000, 0.008
87	17.200, 0.005	17.200, 0.008
88	17.400, 0.005	17.400, 0.007
89	17.600, 0.005	17.600, 0.007
90	17.800, 0.005	17.800, 0.006
91	18.000, 0.005	18.000, 0.006
92	18.200, 0.006	18.200, 0.006
93	18.400, 0.006	18.400, 0.006
94	18.600, 0.006	18.600, 0.005
95	18.800, 0.006	18.800, 0.005
96	19.000, 0.006	19.000, 0.005
97	19.200, 0.006	19.200, 0.005
98	19.400, 0.006	19.400, 0.005
99	19.600, 0.007	19.600, 0.005
100	19.800, 0.006	19.800, 0.005
101	20.000, 0.006	20.000, 0.005
102	20.200, 0.006	20.200, 0.005
103	20.400, 0.006	20.400, 0.005
104	20.600, 0.006	20.600, 0.005
105	20.800, 0.006	20.800, 0.005
106	21.000, 0.005	21.000, 0.005
107	21.200, 0.005	21.200, 0.005
108	21.400, 0.005	21.400, 0.005
109	21.600, 0.005	21.600, 0.005
110	21.800, 0.005	21.800, 0.005
111	22.000, 0.005	22.000, 0.005
112	22.200, 0.005	22.200, 0.005
113	22.400, 0.005	22.400, 0.005
114	22.600, 0.005	22.600, 0.004
115	22.800, 0.005	22.800, 0.004
116	23.000, 0.004	23.000, 0.004
117	23.200, 0.004	23.200, 0.004
118	23.400, 0.004	23.400, 0.003
119	23.600, 0.004	23.600, 0.003
120	23.800, 0.004	23.800, 0.003
121	24.000, 0.003	24.000, 0.002
122	24.200, 0.003	24.200, 0.002
123	24.400, 0.003	24.400, 0.001
124	24.600, 0.002	24.600, 0.001
125	24.800, 0.002	24.800, 0.001
126	25.000, 0.002	25.000, 0.001
127	25.200, 0.002	25.200, 0.001
128	25.400, 0.001	25.400, 0.001
129	25.600, 0.001	25.600, 0.001
130	25.800, 0.001	25.800, 0.001
131	26.000, 0.001	26.000, 0.001
132	26.200, 0.001	26.200, 0.000
133	26.400, 0.000	26.400, 0.000
134	26.600, 0.000	26.600, 0.000
135	26.800, 0.000	26.800, 0.000
136	27.000, -0.000	27.000, 0.000
137	27.200, -0.000	27.200, 0.000
138	27.400, -0.000	27.400, 0.000
139	27.600, -0.000	27.600, 0.000
140	27.800, -0.000	27.800, 0.000
141	28.000, -0.000	28.000, 0.000
142	28.200, -0.000	28.200, 0.000
143	28.400, -0.000	28.400, 0.000
144	28.600, -0.000	28.600, 0.000
145	28.800, -0.000	28.800, 0.000
146	29.000, 0.000	29.000, -0.000
147	29.200, 0.000	29.200, -0.000
148	29.400, 0.000	29.400, -0.000
149	29.600, 0.001	29.600, -0.000
150	29.800, 0.001	29.800, -0.001
151	30.000, 0.000	30.000, 0.000
152	30.200, 0.010	30.200, 0.010
153	30.400, 0.021	30.400, 0.021
154	30.600, 0.035	30.600, 0.034
155	30.800, 0.050	30.800, 0.048
156	31.000, 0.067	31.000, 0.064
157	31.200, 0.085	31.200, 0.081
158	31.400, 0.104	31.400, 0.098
159	31.600, 0.123	31.600, 0.116
160	31.800, 0.142	31.800, 0.133
161	32.000, 0.161	32.000, 0.150
162	32.200, 0.178	32.200, 0.166
163	32.400, 0.194	32.400, 0.181
164	32.600, 0.211	32.600, 0.197
165	32.800, 0.227	32.800, 0.212
166	33.000, 0.243	33.000, 0.227
167	33.200, 0.259	33.200, 0.242
168	33.400, 0.275	33.400, 0.256
169	33.600, 0.290	33.600, 0.271
170	33.800, 0.306	33.800, 0.285
171	34.000, 0.321	34.000, 0.299
172	34.200, 0.336	34.200, 0.313
173	34.400, 0.351	34.400, 0.327
174	34.600, 0.366	34.600, 0.341
175	34.800, 0.381	34.800, 0.355
176	35.000, 0.396	35.000, 0.368
177	35.200, 0.411	35.200, 0.382
178	35.400, 0.425	35.400, 0.395
179	35.600, 0.440	35.600, 0.409
180	35.800, 0.454	35.800, 0.422
181	36.000, 0.468	36.000, 0.436
182	36.200, 0.482	36.200, 0.449
183	36.400, 0.496	36.400, 0.462
184	36.600, 0.510	36.600, 0.475
185	36.800, 0.523	36.800, 0.488
186	37.000, 0.537	37.000, 0.501
187	37.200, 0.550	37.200, 0.514
188	37.400, 0.564	37.400, 0.527
189	37.600, 0.577	37.600, 0.539
190	37.800, 0.591	37.800, 0.552
191	38.000, 0.604	38.000, 0.564
192	38.200, 0.617	38.200, 0.577
193	38.400, 0.630	38.400, 0.589
194	38.600, 0.643	38.600, 0.602
195	38.800, 0.657	38.800, 0.614
196	39.000, 0.669	39.000, 0.627
197	39.200, 0.682	39.200, 0.639
198	39.400, 0.695	39.400, 0.652
199	39.600, 0.708	39.600, 0.664
200	39.800, 0.720	39.800, 0.677
201	40.000, 0.733	40.000, 0.689
202	40.200, 0.746	40.200, 0.702
203	40.400, 0.758	40.400, 0.714
204	40.600, 0.771	40.600, 0.726
205	40.800, 0.783	40.800, 0.738
206	41.000, 0.796	41.000, 0.750
207	41.200, 0.808	41.200, 0.761
208	41.400, 0.821	41.400, 0.772
209	41.600, 0.833	41.600, 0.784
210	41.800, 0.845	41.800, 0.795
211	42.000, 0.857	42.000, 0.806
212	42.200, 0.869	42.200, 0.817
213	42.400, 0.880	42.400, 0.828
214	42.600, 0.892	42.600, 0.838
215	42.800, 0.904	42.800, 0.849
216	43.000, 0.915	43.000, 0.860
217	43.200, 0.926	43.200, 0.871
218	43.400, 0.938	43.400, 0.881
219	43.600, 0.949	43.600, 0.892
220	43.800, 0.961	43.800, 0.903
221	44.000, 0.972	44.000, 0.913
222	44.200, 0.983	44.200, 0.924
223	44.400, 0.995	44.400, 0.935
224	44.600, 1.006	44.600, 0.946
225	44.800, 1.017	44.800, 0.956
226	45.000, 1.028	45.000, 0.967
227	45.200, 1.039	45.200, 0.977
228	45.400, 1.049	45.400, 0.988
229	45.600, 1.060	45.600, 0.998
230	45.800, 1.070	45.800, 1.008
231	46.000, 1.081	46.000, 1.018
232	46.200, 1.091	46.200, 1.028
233	46.400, 1.101	46.400, 1.038
234	46.600, 1.111	46.600, 1.048
235	46.800, 1.121	46.800, 1.058
236	47.000, 1.131	47.000, 1.068
237	47.200, 1.141	47.200, 1.077
238	47.400, 1.151	47.400, 1.087
239	47.600, 1.161	47.600, 1.097
240	47.800, 1.171	47.800, 1.106
241	48.000, 1.181	48.000, 1.116
242	48.200, 1.190	48.200, 1.126
243	48.400, 1.200	48.400, 1.135
244	48.600, 1.210	48.600, 1.145
245	48.800, 1.219	48.800, 1.154
246	49.000, 1.228	49.000, 1.163
247	49.200, 1.238	49.200, 1.172
248	49.400, 1.247	49.400, 1.182
249	49.600, 1.256	49.600, 1.191
250	49.800, 1.265	49.800, 1.199
251	50.000, 1.275	50.000, 1.208
252	50.200, 1.284	50.200, 1.217
253	50.400, 1.293	50.400, 1.226
254	50.600, 1.302	50.600, 1.235
255	50.800, 1.311	50.800, 1.244
256	51.000, 1.320	51.000, 1.253
257	51.200, 1.329	51.200, 1.262
258	51.400, 1.338	51.400, 1.271
259	51.600, 1.347	51.600, 1.280
260	51.800, 1.356	51.800, 1.288
261	52.000, 1.365	52.000, 1.296
262	52.200, 1.374	52.200, 1.305
263	52.400, 1.383	52.400, 1.313
264	52.600, 1.392	52.600, 1.321
265	52.800, 1.401	52.800, 1.329
266	53.000, 1.410	53.000, 1.338
267	53.200, 1.418	53.200, 1.346
268	53.400, 1.426	53.400, 1.353
269	53.600, 1.434	53.600, 1.361
270	53.800, 1.442	53.800, 1.369
271	54.000, 1.450	54.000, 1.376
272	54.200, 1.458	54.200, 1.384
273	54.400, 1.466	54.400, 1.392
274	54.600, 1.474	54.600, 1.400
275	54.800, 1.482	54.800, 1.408
276	55.000, 1.490	55.000, 1.416
277	55.200, 1.498	55.200, 1.423
278	55.400, 1.505	55.400, 1.431
279	55.600, 1.513	55.600, 1.438
280	55.800, 1.521	55.800, 1.446
281	56.000, 1.529	56.000, 1.454
282	56.200, 1.537	56.200, 1.462
283	56.400, 1.545	56.400, 1.469
284	56.600, 1.553	56.600, 1.477
285	56.800, 1.561	56.800, 1.484
286	57.000, 1.569	57.000, 1.492
287	57.200, 1.577	57.200, 1.499
288	57.400, 1.585	57.400, 1.506
289	57.600, 1.592	57.600, 1.513
290	57.800, 1.600	57.800, 1.521
291	58.000, 1.608	58.000, 1.528
292	58.200, 1.615	58.200, 1.535
293	58.400, 1.623	58.400, 1.542
294	58.600, 1.630	58.600, 1.549
295	58.800, 1.638	58.800, 1.555
296	59.000, 1.645	59.000, 1.562
297	59.200, 1.652	59.200, 1.569
298	59.400, 1.659	59.400, 1.576
299	59.600, 1.666	59.600, 1.583
300	59.800, 1.673	59.800, 1.591
301	60.000, 1.680	60.000, 1.598
302	60.200, 1.686	60.200, 1.605
303	60.400, 1.693	60.400, 1.612
304	60.600, 1.700	60.600, 1.618
305	60.800, 1.707	60.800, 1.625
306	61.000, 1.713	61.000, 1.632
307	61.200, 1.719	61.200, 1.639
308	61.400, 1.726	61.400, 1.645
309	61.600, 1.732	61.600, 1.652
310	61.800, 1.739	61.800, 1.659
311	62.000, 1.745	62.000, 1.665
312	62.200, 1.752	62.200, 1.671
313	62.400, 1.758	62.400, 1.677
314	62.600, 1.765	62.600, 1.684
315	62.800, 1.772	62.800, 1.691
316	63.000, 1.778	63.000, 1.697
317	63.200, 1.785	63.200, 1.703
318	63.400, 1.791	63.400, 1.709
319	63.600, 1.798	63.600, 1.713
320	63.800, 1.804	63.800, 1.717
321	64.000, 1.810	64.000, 1.719
322	64.200, 1.816	64.200, 1.721
323	64.400, 1.822	64.400, 1.723
324	64.600, 1.829	64.600, 1.725
325	64.800, 1.835	64.800, 1.726
326	65.000, 1.841	65.000, 1.728
327	65.200, 1.847	65.200, 1.729
328	65.400, 1.853	65.400, 1.731
329	65.600, 1.859	65.600, 1.733
330	65.800, 1.865	65.800, 1.736
331	66.000, 1.870	66.000, 1.740
332	66.200, 1.876	66.200, 1.744
333	66.400, 1.882	66.400, 1.749
334	66.600, 1.888	66.600, 1.754
335	66.800, 1.894	66.800, 1.760
336	67.000, 1.899	67.000, 1.766
337	67.200, 1.905	67.200, 1.772
338	67.400, 1.910	67.400, 1.778
339	67.600, 1.915	67.600, 1.783
340	67.800, 1.921	67.800, 1.789
341	68.000, 1.926	68.000, 1.794
342	68.200, 1.932	68.200, 1.799
343	68.400, 1.937	68.400, 1.805
344	68.600, 1.943	68.600, 1.810
345	68.800, 1.948	68.800, 1.815
346	69.000, 1.953	69.000, 1.820
347	69.200, 1.959	69.200, 1.825
348	69.400, 1.964	69.400, 1.830
349	69.600, 1.970	69.600, 1.835
350	69.800, 1.975	69.800, 1.841
351	70.000, 1.980	70.000, 1.846
352	70.200, 1.986	70.200, 1.851
353	70.400, 1.991	70.400, 1.856
354	70.600, 1.996	70.600, 1.861
355	70.800, 2.001	70.800, 1.866
356	71.000, 2.006	71.000, 1.871
357	71.200, 2.011	71.200, 1.876
358	71.400, 2.016	71.400, 1.881
359	71.600, 2.021	71.600, 1.886
360	71.800, 2.026	71.800, 1.891
361	72.000, 2.031	72.000, 1.895
362	72.200, 2.035	72.200, 1.900
363	72.400, 2.040	72.400, 1.905
364	72.600, 2.044	72.600, 1.909
365	72.800, 2.049	72.800, 1.914
366	73.000, 2.054	73.000, 1.918
367	73.200, 2.059	73.200, 1.923
368	73.400, 2.063	73.400, 1.927
369	73.600, 2.068	73.600, 1.932
370	73.800, 2.073	73.800, 1.936
371	74.000, 2.077	74.000, 1.941
372	74.200, 2.082	74.200, 1.945
373	74.400, 2.087	74.400, 1.949
374	74.600, 2.091	74.600, 1.954
375	74.800, 2.096	74.800, 1.958
376	75.000, 2.101	75.000, 1.962
377	75.200, 2.105	75.200, 1.967
378	75.400, 2.109	75.400, 1.971
379	75.600, 2.113	75.600, 1.975
380	75.800, 2.118	75.800, 1.980
381	76.000, 2.122	76.000, 1.984
382	76.200, 2.126	76.200, 1.988
383	76.400, 2.130	76.400, 1.992
384	76.600, 2.135	76.600, 1.997
385	76.800, 2.139	76.800, 2.001
386	77.000, 2.143	77.000, 2.005
387	77.200, 2.148	77.200, 2.009
388	77.400, 2.152	77.400, 2.013
389	77.600, 2.156	77.600, 2.017
390	77.800, 2.161	77.800, 2.021
391	78.000, 2.165	78.000, 2.025
392	78.200, 2.170	78.200, 2.029
393	78.400, 2.174	78.400, 2.033
394	78.600, 2.178	78.600, 2.037
395	78.800, 2.182	78.800, 2.041
396	79.000, 2.186	79.000, 2.045
397	79.200, 2.190	79.200, 2.049
398	79.400, 2.194	79.400, 2.053
399	79.600, 2.197	79.600, 2.057
400	79.800, 2.201	79.800, 2.061
401	80.000, 2.205	80.000, 2.064
402	80.200, 2.208	80.200, 2.068
403	80.400, 2.212	80.400, 2.072
404	80.600, 2.215	80.600, 2.076
405	80.800, 2.219	80.800, 2.079
406	81.000, 2.222	81.000, 2.083
407	81.200, 2.226	81.200, 2.086
408	81.400, 2.229	81.400, 2.090
409	81.600, 2.232	81.600, 2.093
410	81.800, 2.236	81.800, 2.097
411	82.000, 2.239	82.000, 2.100
412	82.200, 2.243	82.200, 2.104
413	82.400, 2.246	82.400, 2.108
414	82.600, 2.250	82.600, 2.111
415	82.800, 2.253	82.800, 2.114
416	83.000, 2.257	83.000, 2.118
417	83.200, 2.261	83.200, 2.121
418	83.400, 2.264	83.400, 2.125
419	83.600, 2.268	83.600, 2.129
420	83.800, 2.271	83.800, 2.132
421	84.000, 2.275	84.000, 2.136
422	84.200, 2.279	84.200, 2.140
423	84.400, 2.282	84.400, 2.143
424	84.600, 2.286	84.600, 2.146
425	84.800, 2.289	84.800, 2.149
426	85.000, 2.293	85.000, 2.152
427	85.200, 2.296	85.200, 2.155
428	85.400, 2.299	85.400, 2.158
429	85.600, 2.302	85.600, 2.161
430	85.800, 2.304	85.800, 2.164
431	86.000, 2.307	86.000, 2.167
432	86.200, 2.310	86.200, 2.171
433	86.400, 2.312	86.400, 2.173
434	86.600, 2.315	86.600, 2.176
435	86.800, 2.318	86.800, 2.179
436	87.000, 2.321	87.000, 2.182
437	87.200, 2.324	87.200, 2.185
438	87.400, 2.327	87.400, 2.188
439	87.600, 2.330	87.600, 2.191
440	87.800, 2.333	87.800, 2.194
441	88.000, 2.336	88.000, 2.197
442	88.200, 2.339	88.200, 2.200
443	88.400, 2.343	88.400, 2.203
444	88.600, 2.346	88.600, 2.206
445	88.800, 2.349	88.800, 2.208
446	89.000, 2.352	89.000, 2.211
447	89.200, 2.355	89.200, 2.214
448	89.400, 2.358	89.400, 2.217
449	89.600, 2.361	89.600, 2.220
450	89.800, 2.364	89.800, 2.224
451	90.000, 2.366	90.000, 2.227
452	90.200, 2.368	90.200, 2.229
453	90.400, 2.371	90.400, 2.232
454	90.600, 2.374	90.600, 2.234
455	90.800, 2.376	90.800, 2.237
456	91.000, 2.379	91.000, 2.240
457	91.200, 2.382	91.200, 2.242
458	91.400, 2.385	91.400, 2.245
459	91.600, 2.387	91.600, 2.248
460	91.800, 2.390	91.800, 2.250
461	92.000, 2.393	92.000, 2.253
462	92.200, 2.396	92.200, 2.255
463	92.400, 2.399	92.400, 2.258
464	92.600, 2.401	92.600, 2.260
465	92.800, 2.404	92.800, 2.263
466	93.000, 2.406	93.000, 2.265
467	93.200, 2.409	93.200, 2.268
468	93.400, 2.411	93.400, 2.271
469	93.600, 2.413	93.600, 2.274
470	93.800, 2.416	93.800, 2.276
471	94.000, 2.418	94.000, 2.279
472	94.200, 2.420	94.200, 2.282
473	94.400, 2.422	94.400, 2.284
474	94.600, 2.424	94.600, 2.287
475	94.800, 2.426	94.800, 2.289
476	95.000, 2.429	95.000, 2.292
477	95.200, 2.431	95.200, 2.294
478	95.400, 2.434	95.400, 2.297
479	95.600, 2.436	95.600, 2.299
480	95.800, 2.438	95.800, 2.301
481	96.000, 2.441	96.000, 2.303
482	96.200, 2.443	96.200, 2.305
483	96.400, 2.445	96.400, 2.308
484	96.600, 2.447	96.600, 2.310
485	96.800, 2.450	96.800, 2.312
486	97.000, 2.452	97.000, 2.315
487	97.200, 2.454	97.200, 2.317
488	97.400, 2.456	97.400, 2.320
489	97.600, 2.458	97.600, 2.322
490	97.800, 2.460	97.800, 2.324
491	98.000, 2.462	98.000, 2.327
492	98.200, 2.465	98.200, 2.329
493	98.400, 2.467	98.400, 2.331
494	98.600, 2.469	98.600, 2.333
495	98.800, 2.472	98.800, 2.335
496	99.000, 2.474	99.000, 2.337
497	99.200, 2.476	99.200, 2.339
498	99.400, 2.478	99.400, 2.341
499	99.600, 2.480	99.600, 2.343
500	99.800, 2.482	99.800, 2.344
501	100.000, 2.484	100.000, 2.346
502	100.200, 2.486	100.200, 2.348
503	100.400, 2.487	100.400, 2.350
504	100.600, 2.489	100.600, 2.352
505	100.800, 2.490	100.800, 2.354
506	101.000, 2.492	101.000, 2.356
507	101.200, 2.493	101.200, 2.358
508	101.400, 2.495	101.400, 2.359
509	101.600, 2.497	101.600, 2.361
510	101.800, 2.499	101.800, 2.363
511	102.000, 2.501	102.000, 2.364
512	102.200, 2.503	102.200, 2.366
513	102.400, 2.505	102.400, 2.368
514	102.600, 2.507	102.600, 2.370
515	102.800, 2.509	102.800, 2.373
516	103.000, 2.512	103.000, 2.375
517	103.200, 2.514	103.200, 2.377
518	103.400, 2.516	103.400, 2.379
519	103.600, 2.518	103.600, 2.381
520	103.800, 2.520	103.800, 2.383
521	104.000, 2.522	104.000, 2.385
522	104.200, 2.523	104.200, 2.386
523	104.400, 2.525	104.400, 2.388
524	104.600, 2.526	104.600, 2.390
525	104.800, 2.528	104.800, 2.392
526	105.000, 2.529	105.000, 2.394
527	105.200, 2.530	105.200, 2.395
528	105.400, 2.531	105.400, 2.397
529	105.600, 2.532	105.600, 2.398
530	105.800, 2.534	105.800, 2.399
531	106.000, 2.535	106.000, 2.401
532	106.200, 2.536	106.200, 2.403
533	106.400, 2.538	106.400, 2.405
534	106.600, 2.539	106.600, 2.406
535	106.800, 2.541	106.800, 2.408
536	107.000, 2.543	107.000, 2.410
537	107.200, 2.544	107.200, 2.411
538	107.400, 2.546	107.400, 2.412
539	107.600, 2.548	107.600, 2.413
540	107.800, 2.549	107.800, 2.415
541	108.000, 2.551	108.000, 2.416
542	108.200, 2.553	108.200, 2.417
543	108.400, 2.555	108.400, 2.419
544	108.600, 2.557	108.600, 2.420
545	108.800, 2.558	108.800, 2.422
546	109.000, 2.560	109.000, 2.423
547	109.200, 2.561	109.200, 2.425
548	109.400, 2.562	109.400, 2.427
549	109.600, 2.563	109.600, 2.428
550	109.800, 2.564	109.800, 2.430
551	110.000, 2.566	110.000, 2.432
552	110.200, 2.567	110.200, 2.434
553	110.400, 2.568	110.400, 2.436
554	110.600, 2.569	110.600, 2.438
555	110.800, 2.571	110.800, 2.440
556	111.000, 2.572	111.000, 2.441
557	111.200, 2.573	111.200, 2.443
558	111.400, 2.575	111.400, 2.444
559	111.600, 2.577	111.600, 2.445
560	111.800, 2.579	111.800, 2.446
561	112.000, 2.581	112.000, 2.447
562	112.200, 2.583	112.200, 2.447
563	112.400, 2.585	112.400, 2.448
564	112.600, 2.586	112.600, 2.449
565	112.800, 2.588	112.800, 2.450
566	113.000, 2.589	113.000, 2.451
567	113.200, 2.590	113.200, 2.452
568	113.400, 2.592	113.400, 2.453
569	113.600, 2.592	113.600, 2.455
570	113.800, 2.593	113.800, 2.456
571	114.000, 2.594	114.000, 2.458
572	114.200, 2.595	114.200, 2.459
573	114.400, 2.595	114.400, 2.461
574	114.600, 2.596	114.600, 2.462
575	114.800, 2.597	114.800, 2.464
576	115.000, 2.598	115.000, 2.465
577	115.200, 2.599	115.200, 2.467
578	115.400, 2.601	115.400, 2.468
579	115.600, 2.602	115.600, 2.470
580	115.800, 2.603	115.800, 2.471
581	116.000, 2.605	116.000, 2.472
582	116.200, 2.606	116.200, 2.474
583	116.400, 2.607	116.400, 2.475
584	116.600, 2.608	116.600, 2.476
585	116.800, 2.610	116.800, 2.477
586	117.000, 2.611	117.000, 2.478
587	117.200, 2.612	117.200, 2.480
588	117.400, 2.613	117.400, 2.481
589	117.600, 2.614	117.600, 2.482
590	117.800, 2.614	117.800, 2.483
591	118.000, 2.615	118.000, 2.484
592	118.200, 2.616	118.200, 2.485
593	118.400, 2.617	118.400, 2.486
594	118.600, 2.618	118.600, 2.487
595	118.800, 2.619	118.800, 2.488
596	119.000, 2.620	119.000, 2.489
597	119.200, 2.622	119.200, 2.490
598	119.400, 2.623	119.400, 2.490
599	119.600, 2.624	119.600, 2.491
600	119.800, 2.625	119.800, 2.492
601	120.000, 2.626	120.000, 2.493
602	120.200, 2.627	120.200, 2.494
603	120.400, 2.627	120.400, 2.495
604	120.600, 2.628	120.600, 2.496
605	120.800, 2.628	120.800, 2.496
606	121.000, 2.629	121.000, 2.497
607	121.200, 2.630	121.200, 2.498
608	121.400, 2.630	121.400, 2.499
609	121.600, 2.631	121.600, 2.500
610	121.800, 2.632	121.800, 2.501
611	122.000, 2.633	122.000, 2.502
612	122.200, 2.634	122.200, 2.503
613	122.400, 2.635	122.400, 2.504
614	122.600, 2.636	122.600, 2.505
615	122.800, 2.638	122.800, 2.506
616	123.000, 2.639	123.000, 2.507
617	123.200, 2.641	123.200, 2.507
618	123.400, 2.642	123.400, 2.508
619	123.600, 2.643	123.600, 2.509
620	123.800, 2.643	123.800, 2.509
621	124.000, 2.644	124.000, 2.510
622	124.200, 2.645	124.200, 2.510
623	124.400, 2.646	124.400, 2.510
624	124.600, 2.647	124.600, 2.510
625	124.800, 2.648	124.800, 2.510
626	125.000, 2.649	125.000, 2.509
627	125.200, 2.650	125.200, 2.509
628	125.400, 2.651	125.400, 2.509
629	125.600, 2.651	125.600, 2.509
630	125.800, 2.652	125.800, 2.510
631	126.000, 2.653	126.000, 2.510
632	126.200, 2.654	126.200, 2.511
633	126.400, 2.655	126.400, 2.511
634	126.600, 2.656	126.600, 2.512
635	126.800, 2.656	126.800, 2.513
636	127.000, 2.657	127.000, 2.514
637	127.200, 2.657	127.200, 2.515
638	127.400, 2.657	127.400, 2.516
639	127.600, 2.658	127.600, 2.517
640	127.800, 2.658	127.800, 2.518
641	128.000, 2.659	128.000, 2.519
642	128.200, 2.660	128.200, 2.519
643	128.400, 2.660	128.400, 2.520
644	128.600, 2.661	128.600, 2.521
645	128.800, 2.662	128.800, 2.522
646	129.000, 2.663	129.000, 2.523
647	129.200, 2.664	129.200, 2.523
648	129.400, 2.664	129.400, 2.524
649	129.600, 2.665	129.600, 2.525
650	129.800, 2.666	129.800, 2.525
651	130.000, 2.667	130.000, 2.526
652	130.200, 2.668	130.200, 2.526
653	130.400, 2.668	130.400, 2.527
654	130.600, 2.669	130.600, 2.527
655	130.800, 2.670	130.800, 2.528
656	131.000, 2.670	131.000, 2.529
657	131.200, 2.671	131.200, 2.529
658	131.400, 2.671	131.400, 2.530
659	131.600, 2.672	131.600, 2.531
660	131.800, 2.672	131.800, 2.532
661	132.000, 2.673	132.000, 2.532
662	132.200, 2.673	132.200, 2.533
663	132.400, 2.674	132.400, 2.534
664	132.600, 2.674	132.600, 2.535
665	132.800, 2.675	132.800, 2.536
666	133.000, 2.675	133.000, 2.537
667	133.200, 2.676	133.200, 2.538
668	133.400, 2.676	133.400, 2.539
669	133.600, 2.677	133.600, 2.539
670	133.800, 2.677	133.800, 2.540
671	134.000, 2.678	134.000, 2.540
672	134.200, 2.678	134.200, 2.541
673	134.400, 2.679	134.400, 2.541
674	134.600, 2.679	134.600, 2.541
675	134.800, 2.680	134.800, 2.542
676	135.000, 2.680	135.000, 2.542
677	135.200, 2.681	135.200, 2.542
678	135.400, 2.682	135.400, 2.543
679	135.600, 2.682	135.600, 2.543
680	135.800, 2.683	135.800, 2.544
681	136.000, 2.683	136.000, 2.544
682	136.200, 2.684	136.200, 2.545
683	136.400, 2.684	136.400, 2.546
684	136.600, 2.684	136.600, 2.547
685	136.800, 2.685	136.800, 2.548
686	137.000, 2.685	137.000, 2.549
687	137.200, 2.686	137.200, 2.550
688	137.400, 2.686	137.400, 2.551
689	137.600, 2.687	137.600, 2.551
690	137.800, 2.687	137.800, 2.552
691	138.000, 2.688	138.000, 2.552
692	138.200, 2.688	138.200, 2.552
693	138.400, 2.689	138.400, 2.552
694	138.600, 2.689	138.600, 2.552
695	138.800, 2.690	138.800, 2.553
696	139.000, 2.690	139.000, 2.553
697	139.200, 2.690	139.200, 2.553
698	139.400, 2.691	139.400, 2.554
699	139.600, 2.691	139.600, 2.554
700	139.800, 2.692	139.800, 2.554
701	140.000, 2.692	140.000, 2.555
702	140.200, 2.692	140.200, 2.555
703	140.400, 2.693	140.400, 2.556
704	140.600, 2.694	140.600, 2.556
705	140.800, 2.694	140.800, 2.557
706	141.000, 2.695	141.000, 2.557
707	141.200, 2.696	141.200, 2.557
708	141.400, 2.697	141.400, 2.557
709	141.600, 2.697	141.600, 2.558
710	141.800, 2.698	141.800, 2.558
711	142.000, 2.698	142.000, 2.558
712	142.200, 2.699	142.200, 2.558
713	142.400, 2.700	142.400, 2.558
714	142.600, 2.700	142.600, 2.559
715	142.800, 2.700	142.800, 2.559
716	143.000, 2.700	143.000, 2.560
717	143.200, 2.701	143.200, 2.560
718	143.400, 2.701	143.400, 2.561
719	143.600, 2.701	143.600, 2.562
720	143.800, 2.701	143.800, 2.563
721	144.000, 2.701	144.000, 2.564
722	144.200, 2.702	144.200, 2.565
723	144.400, 2.702	144.400, 2.565
724	144.600, 2.702	144.600, 2.566
725	144.800, 2.702	144.800, 2.567
726	145.000, 2.703	145.000, 2.568
727	145.200, 2.703	145.200, 2.568
728	145.400, 2.703	145.400, 2.568
729	145.600, 2.704	145.600, 2.569
730	145.800, 2.704	145.800, 2.569
731	146.000, 2.705	146.000, 2.569
732	146.200, 2.705	146.200, 2.569
733	146.400, 2.706	146.400, 2.569
734	146.600, 2.706	146.600, 2.569
735	146.800, 2.707	146.800, 2.569
736	147.000, 2.708	147.000, 2.570
737	147.200, 2.708	147.200, 2.570
738	147.400, 2.708	147.400, 2.570
739	147.600, 2.708	147.600, 2.571
740	147.800, 2.709	147.800, 2.571
741	148.000, 2.709	148.000, 2.571
742	148.200, 2.709	148.200, 2.572
743	148.400, 2.709	148.400, 2.572
744	148.600, 2.710	148.600, 2.573
745	148.800, 2.710	148.800, 2.573
746	149.000, 2.711	149.000, 2.573
747	149.200, 2.711	149.200, 2.574
748	149.400, 2.712	149.400, 2.574
749	149.600, 2.712	149.600, 2.574
750	149.800, 2.712	149.800, 2.574
751	150.000, 2.712	150.000, 2.574
752	150.200, 2.709	150.200, 2.566
753	150.400, 2.706	150.400, 2.556
754	150.600, 2.702	150.600, 2.544
755	150.800, 2.697	150.800, 2.529
756	151.000, 2.693	151.000, 2.511
757	151.200, 2.688	151.200, 2.492
758	151.400, 2.684	151.400, 2.470
759	151.600, 2.679	151.600, 2.447
760	151.800, 2.675	151.800, 2.422
761	152.000, 2.670	152.000, 2.396
762	152.200, 2.667	152.200, 2.370
763	152.400, 2.663	152.400, 2.343
764	152.600, 2.659	152.600, 2.315
765	152.800, 2.656	152.800, 2.287
766	153.000, 2.652	153.000, 2.258
767	153.200, 2.648	153.200, 2.229
768	153.400, 2.645	153.400, 2.201
769	153.600, 2.641	153.600, 2.172
770	153.800, 2.638	153.800, 2.143
771	154.000, 2.635	154.000, 2.114
772	154.200, 2.632	154.200, 2.086
773	154.400, 2.629	154.400, 2.058
774	154.600, 2.626	154.600, 2.030
775	154.800, 2.623	154.800, 2.002
776	155.000, 2.621	155.000, 1.975
777	155.200, 2.618	155.200, 1.948
778	155.400, 2.615	155.400, 1.921
779	155.600, 2.612	155.600, 1.895
780	155.800, 2.610	155.800, 1.868
781	156.000, 2.607	156.000, 1.842
782	156.200, 2.604	156.200, 1.816
783	156.400, 2.602	156.400, 1.790
784	156.600, 2.599	156.600, 1.765
785	156.800, 2.596	156.800, 1.739
786	157.000, 2.593	157.000, 1.714
787	157.200, 2.591	157.200, 1.690
788	157.400, 2.588	157.400, 1.666
789	157.600, 2.585	157.600, 1.641
790	157.800, 2.582	157.800, 1.618
791	158.000, 2.580	158.000, 1.594
792	158.200, 2.577	158.200, 1.571
793	158.400, 2.574	158.400, 1.548
794	158.600, 2.572	158.600, 1.526
795	158.800, 2.569	158.800, 1.504
796	159.000, 2.567	159.000, 1.483
797	159.200, 2.564	159.200, 1.462
798	159.400, 2.562	159.400, 1.441
799	159.600, 2.559	159.600, 1.421
800	159.800, 2.557	159.800, 1.401
801	160.000, 2.554	160.000, 1.382
802	160.200, 2.552	160.200, 1.362
803	160.400, 2.549	160.400, 1.343
804	160.600, 2.547	160.600, 1.325
805	160.800, 2.544	160.800, 1.307
806	161.000, 2.542	161.000, 1.289
807	161.200, 2.539	161.200, 1.272
808	161.400, 2.537	161.400, 1.255
809	161.600, 2.535	161.600, 1.238
810	161.800, 2.533	161.800, 1.222
811	162.000, 2.530	162.000, 1.206
812	162.200, 2.528	162.200, 1.190
813	162.400, 2.525	162.400, 1.174
814	162.600, 2.523	162.600, 1.159
815	162.800, 2.520	162.800, 1.144
816	163.000, 2.518	163.000, 1.129
817	163.200, 2.515	163.200, 1.115
818	163.400, 2.513	163.400, 1.101
819	163.600, 2.510	163.600, 1.087
820	163.800, 2.507	163.800, 1.074
821	164.000, 2.505	164.000, 1.061
822	164.200, 2.502	164.200, 1.048
823	164.400, 2.500	164.400, 1.035
824	164.600, 2.497	164.600, 1.023
825	164.800, 2.494	164.800, 1.012
826	165.000, 2.492	165.000, 1.000
827	165.200, 2.490	165.200, 0.989
828	165.400, 2.487	165.400, 0.978
829	165.600, 2.485	165.600, 0.967
830	165.800, 2.483	165.800, 0.957
831	166.000, 2.480	166.000, 0.946
832	166.200, 2.478	166.200, 0.936
833	166.400, 2.475	166.400, 0.926
834	166.600, 2.473	166.600, 0.917
835	166.800, 2.471	166.800, 0.907
836	167.000, 2.469	167.000, 0.898
837	167.200, 2.466	167.200, 0.889
838	167.400, 2.464	167.400, 0.879
839	167.600, 2.461	167.600, 0.870
840	167.800, 2.459	167.800, 0.862
841	168.000, 2.456	168.000, 0.853
842	168.200, 2.454	168.200, 0.845
843	168.400, 2.451	168.400, 0.836
844	168.600, 2.449	168.600, 0.828
845	168.800, 2.447	168.800, 0.821
846	169.000, 2.444	169.000, 0.813
847	169.200, 2.442	169.200, 0.806
848	169.400, 2.440	169.400, 0.799
849	169.600, 2.438	169.600, 0.792
850	169.800, 2.436	169.800, 0.785
851	170.000, 2.433	170.000, 0.779
852	170.200, 2.431	170.200, 0.773
853	170.400, 2.429	170.400, 0.767
854	170.600, 2.427	170.600, 0.761
855	170.800, 2.424	170.800, 0.754
856	171.000, 2.422	171.000, 0.748
857	171.200, 2.420	171.200, 0.742
858	171.400, 2.417	171.400, 0.736
859	171.600, 2.415	171.600, 0.730
860	171.800, 2.412	171.800, 0.725
861	172.000, 2.410	172.000, 0.719
862	172.200, 2.407	172.200, 0.713
863	172.400, 2.405	172.400, 0.708
864	172.600, 2.402	172.600, 0.702
865	172.800, 2.400	172.800, 0.697
866	173.000, 2.398	173.000, 0.692
867	173.200, 2.396	173.200, 0.687
868	173.400, 2.394	173.400, 0.682
869	173.600, 2.392	173.600, 0.677
870	173.800, 2.389	173.800, 0.672
871	174.000, 2.387	174.000, 0.668
872	174.200, 2.384	174.200, 0.663
873	174.400, 2.382	174.400, 0.658
874	174.600, 2.380	174.600, 0.654
875	174.800, 2.377	174.800, 0.649
876	175.000, 2.375	175.000, 0.645
877	175.200, 2.373	175.200, 0.641
878	175.400, 2.371	175.400, 0.637
879	175.600, 2.369	175.600, 0.633
880	175.800, 2.366	175.800, 0.629
881	176.000, 2.364	176.000, 0.625
882	176.200, 2.362	176.200, 0.621
883	176.400, 2.359	176.400, 0.617
884	176.600, 2.357	176.600, 0.613
885	176.800, 2.355	176.800, 0.610
886	177.000, 2.353	177.000, 0.606
887	177.200, 2.351	177.200, 0.602
888	177.400, 2.348	177.400, 0.599
889	177.600, 2.346	177.600, 0.595
890	177.800, 2.343	177.800, 0.591
891	178.000, 2.341	178.000, 0.587
892	178.200, 2.338	178.200, 0.584
893	178.400, 2.336	178.400, 0.580
894	178.600, 2.334	178.600, 0.577
895	178.800, 2.332	178.800, 0.573
896	179.000, 2.331	179.000, 0.570
897	179.200, 2.329	179.200, 0.567
898	179.400, 2.327	179.400, 0.563
899	179.600, 2.325	179.600, 0.560
900	179.800, 2.322	179.800, 0.557
901	180.000, 2.320	180.000, 0.554
902	180.200, 2.318	180.200, 0.551
903	180.400, 2.316	180.400, 0.549
904	180.600, 2.313	180.600, 0.546
905	180.800, 2.311	180.800, 0.543
906	181.000, 2.309	181.000, 0.540
907	181.200, 2.306	181.200, 0.537
908	181.400, 2.304	181.400, 0.534
909	181.600, 2.301	181.600, 0.531
910	181.800, 2.299	181.800, 0.528
911	182.000, 2.297	182.000, 0.524
912	182.200, 2.295	182.200, 0.521
913	182.400, 2.293	182.400, 0.518
914	182.600, 2.291	182.600, 0.515
915	182.800, 2.289	182.800, 0.512
916	183.000, 2.287	183.000, 0.509
917	183.200, 2.285	183.200, 0.506
918	183.400, 2.283	183.400, 0.504
919	183.600, 2.281	183.600, 0.501
920	183.800, 2.279	183.800, 0.499
921	184.000, 2.276	184.000, 0.496
922	184.200, 2.274	184.200, 0.494
923	184.400, 2.271	184.400, 0.492
924	184.600, 2.269	184.600, 0.490
925	184.800, 2.267	184.800, 0.487
926	185.000, 2.264	185.000, 0.485
927	185.200, 2.262	185.200, 0.483
928	185.400, 2.260	185.400, 0.481
929	185.600, 2.258	185.600, 0.479
930	185.800, 2.256	185.800, 0.476
931	186.000, 2.254	186.000, 0.474
932	186.200, 2.252	186.200, 0.472
933	186.400, 2.250	186.400, 0.469
934	186.600, 2.248	186.600, 0.467
935	186.800, 2.245	186.800, 0.464
936	187.000, 2.243	187.000, 0.462
937	187.200, 2.242	187.200, 0.459
938	187.400, 2.239	187.400, 0.457
939	187.600, 2.237	187.600, 0.455
940	187.800, 2.235	187.800, 0.452
941	188.000, 2.232	188.000, 0.450
942	188.200, 2.230	188.200, 0.448
943	188.400, 2.228	188.400, 0.446
944	188.600, 2.226	188.600, 0.444
945	188.800, 2.224	188.800, 0.442
946	189.000, 2.222	189.000, 0.440
947	189.200, 2.220	189.200, 0.438
948	189.400, 2.218	189.400, 0.436
949	189.600, 2.216	189.600, 0.434
950	189.800, 2.214	189.800, 0.431
951	190.000, 2.212	190.000, 0.429
952	190.200, 2.210	190.200, 0.427
953	190.400, 2.209	190.400, 0.424
954	190.600, 2.207	190.600, 0.422
955	190.800, 2.205	190.800, 0.420
956	191.000, 2.203	191.000, 0.418
957	191.200, 2.201	191.200, 0.416
958	191.400, 2.199	191.400, 0.414
959	191.600, 2.196	191.600, 0.412
960	191.800, 2.194	191.800, 0.410
961	192.000, 2.192	192.000, 0.409
962	192.200, 2.190	192.200, 0.407
963	192.400, 2.188	192.400, 0.405
964	192.600, 2.185	192.600, 0.404
965	192.800, 2.183	192.800, 0.402
966	193.000, 2.181	193.000, 0.400
967	193.200, 2.178	193.200, 0.399
968	193.400, 2.176	193.400, 0.397
969	193.600, 2.174	193.600, 0.395
970	193.800, 2.172	193.800, 0.393
971	194.000, 2.170	194.000, 0.391
972	194.200, 2.167	194.200, 0.389
973	194.400, 2.165	194.400, 0.387
974	194.600, 2.163	194.600, 0.385
975	194.800, 2.161	194.800, 0.384
976	195.000, 2.160	195.000, 0.382
977	195.200, 2.158	195.200, 0.380
978	195.400, 2.156	195.400, 0.379
979	195.600, 2.154	195.600, 0.377
980	195.800, 2.153	195.800, 0.376
981	196.000, 2.151	196.000, 0.374
982	196.200, 2.149	196.200, 0.373
983	196.400, 2.147	196.400, 0.372
984	196.600, 2.145	196.600, 0.370
985	196.800, 2.143	196.800, 0.369
986	197.000, 2.141	197.000, 0.367
987	197.200, 2.139	197.200, 0.365
988	197.400, 2.137	197.400, 0.364
989	197.600, 2.136	197.600, 0.362
990	197.800, 2.134	197.800, 0.360
991	198.000, 2.132	198.000, 0.358
992	198.200, 2.130	198.200, 0.356
993	198.400, 2.128	198.400, 0.354
994	198.600, 2.126	198.600, 0.352
995	198.800, 2.124	198.800, 0.350
996	199.000, 2.122	199.000, 0.349
997	199.200, 2.121	199.200, 0.347
998	199.400, 2.119	199.400, 0.346
999	199.600, 2.117	199.600, 0.344
1000	199.800, 2.115	199.800, 0.343
1001	200.000, 2.113	200.000, 0.342
1002	200.200, 2.111	200.200, 0.340
1003	200.400, 2.109	200.400, 0.339
1004	200.600, 2.107	200.600, 0.338
1005	200.800, 2.105	200.800, 0.337
1006	201.000, 2.104	201.000, 0.336
1007	201.200, 2.102	201.200, 0.335
1008	201.400, 2.100	201.400, 0.334
1009	201.600, 2.098	201.600, 0.333
1010	201.800, 2.096	201.800, 0.331
1011	202.000, 2.094	202.000, 0.330
1012	202.200, 2.092	202.200, 0.329
1013	202.400, 2.089	202.400, 0.327
1014	202.600, 2.087	202.600, 0.326
1015	202.800, 2.085	202.800, 0.324
1016	203.000, 2.083	203.000, 0.323
1017	203.200, 2.081	203.200, 0.322
1018	203.400, 2.079	203.400, 0.321
1019	203.600, 2.078	203.600, 0.319
1020	203.800, 2.076	203.800, 0.319
1021	204.000, 2.074	204.000, 0.318
1022	204.200, 2.072	204.200, 0.317
1023	204.400, 2.071	204.400, 0.316
1024	204.600, 2.069	204.600, 0.315
1025	204.800, 2.067	204.800, 0.314
1026	205.000, 2.065	205.000, 0.313
1027	205.200, 2.063	205.200, 0.311
1028	205.400, 2.061	205.400, 0.310
1029	205.600, 2.059	205.600, 0.308
1030	205.800, 2.057	205.800, 0.307
1031	206.000, 2.055	206.000, 0.305
1032	206.200, 2.053	206.200, 0.304
1033	206.400, 2.051	206.400, 0.303
1034	206.600, 2.049	206.600, 0.301
1035	206.800, 2.047	206.800, 0.300
1036	207.000, 2.045	207.000, 0.299
1037	207.200, 2.043	207.200, 0.298
1038	207.400, 2.041	207.400, 0.298
1039	207.600, 2.040	207.600, 0.297
1040	207.800, 2.038	207.800, 0.296
1041	208.000, 2.037	208.000, 0.296
1042	208.200, 2.035	208.200, 0.295
1043	208.400, 2.034	208.400, 0.294
1044	208.600, 2.032	208.600, 0.293
1045	208.800, 2.030	208.800, 0.292
1046	209.000, 2.028	209.000, 0.290
1047	209.200, 2.026	209.200, 0.289
1048	209.400, 2.024	209.400, 0.288
1049	209.600, 2.022	209.600, 0.287
1050	209.800, 2.020	209.800, 0.286
1051	210.000, 2.018	210.000, 0.284
1052	210.200, 2.016	210.200, 0.283
1053	210.400, 2.014	210.400, 0.282
1054	210.600, 2.012	210.600, 0.281
1055	210.800, 2.010	210.800, 0.280
1056	211.000, 2.008	211.000, 0.279
1057	211.200, 2.007	211.200, 0.278
1058	211.400, 2.005	211.400, 0.278
1059	211.600, 2.004	211.600, 0.277
1060	211.800, 2.002	211.800, 0.276
1061	212.000, 2.000	212.000, 0.275
1062	212.200, 1.999	212.200, 0.274
1063	212.400, 1.997	212.400, 0.274
1064	212.600, 1.995	212.600, 0.273
1065	212.800, 1.994	212.800, 0.272
1066	213.000, 1.992	213.000, 0.271
1067	213.200, 1.990	213.200, 0.270
1068	213.400, 1.989	213.400, 0.270
1069	213.600, 1.987	213.600, 0.269
1070	213.800, 1.986	213.800, 0.268
1071	214.000, 1.984	214.000, 0.268
1072	214.200, 1.983	214.200, 0.267
1073	214.400, 1.982	214.400, 0.267
1074	214.600, 1.980	214.600, 0.266
1075	214.800, 1.979	214.800, 0.265
1076	215.000, 1.977	215.000, 0.264
1077	215.200, 1.975	215.200, 0.263
1078	215.400, 1.973	215.400, 0.262
1079	215.600, 1.971	215.600, 0.261
1080	215.800, 1.969	215.800, 0.260
1081	216.000, 1.967	216.000, 0.259
1082	216.200, 1.965	216.200, 0.258
1083	216.400, 1.963	216.400, 0.256
1084	216.600, 1.962	216.600, 0.255
1085	216.800, 1.960	216.800, 0.255
1086	217.000, 1.958	217.000, 0.254
1087	217.200, 1.956	217.200, 0.253
1088	217.400, 1.955	217.400, 0.252
1089	217.600, 1.953	217.600, 0.252
1090	217.800, 1.952	217.800, 0.251
1091	218.000, 1.950	218.000, 0.251
1092	218.200, 1.949	218.200, 0.250
1093	218.400, 1.947	218.400, 0.249
1094	218.600, 1.945	218.600, 0.249
1095	218.800, 1.944	218.800, 0.248
1096	219.000, 1.942	219.000, 0.248
1097	219.200, 1.940	219.200, 0.247
1098	219.400, 1.938	219.400, 0.246
1099	219.600, 1.937	219.600, 0.245
1100	219.800, 1.935	219.800, 0.244
1101	220.000, 1.933	220.000, 0.244
1102	220.200, 1.932	220.200, 0.243
1103	220.400, 1.931	220.400, 0.242
1104	220.600, 1.929	220.600, 0.242
1105	220.800, 1.928	220.800, 0.241
1106	221.000, 1.926	221.000, 0.241
1107	221.200, 1.925	221.200, 0.240
1108	221.400, 1.924	221.400, 0.240
1109	221.600, 1.922	221.600, 0.240
1110	221.800, 1.921	221.800, 0.239
1111	222.000, 1.919	222.000, 0.239
1112	222.200, 1.917	222.200, 0.239
1113	222.400, 1.915	222.400, 0.238
1114	222.600, 1.913	222.600, 0.238
1115	222.800, 1.911	222.800, 0.237
1116	223.000, 1.910	223.000, 0.237
1117	223.200, 1.908	223.200, 0.236
1118	223.400, 1.906	223.400, 0.235
1119	223.600, 1.904	223.600, 0.235
1120	223.800, 1.903	223.800, 0.234
1121	224.000, 1.901	224.000, 0.234
1122	224.200, 1.900	224.200, 0.233
1123	224.400, 1.898	224.400, 0.232
1124	224.600, 1.896	224.600, 0.232
1125	224.800, 1.895	224.800, 0.231
1126	225.000, 1.893	225.000, 0.231
1127	225.200, 1.892	225.200, 0.230
1128	225.400, 1.890	225.400, 0.230
1129	225.600, 1.889	225.600, 0.229
1130	225.800, 1.887	225.800, 0.229
1131	226.000, 1.885	226.000, 0.228
1132	226.200, 1.884	226.200, 0.228
1133	226.400, 1.882	226.400, 0.227
1134	226.600, 1.881	226.600, 0.227
1135	226.800, 1.880	226.800, 0.226
1136	227.000, 1.878	227.000, 0.226
1137	227.200, 1.877	227.200, 0.226
1138	227.400, 1.876	227.400, 0.225
1139	227.600, 1.874	227.600, 0.225
1140	227.800, 1.873	227.800, 0.224
1141	228.000, 1.871	228.000, 0.223
1142	228.200, 1.870	228.200, 0.223
1143	228.400, 1.868	228.400, 0.222
1144	228.600, 1.867	228.600, 0.222
1145	228.800, 1.865	228.800, 0.221
1146	229.000, 1.863	229.000, 0.221
1147	229.200, 1.862	229.200, 0.220
1148	229.400, 1.860	229.400, 0.220
1149	229.600, 1.858	229.600, 0.219
1150	229.800, 1.856	229.800, 0.219
1151	230.000, 1.855	230.000, 0.219
1152	230.200, 1.853	230.200, 0.218
1153	230.400, 1.852	230.400, 0.218
1154	230.600, 1.850	230.600, 0.218
1155	230.800, 1.849	230.800, 0.218
1156	231.000, 1.848	231.000, 0.218
1157	231.200, 1.846	231.200, 0.218
1158	231.400, 1.845	231.400, 0.217
1159	231.600, 1.844	231.600, 0.217
1160	231.800, 1.842	231.800, 0.217
1161	232.000, 1.841	232.000, 0.216
1162	232.200, 1.839	232.200, 0.215
1163	232.400, 1.838	232.400, 0.215
1164	232.600, 1.836	232.600, 0.214
1165	232.800, 1.835	232.800, 0.213
1166	233.000, 1.833	233.000, 0.213
1167	233.200, 1.831	233.200, 0.213
1168	233.400, 1.830	233.400, 0.212
1169	233.600, 1.828	233.600, 0.212
1170	233.800, 1.826	233.800, 0.212
1171	234.000, 1.825	234.000, 0.212
1172	234.200, 1.823	234.200, 0.212
1173	234.400, 1.822	234.400, 0.211
1174	234.600, 1.820	234.600, 0.211
1175	234.800, 1.819	234.800, 0.210
1176	235.000, 1.817	235.000, 0.210
1177	235.200, 1.816	235.200, 0.209
1178	235.400, 1.815	235.400, 0.208
1179	235.600, 1.814	235.600, 0.208
1180	235.800, 1.812	235.800, 0.207
1181	236.000, 1.811	236.000, 0.207
1182	236.200, 1.810	236.200, 0.206
1183	236.400, 1.808	236.400, 0.206
1184	236.600, 1.807	236.600, 0.205
1185	236.800, 1.805	236.800, 0.205
1186	237.000, 1.804	237.000, 0.205
1187	237.200, 1.802	237.200, 0.205
1188	237.400, 1.801	237.400, 0.205
1189	237.600, 1.800	237.600, 0.205
1190	237.800, 1.798	237.800, 0.205
1191	238.000, 1.797	238.000, 0.204
1192	238.200, 1.796	238.200, 0.204
1193	238.400, 1.795	238.400, 0.203
1194	238.600, 1.793	238.600, 0.203
1195	238.800, 1.792	238.800, 0.202
1196	239.000, 1.791	239.000, 0.202
1197	239.200, 1.790	239.200, 0.201
1198	239.400, 1.788	239.400, 0.201
1199	239.600, 1.787	239.600, 0.201
1200	239.800, 1.785	239.800, 0.200
1201	240.000, 1.784	240.000, 0.200
1202	240.200, 1.782	240.200, 0.200
1203	240.400, 1.780	240.400, 0.199
1204	240.600, 1.779	240.600, 0.199
1205	240.800, 1.777	240.800, 0.199
1206	241.000, 1.776	241.000, 0.199
1207	241.200, 1.775	241.200, 0.199
1208	241.400, 1.773	241.400, 0.198
1209	241.600, 1.772	241.600, 0.198
1210	241.800, 1.771	241.800, 0.197
1211	242.000, 1.769	242.000, 0.197
1212	242.200, 1.768	242.200, 0.197
1213	242.400, 1.767	242.400, 0.197
1214	242.600, 1.766	242.600, 0.197
1215	242.800, 1.764	242.800, 0.197
1216	243.000, 1.763	243.000, 0.197
1217	243.200, 1.761	243.200, 0.197
1218	243.400, 1.760	243.400, 0.197
1219	243.600, 1.758	243.600, 0.197
1220	243.800, 1.757	243.800, 0.197
1221	244.000, 1.755	244.000, 0.197
1222	244.200, 1.754	244.200, 0.197
1223	244.400, 1.752	244.400, 0.197
1224	244.600, 1.751	244.600, 0.196
1225	244.800, 1.749	244.800, 0.196
1226	245.000, 1.748	245.000, 0.196
1227	245.200, 1.747	245.200, 0.195
1228	245.400, 1.745	245.400, 0.194
1229	245.600, 1.744	245.600, 0.194
1230	245.800, 1.743	245.800, 0.193
1231	246.000, 1.742	246.000, 0.193
1232	246.200, 1.741	246.200, 0.192
1233	246.400, 1.739	246.400, 0.192
1234	246.600, 1.738	246.600, 0.191
1235	246.800, 1.737	246.800, 0.191
1236	247.000, 1.735	247.000, 0.190
1237	247.200, 1.734	247.200, 0.190
1238	247.400, 1.732	247.400, 0.189
1239	247.600, 1.731	247.600, 0.189
1240	247.800, 1.729	247.800, 0.189
1241	248.000, 1.728	248.000, 0.188
1242	248.200, 1.726	248.200, 0.188
1243	248.400, 1.725	248.400, 0.188
1244	248.600, 1.724	248.600, 0.188
1245	248.800, 1.722	248.800, 0.188
1246	249.000, 1.721	249.000, 0.188
1247	249.200, 1.720	249.200, 0.188
1248	249.400, 1.719	249.400, 0.188
1249	249.600, 1.718	249.600, 0.188
1250	249.800, 1.716	249.800, 0.188
1251	250.000, 1.715	250.000, 0.188
1252	250.200, 1.714	250.200, 0.188
1253	250.400, 1.712	250.400, 0.188
1254	250.600, 1.711	250.600, 0.188
1255	250.800, 1.709	250.800, 0.188
1256	251.000, 1.708	251.000, 0.187
1257	251.200, 1.706	251.200, 0.187
1258	251.400, 1.705	251.400, 0.187
1259	251.600, 1.704	251.600, 0.186
1260	251.800, 1.703	251.800, 0.186
1261	252.000, 1.701	252.000, 0.185
1262	252.200, 1.700	252.200, 0.185
1263	252.400, 1.699	252.400, 0.184
1264	252.600, 1.698	252.600, 0.184
1265	252.800, 1.697	252.800, 0.184
1266	253.000, 1.696	253.000, 0.184
1267	253.200, 1.695	253.200, 0.184
1268	253.400, 1.694	253.400, 0.183
1269	253.600, 1.693	253.600, 0.183
1270	253.800, 1.691	253.800, 0.182
1271	254.000, 1.690	254.000, 0.182
1272	254.200, 1.688	254.200, 0.182
1273	254.400, 1.687	254.400, 0.182
1274	254.600, 1.685	254.600, 0.182
1275	254.800, 1.684	254.800, 0.181
1276	255.000, 1.682	255.000, 0.181
1277	255.200, 1.681	255.200, 0.181
1278	255.400, 1.679	255.400, 0.181
1279	255.600, 1.678	255.600, 0.181
1280	255.800, 1.677	255.800, 0.181
1281	256.000, 1.675	256.000, 0.181
1282	256.200, 1.674	256.200, 0.181
1283	256.400, 1.673	256.400, 0.181
1284	256.600, 1.672	256.600, 0.181
1285	256.800, 1.671	256.800, 0.180
1286	257.000, 1.669	257.000, 0.180
1287	257.200, 1.668	257.200, 0.180
1288	257.400, 1.667	257.400, 0.180
1289	257.600, 1.665	257.600, 0.180
1290	257.800, 1.664	257.800, 0.180
1291	258.000, 1.663	258.000, 0.180
1292	258.200, 1.661	258.200, 0.179
1293	258.400, 1.660	258.400, 0.179
1294	258.600, 1.659	258.600, 0.179
1295	258.800, 1.657	258.800, 0.179
1296	259.000, 1.656	259.000, 0.179
1297	259.200, 1.655	259.200, 0.178
1298	259.400, 1.654	259.400, 0.178
1299	259.600, 1.653	259.600, 0.178
1300	259.800, 1.652	259.800, 0.178
1301	260.000, 1.651	260.000, 0.178
1302	260.200, 1.650	260.200, 0.178
1303	260.400, 1.649	260.400, 0.178
1304	260.600, 1.648	260.600, 0.178
1305	260.800, 1.647	260.800, 0.177
1306	261.000, 1.645	261.000, 0.177
1307	261.200, 1.644	261.200, 0.177
1308	261.400, 1.643	261.400, 0.176
1309	261.600, 1.642	261.600, 0.176
1310	261.800, 1.641	261.800, 0.176
1311	262.000, 1.639	262.000, 0.175
1312	262.200, 1.638	262.200, 0.175
1313	262.400, 1.637	262.400, 0.174
1314	262.600, 1.636	262.600, 0.174
1315	262.800, 1.635	262.800, 0.174
1316	263.000, 1.634	263.000, 0.174
1317	263.200, 1.633	263.200, 0.174
1318	263.400, 1.632	263.400, 0.175
1319	263.600, 1.631	263.600, 0.175
1320	263.800, 1.630	263.800, 0.175
1321	264.000, 1.628	264.000, 0.175
1322	264.200, 1.627	264.200, 0.175
1323	264.400, 1.625	264.400, 0.175
1324	264.600, 1.624	264.600, 0.175
1325	264.800, 1.623	264.800, 0.175
1326	265.000, 1.622	265.000, 0.175
1327	265.200, 1.621	265.200, 0.174
1328	265.400, 1.619	265.400, 0.174
1329	265.600, 1.618	265.600, 0.174
1330	265.800, 1.617	265.800, 0.174
1331	266.000, 1.616	266.000, 0.174
1332	266.200, 1.615	266.200, 0.174
1333	266.400, 1.614	266.400, 0.174
1334	266.600, 1.613	266.600, 0.174
1335	266.800, 1.612	266.800, 0.174
1336	267.000, 1.611	267.000, 0.174
1337	267.200, 1.610	267.200, 0.174
1338	267.400, 1.609	267.400, 0.173
1339	267.600, 1.608	267.600, 0.173
1340	267.800, 1.607	267.800, 0.173
1341	268.000, 1.605	268.000, 0.173
1342	268.200, 1.604	268.200, 0.173
1343	268.400, 1.603	268.400, 0.173
1344	268.600, 1.602	268.600, 0.172
1345	268.800, 1.601	268.800, 0.172
1346	269.000, 1.600	269.000, 0.172
1347	269.200, 1.600	269.200, 0.171
1348	269.400, 1.599	269.400, 0.171
1349	269.600, 1.598	269.600, 0.171
1350	269.800, 1.598	269.800, 0.171
1351	,	,
1352	,	,
1353	,	,
1354	,	,
1355	,	,
1356	,	,
1357	,	,
1358	,	,
1359	,	,
1360	,	,
1361	,	,
1362	,	,
1363	,	,
1364	,	,
1365	,	,
1366	,	,
1367	,	,
1368	,	,
1369	,	,
1370	,	,
1371	,	,
1372	,	,
1373	,	,
1374	,	,
1375	,	,
1376	,	,
1377	,	,
1378	,	,
1379	,	,
1380	,	,
1381	,	,
1382	,	,
1383	,	,
1384	,	,
1385	,	,
1386	,	,
1387	,	,
1388	,	,
1389	,	,
1390	,	,
1391	,	,
1392	,	,
1393	,	,
1394	,	,
1395	,	,
1396	,	,
1397	,	,
1398	,	,
1399	,	,
1400	,	,
1401	,	,
1402	,	,
1403	,	,
1404	,	,
1405	,	,
1406	,	,
1407	,	,
1408	,	,
1409	,	,
1410	,	,
1411	,	,
1412	,	,
1413	,	,
1414	,	,
1415	,	,
1416	,	,
1417	,	,
1418	,	,
1419	,	,
1420	,	,
1421	,	,
1422	,	,
1423	,	,
1424	,	,
1425	,	,
1426	,	,
1427	,	,
1428	,	,
1429	,	,
1430	,	,
1431	,	,
1432	,	,
1433	,	,
1434	,	,
1435	,	,
1436	,	,
1437	,	,
1438	,	,
1439	,	,
1440	,	,
1441	,	,
1442	,	,
1443	,	,
1444	,	,
1445	,	,
1446	,	,
1447	,	,
1448	,	,
1449	,	,
1450	,	,
1451	,	,
1452	,	,
1453	,	,
1454	,	,
1455	,	,
1456	,	,
1457	,	,
1458	,	,
1459	,	,
1460	,	,
1461	,	,
1462	,	,
1463	,	,
1464	,	,
1465	,	,
1466	,	,
1467	,	,
1468	,	,
1469	,	,
1470	,	,
1471	,	,
1472	,	,
1473	,	,
1474	,	,
1475	,	,
1476	,	,
1477	,	,
1478	,	,
1479	,	,
1480	,	,
1481	,	,
1482	,	,
1483	,	,
1484	,	,
1485	,	,
1486	,	,
1487	,	,
1488	,	,
1489	,	,
1490	,	,
1491	,	,
1492	,	,
1493	,	,
1494	,	,
1495	,	,
1496	,	,
1497	,	,
1498	,	,
1499	,	,
1500	,	,
1501	,	,
1502	,	,
1503	,	,
1504	,	,
1505	,	,
1506	,	,
1507	,	,
1508	,	,
1509	,	,
1510	,	,
1511	,	,
1512	,	,
1513	,	,
1514	,	,
1515	,	,
1516	,	,
1517	,	,
1518	,	,
1519	,	,
1520	,	,
1521	,	,
1522	,	,
1523	,	,
1524	,	,
1525	,	,
1526	,	,
1527	,	,
1528	,	,
1529	,	,
1530	,	,
1531	,	,
1532	,	,
1533	,	,
1534	,	,
1535	,	,
1536	,	,
1537	,	,
1538	,	,
1539	,	,
1540	,	,
1541	,	,
1542	,	,
1543	,	,
1544	,	,
1545	,	,
1546	,	,
1547	,	,
1548	,	,
1549	,	,
1550	,	,
1551	,	,
1552	,	,
1553	,	,
1554	,	,
1555	,	,
1556	,	,
1557	,	,
1558	,	,
1559	,	,
1560	,	,
1561	,	,
1562	,	,
1563	,	,
1564	,	,
1565	,	,
1566	,	,
1567	,	,
1568	,	,
1569	,	,
1570	,	,
1571	,	,
1572	,	,
1573	,	,
1574	,	,
1575	,	,
1576	,	,
1577	,	,
1578	,	,
1579	,	,
1580	,	,
1581	,	,
1582	,	,
1583	,	,
1584	,	,
1585	,	,
1586	,	,
1587	,	,
1588	,	,
1589	,	,
1590	,	,
1591	,	,
1592	,	,
1593	,	,
1594	,	,
1595	,	,
1596	,	,
1597	,	,
1598	,	,
1599	,	,
1600	,	,
1601	,	,
1602	,	,
1603	,	,
1604	,	,
1605	,	,
1606	,	,
1607	,	,
1608	,	,
1609	,	,
1610	,	,
1611	,	,
1612	,	,
1613	,	,
1614	,	,
1615	,	,
1616	,	,
1617	,	,
1618	,	,
1619	,	,
1620	,	,
1621	,	,
1622	,	,
1623	,	,
1624	,	,
1625	,	,
1626	,	,
1627	,	,
1628	,	,
1629	,	,
1630	,	,
1631	,	,
1632	,	,
1633	,	,
1634	,	,
1635	,	,
1636	,	,
1637	,	,
1638	,	,
1639	,	,
1640	,	,
1641	,	,
1642	,	,
1643	,	,
1644	,	,
1645	,	,
1646	,	,
1647	,	,
1648	,	,
1649	,	,
1650	,	,
1651	,	,
1652	,	,
1653	,	,
1654	,	,
1655	,	,
1656	,	,
1657	,	,
1658	,	,
1659	,	,
1660	,	,
1661	,	,
1662	,	,
1663	,	,
1664	,	,
1665	,	,
1666	,	,
1667	,	,
1668	,	,
1669	,	,
1670	,	,
1671	,	,
1672	,	,
1673	,	,
1674	,	,
1675	,	,
1676	,	,
1677	,	,
1678	,	,
1679	,	,
1680	,	,
1681	,	,
1682	,	,
1683	,	,
1684	,	,
1685	,	,
1686	,	,
1687	,	,
1688	,	,
1689	,	,
1690	,	,
1691	,	,
1692	,	,
1693	,	,
1694	,	,
1695	,	,
1696	,	,
1697	,	,
1698	,	,
1699	,	,
1700	,	,
1701	,	,
1702	,	,
1703	,	,
1704	,	,
1705	,	,
1706	,	,
1707	,	,
1708	,	,
1709	,	,
1710	,	,
1711	,	,
1712	,	,
1713	,	,
1714	,	,
1715	,	,
1716	,	,
1717	,	,
1718	,	,
1719	,	,
1720	,	,
1721	,	,
1722	,	,
1723	,	,
1724	,	,
1725	,	,
1726	,	,
1727	,	,
1728	,	,
1729	,	,
1730	,	,
1731	,	,
1732	,	,
1733	,	,
1734	,	,
1735	,	,
1736	,	,
1737	,	,
1738	,	,
1739	,	,
1740	,	,
1741	,	,
1742	,	,
1743	,	,
1744	,	,
1745	,	,
1746	,	,
1747	,	,
1748	,	,
1749	,	,
1750	,	,
1751	,	,
1752	,	,
1753	,	,
1754	,	,
1755	,	,
1756	,	,
1757	,	,
1758	,	,
1759	,	,
1760	,	,
1761	,	,
1762	,	,
1763	,	,
1764	,	,
1765	,	,
1766	,	,
1767	,	,
1768	,	,
1769	,	,
1770	,	,
1771	,	,
1772	,	,
1773	,	,
1774	,	,
1775	,	,
1776	,	,
1777	,	,
1778	,	,
1779	,	,
1780	,	,
1781	,	,
1782	,	,
1783	,	,
1784	,	,
1785	,	,
1786	,	,
1787	,	,
1788	,	,
1789	,	,
1790	,	,
1791	,	,
1792	,	,
1793	,	,
1794	,	,
1795	,	,
1796	,	,
1797	,	,
1798	,	,
1799	,	,
1800	,	,
1801	,	,
1802	,	,
1803	,	,
1804	,	,
1805	,	,
1806	,	,
1807	,	,
1808	,	,
1809	,	,
1810	,	,
1811	,	,
1812	,	,
1813	,	,
1814	,	,
1815	,	,
1816	,	,
1817	,	,
1818	,	,
1819	,	,
1820	,	,
1821	,	,
1822	,	,
1823	,	,
1824	,	,
1825	,	,
1826	,	,
1827	,	,
1828	,	,
1829	,	,
1830	,	,
1831	,	,
1832	,	,
1833	,	,
1834	,	,
1835	,	,
1836	,	,
1837	,	,
1838	,	,
1839	,	,
1840	,	,
1841	,	,
1842	,	,
1843	,	,
1844	,	,
1845	,	,
1846	,	,
1847	,	,
1848	,	,
1849	,	,
1850	,	,
1851	,	,
1852	,	,
1853	,	,
1854	,	,
1855	,	,
1856	,	,
1857	,	,
1858	,	,
1859	,	,
1860	,	,
1861	,	,
1862	,	,
1863	,	,
1864	,	,
1865	,	,
1866	,	,
1867	,	,
1868	,	,
1869	,	,
1870	,	,
1871	,	,
1872	,	,
1873	,	,
1874	,	,
1875	,	,
1876	,	,
1877	,	,
1878	,	,
1879	,	,
1880	,	,
1881	,	,
1882	,	,
1883	,	,
1884	,	,
1885	,	,
1886	,	,
1887	,	,
1888	,	,
1889	,	,
1890	,	,
1891	,	,
1892	,	,
1893	,	,
1894	,	,
1895	,	,
1896	,	,
1897	,	,
1898	,	,
1899	,	,
1900	,	,
1901	,	,
1902	,	,
1903	,	,
1904	,	,
1905	,	,
1906	,	,
1907	,	,
1908	,	,
1909	,	,
1910	,	,
1911	,	,
1912	,	,
1913	,	,
1914	,	,
1915	,	,
1916	,	,
1917	,	,
1918	,	,
1919	,	,
1920	,	,
1921	,	,
1922	,	,
1923	,	,
1924	,	,
1925	,	,
1926	,	,
1927	,	,
1928	,	,
1929	,	,
1930	,	,
1931	,	,
1932	,	,
1933	,	,
1934	,	,
1935	,	,
1936	,	,
1937	,	,
1938	,	,
1939	,	,
1940	,	,
1941	,	,
1942	,	,
1943	,	,
1944	,	,
1945	,	,
1946	,	,
1947	,	,
1948	,	,
1949	,	,
1950	,	,
1951	,	,
1952	,	,
1953	,	,
1954	,	,
1955	,	,
1956	,	,
1957	,	,
1958	,	,
1959	,	,
1960	,	,
1961	,	,
1962	,	,
1963	,	,
1964	,	,
1965	,	,
1966	,	,
1967	,	,
1968	,	,
1969	,	,
1970	,	,
1971	,	,
1972	,	,
1973	,	,
1974	,	,
1975	,	,
1976	,	,
1977	,	,
1978	,	,
1979	,	,
1980	,	,
1981	,	,
1982	,	,
1983	,	,
1984	,	,
1985	,	,
1986	,	,
1987	,	,
1988	,	,
1989	,	,
1990	,	,
1991	,	,
1992	,	,
1993	,	,
1994	,	,
1995	,	,
1996	,	,
1997	,	,
1998	,	,
1999	,	,
[truncated: 13,001 more rows]

## Sheet: Fig2_supp2_panelB_rep3
	169 bp closed parS DNA ParB CTP-dissociation to buffer only	169 bp closed parS DNA ParB CTP-dissociation to buffer with CTP
1	0.000, 0.004	0.000, 0.045
2	0.200, 0.004	0.200, 0.045
3	0.400, 0.004	0.400, 0.045
4	0.600, 0.004	0.600, 0.045
5	0.800, 0.004	0.800, 0.044
6	1.000, 0.004	1.000, 0.044
7	1.200, 0.004	1.200, 0.044
8	1.400, 0.004	1.400, 0.043
9	1.600, 0.004	1.600, 0.042
10	1.800, 0.004	1.800, 0.041
11	2.000, 0.004	2.000, 0.040
12	2.200, 0.005	2.200, 0.039
13	2.400, 0.005	2.400, 0.038
14	2.600, 0.006	2.600, 0.037
15	2.800, 0.006	2.800, 0.037
16	3.000, 0.007	3.000, 0.036
17	3.200, 0.007	3.200, 0.036
18	3.400, 0.007	3.400, 0.036
19	3.600, 0.008	3.600, 0.036
20	3.800, 0.008	3.800, 0.035
21	4.000, 0.008	4.000, 0.035
22	4.200, 0.008	4.200, 0.035
23	4.400, 0.008	4.400, 0.034
24	4.600, 0.008	4.600, 0.034
25	4.800, 0.008	4.800, 0.034
26	5.000, 0.007	5.000, 0.033
27	5.200, 0.007	5.200, 0.032
28	5.400, 0.007	5.400, 0.032
29	5.600, 0.007	5.600, 0.031
30	5.800, 0.006	5.800, 0.030
31	6.000, 0.006	6.000, 0.029
32	6.200, 0.006	6.200, 0.029
33	6.400, 0.006	6.400, 0.028
34	6.600, 0.006	6.600, 0.028
35	6.800, 0.006	6.800, 0.028
36	7.000, 0.006	7.000, 0.027
37	7.200, 0.006	7.200, 0.027
38	7.400, 0.005	7.400, 0.027
39	7.600, 0.005	7.600, 0.026
40	7.800, 0.005	7.800, 0.026
41	8.000, 0.005	8.000, 0.026
42	8.200, 0.005	8.200, 0.026
43	8.400, 0.006	8.400, 0.026
44	8.600, 0.006	8.600, 0.025
45	8.800, 0.006	8.800, 0.025
46	9.000, 0.006	9.000, 0.025
47	9.200, 0.006	9.200, 0.024
48	9.400, 0.006	9.400, 0.024
49	9.600, 0.006	9.600, 0.024
50	9.800, 0.006	9.800, 0.024
51	10.000, 0.007	10.000, 0.023
52	10.200, 0.007	10.200, 0.023
53	10.400, 0.007	10.400, 0.022
54	10.600, 0.007	10.600, 0.021
55	10.800, 0.007	10.800, 0.020
56	11.000, 0.007	11.000, 0.020
57	11.200, 0.007	11.200, 0.019
58	11.400, 0.007	11.400, 0.018
59	11.600, 0.007	11.600, 0.018
60	11.800, 0.007	11.800, 0.017
61	12.000, 0.007	12.000, 0.016
62	12.200, 0.007	12.200, 0.016
63	12.400, 0.007	12.400, 0.015
64	12.600, 0.007	12.600, 0.014
65	12.800, 0.007	12.800, 0.014
66	13.000, 0.007	13.000, 0.014
67	13.200, 0.007	13.200, 0.014
68	13.400, 0.007	13.400, 0.014
69	13.600, 0.007	13.600, 0.014
70	13.800, 0.007	13.800, 0.014
71	14.000, 0.007	14.000, 0.013
72	14.200, 0.007	14.200, 0.013
73	14.400, 0.006	14.400, 0.012
74	14.600, 0.006	14.600, 0.012
75	14.800, 0.006	14.800, 0.012
76	15.000, 0.006	15.000, 0.012
77	15.200, 0.006	15.200, 0.011
78	15.400, 0.006	15.400, 0.011
79	15.600, 0.006	15.600, 0.011
80	15.800, 0.006	15.800, 0.011
81	16.000, 0.006	16.000, 0.010
82	16.200, 0.006	16.200, 0.010
83	16.400, 0.006	16.400, 0.010
84	16.600, 0.006	16.600, 0.010
85	16.800, 0.006	16.800, 0.010
86	17.000, 0.006	17.000, 0.009
87	17.200, 0.006	17.200, 0.009
88	17.400, 0.006	17.400, 0.009
89	17.600, 0.006	17.600, 0.009
90	17.800, 0.006	17.800, 0.008
91	18.000, 0.006	18.000, 0.008
92	18.200, 0.005	18.200, 0.008
93	18.400, 0.005	18.400, 0.008
94	18.600, 0.005	18.600, 0.008
95	18.800, 0.005	18.800, 0.007
96	19.000, 0.005	19.000, 0.007
97	19.200, 0.005	19.200, 0.007
98	19.400, 0.005	19.400, 0.007
99	19.600, 0.005	19.600, 0.007
100	19.800, 0.005	19.800, 0.007
101	20.000, 0.005	20.000, 0.007
102	20.200, 0.004	20.200, 0.007
103	20.400, 0.004	20.400, 0.006
104	20.600, 0.004	20.600, 0.006
105	20.800, 0.004	20.800, 0.006
106	21.000, 0.004	21.000, 0.005
107	21.200, 0.003	21.200, 0.005
108	21.400, 0.003	21.400, 0.005
109	21.600, 0.003	21.600, 0.005
110	21.800, 0.003	21.800, 0.005
111	22.000, 0.003	22.000, 0.005
112	22.200, 0.002	22.200, 0.005
113	22.400, 0.002	22.400, 0.005
114	22.600, 0.002	22.600, 0.005
115	22.800, 0.002	22.800, 0.004
116	23.000, 0.002	23.000, 0.004
117	23.200, 0.002	23.200, 0.004
118	23.400, 0.002	23.400, 0.004
119	23.600, 0.002	23.600, 0.004
120	23.800, 0.002	23.800, 0.003
121	24.000, 0.001	24.000, 0.003
122	24.200, 0.001	24.200, 0.003
123	24.400, 0.001	24.400, 0.003
124	24.600, 0.001	24.600, 0.003
125	24.800, 0.001	24.800, 0.003
126	25.000, 0.001	25.000, 0.003
127	25.200, 0.001	25.200, 0.003
128	25.400, 0.000	25.400, 0.003
129	25.600, 0.000	25.600, 0.003
130	25.800, 0.000	25.800, 0.003
131	26.000, 0.000	26.000, 0.003
132	26.200, 0.000	26.200, 0.003
133	26.400, 0.000	26.400, 0.003
134	26.600, 0.001	26.600, 0.002
135	26.800, 0.001	26.800, 0.002
136	27.000, 0.001	27.000, 0.002
137	27.200, 0.001	27.200, 0.001
138	27.400, 0.001	27.400, 0.001
139	27.600, 0.001	27.600, 0.001
140	27.800, 0.001	27.800, 0.000
141	28.000, 0.000	28.000, 0.000
142	28.200, 0.000	28.200, -0.000
143	28.400, 0.000	28.400, -0.000
144	28.600, -0.000	28.600, -0.000
145	28.800, -0.000	28.800, -0.000
146	29.000, -0.000	29.000, -0.001
147	29.200, -0.001	29.200, -0.001
148	29.400, -0.001	29.400, -0.001
149	29.600, -0.001	29.600, -0.001
150	29.800, -0.001	29.800, -0.001
151	30.000, 0.000	30.000, 0.000
152	30.200, 0.009	30.200, 0.006
153	30.400, 0.019	30.400, 0.013
154	30.600, 0.031	30.600, 0.022
155	30.800, 0.046	30.800, 0.033
156	31.000, 0.061	31.000, 0.045
157	31.200, 0.077	31.200, 0.057
158	31.400, 0.095	31.400, 0.071
159	31.600, 0.113	31.600, 0.085
160	31.800, 0.131	31.800, 0.099
161	32.000, 0.148	32.000, 0.114
162	32.200, 0.165	32.200, 0.128
163	32.400, 0.181	32.400, 0.141
164	32.600, 0.197	32.600, 0.154
165	32.800, 0.212	32.800, 0.166
166	33.000, 0.227	33.000, 0.179
167	33.200, 0.242	33.200, 0.192
168	33.400, 0.257	33.400, 0.204
169	33.600, 0.271	33.600, 0.217
170	33.800, 0.286	33.800, 0.230
171	34.000, 0.301	34.000, 0.242
172	34.200, 0.315	34.200, 0.255
173	34.400, 0.330	34.400, 0.267
174	34.600, 0.345	34.600, 0.279
175	34.800, 0.359	34.800, 0.292
176	35.000, 0.373	35.000, 0.304
177	35.200, 0.387	35.200, 0.315
178	35.400, 0.401	35.400, 0.327
179	35.600, 0.415	35.600, 0.339
180	35.800, 0.428	35.800, 0.350
181	36.000, 0.442	36.000, 0.362
182	36.200, 0.456	36.200, 0.374
183	36.400, 0.469	36.400, 0.385
184	36.600, 0.482	36.600, 0.396
185	36.800, 0.495	36.800, 0.407
186	37.000, 0.508	37.000, 0.419
187	37.200, 0.521	37.200, 0.431
188	37.400, 0.534	37.400, 0.442
189	37.600, 0.547	37.600, 0.454
190	37.800, 0.560	37.800, 0.466
191	38.000, 0.573	38.000, 0.477
192	38.200, 0.586	38.200, 0.489
193	38.400, 0.598	38.400, 0.500
194	38.600, 0.611	38.600, 0.511
195	38.800, 0.623	38.800, 0.522
196	39.000, 0.635	39.000, 0.533
197	39.200, 0.648	39.200, 0.544
198	39.400, 0.660	39.400, 0.555
199	39.600, 0.672	39.600, 0.566
200	39.800, 0.684	39.800, 0.576
201	40.000, 0.695	40.000, 0.587
202	40.200, 0.707	40.200, 0.597
203	40.400, 0.718	40.400, 0.608
204	40.600, 0.730	40.600, 0.618
205	40.800, 0.741	40.800, 0.629
206	41.000, 0.752	41.000, 0.639
207	41.200, 0.764	41.200, 0.650
208	41.400, 0.775	41.400, 0.660
209	41.600, 0.786	41.600, 0.671
210	41.800, 0.797	41.800, 0.681
211	42.000, 0.807	42.000, 0.691
212	42.200, 0.818	42.200, 0.701
213	42.400, 0.828	42.400, 0.711
214	42.600, 0.838	42.600, 0.721
215	42.800, 0.849	42.800, 0.731
216	43.000, 0.859	43.000, 0.741
217	43.200, 0.869	43.200, 0.751
218	43.400, 0.879	43.400, 0.761
219	43.600, 0.890	43.600, 0.771
220	43.800, 0.900	43.800, 0.780
221	44.000, 0.910	44.000, 0.790
222	44.200, 0.920	44.200, 0.799
223	44.400, 0.930	44.400, 0.809
224	44.600, 0.940	44.600, 0.818
225	44.800, 0.950	44.800, 0.828
226	45.000, 0.960	45.000, 0.837
227	45.200, 0.971	45.200, 0.847
228	45.400, 0.981	45.400, 0.856
229	45.600, 0.990	45.600, 0.865
230	45.800, 1.000	45.800, 0.874
231	46.000, 1.009	46.000, 0.883
232	46.200, 1.019	46.200, 0.892
233	46.400, 1.028	46.400, 0.901
234	46.600, 1.038	46.600, 0.910
235	46.800, 1.047	46.800, 0.919
236	47.000, 1.056	47.000, 0.928
237	47.200, 1.066	47.200, 0.936
238	47.400, 1.075	47.400, 0.945
239	47.600, 1.084	47.600, 0.953
240	47.800, 1.092	47.800, 0.961
241	48.000, 1.101	48.000, 0.969
242	48.200, 1.110	48.200, 0.978
243	48.400, 1.118	48.400, 0.986
244	48.600, 1.126	48.600, 0.994
245	48.800, 1.135	48.800, 1.003
246	49.000, 1.144	49.000, 1.011
247	49.200, 1.152	49.200, 1.019
248	49.400, 1.161	49.400, 1.027
249	49.600, 1.169	49.600, 1.036
250	49.800, 1.178	49.800, 1.044
251	50.000, 1.186	50.000, 1.052
252	50.200, 1.194	50.200, 1.060
253	50.400, 1.202	50.400, 1.068
254	50.600, 1.211	50.600, 1.076
255	50.800, 1.219	50.800, 1.084
256	51.000, 1.226	51.000, 1.091
257	51.200, 1.234	51.200, 1.098
258	51.400, 1.241	51.400, 1.105
259	51.600, 1.249	51.600, 1.113
260	51.800, 1.256	51.800, 1.120
261	52.000, 1.263	52.000, 1.127
262	52.200, 1.270	52.200, 1.135
263	52.400, 1.277	52.400, 1.142
264	52.600, 1.284	52.600, 1.149
265	52.800, 1.292	52.800, 1.156
266	53.000, 1.299	53.000, 1.164
267	53.200, 1.307	53.200, 1.171
268	53.400, 1.314	53.400, 1.179
269	53.600, 1.322	53.600, 1.186
270	53.800, 1.329	53.800, 1.193
271	54.000, 1.337	54.000, 1.201
272	54.200, 1.344	54.200, 1.208
273	54.400, 1.352	54.400, 1.215
274	54.600, 1.359	54.600, 1.221
275	54.800, 1.366	54.800, 1.228
276	55.000, 1.373	55.000, 1.234
277	55.200, 1.379	55.200, 1.241
278	55.400, 1.386	55.400, 1.248
279	55.600, 1.393	55.600, 1.254
280	55.800, 1.399	55.800, 1.261
281	56.000, 1.406	56.000, 1.267
282	56.200, 1.412	56.200, 1.274
283	56.400, 1.418	56.400, 1.280
284	56.600, 1.424	56.600, 1.287
285	56.800, 1.430	56.800, 1.293
286	57.000, 1.436	57.000, 1.299
287	57.200, 1.443	57.200, 1.306
288	57.400, 1.449	57.400, 1.312
289	57.600, 1.455	57.600, 1.319
290	57.800, 1.462	57.800, 1.325
291	58.000, 1.468	58.000, 1.331
292	58.200, 1.475	58.200, 1.338
293	58.400, 1.481	58.400, 1.344
294	58.600, 1.487	58.600, 1.350
295	58.800, 1.493	58.800, 1.356
296	59.000, 1.499	59.000, 1.362
297	59.200, 1.505	59.200, 1.369
298	59.400, 1.511	59.400, 1.375
299	59.600, 1.517	59.600, 1.381
300	59.800, 1.523	59.800, 1.387
301	60.000, 1.529	60.000, 1.393
302	60.200, 1.534	60.200, 1.399
303	60.400, 1.540	60.400, 1.405
304	60.600, 1.546	60.600, 1.411
305	60.800, 1.552	60.800, 1.416
306	61.000, 1.558	61.000, 1.422
307	61.200, 1.563	61.200, 1.427
308	61.400, 1.569	61.400, 1.433
309	61.600, 1.574	61.600, 1.438
310	61.800, 1.579	61.800, 1.443
311	62.000, 1.585	62.000, 1.448
312	62.200, 1.590	62.200, 1.453
313	62.400, 1.595	62.400, 1.458
314	62.600, 1.600	62.600, 1.463
315	62.800, 1.606	62.800, 1.468
316	63.000, 1.611	63.000, 1.474
317	63.200, 1.616	63.200, 1.479
318	63.400, 1.621	63.400, 1.483
319	63.600, 1.626	63.600, 1.488
320	63.800, 1.631	63.800, 1.493
321	64.000, 1.636	64.000, 1.498
322	64.200, 1.641	64.200, 1.503
323	64.400, 1.646	64.400, 1.508
324	64.600, 1.651	64.600, 1.513
325	64.800, 1.656	64.800, 1.518
326	65.000, 1.661	65.000, 1.523
327	65.200, 1.665	65.200, 1.527
328	65.400, 1.670	65.400, 1.532
329	65.600, 1.674	65.600, 1.537
330	65.800, 1.678	65.800, 1.541
331	66.000, 1.682	66.000, 1.546
332	66.200, 1.687	66.200, 1.551
333	66.400, 1.691	66.400, 1.555
334	66.600, 1.696	66.600, 1.560
335	66.800, 1.701	66.800, 1.565
336	67.000, 1.706	67.000, 1.570
337	67.200, 1.710	67.200, 1.574
338	67.400, 1.715	67.400, 1.579
339	67.600, 1.720	67.600, 1.583
340	67.800, 1.724	67.800, 1.588
341	68.000, 1.729	68.000, 1.592
342	68.200, 1.733	68.200, 1.597
343	68.400, 1.738	68.400, 1.601
344	68.600, 1.742	68.600, 1.606
345	68.800, 1.746	68.800, 1.611
346	69.000, 1.751	69.000, 1.615
347	69.200, 1.755	69.200, 1.620
348	69.400, 1.758	69.400, 1.624
349	69.600, 1.762	69.600, 1.628
350	69.800, 1.766	69.800, 1.632
351	70.000, 1.770	70.000, 1.636
352	70.200, 1.774	70.200, 1.639
353	70.400, 1.777	70.400, 1.643
354	70.600, 1.781	70.600, 1.647
355	70.800, 1.785	70.800, 1.651
356	71.000, 1.789	71.000, 1.655
357	71.200, 1.792	71.200, 1.658
358	71.400, 1.796	71.400, 1.662
359	71.600, 1.800	71.600, 1.666
360	71.800, 1.804	71.800, 1.670
361	72.000, 1.807	72.000, 1.674
362	72.200, 1.811	72.200, 1.678
363	72.400, 1.815	72.400, 1.682
364	72.600, 1.818	72.600, 1.686
365	72.800, 1.822	72.800, 1.690
366	73.000, 1.825	73.000, 1.693
367	73.200, 1.829	73.200, 1.697
368	73.400, 1.832	73.400, 1.700
369	73.600, 1.836	73.600, 1.704
370	73.800, 1.840	73.800, 1.707
371	74.000, 1.843	74.000, 1.711
372	74.200, 1.847	74.200, 1.714
373	74.400, 1.851	74.400, 1.717
374	74.600, 1.855	74.600, 1.721
375	74.800, 1.858	74.800, 1.724
376	75.000, 1.861	75.000, 1.727
377	75.200, 1.865	75.200, 1.730
378	75.400, 1.868	75.400, 1.733
379	75.600, 1.871	75.600, 1.736
380	75.800, 1.875	75.800, 1.740
381	76.000, 1.878	76.000, 1.744
382	76.200, 1.881	76.200, 1.747
383	76.400, 1.884	76.400, 1.751
384	76.600, 1.887	76.600, 1.754
385	76.800, 1.890	76.800, 1.758
386	77.000, 1.893	77.000, 1.761
387	77.200, 1.896	77.200, 1.765
388	77.400, 1.899	77.400, 1.768
389	77.600, 1.902	77.600, 1.772
390	77.800, 1.906	77.800, 1.775
391	78.000, 1.909	78.000, 1.778
392	78.200, 1.912	78.200, 1.781
393	78.400, 1.915	78.400, 1.784
394	78.600, 1.918	78.600, 1.786
395	78.800, 1.921	78.800, 1.789
396	79.000, 1.925	79.000, 1.791
397	79.200, 1.928	79.200, 1.794
398	79.400, 1.931	79.400, 1.796
399	79.600, 1.933	79.600, 1.799
400	79.800, 1.936	79.800, 1.802
401	80.000, 1.939	80.000, 1.805
402	80.200, 1.941	80.200, 1.808
403	80.400, 1.944	80.400, 1.812
404	80.600, 1.946	80.600, 1.815
405	80.800, 1.949	80.800, 1.818
406	81.000, 1.951	81.000, 1.821
407	81.200, 1.954	81.200, 1.824
408	81.400, 1.957	81.400, 1.827
409	81.600, 1.959	81.600, 1.829
410	81.800, 1.962	81.800, 1.832
411	82.000, 1.964	82.000, 1.835
412	82.200, 1.966	82.200, 1.838
413	82.400, 1.969	82.400, 1.840
414	82.600, 1.971	82.600, 1.843
415	82.800, 1.974	82.800, 1.845
416	83.000, 1.976	83.000, 1.848
417	83.200, 1.979	83.200, 1.850
418	83.400, 1.981	83.400, 1.852
419	83.600, 1.983	83.600, 1.855
420	83.800, 1.986	83.800, 1.857
421	84.000, 1.988	84.000, 1.860
422	84.200, 1.990	84.200, 1.862
423	84.400, 1.993	84.400, 1.865
424	84.600, 1.995	84.600, 1.867
425	84.800, 1.997	84.800, 1.869
426	85.000, 2.000	85.000, 1.872
427	85.200, 2.002	85.200, 1.874
428	85.400, 2.004	85.400, 1.877
429	85.600, 2.007	85.600, 1.879
430	85.800, 2.009	85.800, 1.882
431	86.000, 2.012	86.000, 1.884
432	86.200, 2.014	86.200, 1.887
433	86.400, 2.016	86.400, 1.889
434	86.600, 2.019	86.600, 1.891
435	86.800, 2.021	86.800, 1.893
436	87.000, 2.023	87.000, 1.895
437	87.200, 2.026	87.200, 1.897
438	87.400, 2.028	87.400, 1.899
439	87.600, 2.030	87.600, 1.902
440	87.800, 2.032	87.800, 1.904
441	88.000, 2.034	88.000, 1.906
442	88.200, 2.036	88.200, 1.908
443	88.400, 2.038	88.400, 1.911
444	88.600, 2.039	88.600, 1.913
445	88.800, 2.041	88.800, 1.916
446	89.000, 2.043	89.000, 1.918
447	89.200, 2.044	89.200, 1.920
448	89.400, 2.047	89.400, 1.923
449	89.600, 2.049	89.600, 1.925
450	89.800, 2.051	89.800, 1.927
451	90.000, 2.053	90.000, 1.929
452	90.200, 2.055	90.200, 1.931
453	90.400, 2.056	90.400, 1.933
454	90.600, 2.058	90.600, 1.935
455	90.800, 2.059	90.800, 1.936
456	91.000, 2.061	91.000, 1.938
457	91.200, 2.063	91.200, 1.939
458	91.400, 2.064	91.400, 1.941
459	91.600, 2.066	91.600, 1.943
460	91.800, 2.068	91.800, 1.944
461	92.000, 2.070	92.000, 1.946
462	92.200, 2.071	92.200, 1.948
463	92.400, 2.073	92.400, 1.950
464	92.600, 2.074	92.600, 1.952
465	92.800, 2.076	92.800, 1.954
466	93.000, 2.078	93.000, 1.956
467	93.200, 2.080	93.200, 1.958
468	93.400, 2.082	93.400, 1.960
469	93.600, 2.084	93.600, 1.961
470	93.800, 2.085	93.800, 1.963
471	94.000, 2.087	94.000, 1.965
472	94.200, 2.088	94.200, 1.966
473	94.400, 2.089	94.400, 1.968
474	94.600, 2.091	94.600, 1.969
475	94.800, 2.093	94.800, 1.971
476	95.000, 2.094	95.000, 1.972
477	95.200, 2.096	95.200, 1.974
478	95.400, 2.097	95.400, 1.975
479	95.600, 2.099	95.600, 1.977
480	95.800, 2.100	95.800, 1.978
481	96.000, 2.102	96.000, 1.980
482	96.200, 2.103	96.200, 1.981
483	96.400, 2.105	96.400, 1.983
484	96.600, 2.106	96.600, 1.985
485	96.800, 2.108	96.800, 1.986
486	97.000, 2.109	97.000, 1.988
487	97.200, 2.111	97.200, 1.989
488	97.400, 2.112	97.400, 1.990
489	97.600, 2.113	97.600, 1.992
490	97.800, 2.115	97.800, 1.993
491	98.000, 2.116	98.000, 1.994
492	98.200, 2.118	98.200, 1.995
493	98.400, 2.120	98.400, 1.997
494	98.600, 2.121	98.600, 1.999
495	98.800, 2.123	98.800, 2.000
496	99.000, 2.124	99.000, 2.002
497	99.200, 2.125	99.200, 2.003
498	99.400, 2.126	99.400, 2.005
499	99.600, 2.127	99.600, 2.005
500	99.800, 2.128	99.800, 2.006
501	100.000, 2.129	100.000, 2.007
502	100.200, 2.130	100.200, 2.008
503	100.400, 2.131	100.400, 2.009
504	100.600, 2.132	100.600, 2.010
505	100.800, 2.132	100.800, 2.012
506	101.000, 2.133	101.000, 2.013
507	101.200, 2.134	101.200, 2.014
508	101.400, 2.135	101.400, 2.015
509	101.600, 2.137	101.600, 2.017
510	101.800, 2.138	101.800, 2.018
511	102.000, 2.140	102.000, 2.020
512	102.200, 2.141	102.200, 2.022
513	102.400, 2.142	102.400, 2.023
514	102.600, 2.144	102.600, 2.025
515	102.800, 2.145	102.800, 2.026
516	103.000, 2.146	103.000, 2.028
517	103.200, 2.147	103.200, 2.029
518	103.400, 2.148	103.400, 2.030
519	103.600, 2.150	103.600, 2.031
520	103.800, 2.151	103.800, 2.032
521	104.000, 2.152	104.000, 2.033
522	104.200, 2.153	104.200, 2.034
523	104.400, 2.154	104.400, 2.034
524	104.600, 2.155	104.600, 2.036
525	104.800, 2.156	104.800, 2.037
526	105.000, 2.157	105.000, 2.038
527	105.200, 2.158	105.200, 2.039
528	105.400, 2.159	105.400, 2.040
529	105.600, 2.160	105.600, 2.041
530	105.800, 2.161	105.800, 2.043
531	106.000, 2.161	106.000, 2.044
532	106.200, 2.162	106.200, 2.045
533	106.400, 2.163	106.400, 2.046
534	106.600, 2.164	106.600, 2.046
535	106.800, 2.165	106.800, 2.048
536	107.000, 2.166	107.000, 2.049
537	107.200, 2.168	107.200, 2.050
538	107.400, 2.169	107.400, 2.051
539	107.600, 2.170	107.600, 2.051
540	107.800, 2.171	107.800, 2.052
541	108.000, 2.172	108.000, 2.053
542	108.200, 2.173	108.200, 2.054
543	108.400, 2.174	108.400, 2.055
544	108.600, 2.174	108.600, 2.056
545	108.800, 2.175	108.800, 2.057
546	109.000, 2.175	109.000, 2.058
547	109.200, 2.176	109.200, 2.059
548	109.400, 2.176	109.400, 2.061
549	109.600, 2.177	109.600, 2.061
550	109.800, 2.178	109.800, 2.062
551	110.000, 2.178	110.000, 2.063
552	110.200, 2.179	110.200, 2.064
553	110.400, 2.180	110.400, 2.064
554	110.600, 2.180	110.600, 2.065
555	110.800, 2.181	110.800, 2.066
556	111.000, 2.182	111.000, 2.067
557	111.200, 2.183	111.200, 2.068
558	111.400, 2.184	111.400, 2.068
559	111.600, 2.184	111.600, 2.069
560	111.800, 2.185	111.800, 2.070
561	112.000, 2.186	112.000, 2.071
562	112.200, 2.187	112.200, 2.072
563	112.400, 2.187	112.400, 2.073
564	112.600, 2.188	112.600, 2.074
565	112.800, 2.189	112.800, 2.075
566	113.000, 2.190	113.000, 2.076
567	113.200, 2.191	113.200, 2.077
568	113.400, 2.192	113.400, 2.078
569	113.600, 2.192	113.600, 2.079
570	113.800, 2.193	113.800, 2.080
571	114.000, 2.194	114.000, 2.080
572	114.200, 2.194	114.200, 2.081
573	114.400, 2.195	114.400, 2.082
574	114.600, 2.195	114.600, 2.083
575	114.800, 2.196	114.800, 2.084
576	115.000, 2.197	115.000, 2.085
577	115.200, 2.197	115.200, 2.086
578	115.400, 2.198	115.400, 2.086
579	115.600, 2.198	115.600, 2.087
580	115.800, 2.198	115.800, 2.087
581	116.000, 2.199	116.000, 2.087
582	116.200, 2.200	116.200, 2.088
583	116.400, 2.200	116.400, 2.088
584	116.600, 2.201	116.600, 2.089
585	116.800, 2.201	116.800, 2.089
586	117.000, 2.202	117.000, 2.090
587	117.200, 2.202	117.200, 2.091
588	117.400, 2.202	117.400, 2.091
589	117.600, 2.203	117.600, 2.092
590	117.800, 2.203	117.800, 2.093
591	118.000, 2.204	118.000, 2.094
592	118.200, 2.205	118.200, 2.094
593	118.400, 2.205	118.400, 2.095
594	118.600, 2.206	118.600, 2.096
595	118.800, 2.207	118.800, 2.097
596	119.000, 2.207	119.000, 2.097
597	119.200, 2.208	119.200, 2.097
598	119.400, 2.209	119.400, 2.098
599	119.600, 2.210	119.600, 2.098
600	119.800, 2.210	119.800, 2.098
601	120.000, 2.211	120.000, 2.099
602	120.200, 2.211	120.200, 2.099
603	120.400, 2.212	120.400, 2.099
604	120.600, 2.212	120.600, 2.100
605	120.800, 2.213	120.800, 2.100
606	121.000, 2.213	121.000, 2.100
607	121.200, 2.214	121.200, 2.101
608	121.400, 2.214	121.400, 2.101
609	121.600, 2.215	121.600, 2.102
610	121.800, 2.215	121.800, 2.103
611	122.000, 2.215	122.000, 2.103
612	122.200, 2.215	122.200, 2.104
613	122.400, 2.216	122.400, 2.104
614	122.600, 2.216	122.600, 2.105
615	122.800, 2.216	122.800, 2.106
616	123.000, 2.217	123.000, 2.106
617	123.200, 2.217	123.200, 2.107
618	123.400, 2.217	123.400, 2.108
619	123.600, 2.218	123.600, 2.108
620	123.800, 2.218	123.800, 2.108
621	124.000, 2.219	124.000, 2.109
622	124.200, 2.219	124.200, 2.109
623	124.400, 2.220	124.400, 2.109
624	124.600, 2.220	124.600, 2.109
625	124.800, 2.221	124.800, 2.109
626	125.000, 2.221	125.000, 2.109
627	125.200, 2.221	125.200, 2.109
628	125.400, 2.222	125.400, 2.110
629	125.600, 2.222	125.600, 2.110
630	125.800, 2.222	125.800, 2.110
631	126.000, 2.223	126.000, 2.111
632	126.200, 2.223	126.200, 2.111
633	126.400, 2.223	126.400, 2.112
634	126.600, 2.223	126.600, 2.112
635	126.800, 2.224	126.800, 2.113
636	127.000, 2.224	127.000, 2.113
637	127.200, 2.224	127.200, 2.113
638	127.400, 2.225	127.400, 2.113
639	127.600, 2.225	127.600, 2.114
640	127.800, 2.226	127.800, 2.114
641	128.000, 2.226	128.000, 2.114
642	128.200, 2.226	128.200, 2.115
643	128.400, 2.227	128.400, 2.115
644	128.600, 2.227	128.600, 2.116
645	128.800, 2.227	128.800, 2.116
646	129.000, 2.228	129.000, 2.117
647	129.200, 2.228	129.200, 2.118
648	129.400, 2.228	129.400, 2.119
649	129.600, 2.228	129.600, 2.120
650	129.800, 2.228	129.800, 2.120
651	130.000, 2.228	130.000, 2.121
652	130.200, 2.229	130.200, 2.122
653	130.400, 2.229	130.400, 2.122
654	130.600, 2.229	130.600, 2.122
655	130.800, 2.230	130.800, 2.123
656	131.000, 2.230	131.000, 2.123
657	131.200, 2.230	131.200, 2.123
658	131.400, 2.230	131.400, 2.123
659	131.600, 2.230	131.600, 2.123
660	131.800, 2.230	131.800, 2.123
661	132.000, 2.230	132.000, 2.123
662	132.200, 2.230	132.200, 2.123
663	132.400, 2.230	132.400, 2.123
664	132.600, 2.230	132.600, 2.123
665	132.800, 2.230	132.800, 2.123
666	133.000, 2.231	133.000, 2.124
667	133.200, 2.231	133.200, 2.124
668	133.400, 2.231	133.400, 2.125
669	133.600, 2.231	133.600, 2.125
670	133.800, 2.232	133.800, 2.126
671	134.000, 2.232	134.000, 2.127
672	134.200, 2.233	134.200, 2.127
673	134.400, 2.233	134.400, 2.127
674	134.600, 2.233	134.600, 2.128
675	134.800, 2.233	134.800, 2.128
676	135.000, 2.234	135.000, 2.128
677	135.200, 2.234	135.200, 2.128
678	135.400, 2.234	135.400, 2.128
679	135.600, 2.234	135.600, 2.128
680	135.800, 2.234	135.800, 2.128
681	136.000, 2.234	136.000, 2.128
682	136.200, 2.234	136.200, 2.128
683	136.400, 2.234	136.400, 2.128
684	136.600, 2.234	136.600, 2.127
685	136.800, 2.235	136.800, 2.127
686	137.000, 2.235	137.000, 2.127
687	137.200, 2.235	137.200, 2.128
688	137.400, 2.235	137.400, 2.128
689	137.600, 2.235	137.600, 2.128
690	137.800, 2.236	137.800, 2.129
691	138.000, 2.236	138.000, 2.129
692	138.200, 2.236	138.200, 2.129
693	138.400, 2.236	138.400, 2.129
694	138.600, 2.236	138.600, 2.130
695	138.800, 2.236	138.800, 2.130
696	139.000, 2.236	139.000, 2.130
697	139.200, 2.237	139.200, 2.131
698	139.400, 2.237	139.400, 2.132
699	139.600, 2.237	139.600, 2.133
700	139.800, 2.237	139.800, 2.133
701	140.000, 2.237	140.000, 2.134
702	140.200, 2.237	140.200, 2.134
703	140.400, 2.237	140.400, 2.135
704	140.600, 2.237	140.600, 2.135
705	140.800, 2.237	140.800, 2.135
706	141.000, 2.237	141.000, 2.135
707	141.200, 2.237	141.200, 2.135
708	141.400, 2.237	141.400, 2.135
709	141.600, 2.237	141.600, 2.134
710	141.800, 2.237	141.800, 2.134
711	142.000, 2.237	142.000, 2.134
712	142.200, 2.237	142.200, 2.134
713	142.400, 2.237	142.400, 2.134
714	142.600, 2.237	142.600, 2.134
715	142.800, 2.237	142.800, 2.134
716	143.000, 2.237	143.000, 2.134
717	143.200, 2.237	143.200, 2.134
718	143.400, 2.237	143.400, 2.134
719	143.600, 2.237	143.600, 2.135
720	143.800, 2.237	143.800, 2.135
721	144.000, 2.238	144.000, 2.135
722	144.200, 2.238	144.200, 2.135
723	144.400, 2.238	144.400, 2.136
724	144.600, 2.238	144.600, 2.136
725	144.800, 2.238	144.800, 2.136
726	145.000, 2.238	145.000, 2.136
727	145.200, 2.238	145.200, 2.136
728	145.400, 2.238	145.400, 2.136
729	145.600, 2.238	145.600, 2.136
730	145.800, 2.238	145.800, 2.136
731	146.000, 2.238	146.000, 2.136
732	146.200, 2.238	146.200, 2.136
733	146.400, 2.238	146.400, 2.136
734	146.600, 2.238	146.600, 2.137
735	146.800, 2.238	146.800, 2.137
736	147.000, 2.238	147.000, 2.137
737	147.200, 2.238	147.200, 2.137
738	147.400, 2.238	147.400, 2.138
739	147.600, 2.238	147.600, 2.138
740	147.800, 2.238	147.800, 2.138
741	148.000, 2.238	148.000, 2.138
742	148.200, 2.238	148.200, 2.138
743	148.400, 2.238	148.400, 2.138
744	148.600, 2.238	148.600, 2.138
745	148.800, 2.238	148.800, 2.138
746	149.000, 2.238	149.000, 2.138
747	149.200, 2.239	149.200, 2.137
748	149.400, 2.239	149.400, 2.137
749	149.600, 2.239	149.600, 2.137
750	149.800, 2.240	149.800, 2.137
751	150.000, 2.240	150.000, 2.137
752	150.200, 2.235	150.200, 2.134
753	150.400, 2.228	150.400, 2.132
754	150.600, 2.220	150.600, 2.129
755	150.800, 2.210	150.800, 2.126
756	151.000, 2.199	151.000, 2.123
757	151.200, 2.187	151.200, 2.120
758	151.400, 2.173	151.400, 2.118
759	151.600, 2.157	151.600, 2.115
760	151.800, 2.141	151.800, 2.113
761	152.000, 2.124	152.000, 2.111
762	152.200, 2.107	152.200, 2.110
763	152.400, 2.089	152.400, 2.107
764	152.600, 2.071	152.600, 2.106
765	152.800, 2.053	152.800, 2.104
766	153.000, 2.034	153.000, 2.102
767	153.200, 2.015	153.200, 2.101
768	153.400, 1.997	153.400, 2.099
769	153.600, 1.978	153.600, 2.097
770	153.800, 1.959	153.800, 2.096
771	154.000, 1.940	154.000, 2.094
772	154.200, 1.922	154.200, 2.092
773	154.400, 1.904	154.400, 2.090
774	154.600, 1.885	154.600, 2.088
775	154.800, 1.867	154.800, 2.086
776	155.000, 1.849	155.000, 2.085
777	155.200, 1.831	155.200, 2.083
778	155.400, 1.813	155.400, 2.081
779	155.600, 1.795	155.600, 2.079
780	155.800, 1.777	155.800, 2.077
781	156.000, 1.760	156.000, 2.075
782	156.200, 1.743	156.200, 2.074
783	156.400, 1.725	156.400, 2.072
784	156.600, 1.709	156.600, 2.070
785	156.800, 1.692	156.800, 2.068
786	157.000, 1.675	157.000, 2.066
787	157.200, 1.659	157.200, 2.065
788	157.400, 1.642	157.400, 2.063
789	157.600, 1.626	157.600, 2.061
790	157.800, 1.611	157.800, 2.060
791	158.000, 1.595	158.000, 2.058
792	158.200, 1.579	158.200, 2.056
793	158.400, 1.563	158.400, 2.054
794	158.600, 1.548	158.600, 2.053
795	158.800, 1.532	158.800, 2.051
796	159.000, 1.517	159.000, 2.049
797	159.200, 1.502	159.200, 2.048
798	159.400, 1.488	159.400, 2.046
799	159.600, 1.473	159.600, 2.044
800	159.800, 1.459	159.800, 2.042
801	160.000, 1.445	160.000, 2.040
802	160.200, 1.431	160.200, 2.039
803	160.400, 1.418	160.400, 2.037
804	160.600, 1.405	160.600, 2.035
805	160.800, 1.392	160.800, 2.033
806	161.000, 1.379	161.000, 2.031
807	161.200, 1.367	161.200, 2.029
808	161.400, 1.354	161.400, 2.028
809	161.600, 1.342	161.600, 2.026
810	161.800, 1.330	161.800, 2.025
811	162.000, 1.319	162.000, 2.024
812	162.200, 1.307	162.200, 2.022
813	162.400, 1.296	162.400, 2.021
814	162.600, 1.284	162.600, 2.019
815	162.800, 1.273	162.800, 2.017
816	163.000, 1.262	163.000, 2.016
817	163.200, 1.252	163.200, 2.014
818	163.400, 1.241	163.400, 2.012
819	163.600, 1.231	163.600, 2.010
820	163.800, 1.221	163.800, 2.008
821	164.000, 1.211	164.000, 2.006
822	164.200, 1.201	164.200, 2.004
823	164.400, 1.191	164.400, 2.002
824	164.600, 1.182	164.600, 2.000
825	164.800, 1.172	164.800, 1.997
826	165.000, 1.163	165.000, 1.995
827	165.200, 1.154	165.200, 1.993
828	165.400, 1.145	165.400, 1.992
829	165.600, 1.137	165.600, 1.990
830	165.800, 1.128	165.800, 1.988
831	166.000, 1.120	166.000, 1.987
832	166.200, 1.112	166.200, 1.985
833	166.400, 1.104	166.400, 1.983
834	166.600, 1.096	166.600, 1.981
835	166.800, 1.089	166.800, 1.980
836	167.000, 1.081	167.000, 1.978
837	167.200, 1.074	167.200, 1.977
838	167.400, 1.067	167.400, 1.975
839	167.600, 1.060	167.600, 1.974
840	167.800, 1.053	167.800, 1.972
841	168.000, 1.046	168.000, 1.970
842	168.200, 1.039	168.200, 1.969
843	168.400, 1.033	168.400, 1.967
844	168.600, 1.026	168.600, 1.965
845	168.800, 1.020	168.800, 1.963
846	169.000, 1.014	169.000, 1.962
847	169.200, 1.008	169.200, 1.960
848	169.400, 1.002	169.400, 1.958
849	169.600, 0.996	169.600, 1.956
850	169.800, 0.990	169.800, 1.954
851	170.000, 0.984	170.000, 1.953
852	170.200, 0.978	170.200, 1.951
853	170.400, 0.973	170.400, 1.949
854	170.600, 0.967	170.600, 1.947
855	170.800, 0.962	170.800, 1.945
856	171.000, 0.956	171.000, 1.943
857	171.200, 0.951	171.200, 1.941
858	171.400, 0.946	171.400, 1.939
859	171.600, 0.941	171.600, 1.938
860	171.800, 0.937	171.800, 1.936
861	172.000, 0.932	172.000, 1.934
862	172.200, 0.927	172.200, 1.933
863	172.400, 0.923	172.400, 1.931
864	172.600, 0.918	172.600, 1.929
865	172.800, 0.914	172.800, 1.928
866	173.000, 0.909	173.000, 1.926
867	173.200, 0.905	173.200, 1.924
868	173.400, 0.900	173.400, 1.922
869	173.600, 0.896	173.600, 1.921
870	173.800, 0.891	173.800, 1.919
871	174.000, 0.887	174.000, 1.917
872	174.200, 0.883	174.200, 1.915
873	174.400, 0.878	174.400, 1.913
874	174.600, 0.874	174.600, 1.911
875	174.800, 0.870	174.800, 1.909
876	175.000, 0.866	175.000, 1.908
877	175.200, 0.862	175.200, 1.906
878	175.400, 0.859	175.400, 1.904
879	175.600, 0.856	175.600, 1.902
880	175.800, 0.852	175.800, 1.901
881	176.000, 0.849	176.000, 1.899
882	176.200, 0.846	176.200, 1.897
883	176.400, 0.843	176.400, 1.895
884	176.600, 0.839	176.600, 1.893
885	176.800, 0.836	176.800, 1.892
886	177.000, 0.833	177.000, 1.890
887	177.200, 0.830	177.200, 1.888
888	177.400, 0.826	177.400, 1.886
889	177.600, 0.823	177.600, 1.885
890	177.800, 0.820	177.800, 1.883
891	178.000, 0.816	178.000, 1.881
892	178.200, 0.813	178.200, 1.880
893	178.400, 0.810	178.400, 1.878
894	178.600, 0.806	178.600, 1.877
895	178.800, 0.803	178.800, 1.875
896	179.000, 0.800	179.000, 1.874
897	179.200, 0.796	179.200, 1.872
898	179.400, 0.793	179.400, 1.870
899	179.600, 0.790	179.600, 1.869
900	179.800, 0.787	179.800, 1.867
901	180.000, 0.783	180.000, 1.865
902	180.200, 0.780	180.200, 1.864
903	180.400, 0.777	180.400, 1.862
904	180.600, 0.775	180.600, 1.860
905	180.800, 0.772	180.800, 1.858
906	181.000, 0.769	181.000, 1.856
907	181.200, 0.766	181.200, 1.855
908	181.400, 0.764	181.400, 1.853
909	181.600, 0.761	181.600, 1.851
910	181.800, 0.759	181.800, 1.850
911	182.000, 0.756	182.000, 1.848
912	182.200, 0.754	182.200, 1.846
913	182.400, 0.752	182.400, 1.845
914	182.600, 0.749	182.600, 1.843
915	182.800, 0.747	182.800, 1.841
916	183.000, 0.744	183.000, 1.839
917	183.200, 0.741	183.200, 1.837
918	183.400, 0.739	183.400, 1.835
919	183.600, 0.736	183.600, 1.833
920	183.800, 0.733	183.800, 1.832
921	184.000, 0.731	184.000, 1.830
922	184.200, 0.728	184.200, 1.828
923	184.400, 0.726	184.400, 1.826
924	184.600, 0.723	184.600, 1.825
925	184.800, 0.720	184.800, 1.823
926	185.000, 0.718	185.000, 1.821
927	185.200, 0.715	185.200, 1.820
928	185.400, 0.713	185.400, 1.818
929	185.600, 0.710	185.600, 1.816
930	185.800, 0.708	185.800, 1.815
931	186.000, 0.706	186.000, 1.813
932	186.200, 0.703	186.200, 1.812
933	186.400, 0.701	186.400, 1.810
934	186.600, 0.699	186.600, 1.809
935	186.800, 0.697	186.800, 1.807
936	187.000, 0.695	187.000, 1.806
937	187.200, 0.693	187.200, 1.805
938	187.400, 0.690	187.400, 1.803
939	187.600, 0.688	187.600, 1.802
940	187.800, 0.686	187.800, 1.800
941	188.000, 0.684	188.000, 1.799
942	188.200, 0.681	188.200, 1.797
943	188.400, 0.679	188.400, 1.795
944	188.600, 0.676	188.600, 1.793
945	188.800, 0.674	188.800, 1.791
946	189.000, 0.671	189.000, 1.789
947	189.200, 0.669	189.200, 1.787
948	189.400, 0.666	189.400, 1.785
949	189.600, 0.664	189.600, 1.784
950	189.800, 0.662	189.800, 1.782
951	190.000, 0.660	190.000, 1.780
952	190.200, 0.657	190.200, 1.778
953	190.400, 0.655	190.400, 1.777
954	190.600, 0.653	190.600, 1.776
955	190.800, 0.651	190.800, 1.774
956	191.000, 0.649	191.000, 1.773
957	191.200, 0.647	191.200, 1.771
958	191.400, 0.645	191.400, 1.770
959	191.600, 0.643	191.600, 1.768
960	191.800, 0.641	191.800, 1.767
961	192.000, 0.639	192.000, 1.765
962	192.200, 0.637	192.200, 1.763
963	192.400, 0.636	192.400, 1.762
964	192.600, 0.633	192.600, 1.760
965	192.800, 0.631	192.800, 1.758
966	193.000, 0.629	193.000, 1.756
967	193.200, 0.627	193.200, 1.755
968	193.400, 0.625	193.400, 1.753
969	193.600, 0.623	193.600, 1.751
970	193.800, 0.621	193.800, 1.750
971	194.000, 0.619	194.000, 1.748
972	194.200, 0.616	194.200, 1.746
973	194.400, 0.614	194.400, 1.744
974	194.600, 0.612	194.600, 1.743
975	194.800, 0.611	194.800, 1.741
976	195.000, 0.609	195.000, 1.740
977	195.200, 0.607	195.200, 1.738
978	195.400, 0.605	195.400, 1.736
979	195.600, 0.604	195.600, 1.735
980	195.800, 0.602	195.800, 1.734
981	196.000, 0.600	196.000, 1.732
982	196.200, 0.598	196.200, 1.731
983	196.400, 0.597	196.400, 1.729
984	196.600, 0.595	196.600, 1.728
985	196.800, 0.593	196.800, 1.727
986	197.000, 0.591	197.000, 1.726
987	197.200, 0.589	197.200, 1.724
988	197.400, 0.587	197.400, 1.723
989	197.600, 0.586	197.600, 1.721
990	197.800, 0.584	197.800, 1.720
991	198.000, 0.582	198.000, 1.718
992	198.200, 0.581	198.200, 1.716
993	198.400, 0.579	198.400, 1.714
994	198.600, 0.577	198.600, 1.713
995	198.800, 0.576	198.800, 1.711
996	199.000, 0.574	199.000, 1.710
997	199.200, 0.572	199.200, 1.708
998	199.400, 0.570	199.400, 1.706
999	199.600, 0.568	199.600, 1.705
1000	199.800, 0.566	199.800, 1.703
1001	200.000, 0.564	200.000, 1.702
1002	200.200, 0.563	200.200, 1.700
1003	200.400, 0.561	200.400, 1.699
1004	200.600, 0.559	200.600, 1.697
1005	200.800, 0.557	200.800, 1.696
1006	201.000, 0.555	201.000, 1.694
1007	201.200, 0.553	201.200, 1.692
1008	201.400, 0.552	201.400, 1.691
1009	201.600, 0.550	201.600, 1.689
1010	201.800, 0.548	201.800, 1.688
1011	202.000, 0.547	202.000, 1.686
1012	202.200, 0.546	202.200, 1.685
1013	202.400, 0.544	202.400, 1.684
1014	202.600, 0.543	202.600, 1.683
1015	202.800, 0.542	202.800, 1.681
1016	203.000, 0.540	203.000, 1.680
1017	203.200, 0.539	203.200, 1.679
1018	203.400, 0.538	203.400, 1.678
1019	203.600, 0.537	203.600, 1.676
1020	203.800, 0.536	203.800, 1.675
1021	204.000, 0.534	204.000, 1.674
1022	204.200, 0.533	204.200, 1.672
1023	204.400, 0.532	204.400, 1.670
1024	204.600, 0.530	204.600, 1.669
1025	204.800, 0.528	204.800, 1.667
1026	205.000, 0.526	205.000, 1.666
1027	205.200, 0.524	205.200, 1.664
1028	205.400, 0.523	205.400, 1.663
1029	205.600, 0.521	205.600, 1.661
1030	205.800, 0.519	205.800, 1.659
1031	206.000, 0.517	206.000, 1.658
1032	206.200, 0.516	206.200, 1.656
1033	206.400, 0.514	206.400, 1.655
1034	206.600, 0.512	206.600, 1.653
1035	206.800, 0.511	206.800, 1.651
1036	207.000, 0.509	207.000, 1.650
1037	207.200, 0.508	207.200, 1.648
1038	207.400, 0.507	207.400, 1.647
1039	207.600, 0.506	207.600, 1.646
1040	207.800, 0.505	207.800, 1.644
1041	208.000, 0.504	208.000, 1.643
1042	208.200, 0.503	208.200, 1.641
1043	208.400, 0.502	208.400, 1.640
1044	208.600, 0.501	208.600, 1.639
1045	208.800, 0.500	208.800, 1.638
1046	209.000, 0.499	209.000, 1.637
1047	209.200, 0.498	209.200, 1.635
1048	209.400, 0.497	209.400, 1.634
1049	209.600, 0.496	209.600, 1.633
1050	209.800, 0.495	209.800, 1.631
1051	210.000, 0.494	210.000, 1.630
1052	210.200, 0.492	210.200, 1.629
1053	210.400, 0.491	210.400, 1.627
1054	210.600, 0.489	210.600, 1.626
1055	210.800, 0.488	210.800, 1.624
1056	211.000, 0.486	211.000, 1.623
1057	211.200, 0.484	211.200, 1.621
1058	211.400, 0.483	211.400, 1.620
1059	211.600, 0.482	211.600, 1.618
1060	211.800, 0.480	211.800, 1.617
1061	212.000, 0.479	212.000, 1.616
1062	212.200, 0.477	212.200, 1.615
1063	212.400, 0.476	212.400, 1.613
1064	212.600, 0.475	212.600, 1.612
1065	212.800, 0.473	212.800, 1.611
1066	213.000, 0.472	213.000, 1.609
1067	213.200, 0.471	213.200, 1.608
1068	213.400, 0.470	213.400, 1.606
1069	213.600, 0.469	213.600, 1.605
1070	213.800, 0.468	213.800, 1.604
1071	214.000, 0.467	214.000, 1.603
1072	214.200, 0.466	214.200, 1.602
1073	214.400, 0.465	214.400, 1.601
1074	214.600, 0.464	214.600, 1.599
1075	214.800, 0.463	214.800, 1.598
1076	215.000, 0.461	215.000, 1.596
1077	215.200, 0.460	215.200, 1.595
1078	215.400, 0.459	215.400, 1.593
1079	215.600, 0.458	215.600, 1.592
1080	215.800, 0.457	215.800, 1.590
1081	216.000, 0.456	216.000, 1.589
1082	216.200, 0.454	216.200, 1.588
1083	216.400, 0.453	216.400, 1.586
1084	216.600, 0.452	216.600, 1.585
1085	216.800, 0.451	216.800, 1.583
1086	217.000, 0.450	217.000, 1.582
1087	217.200, 0.449	217.200, 1.581
1088	217.400, 0.448	217.400, 1.579
1089	217.600, 0.447	217.600, 1.578
1090	217.800, 0.446	217.800, 1.577
1091	218.000, 0.445	218.000, 1.576
1092	218.200, 0.444	218.200, 1.574
1093	218.400, 0.443	218.400, 1.573
1094	218.600, 0.442	218.600, 1.571
1095	218.800, 0.441	218.800, 1.570
1096	219.000, 0.440	219.000, 1.569
1097	219.200, 0.439	219.200, 1.567
1098	219.400, 0.438	219.400, 1.566
1099	219.600, 0.437	219.600, 1.565
1100	219.800, 0.437	219.800, 1.563
1101	220.000, 0.436	220.000, 1.562
1102	220.200, 0.435	220.200, 1.560
1103	220.400, 0.434	220.400, 1.559
1104	220.600, 0.433	220.600, 1.558
1105	220.800, 0.433	220.800, 1.557
1106	221.000, 0.432	221.000, 1.555
1107	221.200, 0.431	221.200, 1.554
1108	221.400, 0.430	221.400, 1.553
1109	221.600, 0.429	221.600, 1.552
1110	221.800, 0.428	221.800, 1.550
1111	222.000, 0.427	222.000, 1.549
1112	222.200, 0.426	222.200, 1.548
1113	222.400, 0.426	222.400, 1.547
1114	222.600, 0.425	222.600, 1.545
1115	222.800, 0.424	222.800, 1.544
1116	223.000, 0.423	223.000, 1.543
1117	223.200, 0.422	223.200, 1.542
1118	223.400, 0.421	223.400, 1.541
1119	223.600, 0.420	223.600, 1.540
1120	223.800, 0.420	223.800, 1.539
1121	224.000, 0.419	224.000, 1.538
1122	224.200, 0.418	224.200, 1.537
1123	224.400, 0.418	224.400, 1.535
1124	224.600, 0.417	224.600, 1.534
1125	224.800, 0.416	224.800, 1.533
1126	225.000, 0.415	225.000, 1.531
1127	225.200, 0.415	225.200, 1.530
1128	225.400, 0.414	225.400, 1.529
1129	225.600, 0.413	225.600, 1.527
1130	225.800, 0.412	225.800, 1.526
1131	226.000, 0.412	226.000, 1.525
1132	226.200, 0.411	226.200, 1.524
1133	226.400, 0.410	226.400, 1.523
1134	226.600, 0.410	226.600, 1.522
1135	226.800, 0.409	226.800, 1.521
1136	227.000, 0.408	227.000, 1.520
1137	227.200, 0.407	227.200, 1.518
1138	227.400, 0.406	227.400, 1.517
1139	227.600, 0.406	227.600, 1.516
1140	227.800, 0.405	227.800, 1.515
1141	228.000, 0.404	228.000, 1.513
1142	228.200, 0.403	228.200, 1.512
1143	228.400, 0.403	228.400, 1.511
1144	228.600, 0.402	228.600, 1.509
1145	228.800, 0.401	228.800, 1.508
1146	229.000, 0.400	229.000, 1.507
1147	229.200, 0.400	229.200, 1.506
1148	229.400, 0.399	229.400, 1.505
1149	229.600, 0.398	229.600, 1.504
1150	229.800, 0.398	229.800, 1.503
1151	230.000, 0.397	230.000, 1.502
1152	230.200, 0.397	230.200, 1.501
1153	230.400, 0.396	230.400, 1.499
1154	230.600, 0.396	230.600, 1.498
1155	230.800, 0.395	230.800, 1.497
1156	231.000, 0.394	231.000, 1.496
1157	231.200, 0.394	231.200, 1.494
1158	231.400, 0.393	231.400, 1.493
1159	231.600, 0.392	231.600, 1.491
1160	231.800, 0.391	231.800, 1.490
1161	232.000, 0.391	232.000, 1.489
1162	232.200, 0.390	232.200, 1.487
1163	232.400, 0.389	232.400, 1.486
1164	232.600, 0.388	232.600, 1.485
1165	232.800, 0.388	232.800, 1.484
1166	233.000, 0.387	233.000, 1.483
1167	233.200, 0.386	233.200, 1.482
1168	233.400, 0.386	233.400, 1.481
1169	233.600, 0.385	233.600, 1.480
1170	233.800, 0.385	233.800, 1.479
1171	234.000, 0.384	234.000, 1.478
1172	234.200, 0.384	234.200, 1.477
1173	234.400, 0.383	234.400, 1.476
1174	234.600, 0.383	234.600, 1.474
1175	234.800, 0.383	234.800, 1.473
1176	235.000, 0.382	235.000, 1.472
1177	235.200, 0.382	235.200, 1.471
1178	235.400, 0.382	235.400, 1.470
1179	235.600, 0.381	235.600, 1.469
1180	235.800, 0.381	235.800, 1.468
1181	236.000, 0.380	236.000, 1.467
1182	236.200, 0.379	236.200, 1.466
1183	236.400, 0.379	236.400, 1.465
1184	236.600, 0.378	236.600, 1.464
1185	236.800, 0.377	236.800, 1.463
1186	237.000, 0.377	237.000, 1.462
1187	237.200, 0.376	237.200, 1.461
1188	237.400, 0.376	237.400, 1.459
1189	237.600, 0.375	237.600, 1.458
1190	237.800, 0.374	237.800, 1.457
1191	238.000, 0.374	238.000, 1.456
1192	238.200, 0.373	238.200, 1.455
1193	238.400, 0.373	238.400, 1.453
1194	238.600, 0.372	238.600, 1.452
1195	238.800, 0.372	238.800, 1.451
1196	239.000, 0.371	239.000, 1.449
1197	239.200, 0.371	239.200, 1.448
1198	239.400, 0.370	239.400, 1.447
1199	239.600, 0.370	239.600, 1.446
1200	239.800, 0.369	239.800, 1.445
1201	240.000, 0.369	240.000, 1.444
1202	240.200, 0.369	240.200, 1.442
1203	240.400, 0.368	240.400, 1.441
1204	240.600, 0.368	240.600, 1.440
1205	240.800, 0.367	240.800, 1.439
1206	241.000, 0.367	241.000, 1.438
1207	241.200, 0.366	241.200, 1.437
1208	241.400, 0.366	241.400, 1.436
1209	241.600, 0.365	241.600, 1.435
1210	241.800, 0.364	241.800, 1.434
1211	242.000, 0.363	242.000, 1.433
1212	242.200, 0.363	242.200, 1.432
1213	242.400, 0.362	242.400, 1.431
1214	242.600, 0.361	242.600, 1.431
1215	242.800, 0.360	242.800, 1.430
1216	243.000, 0.360	243.000, 1.429
1217	243.200, 0.359	243.200, 1.428
1218	243.400, 0.359	243.400, 1.426
1219	243.600, 0.359	243.600, 1.425
1220	243.800, 0.358	243.800, 1.424
1221	244.000, 0.358	244.000, 1.423
1222	244.200, 0.358	244.200, 1.422
1223	244.400, 0.357	244.400, 1.421
1224	244.600, 0.357	244.600, 1.420
1225	244.800, 0.357	244.800, 1.419
1226	245.000, 0.357	245.000, 1.417
1227	245.200, 0.357	245.200, 1.416
1228	245.400, 0.356	245.400, 1.415
1229	245.600, 0.356	245.600, 1.414
1230	245.800, 0.355	245.800, 1.413
1231	246.000, 0.355	246.000, 1.412
1232	246.200, 0.354	246.200, 1.411
1233	246.400, 0.353	246.400, 1.410
1234	246.600, 0.353	246.600, 1.409
1235	246.800, 0.352	246.800, 1.408
1236	247.000, 0.352	247.000, 1.407
1237	247.200, 0.352	247.200, 1.406
1238	247.400, 0.351	247.400, 1.405
1239	247.600, 0.351	247.600, 1.404
1240	247.800, 0.350	247.800, 1.403
1241	248.000, 0.350	248.000, 1.402
1242	248.200, 0.350	248.200, 1.401
1243	248.400, 0.350	248.400, 1.400
1244	248.600, 0.350	248.600, 1.399
1245	248.800, 0.349	248.800, 1.398
1246	249.000, 0.349	249.000, 1.397
1247	249.200, 0.349	249.200, 1.396
1248	249.400, 0.348	249.400, 1.395
1249	249.600, 0.348	249.600, 1.394
1250	249.800, 0.348	249.800, 1.393
1251	250.000, 0.348	250.000, 1.392
1252	250.200, 0.347	250.200, 1.391
1253	250.400, 0.347	250.400, 1.390
1254	250.600, 0.347	250.600, 1.389
1255	250.800, 0.347	250.800, 1.388
1256	251.000, 0.347	251.000, 1.387
1257	251.200, 0.347	251.200, 1.386
1258	251.400, 0.346	251.400, 1.385
1259	251.600, 0.346	251.600, 1.384
1260	251.800, 0.345	251.800, 1.384
1261	252.000, 0.345	252.000, 1.383
1262	252.200, 0.344	252.200, 1.382
1263	252.400, 0.344	252.400, 1.381
1264	252.600, 0.343	252.600, 1.380
1265	252.800, 0.343	252.800, 1.379
1266	253.000, 0.342	253.000, 1.378
1267	253.200, 0.342	253.200, 1.377
1268	253.400, 0.342	253.400, 1.376
1269	253.600, 0.341	253.600, 1.375
1270	253.800, 0.341	253.800, 1.374
1271	254.000, 0.341	254.000, 1.373
1272	254.200, 0.341	254.200, 1.371
1273	254.400, 0.340	254.400, 1.370
1274	254.600, 0.340	254.600, 1.369
1275	254.800, 0.340	254.800, 1.368
1276	255.000, 0.340	255.000, 1.367
1277	255.200, 0.339	255.200, 1.366
1278	255.400, 0.339	255.400, 1.365
1279	255.600, 0.338	255.600, 1.364
1280	255.800, 0.338	255.800, 1.363
1281	256.000, 0.337	256.000, 1.362
1282	256.200, 0.337	256.200, 1.361
1283	256.400, 0.337	256.400, 1.360
1284	256.600, 0.336	256.600, 1.359
1285	256.800, 0.336	256.800, 1.357
1286	257.000, 0.335	257.000, 1.356
1287	257.200, 0.334	257.200, 1.355
1288	257.400, 0.334	257.400, 1.355
1289	257.600, 0.333	257.600, 1.354
1290	257.800, 0.333	257.800, 1.353
1291	258.000, 0.332	258.000, 1.352
1292	258.200, 0.332	258.200, 1.351
1293	258.400, 0.332	258.400, 1.350
1294	258.600, 0.332	258.600, 1.349
1295	258.800, 0.331	258.800, 1.348
1296	259.000, 0.331	259.000, 1.347
1297	259.200, 0.331	259.200, 1.346
1298	259.400, 0.330	259.400, 1.345
1299	259.600, 0.330	259.600, 1.344
1300	259.800, 0.330	259.800, 1.344
1301	260.000, 0.330	260.000, 1.343
1302	260.200, 0.330	260.200, 1.342
1303	260.400, 0.330	260.400, 1.341
1304	260.600, 0.330	260.600, 1.340
1305	260.800, 0.329	260.800, 1.339
1306	261.000, 0.329	261.000, 1.338
1307	261.200, 0.329	261.200, 1.337
1308	261.400, 0.329	261.400, 1.337
1309	261.600, 0.329	261.600, 1.336
1310	261.800, 0.329	261.800, 1.335
1311	262.000, 0.329	262.000, 1.333
1312	262.200, 0.329	262.200, 1.332
1313	262.400, 0.328	262.400, 1.331
1314	262.600, 0.328	262.600, 1.330
1315	262.800, 0.328	262.800, 1.328
1316	263.000, 0.328	263.000, 1.327
1317	263.200, 0.327	263.200, 1.326
1318	263.400, 0.327	263.400, 1.325
1319	263.600, 0.327	263.600, 1.325
1320	263.800, 0.327	263.800, 1.324
1321	264.000, 0.326	264.000, 1.323
1322	264.200, 0.326	264.200, 1.322
1323	264.400, 0.325	264.400, 1.322
1324	264.600, 0.325	264.600, 1.321
1325	264.800, 0.325	264.800, 1.320
1326	265.000, 0.324	265.000, 1.319
1327	265.200, 0.324	265.200, 1.319
1328	265.400, 0.324	265.400, 1.318
1329	265.600, 0.324	265.600, 1.317
1330	265.800, 0.324	265.800, 1.316
1331	266.000, 0.323	266.000, 1.315
1332	266.200, 0.323	266.200, 1.314
1333	266.400, 0.323	266.400, 1.313
1334	266.600, 0.323	266.600, 1.313
1335	266.800, 0.323	266.800, 1.311
1336	267.000, 0.323	267.000, 1.310
1337	267.200, 0.323	267.200, 1.309
1338	267.400, 0.323	267.400, 1.308
1339	267.600, 0.322	267.600, 1.307
1340	267.800, 0.322	267.800, 1.306
1341	268.000, 0.321	268.000, 1.305
1342	268.200, 0.321	268.200, 1.305
1343	268.400, 0.320	268.400, 1.304
1344	268.600, 0.320	268.600, 1.303
1345	268.800, 0.320	268.800, 1.302
1346	269.000, 0.319	269.000, 1.301
1347	269.200, 0.319	269.200, 1.301
1348	269.400, 0.319	269.400, 1.300
1349	269.600, 0.319	269.600, 1.300
1350	269.800, 0.319	269.800, 1.300
1351	,	,
1352	,	,
1353	,	,
1354	,	,
1355	,	,
1356	,	,
1357	,	,
1358	,	,
1359	,	,
1360	,	,
1361	,	,
1362	,	,
1363	,	,
1364	,	,
1365	,	,
1366	,	,
1367	,	,
1368	,	,
1369	,	,
1370	,	,
1371	,	,
1372	,	,
1373	,	,
1374	,	,
1375	,	,
1376	,	,
1377	,	,
1378	,	,
1379	,	,
1380	,	,
1381	,	,
1382	,	,
1383	,	,
1384	,	,
1385	,	,
1386	,	,
1387	,	,
1388	,	,
1389	,	,
1390	,	,
1391	,	,
1392	,	,
1393	,	,
1394	,	,
1395	,	,
1396	,	,
1397	,	,
1398	,	,
1399	,	,
1400	,	,
1401	,	,
1402	,	,
1403	,	,
1404	,	,
1405	,	,
1406	,	,
1407	,	,
1408	,	,
1409	,	,
1410	,	,
1411	,	,
1412	,	,
1413	,	,
1414	,	,
1415	,	,
1416	,	,
1417	,	,
1418	,	,
1419	,	,
1420	,	,
1421	,	,
1422	,	,
1423	,	,
1424	,	,
1425	,	,
1426	,	,
1427	,	,
1428	,	,
1429	,	,
1430	,	,
1431	,	,
1432	,	,
1433	,	,
1434	,	,
1435	,	,
1436	,	,
1437	,	,
1438	,	,
1439	,	,
1440	,	,
1441	,	,
1442	,	,
1443	,	,
1444	,	,
1445	,	,
1446	,	,
1447	,	,
1448	,	,
1449	,	,
1450	,	,
1451	,	,
1452	,	,
1453	,	,
1454	,	,
1455	,	,
1456	,	,
1457	,	,
1458	,	,
1459	,	,
1460	,	,
1461	,	,
1462	,	,
1463	,	,
1464	,	,
1465	,	,
1466	,	,
1467	,	,
1468	,	,
1469	,	,
1470	,	,
1471	,	,
1472	,	,
1473	,	,
1474	,	,
1475	,	,
1476	,	,
1477	,	,
1478	,	,
1479	,	,
1480	,	,
1481	,	,
1482	,	,
1483	,	,
1484	,	,
1485	,	,
1486	,	,
1487	,	,
1488	,	,
1489	,	,
1490	,	,
1491	,	,
1492	,	,
1493	,	,
1494	,	,
1495	,	,
1496	,	,
1497	,	,
1498	,	,
1499	,	,
1500	,	,
1501	,	,
1502	,	,
1503	,	,
1504	,	,
1505	,	,
1506	,	,
1507	,	,
1508	,	,
1509	,	,
1510	,	,
1511	,	,
1512	,	,
1513	,	,
1514	,	,
1515	,	,
1516	,	,
1517	,	,
1518	,	,
1519	,	,
1520	,	,
1521	,	,
1522	,	,
1523	,	,
1524	,	,
1525	,	,
1526	,	,
1527	,	,
1528	,	,
1529	,	,
1530	,	,
1531	,	,
1532	,	,
1533	,	,
1534	,	,
1535	,	,
1536	,	,
1537	,	,
1538	,	,
1539	,	,
1540	,	,
1541	,	,
1542	,	,
1543	,	,
1544	,	,
1545	,	,
1546	,	,
1547	,	,
1548	,	,
1549	,	,
1550	,	,
1551	,	,
1552	,	,
1553	,	,
1554	,	,
1555	,	,
1556	,	,
1557	,	,
1558	,	,
1559	,	,
1560	,	,
1561	,	,
1562	,	,
1563	,	,
1564	,	,
1565	,	,
1566	,	,
1567	,	,
1568	,	,
1569	,	,
1570	,	,
1571	,	,
1572	,	,
1573	,	,
1574	,	,
1575	,	,
1576	,	,
1577	,	,
1578	,	,
1579	,	,
1580	,	,
1581	,	,
1582	,	,
1583	,	,
1584	,	,
1585	,	,
1586	,	,
1587	,	,
1588	,	,
1589	,	,
1590	,	,
1591	,	,
1592	,	,
1593	,	,
1594	,	,
1595	,	,
1596	,	,
1597	,	,
1598	,	,
1599	,	,
1600	,	,
1601	,	,
1602	,	,
1603	,	,
1604	,	,
1605	,	,
1606	,	,
1607	,	,
1608	,	,
1609	,	,
1610	,	,
1611	,	,
1612	,	,
1613	,	,
1614	,	,
1615	,	,
1616	,	,
1617	,	,
1618	,	,
1619	,	,
1620	,	,
1621	,	,
1622	,	,
1623	,	,
1624	,	,
1625	,	,
1626	,	,
1627	,	,
1628	,	,
1629	,	,
1630	,	,
1631	,	,
1632	,	,
1633	,	,
1634	,	,
1635	,	,
1636	,	,
1637	,	,
1638	,	,
1639	,	,
1640	,	,
1641	,	,
1642	,	,
1643	,	,
1644	,	,
1645	,	,
1646	,	,
1647	,	,
1648	,	,
1649	,	,
1650	,	,
1651	,	,
1652	,	,
1653	,	,
1654	,	,
1655	,	,
1656	,	,
1657	,	,
1658	,	,
1659	,	,
1660	,	,
1661	,	,
1662	,	,
1663	,	,
1664	,	,
1665	,	,
1666	,	,
1667	,	,
1668	,	,
1669	,	,
1670	,	,
1671	,	,
1672	,	,
1673	,	,
1674	,	,
1675	,	,
1676	,	,
1677	,	,
1678	,	,
1679	,	,
1680	,	,
1681	,	,
1682	,	,
1683	,	,
1684	,	,
1685	,	,
1686	,	,
1687	,	,
1688	,	,
1689	,	,
1690	,	,
1691	,	,
1692	,	,
1693	,	,
1694	,	,
1695	,	,
1696	,	,
1697	,	,
1698	,	,
1699	,	,
1700	,	,
1701	,	,
1702	,	,
1703	,	,
1704	,	,
1705	,	,
1706	,	,
1707	,	,
1708	,	,
1709	,	,
1710	,	,
1711	,	,
1712	,	,
1713	,	,
1714	,	,
1715	,	,
1716	,	,
1717	,	,
1718	,	,
1719	,	,
1720	,	,
1721	,	,
1722	,	,
1723	,	,
1724	,	,
1725	,	,
1726	,	,
1727	,	,
1728	,	,
1729	,	,
1730	,	,
1731	,	,
1732	,	,
1733	,	,
1734	,	,
1735	,	,
1736	,	,
1737	,	,
1738	,	,
1739	,	,
1740	,	,
1741	,	,
1742	,	,
1743	,	,
1744	,	,
1745	,	,
1746	,	,
1747	,	,
1748	,	,
1749	,	,
1750	,	,
1751	,	,
1752	,	,
1753	,	,
1754	,	,
1755	,	,
1756	,	,
1757	,	,
1758	,	,
1759	,	,
1760	,	,
1761	,	,
1762	,	,
1763	,	,
1764	,	,
1765	,	,
1766	,	,
1767	,	,
1768	,	,
1769	,	,
1770	,	,
1771	,	,
1772	,	,
1773	,	,
1774	,	,
1775	,	,
1776	,	,
1777	,	,
1778	,	,
1779	,	,
1780	,	,
1781	,	,
1782	,	,
1783	,	,
1784	,	,
1785	,	,
1786	,	,
1787	,	,
1788	,	,
1789	,	,
1790	,	,
1791	,	,
1792	,	,
1793	,	,
1794	,	,
1795	,	,
1796	,	,
1797	,	,
1798	,	,
1799	,	,
1800	,	,
1801	,	,
1802	,	,
1803	,	,
1804	,	,
1805	,	,
1806	,	,
1807	,	,
1808	,	,
1809	,	,
1810	,	,
1811	,	,
1812	,	,
1813	,	,
1814	,	,
1815	,	,
1816	,	,
1817	,	,
1818	,	,
1819	,	,
1820	,	,
1821	,	,
1822	,	,
1823	,	,
1824	,	,
1825	,	,
1826	,	,
1827	,	,
1828	,	,
1829	,	,
1830	,	,
1831	,	,
1832	,	,
1833	,	,
1834	,	,
1835	,	,
1836	,	,
1837	,	,
1838	,	,
1839	,	,
1840	,	,
1841	,	,
1842	,	,
1843	,	,
1844	,	,
1845	,	,
1846	,	,
1847	,	,
1848	,	,
1849	,	,
1850	,	,
1851	,	,
1852	,	,
1853	,	,
1854	,	,
1855	,	,
1856	,	,
1857	,	,
1858	,	,
1859	,	,
1860	,	,
1861	,	,
1862	,	,
1863	,	,
1864	,	,
1865	,	,
1866	,	,
1867	,	,
1868	,	,
1869	,	,
1870	,	,
1871	,	,
1872	,	,
1873	,	,
1874	,	,
1875	,	,
1876	,	,
1877	,	,
1878	,	,
1879	,	,
1880	,	,
1881	,	,
1882	,	,
1883	,	,
1884	,	,
1885	,	,
1886	,	,
1887	,	,
1888	,	,
1889	,	,
1890	,	,
1891	,	,
1892	,	,
1893	,	,
1894	,	,
1895	,	,
1896	,	,
1897	,	,
1898	,	,
1899	,	,
1900	,	,
1901	,	,
1902	,	,
1903	,	,
1904	,	,
1905	,	,
1906	,	,
1907	,	,
1908	,	,
1909	,	,
1910	,	,
1911	,	,
1912	,	,
1913	,	,
1914	,	,
1915	,	,
1916	,	,
1917	,	,
1918	,	,
1919	,	,
1920	,	,
1921	,	,
1922	,	,
1923	,	,
1924	,	,
1925	,	,
1926	,	,
1927	,	,
1928	,	,
1929	,	,
1930	,	,
1931	,	,
1932	,	,
1933	,	,
1934	,	,
1935	,	,
1936	,	,
1937	,	,
1938	,	,
1939	,	,
1940	,	,
1941	,	,
1942	,	,
1943	,	,
1944	,	,
1945	,	,
1946	,	,
1947	,	,
1948	,	,
1949	,	,
1950	,	,
1951	,	,
1952	,	,
1953	,	,
1954	,	,
1955	,	,
1956	,	,
1957	,	,
1958	,	,
1959	,	,
1960	,	,
1961	,	,
1962	,	,
1963	,	,
1964	,	,
1965	,	,
1966	,	,
1967	,	,
1968	,	,
1969	,	,
1970	,	,
1971	,	,
1972	,	,
1973	,	,
1974	,	,
1975	,	,
1976	,	,
1977	,	,
1978	,	,
1979	,	,
1980	,	,
1981	,	,
1982	,	,
1983	,	,
1984	,	,
1985	,	,
1986	,	,
1987	,	,
1988	,	,
1989	,	,
1990	,	,
1991	,	,
1992	,	,
1993	,	,
1994	,	,
1995	,	,
1996	,	,
1997	,	,
1998	,	,
1999	,	,
[truncated: 13,001 more rows]
