# Supplementary material for: ParB spreading on DNA requires cytidine triphosphate in vitro
Source: eLife. 2020 Feb 20;9:e53515. doi: 10.7554/eLife.53515 (PMC7053999; doi:10.7554/eLife.53515)
Supplement: Figure 2—figure supplement 2—source data 1. [file elife-53515-fig2-figsupp2-data1.zip › Source_data_Figure2_figure_supplement2/Figure2_figure_supplement2_panelC/Fig2_supp2_panelC.xlsx]

## Sheet: FORMAT
	sample ID #1	sample ID #2	sample ID #3
data point	time point (sec), wavelength shift (nm)	time point (sec), wavelength shift (nm)	time point (sec), wavelength shift (nm)
1
2
3
.
.
.

## Sheet: Fig2_supp2_panelC_rep1
	169bp parS closed DNA ParB with Mg	169bp parS closed DNA ParB CTP with Mg	169bp parS closed DNA ParB without Mg	169bp parS closed DNA ParB CTP without Mg
1	0.000, -0.028	0.000, 0.037	0.000, 0.005	0.000, -0.002
2	0.200, -0.026	0.200, 0.036	0.200, 0.005	0.200, -0.002
3	0.400, -0.025	0.400, 0.036	0.400, 0.005	0.400, -0.001
4	0.600, -0.023	0.600, 0.035	0.600, 0.006	0.600, -0.000
5	0.800, -0.021	0.800, 0.034	0.800, 0.006	0.800, 0.001
6	1.000, -0.020	1.000, 0.033	1.000, 0.006	1.000, 0.002
7	1.200, -0.018	1.200, 0.032	1.200, 0.007	1.200, 0.002
8	1.400, -0.017	1.400, 0.031	1.400, 0.007	1.400, 0.003
9	1.600, -0.016	1.600, 0.031	1.600, 0.007	1.600, 0.003
10	1.800, -0.015	1.800, 0.030	1.800, 0.008	1.800, 0.004
11	2.000, -0.014	2.000, 0.030	2.000, 0.008	2.000, 0.004
12	2.200, -0.014	2.200, 0.030	2.200, 0.008	2.200, 0.004
13	2.400, -0.013	2.400, 0.030	2.400, 0.008	2.400, 0.004
14	2.600, -0.013	2.600, 0.029	2.600, 0.008	2.600, 0.004
15	2.800, -0.013	2.800, 0.029	2.800, 0.008	2.800, 0.004
16	3.000, -0.012	3.000, 0.028	3.000, 0.008	3.000, 0.004
17	3.200, -0.012	3.200, 0.028	3.200, 0.008	3.200, 0.004
18	3.400, -0.011	3.400, 0.028	3.400, 0.008	3.400, 0.004
19	3.600, -0.011	3.600, 0.027	3.600, 0.008	3.600, 0.003
20	3.800, -0.010	3.800, 0.027	3.800, 0.008	3.800, 0.003
21	4.000, -0.009	4.000, 0.027	4.000, 0.008	4.000, 0.003
22	4.200, -0.009	4.200, 0.027	4.200, 0.008	4.200, 0.003
23	4.400, -0.008	4.400, 0.026	4.400, 0.007	4.400, 0.003
24	4.600, -0.008	4.600, 0.026	4.600, 0.007	4.600, 0.003
25	4.800, -0.008	4.800, 0.026	4.800, 0.006	4.800, 0.003
26	5.000, -0.007	5.000, 0.025	5.000, 0.006	5.000, 0.003
27	5.200, -0.007	5.200, 0.025	5.200, 0.006	5.200, 0.003
28	5.400, -0.006	5.400, 0.025	5.400, 0.005	5.400, 0.003
29	5.600, -0.006	5.600, 0.024	5.600, 0.005	5.600, 0.003
30	5.800, -0.006	5.800, 0.024	5.800, 0.005	5.800, 0.003
31	6.000, -0.005	6.000, 0.023	6.000, 0.005	6.000, 0.003
32	6.200, -0.005	6.200, 0.023	6.200, 0.005	6.200, 0.003
33	6.400, -0.005	6.400, 0.022	6.400, 0.005	6.400, 0.003
34	6.600, -0.004	6.600, 0.021	6.600, 0.005	6.600, 0.003
35	6.800, -0.004	6.800, 0.021	6.800, 0.005	6.800, 0.003
36	7.000, -0.004	7.000, 0.020	7.000, 0.005	7.000, 0.003
37	7.200, -0.003	7.200, 0.020	7.200, 0.004	7.200, 0.003
38	7.400, -0.003	7.400, 0.020	7.400, 0.004	7.400, 0.003
39	7.600, -0.003	7.600, 0.019	7.600, 0.004	7.600, 0.003
40	7.800, -0.003	7.800, 0.019	7.800, 0.004	7.800, 0.003
41	8.000, -0.003	8.000, 0.019	8.000, 0.004	8.000, 0.003
42	8.200, -0.003	8.200, 0.018	8.200, 0.003	8.200, 0.003
43	8.400, -0.003	8.400, 0.017	8.400, 0.003	8.400, 0.003
44	8.600, -0.003	8.600, 0.017	8.600, 0.003	8.600, 0.003
45	8.800, -0.003	8.800, 0.016	8.800, 0.002	8.800, 0.003
46	9.000, -0.002	9.000, 0.016	9.000, 0.002	9.000, 0.003
47	9.200, -0.002	9.200, 0.016	9.200, 0.002	9.200, 0.003
48	9.400, -0.002	9.400, 0.015	9.400, 0.002	9.400, 0.003
49	9.600, -0.001	9.600, 0.015	9.600, 0.002	9.600, 0.003
50	9.800, -0.001	9.800, 0.015	9.800, 0.003	9.800, 0.003
51	10.000, -0.000	10.000, 0.014	10.000, 0.003	10.000, 0.003
52	10.200, -0.000	10.200, 0.014	10.200, 0.003	10.200, 0.003
53	10.400, 0.000	10.400, 0.014	10.400, 0.002	10.400, 0.003
54	10.600, 0.001	10.600, 0.014	10.600, 0.002	10.600, 0.003
55	10.800, 0.001	10.800, 0.014	10.800, 0.002	10.800, 0.002
56	11.000, 0.001	11.000, 0.014	11.000, 0.002	11.000, 0.002
57	11.200, 0.001	11.200, 0.014	11.200, 0.002	11.200, 0.002
58	11.400, 0.002	11.400, 0.014	11.400, 0.002	11.400, 0.002
59	11.600, 0.001	11.600, 0.013	11.600, 0.001	11.600, 0.002
60	11.800, 0.001	11.800, 0.013	11.800, 0.001	11.800, 0.002
61	12.000, 0.001	12.000, 0.013	12.000, 0.001	12.000, 0.002
62	12.200, 0.001	12.200, 0.012	12.200, 0.001	12.200, 0.002
63	12.400, 0.001	12.400, 0.012	12.400, 0.001	12.400, 0.002
64	12.600, 0.002	12.600, 0.011	12.600, 0.001	12.600, 0.002
65	12.800, 0.002	12.800, 0.011	12.800, 0.001	12.800, 0.001
66	13.000, 0.003	13.000, 0.011	13.000, 0.000	13.000, 0.001
67	13.200, 0.003	13.200, 0.010	13.200, 0.000	13.200, 0.001
68	13.400, 0.003	13.400, 0.010	13.400, 0.000	13.400, 0.001
69	13.600, 0.003	13.600, 0.010	13.600, 0.000	13.600, 0.000
70	13.800, 0.004	13.800, 0.010	13.800, 0.000	13.800, 0.000
71	14.000, 0.004	14.000, 0.010	14.000, 0.000	14.000, -0.000
72	14.200, 0.004	14.200, 0.010	14.200, 0.000	14.200, -0.000
73	14.400, 0.004	14.400, 0.010	14.400, 0.000	14.400, -0.000
74	14.600, 0.003	14.600, 0.010	14.600, 0.001	14.600, -0.001
75	14.800, 0.003	14.800, 0.010	14.800, 0.001	14.800, -0.001
76	15.000, 0.003	15.000, 0.010	15.000, 0.001	15.000, -0.001
77	15.200, 0.003	15.200, 0.010	15.200, 0.001	15.200, -0.001
78	15.400, 0.002	15.400, 0.010	15.400, 0.002	15.400, -0.001
79	15.600, 0.002	15.600, 0.010	15.600, 0.002	15.600, -0.001
80	15.800, 0.002	15.800, 0.010	15.800, 0.002	15.800, -0.001
81	16.000, 0.002	16.000, 0.010	16.000, 0.002	16.000, -0.001
82	16.200, 0.002	16.200, 0.010	16.200, 0.002	16.200, -0.001
83	16.400, 0.002	16.400, 0.010	16.400, 0.002	16.400, -0.001
84	16.600, 0.003	16.600, 0.010	16.600, 0.002	16.600, -0.001
85	16.800, 0.003	16.800, 0.009	16.800, 0.002	16.800, -0.002
86	17.000, 0.003	17.000, 0.009	17.000, 0.002	17.000, -0.002
87	17.200, 0.003	17.200, 0.009	17.200, 0.002	17.200, -0.002
88	17.400, 0.003	17.400, 0.009	17.400, 0.002	17.400, -0.002
89	17.600, 0.003	17.600, 0.008	17.600, 0.002	17.600, -0.002
90	17.800, 0.003	17.800, 0.008	17.800, 0.002	17.800, -0.002
91	18.000, 0.003	18.000, 0.008	18.000, 0.002	18.000, -0.002
92	18.200, 0.003	18.200, 0.007	18.200, 0.002	18.200, -0.001
93	18.400, 0.004	18.400, 0.007	18.400, 0.002	18.400, -0.001
94	18.600, 0.004	18.600, 0.007	18.600, 0.002	18.600, -0.001
95	18.800, 0.004	18.800, 0.007	18.800, 0.002	18.800, -0.001
96	19.000, 0.003	19.000, 0.007	19.000, 0.002	19.000, -0.001
97	19.200, 0.003	19.200, 0.007	19.200, 0.002	19.200, -0.000
98	19.400, 0.003	19.400, 0.006	19.400, 0.002	19.400, -0.000
99	19.600, 0.003	19.600, 0.006	19.600, 0.001	19.600, -0.000
100	19.800, 0.003	19.800, 0.006	19.800, 0.001	19.800, -0.000
101	20.000, 0.003	20.000, 0.006	20.000, 0.000	20.000, -0.000
102	20.200, 0.004	20.200, 0.006	20.200, -0.000	20.200, -0.000
103	20.400, 0.004	20.400, 0.006	20.400, -0.001	20.400, -0.000
104	20.600, 0.003	20.600, 0.005	20.600, -0.001	20.600, -0.000
105	20.800, 0.003	20.800, 0.005	20.800, -0.001	20.800, -0.000
106	21.000, 0.003	21.000, 0.005	21.000, -0.001	21.000, -0.000
107	21.200, 0.003	21.200, 0.005	21.200, -0.001	21.200, -0.000
108	21.400, 0.003	21.400, 0.005	21.400, -0.001	21.400, -0.000
109	21.600, 0.003	21.600, 0.005	21.600, -0.001	21.600, -0.000
110	21.800, 0.004	21.800, 0.005	21.800, -0.000	21.800, 0.000
111	22.000, 0.004	22.000, 0.005	22.000, 0.000	22.000, 0.000
112	22.200, 0.004	22.200, 0.005	22.200, 0.000	22.200, 0.001
113	22.400, 0.004	22.400, 0.005	22.400, 0.000	22.400, 0.001
114	22.600, 0.004	22.600, 0.005	22.600, 0.000	22.600, 0.000
115	22.800, 0.003	22.800, 0.005	22.800, 0.000	22.800, 0.000
116	23.000, 0.003	23.000, 0.004	23.000, 0.000	23.000, 0.000
117	23.200, 0.003	23.200, 0.004	23.200, 0.000	23.200, 0.000
118	23.400, 0.003	23.400, 0.004	23.400, -0.000	23.400, 0.000
119	23.600, 0.003	23.600, 0.003	23.600, -0.000	23.600, 0.000
120	23.800, 0.003	23.800, 0.003	23.800, -0.001	23.800, -0.000
121	24.000, 0.003	24.000, 0.003	24.000, -0.001	24.000, -0.000
122	24.200, 0.002	24.200, 0.003	24.200, -0.001	24.200, -0.001
123	24.400, 0.002	24.400, 0.003	24.400, -0.001	24.400, -0.001
124	24.600, 0.002	24.600, 0.003	24.600, -0.001	24.600, -0.001
125	24.800, 0.001	24.800, 0.002	24.800, -0.001	24.800, -0.001
126	25.000, 0.001	25.000, 0.002	25.000, -0.001	25.000, -0.001
127	25.200, 0.001	25.200, 0.002	25.200, -0.001	25.200, -0.001
128	25.400, 0.001	25.400, 0.002	25.400, -0.001	25.400, -0.001
129	25.600, 0.001	25.600, 0.002	25.600, -0.000	25.600, -0.001
130	25.800, 0.001	25.800, 0.002	25.800, -0.000	25.800, -0.000
131	26.000, 0.001	26.000, 0.002	26.000, 0.000	26.000, -0.000
132	26.200, 0.001	26.200, 0.002	26.200, 0.000	26.200, 0.000
133	26.400, 0.000	26.400, 0.001	26.400, 0.001	26.400, 0.000
134	26.600, 0.000	26.600, 0.001	26.600, 0.001	26.600, 0.000
135	26.800, 0.000	26.800, 0.001	26.800, 0.001	26.800, 0.001
136	27.000, 0.000	27.000, 0.001	27.000, 0.001	27.000, 0.001
137	27.200, -0.000	27.200, 0.000	27.200, 0.001	27.200, 0.001
138	27.400, -0.000	27.400, 0.000	27.400, 0.001	27.400, 0.000
139	27.600, -0.000	27.600, 0.000	27.600, 0.001	27.600, 0.000
140	27.800, -0.000	27.800, -0.000	27.800, 0.001	27.800, -0.000
141	28.000, -0.000	28.000, -0.000	28.000, 0.001	28.000, -0.000
142	28.200, -0.000	28.200, -0.001	28.200, 0.001	28.200, -0.001
143	28.400, 0.000	28.400, -0.001	28.400, 0.000	28.400, -0.001
144	28.600, 0.000	28.600, -0.001	28.600, 0.000	28.600, -0.001
145	28.800, 0.000	28.800, -0.001	28.800, -0.000	28.800, -0.000
146	29.000, 0.000	29.000, -0.000	29.000, -0.001	29.000, -0.000
147	29.200, 0.000	29.200, 0.000	29.200, -0.001	29.200, -0.000
148	29.400, 0.000	29.400, 0.000	29.400, -0.001	29.400, 0.000
149	29.600, 0.000	29.600, 0.001	29.600, -0.001	29.600, 0.000
150	29.800, 0.000	29.800, 0.001	29.800, -0.002	29.800, 0.001
151	30.000, 0.000	30.000, 0.000	30.000, 0.000	30.000, 0.000
152	30.200, 0.014	30.200, 0.008	30.200, 0.013	30.200, 0.012
153	30.400, 0.030	30.400, 0.018	30.400, 0.028	30.400, 0.027
154	30.600, 0.048	30.600, 0.030	30.600, 0.045	30.600, 0.043
155	30.800, 0.067	30.800, 0.043	30.800, 0.064	30.800, 0.061
156	31.000, 0.087	31.000, 0.058	31.000, 0.083	31.000, 0.080
157	31.200, 0.107	31.200, 0.075	31.200, 0.102	31.200, 0.099
158	31.400, 0.126	31.400, 0.092	31.400, 0.121	31.400, 0.119
159	31.600, 0.144	31.600, 0.110	31.600, 0.138	31.600, 0.138
160	31.800, 0.160	31.800, 0.129	31.800, 0.154	31.800, 0.155
161	32.000, 0.173	32.000, 0.147	32.000, 0.168	32.000, 0.171
162	32.200, 0.183	32.200, 0.165	32.200, 0.178	32.200, 0.184
163	32.400, 0.190	32.400, 0.183	32.400, 0.187	32.400, 0.194
164	32.600, 0.197	32.600, 0.200	32.600, 0.194	32.600, 0.203
165	32.800, 0.201	32.800, 0.217	32.800, 0.199	32.800, 0.211
166	33.000, 0.205	33.000, 0.234	33.000, 0.204	33.000, 0.217
167	33.200, 0.207	33.200, 0.251	33.200, 0.208	33.200, 0.222
168	33.400, 0.209	33.400, 0.267	33.400, 0.211	33.400, 0.226
169	33.600, 0.210	33.600, 0.284	33.600, 0.213	33.600, 0.229
170	33.800, 0.211	33.800, 0.300	33.800, 0.215	33.800, 0.231
171	34.000, 0.212	34.000, 0.316	34.000, 0.217	34.000, 0.233
172	34.200, 0.212	34.200, 0.332	34.200, 0.218	34.200, 0.235
173	34.400, 0.213	34.400, 0.348	34.400, 0.219	34.400, 0.237
174	34.600, 0.213	34.600, 0.364	34.600, 0.220	34.600, 0.238
175	34.800, 0.213	34.800, 0.379	34.800, 0.221	34.800, 0.239
176	35.000, 0.213	35.000, 0.394	35.000, 0.222	35.000, 0.239
177	35.200, 0.213	35.200, 0.410	35.200, 0.223	35.200, 0.240
178	35.400, 0.213	35.400, 0.425	35.400, 0.224	35.400, 0.240
179	35.600, 0.213	35.600, 0.440	35.600, 0.224	35.600, 0.240
180	35.800, 0.213	35.800, 0.456	35.800, 0.225	35.800, 0.241
181	36.000, 0.213	36.000, 0.471	36.000, 0.225	36.000, 0.241
182	36.200, 0.213	36.200, 0.487	36.200, 0.225	36.200, 0.241
183	36.400, 0.214	36.400, 0.502	36.400, 0.225	36.400, 0.241
184	36.600, 0.214	36.600, 0.517	36.600, 0.226	36.600, 0.241
185	36.800, 0.215	36.800, 0.532	36.800, 0.226	36.800, 0.241
186	37.000, 0.215	37.000, 0.547	37.000, 0.226	37.000, 0.241
187	37.200, 0.215	37.200, 0.562	37.200, 0.227	37.200, 0.241
188	37.400, 0.215	37.400, 0.576	37.400, 0.227	37.400, 0.240
189	37.600, 0.215	37.600, 0.591	37.600, 0.227	37.600, 0.240
190	37.800, 0.215	37.800, 0.605	37.800, 0.227	37.800, 0.240
191	38.000, 0.215	38.000, 0.619	38.000, 0.227	38.000, 0.240
192	38.200, 0.214	38.200, 0.633	38.200, 0.227	38.200, 0.240
193	38.400, 0.214	38.400, 0.647	38.400, 0.228	38.400, 0.240
194	38.600, 0.214	38.600, 0.661	38.600, 0.228	38.600, 0.239
195	38.800, 0.214	38.800, 0.675	38.800, 0.228	38.800, 0.239
196	39.000, 0.214	39.000, 0.688	39.000, 0.229	39.000, 0.238
197	39.200, 0.214	39.200, 0.702	39.200, 0.229	39.200, 0.238
198	39.400, 0.214	39.400, 0.716	39.400, 0.229	39.400, 0.238
199	39.600, 0.214	39.600, 0.729	39.600, 0.230	39.600, 0.237
200	39.800, 0.214	39.800, 0.743	39.800, 0.230	39.800, 0.237
201	40.000, 0.214	40.000, 0.756	40.000, 0.230	40.000, 0.237
202	40.200, 0.214	40.200, 0.770	40.200, 0.230	40.200, 0.237
203	40.400, 0.214	40.400, 0.783	40.400, 0.231	40.400, 0.236
204	40.600, 0.214	40.600, 0.796	40.600, 0.231	40.600, 0.236
205	40.800, 0.214	40.800, 0.810	40.800, 0.231	40.800, 0.236
206	41.000, 0.214	41.000, 0.823	41.000, 0.231	41.000, 0.236
207	41.200, 0.214	41.200, 0.836	41.200, 0.231	41.200, 0.236
208	41.400, 0.214	41.400, 0.849	41.400, 0.231	41.400, 0.236
209	41.600, 0.213	41.600, 0.862	41.600, 0.231	41.600, 0.237
210	41.800, 0.213	41.800, 0.875	41.800, 0.231	41.800, 0.237
211	42.000, 0.213	42.000, 0.888	42.000, 0.231	42.000, 0.237
212	42.200, 0.212	42.200, 0.900	42.200, 0.231	42.200, 0.237
213	42.400, 0.212	42.400, 0.913	42.400, 0.232	42.400, 0.237
214	42.600, 0.212	42.600, 0.925	42.600, 0.232	42.600, 0.237
215	42.800, 0.213	42.800, 0.938	42.800, 0.233	42.800, 0.237
216	43.000, 0.213	43.000, 0.950	43.000, 0.233	43.000, 0.237
217	43.200, 0.213	43.200, 0.962	43.200, 0.234	43.200, 0.237
218	43.400, 0.213	43.400, 0.974	43.400, 0.235	43.400, 0.236
219	43.600, 0.213	43.600, 0.987	43.600, 0.235	43.600, 0.236
220	43.800, 0.213	43.800, 0.999	43.800, 0.235	43.800, 0.236
221	44.000, 0.213	44.000, 1.011	44.000, 0.236	44.000, 0.235
222	44.200, 0.214	44.200, 1.022	44.200, 0.236	44.200, 0.235
223	44.400, 0.214	44.400, 1.034	44.400, 0.236	44.400, 0.235
224	44.600, 0.214	44.600, 1.045	44.600, 0.237	44.600, 0.234
225	44.800, 0.214	44.800, 1.057	44.800, 0.237	44.800, 0.234
226	45.000, 0.214	45.000, 1.068	45.000, 0.237	45.000, 0.235
227	45.200, 0.214	45.200, 1.080	45.200, 0.238	45.200, 0.235
228	45.400, 0.213	45.400, 1.091	45.400, 0.238	45.400, 0.235
229	45.600, 0.213	45.600, 1.102	45.600, 0.238	45.600, 0.235
230	45.800, 0.213	45.800, 1.113	45.800, 0.238	45.800, 0.235
231	46.000, 0.213	46.000, 1.124	46.000, 0.237	46.000, 0.235
232	46.200, 0.213	46.200, 1.135	46.200, 0.237	46.200, 0.235
233	46.400, 0.213	46.400, 1.145	46.400, 0.237	46.400, 0.235
234	46.600, 0.213	46.600, 1.156	46.600, 0.238	46.600, 0.235
235	46.800, 0.213	46.800, 1.167	46.800, 0.238	46.800, 0.235
236	47.000, 0.213	47.000, 1.178	47.000, 0.238	47.000, 0.235
237	47.200, 0.213	47.200, 1.189	47.200, 0.238	47.200, 0.235
238	47.400, 0.212	47.400, 1.199	47.400, 0.238	47.400, 0.235
239	47.600, 0.212	47.600, 1.210	47.600, 0.238	47.600, 0.235
240	47.800, 0.212	47.800, 1.221	47.800, 0.238	47.800, 0.235
241	48.000, 0.211	48.000, 1.231	48.000, 0.238	48.000, 0.235
242	48.200, 0.211	48.200, 1.242	48.200, 0.238	48.200, 0.235
243	48.400, 0.210	48.400, 1.252	48.400, 0.239	48.400, 0.234
244	48.600, 0.209	48.600, 1.263	48.600, 0.239	48.600, 0.234
245	48.800, 0.209	48.800, 1.273	48.800, 0.240	48.800, 0.234
246	49.000, 0.208	49.000, 1.284	49.000, 0.240	49.000, 0.234
247	49.200, 0.208	49.200, 1.294	49.200, 0.240	49.200, 0.234
248	49.400, 0.208	49.400, 1.304	49.400, 0.241	49.400, 0.233
249	49.600, 0.208	49.600, 1.314	49.600, 0.241	49.600, 0.233
250	49.800, 0.208	49.800, 1.323	49.800, 0.241	49.800, 0.233
251	50.000, 0.208	50.000, 1.332	50.000, 0.241	50.000, 0.233
252	50.200, 0.208	50.200, 1.342	50.200, 0.241	50.200, 0.233
253	50.400, 0.208	50.400, 1.351	50.400, 0.242	50.400, 0.233
254	50.600, 0.208	50.600, 1.360	50.600, 0.242	50.600, 0.233
255	50.800, 0.209	50.800, 1.370	50.800, 0.242	50.800, 0.232
256	51.000, 0.209	51.000, 1.379	51.000, 0.242	51.000, 0.232
257	51.200, 0.209	51.200, 1.388	51.200, 0.242	51.200, 0.232
258	51.400, 0.209	51.400, 1.398	51.400, 0.242	51.400, 0.232
259	51.600, 0.209	51.600, 1.407	51.600, 0.242	51.600, 0.232
260	51.800, 0.209	51.800, 1.416	51.800, 0.242	51.800, 0.232
261	52.000, 0.209	52.000, 1.425	52.000, 0.242	52.000, 0.232
262	52.200, 0.210	52.200, 1.434	52.200, 0.243	52.200, 0.231
263	52.400, 0.210	52.400, 1.444	52.400, 0.243	52.400, 0.231
264	52.600, 0.210	52.600, 1.453	52.600, 0.243	52.600, 0.231
265	52.800, 0.210	52.800, 1.462	52.800, 0.243	52.800, 0.231
266	53.000, 0.210	53.000, 1.471	53.000, 0.243	53.000, 0.232
267	53.200, 0.210	53.200, 1.479	53.200, 0.243	53.200, 0.232
268	53.400, 0.210	53.400, 1.488	53.400, 0.243	53.400, 0.232
269	53.600, 0.210	53.600, 1.497	53.600, 0.243	53.600, 0.232
270	53.800, 0.210	53.800, 1.505	53.800, 0.243	53.800, 0.232
271	54.000, 0.210	54.000, 1.514	54.000, 0.243	54.000, 0.232
272	54.200, 0.210	54.200, 1.523	54.200, 0.243	54.200, 0.232
273	54.400, 0.210	54.400, 1.531	54.400, 0.243	54.400, 0.232
274	54.600, 0.209	54.600, 1.539	54.600, 0.243	54.600, 0.232
275	54.800, 0.209	54.800, 1.547	54.800, 0.244	54.800, 0.232
276	55.000, 0.209	55.000, 1.556	55.000, 0.244	55.000, 0.232
277	55.200, 0.209	55.200, 1.563	55.200, 0.244	55.200, 0.232
278	55.400, 0.209	55.400, 1.571	55.400, 0.245	55.400, 0.231
279	55.600, 0.208	55.600, 1.579	55.600, 0.245	55.600, 0.231
280	55.800, 0.208	55.800, 1.587	55.800, 0.246	55.800, 0.231
281	56.000, 0.208	56.000, 1.595	56.000, 0.246	56.000, 0.230
282	56.200, 0.208	56.200, 1.603	56.200, 0.246	56.200, 0.230
283	56.400, 0.208	56.400, 1.611	56.400, 0.246	56.400, 0.230
284	56.600, 0.208	56.600, 1.618	56.600, 0.246	56.600, 0.230
285	56.800, 0.207	56.800, 1.626	56.800, 0.246	56.800, 0.230
286	57.000, 0.207	57.000, 1.633	57.000, 0.246	57.000, 0.230
287	57.200, 0.207	57.200, 1.641	57.200, 0.246	57.200, 0.230
288	57.400, 0.207	57.400, 1.649	57.400, 0.245	57.400, 0.230
289	57.600, 0.207	57.600, 1.657	57.600, 0.245	57.600, 0.230
290	57.800, 0.207	57.800, 1.665	57.800, 0.245	57.800, 0.230
291	58.000, 0.206	58.000, 1.672	58.000, 0.245	58.000, 0.230
292	58.200, 0.206	58.200, 1.680	58.200, 0.246	58.200, 0.230
293	58.400, 0.206	58.400, 1.688	58.400, 0.246	58.400, 0.230
294	58.600, 0.206	58.600, 1.696	58.600, 0.246	58.600, 0.230
295	58.800, 0.206	58.800, 1.703	58.800, 0.246	58.800, 0.230
296	59.000, 0.206	59.000, 1.710	59.000, 0.247	59.000, 0.231
297	59.200, 0.206	59.200, 1.717	59.200, 0.247	59.200, 0.231
298	59.400, 0.206	59.400, 1.725	59.400, 0.247	59.400, 0.231
299	59.600, 0.206	59.600, 1.732	59.600, 0.247	59.600, 0.231
300	59.800, 0.206	59.800, 1.738	59.800, 0.247	59.800, 0.231
301	60.000, 0.206	60.000, 1.745	60.000, 0.247	60.000, 0.231
302	60.200, 0.206	60.200, 1.752	60.200, 0.247	60.200, 0.231
303	60.400, 0.206	60.400, 1.759	60.400, 0.246	60.400, 0.231
304	60.600, 0.206	60.600, 1.765	60.600, 0.246	60.600, 0.231
305	60.800, 0.207	60.800, 1.772	60.800, 0.246	60.800, 0.231
306	61.000, 0.206	61.000, 1.778	61.000, 0.246	61.000, 0.231
307	61.200, 0.206	61.200, 1.784	61.200, 0.246	61.200, 0.231
308	61.400, 0.206	61.400, 1.791	61.400, 0.246	61.400, 0.230
309	61.600, 0.206	61.600, 1.797	61.600, 0.245	61.600, 0.230
310	61.800, 0.206	61.800, 1.804	61.800, 0.246	61.800, 0.230
311	62.000, 0.205	62.000, 1.810	62.000, 0.246	62.000, 0.230
312	62.200, 0.205	62.200, 1.816	62.200, 0.246	62.200, 0.230
313	62.400, 0.205	62.400, 1.823	62.400, 0.246	62.400, 0.229
314	62.600, 0.205	62.600, 1.829	62.600, 0.247	62.600, 0.229
315	62.800, 0.205	62.800, 1.835	62.800, 0.247	62.800, 0.229
316	63.000, 0.205	63.000, 1.841	63.000, 0.247	63.000, 0.229
317	63.200, 0.204	63.200, 1.847	63.200, 0.248	63.200, 0.229
318	63.400, 0.205	63.400, 1.853	63.400, 0.248	63.400, 0.229
319	63.600, 0.205	63.600, 1.859	63.600, 0.249	63.600, 0.229
320	63.800, 0.205	63.800, 1.865	63.800, 0.249	63.800, 0.229
321	64.000, 0.205	64.000, 1.872	64.000, 0.249	64.000, 0.229
322	64.200, 0.205	64.200, 1.878	64.200, 0.249	64.200, 0.229
323	64.400, 0.205	64.400, 1.884	64.400, 0.249	64.400, 0.229
324	64.600, 0.205	64.600, 1.890	64.600, 0.249	64.600, 0.229
325	64.800, 0.205	64.800, 1.896	64.800, 0.249	64.800, 0.229
326	65.000, 0.205	65.000, 1.902	65.000, 0.249	65.000, 0.229
327	65.200, 0.205	65.200, 1.908	65.200, 0.249	65.200, 0.229
328	65.400, 0.205	65.400, 1.914	65.400, 0.249	65.400, 0.229
329	65.600, 0.205	65.600, 1.919	65.600, 0.248	65.600, 0.229
330	65.800, 0.205	65.800, 1.925	65.800, 0.248	65.800, 0.228
331	66.000, 0.206	66.000, 1.930	66.000, 0.248	66.000, 0.228
332	66.200, 0.206	66.200, 1.935	66.200, 0.248	66.200, 0.228
333	66.400, 0.206	66.400, 1.941	66.400, 0.248	66.400, 0.228
334	66.600, 0.206	66.600, 1.946	66.600, 0.248	66.600, 0.228
335	66.800, 0.206	66.800, 1.951	66.800, 0.248	66.800, 0.227
336	67.000, 0.206	67.000, 1.956	67.000, 0.249	67.000, 0.227
337	67.200, 0.206	67.200, 1.961	67.200, 0.249	67.200, 0.227
338	67.400, 0.205	67.400, 1.967	67.400, 0.249	67.400, 0.227
339	67.600, 0.205	67.600, 1.972	67.600, 0.250	67.600, 0.227
340	67.800, 0.205	67.800, 1.978	67.800, 0.250	67.800, 0.227
341	68.000, 0.204	68.000, 1.983	68.000, 0.250	68.000, 0.227
342	68.200, 0.204	68.200, 1.989	68.200, 0.250	68.200, 0.227
343	68.400, 0.203	68.400, 1.995	68.400, 0.250	68.400, 0.227
344	68.600, 0.203	68.600, 2.000	68.600, 0.250	68.600, 0.227
345	68.800, 0.203	68.800, 2.006	68.800, 0.250	68.800, 0.227
346	69.000, 0.203	69.000, 2.012	69.000, 0.250	69.000, 0.228
347	69.200, 0.203	69.200, 2.017	69.200, 0.250	69.200, 0.228
348	69.400, 0.203	69.400, 2.022	69.400, 0.250	69.400, 0.228
349	69.600, 0.203	69.600, 2.028	69.600, 0.250	69.600, 0.228
350	69.800, 0.203	69.800, 2.033	69.800, 0.250	69.800, 0.228
351	70.000, 0.203	70.000, 2.038	70.000, 0.251	70.000, 0.228
352	70.200, 0.203	70.200, 2.043	70.200, 0.251	70.200, 0.228
353	70.400, 0.203	70.400, 2.047	70.400, 0.251	70.400, 0.228
354	70.600, 0.203	70.600, 2.052	70.600, 0.251	70.600, 0.228
355	70.800, 0.202	70.800, 2.056	70.800, 0.251	70.800, 0.228
356	71.000, 0.202	71.000, 2.060	71.000, 0.251	71.000, 0.228
357	71.200, 0.202	71.200, 2.065	71.200, 0.251	71.200, 0.227
358	71.400, 0.202	71.400, 2.069	71.400, 0.251	71.400, 0.227
359	71.600, 0.202	71.600, 2.073	71.600, 0.251	71.600, 0.227
360	71.800, 0.202	71.800, 2.077	71.800, 0.250	71.800, 0.226
361	72.000, 0.202	72.000, 2.082	72.000, 0.250	72.000, 0.226
362	72.200, 0.202	72.200, 2.086	72.200, 0.250	72.200, 0.226
363	72.400, 0.202	72.400, 2.090	72.400, 0.250	72.400, 0.226
364	72.600, 0.203	72.600, 2.095	72.600, 0.250	72.600, 0.226
365	72.800, 0.203	72.800, 2.100	72.800, 0.250	72.800, 0.227
366	73.000, 0.203	73.000, 2.104	73.000, 0.250	73.000, 0.227
367	73.200, 0.204	73.200, 2.109	73.200, 0.251	73.200, 0.227
368	73.400, 0.204	73.400, 2.113	73.400, 0.251	73.400, 0.227
369	73.600, 0.204	73.600, 2.117	73.600, 0.252	73.600, 0.227
370	73.800, 0.204	73.800, 2.122	73.800, 0.252	73.800, 0.227
371	74.000, 0.204	74.000, 2.126	74.000, 0.252	74.000, 0.227
372	74.200, 0.203	74.200, 2.130	74.200, 0.252	74.200, 0.227
373	74.400, 0.203	74.400, 2.134	74.400, 0.252	74.400, 0.227
374	74.600, 0.203	74.600, 2.138	74.600, 0.252	74.600, 0.227
375	74.800, 0.202	74.800, 2.142	74.800, 0.252	74.800, 0.227
376	75.000, 0.202	75.000, 2.146	75.000, 0.252	75.000, 0.227
377	75.200, 0.202	75.200, 2.151	75.200, 0.252	75.200, 0.227
378	75.400, 0.202	75.400, 2.155	75.400, 0.252	75.400, 0.227
379	75.600, 0.201	75.600, 2.159	75.600, 0.252	75.600, 0.227
380	75.800, 0.201	75.800, 2.163	75.800, 0.253	75.800, 0.227
381	76.000, 0.201	76.000, 2.167	76.000, 0.253	76.000, 0.227
382	76.200, 0.201	76.200, 2.171	76.200, 0.253	76.200, 0.227
383	76.400, 0.201	76.400, 2.174	76.400, 0.253	76.400, 0.227
384	76.600, 0.201	76.600, 2.178	76.600, 0.253	76.600, 0.227
385	76.800, 0.202	76.800, 2.182	76.800, 0.253	76.800, 0.227
386	77.000, 0.202	77.000, 2.186	77.000, 0.253	77.000, 0.227
387	77.200, 0.202	77.200, 2.189	77.200, 0.253	77.200, 0.227
388	77.400, 0.202	77.400, 2.193	77.400, 0.253	77.400, 0.227
389	77.600, 0.203	77.600, 2.196	77.600, 0.253	77.600, 0.227
390	77.800, 0.203	77.800, 2.200	77.800, 0.252	77.800, 0.226
391	78.000, 0.203	78.000, 2.203	78.000, 0.252	78.000, 0.226
392	78.200, 0.203	78.200, 2.206	78.200, 0.252	78.200, 0.226
393	78.400, 0.202	78.400, 2.210	78.400, 0.253	78.400, 0.226
394	78.600, 0.202	78.600, 2.214	78.600, 0.253	78.600, 0.226
395	78.800, 0.202	78.800, 2.217	78.800, 0.253	78.800, 0.226
396	79.000, 0.202	79.000, 2.220	79.000, 0.253	79.000, 0.227
397	79.200, 0.202	79.200, 2.224	79.200, 0.253	79.200, 0.227
398	79.400, 0.201	79.400, 2.227	79.400, 0.254	79.400, 0.227
399	79.600, 0.201	79.600, 2.230	79.600, 0.254	79.600, 0.227
400	79.800, 0.201	79.800, 2.233	79.800, 0.254	79.800, 0.228
401	80.000, 0.201	80.000, 2.237	80.000, 0.254	80.000, 0.228
402	80.200, 0.200	80.200, 2.240	80.200, 0.254	80.200, 0.228
403	80.400, 0.200	80.400, 2.243	80.400, 0.254	80.400, 0.227
404	80.600, 0.200	80.600, 2.246	80.600, 0.254	80.600, 0.227
405	80.800, 0.200	80.800, 2.250	80.800, 0.254	80.800, 0.227
406	81.000, 0.200	81.000, 2.253	81.000, 0.254	81.000, 0.227
407	81.200, 0.200	81.200, 2.256	81.200, 0.254	81.200, 0.226
408	81.400, 0.200	81.400, 2.259	81.400, 0.254	81.400, 0.226
409	81.600, 0.200	81.600, 2.263	81.600, 0.254	81.600, 0.225
410	81.800, 0.200	81.800, 2.266	81.800, 0.254	81.800, 0.225
411	82.000, 0.200	82.000, 2.269	82.000, 0.254	82.000, 0.225
412	82.200, 0.200	82.200, 2.272	82.200, 0.254	82.200, 0.226
413	82.400, 0.201	82.400, 2.275	82.400, 0.255	82.400, 0.226
414	82.600, 0.201	82.600, 2.278	82.600, 0.255	82.600, 0.226
415	82.800, 0.201	82.800, 2.281	82.800, 0.255	82.800, 0.226
416	83.000, 0.201	83.000, 2.284	83.000, 0.255	83.000, 0.226
417	83.200, 0.201	83.200, 2.287	83.200, 0.255	83.200, 0.225
418	83.400, 0.201	83.400, 2.290	83.400, 0.255	83.400, 0.225
419	83.600, 0.201	83.600, 2.293	83.600, 0.255	83.600, 0.225
420	83.800, 0.201	83.800, 2.296	83.800, 0.255	83.800, 0.225
421	84.000, 0.201	84.000, 2.299	84.000, 0.255	84.000, 0.225
422	84.200, 0.201	84.200, 2.302	84.200, 0.255	84.200, 0.225
423	84.400, 0.201	84.400, 2.304	84.400, 0.255	84.400, 0.225
424	84.600, 0.201	84.600, 2.307	84.600, 0.255	84.600, 0.224
425	84.800, 0.201	84.800, 2.310	84.800, 0.255	84.800, 0.224
426	85.000, 0.201	85.000, 2.313	85.000, 0.255	85.000, 0.224
427	85.200, 0.201	85.200, 2.316	85.200, 0.255	85.200, 0.224
428	85.400, 0.202	85.400, 2.319	85.400, 0.255	85.400, 0.224
429	85.600, 0.202	85.600, 2.321	85.600, 0.255	85.600, 0.224
430	85.800, 0.202	85.800, 2.324	85.800, 0.255	85.800, 0.224
431	86.000, 0.202	86.000, 2.326	86.000, 0.256	86.000, 0.225
432	86.200, 0.202	86.200, 2.329	86.200, 0.256	86.200, 0.225
433	86.400, 0.201	86.400, 2.331	86.400, 0.256	86.400, 0.225
434	86.600, 0.201	86.600, 2.333	86.600, 0.256	86.600, 0.225
435	86.800, 0.201	86.800, 2.335	86.800, 0.256	86.800, 0.224
436	87.000, 0.201	87.000, 2.338	87.000, 0.257	87.000, 0.225
437	87.200, 0.201	87.200, 2.340	87.200, 0.257	87.200, 0.225
438	87.400, 0.201	87.400, 2.342	87.400, 0.257	87.400, 0.225
439	87.600, 0.202	87.600, 2.345	87.600, 0.257	87.600, 0.225
440	87.800, 0.202	87.800, 2.347	87.800, 0.257	87.800, 0.225
441	88.000, 0.202	88.000, 2.349	88.000, 0.257	88.000, 0.225
442	88.200, 0.202	88.200, 2.352	88.200, 0.257	88.200, 0.225
443	88.400, 0.202	88.400, 2.354	88.400, 0.257	88.400, 0.225
444	88.600, 0.202	88.600, 2.357	88.600, 0.257	88.600, 0.225
445	88.800, 0.202	88.800, 2.359	88.800, 0.257	88.800, 0.225
446	89.000, 0.202	89.000, 2.362	89.000, 0.257	89.000, 0.225
447	89.200, 0.202	89.200, 2.364	89.200, 0.257	89.200, 0.225
448	89.400, 0.202	89.400, 2.367	89.400, 0.257	89.400, 0.225
449	89.600, 0.201	89.600, 2.369	89.600, 0.257	89.600, 0.224
450	89.800, 0.201	89.800, 2.371	89.800, 0.257	89.800, 0.224
451	90.000, 0.201	90.000, 2.373	90.000, 0.257	90.000, 0.223
452	90.200, 0.201	90.200, 2.375	90.200, 0.257	90.200, 0.223
453	90.400, 0.201	90.400, 2.377	90.400, 0.256	90.400, 0.223
454	90.600, 0.201	90.600, 2.378	90.600, 0.256	90.600, 0.223
455	90.800, 0.201	90.800, 2.380	90.800, 0.256	90.800, 0.224
456	91.000, 0.201	91.000, 2.382	91.000, 0.256	91.000, 0.224
457	91.200, 0.201	91.200, 2.384	91.200, 0.257	91.200, 0.224
458	91.400, 0.201	91.400, 2.386	91.400, 0.257	91.400, 0.224
459	91.600, 0.201	91.600, 2.388	91.600, 0.257	91.600, 0.224
460	91.800, 0.201	91.800, 2.391	91.800, 0.257	91.800, 0.224
461	92.000, 0.201	92.000, 2.393	92.000, 0.257	92.000, 0.224
462	92.200, 0.201	92.200, 2.395	92.200, 0.257	92.200, 0.224
463	92.400, 0.201	92.400, 2.397	92.400, 0.257	92.400, 0.224
464	92.600, 0.201	92.600, 2.400	92.600, 0.257	92.600, 0.224
465	92.800, 0.201	92.800, 2.402	92.800, 0.257	92.800, 0.224
466	93.000, 0.201	93.000, 2.404	93.000, 0.257	93.000, 0.224
467	93.200, 0.201	93.200, 2.407	93.200, 0.257	93.200, 0.224
468	93.400, 0.202	93.400, 2.409	93.400, 0.257	93.400, 0.224
469	93.600, 0.202	93.600, 2.411	93.600, 0.257	93.600, 0.224
470	93.800, 0.202	93.800, 2.413	93.800, 0.257	93.800, 0.224
471	94.000, 0.201	94.000, 2.415	94.000, 0.257	94.000, 0.225
472	94.200, 0.201	94.200, 2.416	94.200, 0.257	94.200, 0.225
473	94.400, 0.201	94.400, 2.419	94.400, 0.257	94.400, 0.225
474	94.600, 0.201	94.600, 2.421	94.600, 0.257	94.600, 0.226
475	94.800, 0.200	94.800, 2.423	94.800, 0.257	94.800, 0.226
476	95.000, 0.200	95.000, 2.425	95.000, 0.258	95.000, 0.226
477	95.200, 0.200	95.200, 2.427	95.200, 0.258	95.200, 0.226
478	95.400, 0.199	95.400, 2.429	95.400, 0.258	95.400, 0.225
479	95.600, 0.199	95.600, 2.431	95.600, 0.258	95.600, 0.225
480	95.800, 0.199	95.800, 2.433	95.800, 0.259	95.800, 0.224
481	96.000, 0.199	96.000, 2.435	96.000, 0.259	96.000, 0.224
482	96.200, 0.199	96.200, 2.437	96.200, 0.259	96.200, 0.223
483	96.400, 0.199	96.400, 2.438	96.400, 0.259	96.400, 0.224
484	96.600, 0.200	96.600, 2.440	96.600, 0.259	96.600, 0.223
485	96.800, 0.200	96.800, 2.441	96.800, 0.259	96.800, 0.223
486	97.000, 0.200	97.000, 2.442	97.000, 0.259	97.000, 0.223
487	97.200, 0.200	97.200, 2.443	97.200, 0.259	97.200, 0.223
488	97.400, 0.201	97.400, 2.444	97.400, 0.259	97.400, 0.223
489	97.600, 0.201	97.600, 2.445	97.600, 0.259	97.600, 0.223
490	97.800, 0.201	97.800, 2.446	97.800, 0.259	97.800, 0.224
491	98.000, 0.201	98.000, 2.448	98.000, 0.260	98.000, 0.224
492	98.200, 0.201	98.200, 2.449	98.200, 0.260	98.200, 0.224
493	98.400, 0.201	98.400, 2.450	98.400, 0.260	98.400, 0.224
494	98.600, 0.201	98.600, 2.451	98.600, 0.260	98.600, 0.224
495	98.800, 0.201	98.800, 2.452	98.800, 0.260	98.800, 0.224
496	99.000, 0.201	99.000, 2.453	99.000, 0.261	99.000, 0.224
497	99.200, 0.201	99.200, 2.455	99.200, 0.261	99.200, 0.224
498	99.400, 0.200	99.400, 2.456	99.400, 0.262	99.400, 0.224
499	99.600, 0.200	99.600, 2.458	99.600, 0.262	99.600, 0.224
500	99.800, 0.200	99.800, 2.459	99.800, 0.262	99.800, 0.224
501	100.000, 0.201	100.000, 2.461	100.000, 0.262	100.000, 0.225
502	100.200, 0.201	100.200, 2.462	100.200, 0.261	100.200, 0.225
503	100.400, 0.201	100.400, 2.464	100.400, 0.261	100.400, 0.225
504	100.600, 0.201	100.600, 2.465	100.600, 0.261	100.600, 0.225
505	100.800, 0.201	100.800, 2.466	100.800, 0.261	100.800, 0.225
506	101.000, 0.201	101.000, 2.468	101.000, 0.261	101.000, 0.225
507	101.200, 0.200	101.200, 2.469	101.200, 0.261	101.200, 0.225
508	101.400, 0.200	101.400, 2.470	101.400, 0.261	101.400, 0.225
509	101.600, 0.200	101.600, 2.472	101.600, 0.261	101.600, 0.224
510	101.800, 0.200	101.800, 2.473	101.800, 0.261	101.800, 0.224
511	102.000, 0.200	102.000, 2.475	102.000, 0.261	102.000, 0.224
512	102.200, 0.200	102.200, 2.476	102.200, 0.261	102.200, 0.224
513	102.400, 0.200	102.400, 2.477	102.400, 0.261	102.400, 0.225
514	102.600, 0.200	102.600, 2.478	102.600, 0.261	102.600, 0.225
515	102.800, 0.200	102.800, 2.479	102.800, 0.261	102.800, 0.225
516	103.000, 0.200	103.000, 2.480	103.000, 0.262	103.000, 0.226
517	103.200, 0.200	103.200, 2.481	103.200, 0.262	103.200, 0.226
518	103.400, 0.200	103.400, 2.482	103.400, 0.262	103.400, 0.226
519	103.600, 0.200	103.600, 2.483	103.600, 0.262	103.600, 0.226
520	103.800, 0.200	103.800, 2.485	103.800, 0.262	103.800, 0.226
521	104.000, 0.200	104.000, 2.486	104.000, 0.262	104.000, 0.226
522	104.200, 0.201	104.200, 2.487	104.200, 0.262	104.200, 0.226
523	104.400, 0.201	104.400, 2.489	104.400, 0.262	104.400, 0.225
524	104.600, 0.201	104.600, 2.490	104.600, 0.263	104.600, 0.225
525	104.800, 0.201	104.800, 2.491	104.800, 0.263	104.800, 0.225
526	105.000, 0.201	105.000, 2.493	105.000, 0.262	105.000, 0.225
527	105.200, 0.201	105.200, 2.494	105.200, 0.262	105.200, 0.224
528	105.400, 0.200	105.400, 2.495	105.400, 0.262	105.400, 0.224
529	105.600, 0.200	105.600, 2.497	105.600, 0.262	105.600, 0.224
530	105.800, 0.200	105.800, 2.498	105.800, 0.262	105.800, 0.224
531	106.000, 0.200	106.000, 2.499	106.000, 0.261	106.000, 0.224
532	106.200, 0.199	106.200, 2.501	106.200, 0.261	106.200, 0.224
533	106.400, 0.199	106.400, 2.502	106.400, 0.261	106.400, 0.224
534	106.600, 0.199	106.600, 2.503	106.600, 0.261	106.600, 0.224
535	106.800, 0.199	106.800, 2.504	106.800, 0.261	106.800, 0.223
536	107.000, 0.199	107.000, 2.505	107.000, 0.261	107.000, 0.223
537	107.200, 0.199	107.200, 2.506	107.200, 0.261	107.200, 0.223
538	107.400, 0.199	107.400, 2.507	107.400, 0.261	107.400, 0.223
539	107.600, 0.200	107.600, 2.509	107.600, 0.261	107.600, 0.223
540	107.800, 0.200	107.800, 2.510	107.800, 0.261	107.800, 0.223
541	108.000, 0.201	108.000, 2.511	108.000, 0.261	108.000, 0.223
542	108.200, 0.201	108.200, 2.512	108.200, 0.261	108.200, 0.223
543	108.400, 0.201	108.400, 2.514	108.400, 0.262	108.400, 0.223
544	108.600, 0.201	108.600, 2.515	108.600, 0.262	108.600, 0.223
545	108.800, 0.202	108.800, 2.516	108.800, 0.262	108.800, 0.223
546	109.000, 0.202	109.000, 2.516	109.000, 0.262	109.000, 0.224
547	109.200, 0.202	109.200, 2.517	109.200, 0.262	109.200, 0.224
548	109.400, 0.202	109.400, 2.518	109.400, 0.262	109.400, 0.224
549	109.600, 0.202	109.600, 2.519	109.600, 0.262	109.600, 0.224
550	109.800, 0.202	109.800, 2.519	109.800, 0.262	109.800, 0.225
551	110.000, 0.201	110.000, 2.520	110.000, 0.262	110.000, 0.225
552	110.200, 0.201	110.200, 2.520	110.200, 0.262	110.200, 0.225
553	110.400, 0.201	110.400, 2.521	110.400, 0.262	110.400, 0.225
554	110.600, 0.201	110.600, 2.521	110.600, 0.262	110.600, 0.225
555	110.800, 0.201	110.800, 2.522	110.800, 0.262	110.800, 0.225
556	111.000, 0.200	111.000, 2.523	111.000, 0.262	111.000, 0.224
557	111.200, 0.200	111.200, 2.524	111.200, 0.262	111.200, 0.224
558	111.400, 0.200	111.400, 2.525	111.400, 0.262	111.400, 0.223
559	111.600, 0.200	111.600, 2.526	111.600, 0.262	111.600, 0.223
560	111.800, 0.200	111.800, 2.527	111.800, 0.262	111.800, 0.223
561	112.000, 0.200	112.000, 2.528	112.000, 0.262	112.000, 0.223
562	112.200, 0.200	112.200, 2.529	112.200, 0.262	112.200, 0.223
563	112.400, 0.200	112.400, 2.530	112.400, 0.262	112.400, 0.223
564	112.600, 0.200	112.600, 2.531	112.600, 0.262	112.600, 0.223
565	112.800, 0.200	112.800, 2.532	112.800, 0.262	112.800, 0.223
566	113.000, 0.200	113.000, 2.533	113.000, 0.262	113.000, 0.223
567	113.200, 0.200	113.200, 2.533	113.200, 0.262	113.200, 0.223
568	113.400, 0.200	113.400, 2.534	113.400, 0.262	113.400, 0.223
569	113.600, 0.200	113.600, 2.534	113.600, 0.262	113.600, 0.224
570	113.800, 0.200	113.800, 2.535	113.800, 0.262	113.800, 0.224
571	114.000, 0.201	114.000, 2.536	114.000, 0.261	114.000, 0.224
572	114.200, 0.201	114.200, 2.536	114.200, 0.262	114.200, 0.224
573	114.400, 0.201	114.400, 2.537	114.400, 0.262	114.400, 0.224
574	114.600, 0.202	114.600, 2.538	114.600, 0.262	114.600, 0.224
575	114.800, 0.202	114.800, 2.539	114.800, 0.262	114.800, 0.224
576	115.000, 0.202	115.000, 2.540	115.000, 0.263	115.000, 0.223
577	115.200, 0.202	115.200, 2.540	115.200, 0.263	115.200, 0.223
578	115.400, 0.202	115.400, 2.541	115.400, 0.263	115.400, 0.223
579	115.600, 0.202	115.600, 2.541	115.600, 0.263	115.600, 0.223
580	115.800, 0.202	115.800, 2.542	115.800, 0.263	115.800, 0.223
581	116.000, 0.202	116.000, 2.542	116.000, 0.263	116.000, 0.223
582	116.200, 0.202	116.200, 2.542	116.200, 0.263	116.200, 0.223
583	116.400, 0.201	116.400, 2.543	116.400, 0.263	116.400, 0.223
584	116.600, 0.201	116.600, 2.543	116.600, 0.263	116.600, 0.223
585	116.800, 0.200	116.800, 2.544	116.800, 0.263	116.800, 0.223
586	117.000, 0.200	117.000, 2.544	117.000, 0.263	117.000, 0.224
587	117.200, 0.199	117.200, 2.545	117.200, 0.263	117.200, 0.224
588	117.400, 0.199	117.400, 2.545	117.400, 0.263	117.400, 0.224
589	117.600, 0.199	117.600, 2.546	117.600, 0.264	117.600, 0.224
590	117.800, 0.199	117.800, 2.546	117.800, 0.264	117.800, 0.224
591	118.000, 0.199	118.000, 2.547	118.000, 0.264	118.000, 0.224
592	118.200, 0.200	118.200, 2.548	118.200, 0.264	118.200, 0.224
593	118.400, 0.200	118.400, 2.549	118.400, 0.264	118.400, 0.224
594	118.600, 0.200	118.600, 2.550	118.600, 0.265	118.600, 0.224
595	118.800, 0.200	118.800, 2.551	118.800, 0.265	118.800, 0.224
596	119.000, 0.201	119.000, 2.551	119.000, 0.265	119.000, 0.224
597	119.200, 0.201	119.200, 2.552	119.200, 0.265	119.200, 0.224
598	119.400, 0.201	119.400, 2.553	119.400, 0.265	119.400, 0.224
599	119.600, 0.202	119.600, 2.554	119.600, 0.265	119.600, 0.224
600	119.800, 0.202	119.800, 2.554	119.800, 0.265	119.800, 0.224
601	120.000, 0.202	120.000, 2.555	120.000, 0.265	120.000, 0.224
602	120.200, 0.202	120.200, 2.556	120.200, 0.265	120.200, 0.224
603	120.400, 0.202	120.400, 2.557	120.400, 0.265	120.400, 0.224
604	120.600, 0.202	120.600, 2.558	120.600, 0.265	120.600, 0.224
605	120.800, 0.202	120.800, 2.559	120.800, 0.265	120.800, 0.224
606	121.000, 0.202	121.000, 2.559	121.000, 0.265	121.000, 0.224
607	121.200, 0.201	121.200, 2.560	121.200, 0.265	121.200, 0.224
608	121.400, 0.201	121.400, 2.561	121.400, 0.265	121.400, 0.224
609	121.600, 0.201	121.600, 2.561	121.600, 0.265	121.600, 0.224
610	121.800, 0.201	121.800, 2.562	121.800, 0.265	121.800, 0.224
611	122.000, 0.201	122.000, 2.562	122.000, 0.265	122.000, 0.224
612	122.200, 0.201	122.200, 2.562	122.200, 0.266	122.200, 0.224
613	122.400, 0.200	122.400, 2.563	122.400, 0.266	122.400, 0.224
614	122.600, 0.200	122.600, 2.563	122.600, 0.266	122.600, 0.224
615	122.800, 0.200	122.800, 2.563	122.800, 0.266	122.800, 0.225
616	123.000, 0.199	123.000, 2.563	123.000, 0.266	123.000, 0.225
617	123.200, 0.199	123.200, 2.563	123.200, 0.266	123.200, 0.225
618	123.400, 0.199	123.400, 2.563	123.400, 0.267	123.400, 0.225
619	123.600, 0.199	123.600, 2.563	123.600, 0.267	123.600, 0.225
620	123.800, 0.199	123.800, 2.564	123.800, 0.267	123.800, 0.225
621	124.000, 0.199	124.000, 2.565	124.000, 0.267	124.000, 0.225
622	124.200, 0.199	124.200, 2.565	124.200, 0.267	124.200, 0.225
623	124.400, 0.200	124.400, 2.566	124.400, 0.267	124.400, 0.225
624	124.600, 0.200	124.600, 2.566	124.600, 0.267	124.600, 0.225
625	124.800, 0.200	124.800, 2.567	124.800, 0.267	124.800, 0.225
626	125.000, 0.200	125.000, 2.567	125.000, 0.267	125.000, 0.224
627	125.200, 0.201	125.200, 2.568	125.200, 0.267	125.200, 0.224
628	125.400, 0.201	125.400, 2.569	125.400, 0.267	125.400, 0.224
629	125.600, 0.201	125.600, 2.569	125.600, 0.267	125.600, 0.223
630	125.800, 0.201	125.800, 2.570	125.800, 0.267	125.800, 0.223
631	126.000, 0.201	126.000, 2.570	126.000, 0.267	126.000, 0.223
632	126.200, 0.201	126.200, 2.571	126.200, 0.267	126.200, 0.223
633	126.400, 0.201	126.400, 2.571	126.400, 0.267	126.400, 0.224
634	126.600, 0.201	126.600, 2.571	126.600, 0.267	126.600, 0.224
635	126.800, 0.201	126.800, 2.571	126.800, 0.267	126.800, 0.224
636	127.000, 0.201	127.000, 2.572	127.000, 0.267	127.000, 0.224
637	127.200, 0.201	127.200, 2.572	127.200, 0.267	127.200, 0.225
638	127.400, 0.201	127.400, 2.573	127.400, 0.267	127.400, 0.225
639	127.600, 0.201	127.600, 2.573	127.600, 0.267	127.600, 0.225
640	127.800, 0.201	127.800, 2.574	127.800, 0.268	127.800, 0.225
641	128.000, 0.201	128.000, 2.574	128.000, 0.268	128.000, 0.225
642	128.200, 0.201	128.200, 2.575	128.200, 0.269	128.200, 0.226
643	128.400, 0.200	128.400, 2.575	128.400, 0.269	128.400, 0.226
644	128.600, 0.200	128.600, 2.575	128.600, 0.269	128.600, 0.226
645	128.800, 0.200	128.800, 2.574	128.800, 0.269	128.800, 0.226
646	129.000, 0.200	129.000, 2.574	129.000, 0.268	129.000, 0.226
647	129.200, 0.200	129.200, 2.574	129.200, 0.268	129.200, 0.226
648	129.400, 0.199	129.400, 2.574	129.400, 0.268	129.400, 0.226
649	129.600, 0.199	129.600, 2.575	129.600, 0.268	129.600, 0.226
650	129.800, 0.199	129.800, 2.575	129.800, 0.268	129.800, 0.226
651	130.000, 0.199	130.000, 2.576	130.000, 0.268	130.000, 0.226
652	130.200, 0.200	130.200, 2.576	130.200, 0.268	130.200, 0.226
653	130.400, 0.200	130.400, 2.577	130.400, 0.268	130.400, 0.226
654	130.600, 0.200	130.600, 2.577	130.600, 0.269	130.600, 0.225
655	130.800, 0.200	130.800, 2.577	130.800, 0.269	130.800, 0.225
656	131.000, 0.200	131.000, 2.578	131.000, 0.269	131.000, 0.225
657	131.200, 0.201	131.200, 2.578	131.200, 0.269	131.200, 0.224
658	131.400, 0.201	131.400, 2.578	131.400, 0.269	131.400, 0.224
659	131.600, 0.201	131.600, 2.579	131.600, 0.269	131.600, 0.224
660	131.800, 0.201	131.800, 2.579	131.800, 0.270	131.800, 0.224
661	132.000, 0.201	132.000, 2.579	132.000, 0.270	132.000, 0.224
662	132.200, 0.201	132.200, 2.579	132.200, 0.270	132.200, 0.224
663	132.400, 0.201	132.400, 2.579	132.400, 0.270	132.400, 0.224
664	132.600, 0.201	132.600, 2.579	132.600, 0.270	132.600, 0.225
665	132.800, 0.201	132.800, 2.580	132.800, 0.270	132.800, 0.225
666	133.000, 0.201	133.000, 2.580	133.000, 0.270	133.000, 0.225
667	133.200, 0.201	133.200, 2.580	133.200, 0.270	133.200, 0.225
668	133.400, 0.201	133.400, 2.581	133.400, 0.270	133.400, 0.226
669	133.600, 0.201	133.600, 2.582	133.600, 0.270	133.600, 0.226
670	133.800, 0.201	133.800, 2.582	133.800, 0.271	133.800, 0.226
671	134.000, 0.201	134.000, 2.582	134.000, 0.271	134.000, 0.226
672	134.200, 0.201	134.200, 2.582	134.200, 0.271	134.200, 0.226
673	134.400, 0.201	134.400, 2.582	134.400, 0.271	134.400, 0.226
674	134.600, 0.201	134.600, 2.582	134.600, 0.271	134.600, 0.226
675	134.800, 0.201	134.800, 2.582	134.800, 0.270	134.800, 0.225
676	135.000, 0.201	135.000, 2.582	135.000, 0.270	135.000, 0.225
677	135.200, 0.201	135.200, 2.582	135.200, 0.270	135.200, 0.225
678	135.400, 0.202	135.400, 2.582	135.400, 0.270	135.400, 0.225
679	135.600, 0.202	135.600, 2.583	135.600, 0.270	135.600, 0.224
680	135.800, 0.202	135.800, 2.583	135.800, 0.270	135.800, 0.224
681	136.000, 0.202	136.000, 2.583	136.000, 0.270	136.000, 0.224
682	136.200, 0.202	136.200, 2.584	136.200, 0.270	136.200, 0.224
683	136.400, 0.202	136.400, 2.585	136.400, 0.270	136.400, 0.224
684	136.600, 0.202	136.600, 2.585	136.600, 0.270	136.600, 0.225
685	136.800, 0.202	136.800, 2.586	136.800, 0.270	136.800, 0.225
686	137.000, 0.202	137.000, 2.586	137.000, 0.270	137.000, 0.225
687	137.200, 0.202	137.200, 2.587	137.200, 0.270	137.200, 0.225
688	137.400, 0.202	137.400, 2.587	137.400, 0.270	137.400, 0.226
689	137.600, 0.202	137.600, 2.587	137.600, 0.271	137.600, 0.226
690	137.800, 0.202	137.800, 2.587	137.800, 0.271	137.800, 0.226
691	138.000, 0.201	138.000, 2.587	138.000, 0.271	138.000, 0.226
692	138.200, 0.201	138.200, 2.588	138.200, 0.271	138.200, 0.226
693	138.400, 0.201	138.400, 2.588	138.400, 0.271	138.400, 0.227
694	138.600, 0.201	138.600, 2.588	138.600, 0.271	138.600, 0.227
695	138.800, 0.201	138.800, 2.588	138.800, 0.271	138.800, 0.227
696	139.000, 0.201	139.000, 2.588	139.000, 0.270	139.000, 0.227
697	139.200, 0.201	139.200, 2.588	139.200, 0.270	139.200, 0.227
698	139.400, 0.202	139.400, 2.588	139.400, 0.270	139.400, 0.227
699	139.600, 0.202	139.600, 2.588	139.600, 0.271	139.600, 0.226
700	139.800, 0.202	139.800, 2.588	139.800, 0.271	139.800, 0.226
701	140.000, 0.202	140.000, 2.588	140.000, 0.271	140.000, 0.226
702	140.200, 0.202	140.200, 2.588	140.200, 0.271	140.200, 0.226
703	140.400, 0.202	140.400, 2.588	140.400, 0.271	140.400, 0.225
704	140.600, 0.202	140.600, 2.587	140.600, 0.271	140.600, 0.226
705	140.800, 0.201	140.800, 2.587	140.800, 0.271	140.800, 0.226
706	141.000, 0.201	141.000, 2.586	141.000, 0.271	141.000, 0.226
707	141.200, 0.201	141.200, 2.586	141.200, 0.272	141.200, 0.226
708	141.400, 0.201	141.400, 2.585	141.400, 0.272	141.400, 0.226
709	141.600, 0.201	141.600, 2.585	141.600, 0.272	141.600, 0.226
710	141.800, 0.201	141.800, 2.585	141.800, 0.272	141.800, 0.226
711	142.000, 0.201	142.000, 2.585	142.000, 0.272	142.000, 0.226
712	142.200, 0.201	142.200, 2.585	142.200, 0.272	142.200, 0.226
713	142.400, 0.201	142.400, 2.585	142.400, 0.272	142.400, 0.226
714	142.600, 0.200	142.600, 2.585	142.600, 0.272	142.600, 0.227
715	142.800, 0.201	142.800, 2.585	142.800, 0.272	142.800, 0.227
716	143.000, 0.201	143.000, 2.585	143.000, 0.272	143.000, 0.227
717	143.200, 0.201	143.200, 2.586	143.200, 0.272	143.200, 0.227
718	143.400, 0.201	143.400, 2.586	143.400, 0.273	143.400, 0.227
719	143.600, 0.201	143.600, 2.586	143.600, 0.273	143.600, 0.227
720	143.800, 0.200	143.800, 2.587	143.800, 0.273	143.800, 0.227
721	144.000, 0.200	144.000, 2.587	144.000, 0.273	144.000, 0.227
722	144.200, 0.200	144.200, 2.587	144.200, 0.273	144.200, 0.227
723	144.400, 0.200	144.400, 2.588	144.400, 0.273	144.400, 0.227
724	144.600, 0.199	144.600, 2.588	144.600, 0.273	144.600, 0.227
725	144.800, 0.199	144.800, 2.588	144.800, 0.273	144.800, 0.227
726	145.000, 0.199	145.000, 2.588	145.000, 0.273	145.000, 0.226
727	145.200, 0.199	145.200, 2.588	145.200, 0.272	145.200, 0.226
728	145.400, 0.200	145.400, 2.587	145.400, 0.272	145.400, 0.226
729	145.600, 0.200	145.600, 2.587	145.600, 0.272	145.600, 0.226
730	145.800, 0.200	145.800, 2.587	145.800, 0.272	145.800, 0.225
731	146.000, 0.200	146.000, 2.587	146.000, 0.271	146.000, 0.225
732	146.200, 0.200	146.200, 2.587	146.200, 0.271	146.200, 0.225
733	146.400, 0.200	146.400, 2.587	146.400, 0.271	146.400, 0.225
734	146.600, 0.201	146.600, 2.587	146.600, 0.272	146.600, 0.225
735	146.800, 0.201	146.800, 2.587	146.800, 0.272	146.800, 0.225
736	147.000, 0.201	147.000, 2.586	147.000, 0.272	147.000, 0.225
737	147.200, 0.202	147.200, 2.586	147.200, 0.272	147.200, 0.226
738	147.400, 0.202	147.400, 2.586	147.400, 0.273	147.400, 0.226
739	147.600, 0.201	147.600, 2.586	147.600, 0.273	147.600, 0.226
740	147.800, 0.201	147.800, 2.586	147.800, 0.273	147.800, 0.226
741	148.000, 0.201	148.000, 2.586	148.000, 0.274	148.000, 0.226
742	148.200, 0.201	148.200, 2.586	148.200, 0.274	148.200, 0.226
743	148.400, 0.201	148.400, 2.586	148.400, 0.274	148.400, 0.226
744	148.600, 0.201	148.600, 2.586	148.600, 0.274	148.600, 0.226
745	148.800, 0.200	148.800, 2.587	148.800, 0.274	148.800, 0.226
746	149.000, 0.200	149.000, 2.587	149.000, 0.274	149.000, 0.226
747	149.200, 0.200	149.200, 2.587	149.200, 0.274	149.200, 0.226
748	149.400, 0.200	149.400, 2.587	149.400, 0.274	149.400, 0.226
749	149.600, 0.200	149.600, 2.587	149.600, 0.274	149.600, 0.225
750	149.800, 0.200	149.800, 2.588	149.800, 0.274	149.800, 0.225
751	150.000, 0.200	150.000, 2.588	150.000, 0.274	150.000, 0.225
752	150.200, 0.196	150.200, 2.581	150.200, 0.268	150.200, 0.221
753	150.400, 0.191	150.400, 2.573	150.400, 0.261	150.400, 0.216
754	150.600, 0.186	150.600, 2.563	150.600, 0.254	150.600, 0.211
755	150.800, 0.180	150.800, 2.550	150.800, 0.246	150.800, 0.206
756	151.000, 0.174	151.000, 2.535	151.000, 0.238	151.000, 0.200
757	151.200, 0.168	151.200, 2.518	151.200, 0.230	151.200, 0.194
758	151.400, 0.162	151.400, 2.498	151.400, 0.222	151.400, 0.189
759	151.600, 0.157	151.600, 2.477	151.600, 0.216	151.600, 0.183
760	151.800, 0.152	151.800, 2.454	151.800, 0.210	151.800, 0.179
761	152.000, 0.148	152.000, 2.430	152.000, 0.205	152.000, 0.174
762	152.200, 0.145	152.200, 2.406	152.200, 0.201	152.200, 0.171
763	152.400, 0.142	152.400, 2.381	152.400, 0.198	152.400, 0.168
764	152.600, 0.139	152.600, 2.355	152.600, 0.194	152.600, 0.166
765	152.800, 0.136	152.800, 2.328	152.800, 0.191	152.800, 0.164
766	153.000, 0.134	153.000, 2.302	153.000, 0.189	153.000, 0.162
767	153.200, 0.132	153.200, 2.275	153.200, 0.186	153.200, 0.160
768	153.400, 0.130	153.400, 2.249	153.400, 0.184	153.400, 0.159
769	153.600, 0.129	153.600, 2.223	153.600, 0.182	153.600, 0.158
770	153.800, 0.127	153.800, 2.196	153.800, 0.179	153.800, 0.157
771	154.000, 0.125	154.000, 2.170	154.000, 0.177	154.000, 0.156
772	154.200, 0.124	154.200, 2.144	154.200, 0.176	154.200, 0.155
773	154.400, 0.122	154.400, 2.118	154.400, 0.174	154.400, 0.154
774	154.600, 0.121	154.600, 2.092	154.600, 0.172	154.600, 0.153
775	154.800, 0.120	154.800, 2.066	154.800, 0.170	154.800, 0.152
776	155.000, 0.119	155.000, 2.040	155.000, 0.169	155.000, 0.151
777	155.200, 0.118	155.200, 2.015	155.200, 0.168	155.200, 0.150
778	155.400, 0.117	155.400, 1.989	155.400, 0.167	155.400, 0.149
779	155.600, 0.116	155.600, 1.964	155.600, 0.166	155.600, 0.148
780	155.800, 0.115	155.800, 1.940	155.800, 0.165	155.800, 0.147
781	156.000, 0.114	156.000, 1.915	156.000, 0.165	156.000, 0.146
782	156.200, 0.113	156.200, 1.891	156.200, 0.164	156.200, 0.146
783	156.400, 0.113	156.400, 1.868	156.400, 0.163	156.400, 0.145
784	156.600, 0.112	156.600, 1.844	156.600, 0.162	156.600, 0.145
785	156.800, 0.111	156.800, 1.821	156.800, 0.162	156.800, 0.144
786	157.000, 0.111	157.000, 1.799	157.000, 0.161	157.000, 0.144
787	157.200, 0.110	157.200, 1.776	157.200, 0.161	157.200, 0.144
788	157.400, 0.109	157.400, 1.755	157.400, 0.160	157.400, 0.144
789	157.600, 0.108	157.600, 1.733	157.600, 0.160	157.600, 0.144
790	157.800, 0.108	157.800, 1.712	157.800, 0.159	157.800, 0.143
791	158.000, 0.107	158.000, 1.691	158.000, 0.158	158.000, 0.143
792	158.200, 0.107	158.200, 1.671	158.200, 0.158	158.200, 0.143
793	158.400, 0.106	158.400, 1.651	158.400, 0.157	158.400, 0.143
794	158.600, 0.106	158.600, 1.631	158.600, 0.157	158.600, 0.142
795	158.800, 0.105	158.800, 1.612	158.800, 0.156	158.800, 0.142
796	159.000, 0.105	159.000, 1.593	159.000, 0.156	159.000, 0.141
797	159.200, 0.105	159.200, 1.574	159.200, 0.156	159.200, 0.141
798	159.400, 0.104	159.400, 1.556	159.400, 0.155	159.400, 0.141
799	159.600, 0.104	159.600, 1.538	159.600, 0.155	159.600, 0.140
800	159.800, 0.104	159.800, 1.520	159.800, 0.155	159.800, 0.140
801	160.000, 0.103	160.000, 1.503	160.000, 0.155	160.000, 0.140
802	160.200, 0.103	160.200, 1.486	160.200, 0.154	160.200, 0.140
803	160.400, 0.102	160.400, 1.469	160.400, 0.154	160.400, 0.141
804	160.600, 0.102	160.600, 1.453	160.600, 0.154	160.600, 0.141
805	160.800, 0.101	160.800, 1.437	160.800, 0.153	160.800, 0.141
806	161.000, 0.100	161.000, 1.422	161.000, 0.153	161.000, 0.141
807	161.200, 0.100	161.200, 1.406	161.200, 0.153	161.200, 0.140
808	161.400, 0.100	161.400, 1.392	161.400, 0.152	161.400, 0.140
809	161.600, 0.099	161.600, 1.377	161.600, 0.152	161.600, 0.139
810	161.800, 0.099	161.800, 1.363	161.800, 0.151	161.800, 0.139
811	162.000, 0.099	162.000, 1.349	162.000, 0.151	162.000, 0.139
812	162.200, 0.098	162.200, 1.335	162.200, 0.150	162.200, 0.138
813	162.400, 0.098	162.400, 1.322	162.400, 0.150	162.400, 0.138
814	162.600, 0.097	162.600, 1.309	162.600, 0.150	162.600, 0.137
815	162.800, 0.097	162.800, 1.296	162.800, 0.150	162.800, 0.137
816	163.000, 0.097	163.000, 1.283	163.000, 0.150	163.000, 0.137
817	163.200, 0.096	163.200, 1.271	163.200, 0.150	163.200, 0.137
818	163.400, 0.096	163.400, 1.258	163.400, 0.150	163.400, 0.136
819	163.600, 0.096	163.600, 1.246	163.600, 0.149	163.600, 0.136
820	163.800, 0.096	163.800, 1.234	163.800, 0.149	163.800, 0.136
821	164.000, 0.095	164.000, 1.223	164.000, 0.149	164.000, 0.136
822	164.200, 0.095	164.200, 1.212	164.200, 0.149	164.200, 0.136
823	164.400, 0.095	164.400, 1.201	164.400, 0.149	164.400, 0.136
824	164.600, 0.094	164.600, 1.190	164.600, 0.148	164.600, 0.136
825	164.800, 0.094	164.800, 1.180	164.800, 0.148	164.800, 0.136
826	165.000, 0.094	165.000, 1.170	165.000, 0.148	165.000, 0.136
827	165.200, 0.094	165.200, 1.160	165.200, 0.148	165.200, 0.136
828	165.400, 0.094	165.400, 1.151	165.400, 0.148	165.400, 0.135
829	165.600, 0.094	165.600, 1.142	165.600, 0.148	165.600, 0.135
830	165.800, 0.094	165.800, 1.133	165.800, 0.148	165.800, 0.135
831	166.000, 0.094	166.000, 1.124	166.000, 0.148	166.000, 0.135
832	166.200, 0.094	166.200, 1.116	166.200, 0.148	166.200, 0.135
833	166.400, 0.094	166.400, 1.107	166.400, 0.148	166.400, 0.136
834	166.600, 0.094	166.600, 1.099	166.600, 0.147	166.600, 0.136
835	166.800, 0.093	166.800, 1.090	166.800, 0.147	166.800, 0.136
836	167.000, 0.093	167.000, 1.082	167.000, 0.147	167.000, 0.136
837	167.200, 0.093	167.200, 1.074	167.200, 0.146	167.200, 0.136
838	167.400, 0.093	167.400, 1.066	167.400, 0.146	167.400, 0.135
839	167.600, 0.093	167.600, 1.058	167.600, 0.145	167.600, 0.135
840	167.800, 0.093	167.800, 1.051	167.800, 0.145	167.800, 0.135
841	168.000, 0.093	168.000, 1.044	168.000, 0.145	168.000, 0.135
842	168.200, 0.093	168.200, 1.036	168.200, 0.145	168.200, 0.136
843	168.400, 0.092	168.400, 1.029	168.400, 0.145	168.400, 0.136
844	168.600, 0.092	168.600, 1.022	168.600, 0.145	168.600, 0.136
845	168.800, 0.092	168.800, 1.016	168.800, 0.144	168.800, 0.136
846	169.000, 0.091	169.000, 1.009	169.000, 0.144	169.000, 0.136
847	169.200, 0.091	169.200, 1.003	169.200, 0.145	169.200, 0.135
848	169.400, 0.090	169.400, 0.996	169.400, 0.145	169.400, 0.135
849	169.600, 0.090	169.600, 0.990	169.600, 0.145	169.600, 0.135
850	169.800, 0.089	169.800, 0.985	169.800, 0.145	169.800, 0.134
851	170.000, 0.089	170.000, 0.979	170.000, 0.145	170.000, 0.134
852	170.200, 0.089	170.200, 0.973	170.200, 0.145	170.200, 0.134
853	170.400, 0.089	170.400, 0.967	170.400, 0.145	170.400, 0.134
854	170.600, 0.089	170.600, 0.962	170.600, 0.145	170.600, 0.134
855	170.800, 0.088	170.800, 0.956	170.800, 0.145	170.800, 0.134
856	171.000, 0.088	171.000, 0.951	171.000, 0.145	171.000, 0.134
857	171.200, 0.088	171.200, 0.945	171.200, 0.145	171.200, 0.134
858	171.400, 0.089	171.400, 0.940	171.400, 0.145	171.400, 0.134
859	171.600, 0.089	171.600, 0.935	171.600, 0.145	171.600, 0.134
860	171.800, 0.089	171.800, 0.930	171.800, 0.145	171.800, 0.134
861	172.000, 0.089	172.000, 0.925	172.000, 0.144	172.000, 0.133
862	172.200, 0.089	172.200, 0.920	172.200, 0.144	172.200, 0.133
863	172.400, 0.089	172.400, 0.915	172.400, 0.144	172.400, 0.133
864	172.600, 0.089	172.600, 0.910	172.600, 0.144	172.600, 0.133
865	172.800, 0.089	172.800, 0.905	172.800, 0.144	172.800, 0.133
866	173.000, 0.089	173.000, 0.901	173.000, 0.144	173.000, 0.133
867	173.200, 0.089	173.200, 0.896	173.200, 0.143	173.200, 0.132
868	173.400, 0.088	173.400, 0.891	173.400, 0.143	173.400, 0.132
869	173.600, 0.088	173.600, 0.887	173.600, 0.143	173.600, 0.132
870	173.800, 0.088	173.800, 0.882	173.800, 0.143	173.800, 0.132
871	174.000, 0.087	174.000, 0.878	174.000, 0.142	174.000, 0.132
872	174.200, 0.087	174.200, 0.874	174.200, 0.142	174.200, 0.132
873	174.400, 0.087	174.400, 0.869	174.400, 0.142	174.400, 0.132
874	174.600, 0.087	174.600, 0.865	174.600, 0.142	174.600, 0.132
875	174.800, 0.087	174.800, 0.861	174.800, 0.142	174.800, 0.132
876	175.000, 0.087	175.000, 0.857	175.000, 0.141	175.000, 0.132
877	175.200, 0.087	175.200, 0.854	175.200, 0.141	175.200, 0.132
878	175.400, 0.087	175.400, 0.850	175.400, 0.141	175.400, 0.132
879	175.600, 0.087	175.600, 0.846	175.600, 0.141	175.600, 0.132
880	175.800, 0.087	175.800, 0.842	175.800, 0.141	175.800, 0.132
881	176.000, 0.087	176.000, 0.838	176.000, 0.141	176.000, 0.132
882	176.200, 0.087	176.200, 0.835	176.200, 0.141	176.200, 0.131
883	176.400, 0.087	176.400, 0.831	176.400, 0.141	176.400, 0.132
884	176.600, 0.087	176.600, 0.827	176.600, 0.142	176.600, 0.132
885	176.800, 0.087	176.800, 0.824	176.800, 0.142	176.800, 0.132
886	177.000, 0.087	177.000, 0.820	177.000, 0.142	177.000, 0.132
887	177.200, 0.087	177.200, 0.816	177.200, 0.142	177.200, 0.132
888	177.400, 0.086	177.400, 0.813	177.400, 0.141	177.400, 0.132
889	177.600, 0.086	177.600, 0.809	177.600, 0.141	177.600, 0.132
890	177.800, 0.086	177.800, 0.806	177.800, 0.141	177.800, 0.132
891	178.000, 0.086	178.000, 0.802	178.000, 0.141	178.000, 0.132
892	178.200, 0.086	178.200, 0.799	178.200, 0.141	178.200, 0.132
893	178.400, 0.086	178.400, 0.796	178.400, 0.141	178.400, 0.132
894	178.600, 0.086	178.600, 0.792	178.600, 0.141	178.600, 0.131
895	178.800, 0.086	178.800, 0.789	178.800, 0.141	178.800, 0.131
896	179.000, 0.086	179.000, 0.786	179.000, 0.141	179.000, 0.131
897	179.200, 0.086	179.200, 0.783	179.200, 0.141	179.200, 0.131
898	179.400, 0.086	179.400, 0.780	179.400, 0.141	179.400, 0.131
899	179.600, 0.086	179.600, 0.777	179.600, 0.141	179.600, 0.131
900	179.800, 0.086	179.800, 0.773	179.800, 0.141	179.800, 0.131
901	180.000, 0.086	180.000, 0.770	180.000, 0.141	180.000, 0.131
902	180.200, 0.085	180.200, 0.767	180.200, 0.141	180.200, 0.131
903	180.400, 0.085	180.400, 0.765	180.400, 0.141	180.400, 0.131
904	180.600, 0.085	180.600, 0.762	180.600, 0.141	180.600, 0.131
905	180.800, 0.085	180.800, 0.759	180.800, 0.140	180.800, 0.131
906	181.000, 0.085	181.000, 0.756	181.000, 0.140	181.000, 0.131
907	181.200, 0.084	181.200, 0.752	181.200, 0.140	181.200, 0.131
908	181.400, 0.084	181.400, 0.749	181.400, 0.140	181.400, 0.131
909	181.600, 0.084	181.600, 0.746	181.600, 0.139	181.600, 0.131
910	181.800, 0.084	181.800, 0.743	181.800, 0.139	181.800, 0.131
911	182.000, 0.084	182.000, 0.741	182.000, 0.139	182.000, 0.131
912	182.200, 0.084	182.200, 0.738	182.200, 0.139	182.200, 0.131
913	182.400, 0.084	182.400, 0.735	182.400, 0.139	182.400, 0.131
914	182.600, 0.084	182.600, 0.733	182.600, 0.139	182.600, 0.131
915	182.800, 0.083	182.800, 0.730	182.800, 0.139	182.800, 0.131
916	183.000, 0.083	183.000, 0.728	183.000, 0.139	183.000, 0.131
917	183.200, 0.084	183.200, 0.725	183.200, 0.139	183.200, 0.131
918	183.400, 0.084	183.400, 0.723	183.400, 0.139	183.400, 0.130
919	183.600, 0.084	183.600, 0.720	183.600, 0.139	183.600, 0.130
920	183.800, 0.084	183.800, 0.718	183.800, 0.139	183.800, 0.130
921	184.000, 0.083	184.000, 0.716	184.000, 0.139	184.000, 0.130
922	184.200, 0.083	184.200, 0.713	184.200, 0.139	184.200, 0.130
923	184.400, 0.083	184.400, 0.710	184.400, 0.139	184.400, 0.130
924	184.600, 0.083	184.600, 0.708	184.600, 0.139	184.600, 0.130
925	184.800, 0.083	184.800, 0.705	184.800, 0.139	184.800, 0.130
926	185.000, 0.083	185.000, 0.702	185.000, 0.138	185.000, 0.129
927	185.200, 0.083	185.200, 0.700	185.200, 0.138	185.200, 0.129
928	185.400, 0.083	185.400, 0.697	185.400, 0.138	185.400, 0.129
929	185.600, 0.083	185.600, 0.694	185.600, 0.138	185.600, 0.129
930	185.800, 0.083	185.800, 0.692	185.800, 0.138	185.800, 0.129
931	186.000, 0.083	186.000, 0.690	186.000, 0.138	186.000, 0.129
932	186.200, 0.083	186.200, 0.687	186.200, 0.138	186.200, 0.130
933	186.400, 0.083	186.400, 0.685	186.400, 0.138	186.400, 0.130
934	186.600, 0.082	186.600, 0.683	186.600, 0.137	186.600, 0.130
935	186.800, 0.082	186.800, 0.681	186.800, 0.138	186.800, 0.130
936	187.000, 0.082	187.000, 0.678	187.000, 0.138	187.000, 0.130
937	187.200, 0.082	187.200, 0.676	187.200, 0.138	187.200, 0.129
938	187.400, 0.081	187.400, 0.674	187.400, 0.138	187.400, 0.129
939	187.600, 0.081	187.600, 0.672	187.600, 0.138	187.600, 0.129
940	187.800, 0.081	187.800, 0.670	187.800, 0.138	187.800, 0.129
941	188.000, 0.080	188.000, 0.668	188.000, 0.138	188.000, 0.128
942	188.200, 0.080	188.200, 0.666	188.200, 0.138	188.200, 0.128
943	188.400, 0.080	188.400, 0.663	188.400, 0.138	188.400, 0.128
944	188.600, 0.080	188.600, 0.661	188.600, 0.138	188.600, 0.128
945	188.800, 0.080	188.800, 0.659	188.800, 0.137	188.800, 0.128
946	189.000, 0.080	189.000, 0.657	189.000, 0.137	189.000, 0.128
947	189.200, 0.080	189.200, 0.655	189.200, 0.137	189.200, 0.128
948	189.400, 0.080	189.400, 0.653	189.400, 0.137	189.400, 0.128
949	189.600, 0.080	189.600, 0.651	189.600, 0.137	189.600, 0.128
950	189.800, 0.080	189.800, 0.648	189.800, 0.136	189.800, 0.128
951	190.000, 0.080	190.000, 0.646	190.000, 0.136	190.000, 0.128
952	190.200, 0.081	190.200, 0.644	190.200, 0.136	190.200, 0.128
953	190.400, 0.081	190.400, 0.642	190.400, 0.136	190.400, 0.129
954	190.600, 0.081	190.600, 0.639	190.600, 0.136	190.600, 0.129
955	190.800, 0.081	190.800, 0.637	190.800, 0.136	190.800, 0.129
956	191.000, 0.081	191.000, 0.635	191.000, 0.136	191.000, 0.129
957	191.200, 0.081	191.200, 0.633	191.200, 0.136	191.200, 0.129
958	191.400, 0.081	191.400, 0.631	191.400, 0.136	191.400, 0.129
959	191.600, 0.081	191.600, 0.629	191.600, 0.137	191.600, 0.129
960	191.800, 0.081	191.800, 0.627	191.800, 0.137	191.800, 0.128
961	192.000, 0.081	192.000, 0.626	192.000, 0.137	192.000, 0.128
962	192.200, 0.081	192.200, 0.624	192.200, 0.137	192.200, 0.128
963	192.400, 0.080	192.400, 0.623	192.400, 0.137	192.400, 0.127
964	192.600, 0.080	192.600, 0.621	192.600, 0.137	192.600, 0.127
965	192.800, 0.080	192.800, 0.620	192.800, 0.137	192.800, 0.127
966	193.000, 0.080	193.000, 0.618	193.000, 0.137	193.000, 0.127
967	193.200, 0.079	193.200, 0.616	193.200, 0.137	193.200, 0.127
968	193.400, 0.079	193.400, 0.614	193.400, 0.137	193.400, 0.127
969	193.600, 0.079	193.600, 0.613	193.600, 0.137	193.600, 0.127
970	193.800, 0.079	193.800, 0.611	193.800, 0.137	193.800, 0.127
971	194.000, 0.079	194.000, 0.609	194.000, 0.136	194.000, 0.127
972	194.200, 0.079	194.200, 0.607	194.200, 0.136	194.200, 0.127
973	194.400, 0.079	194.400, 0.605	194.400, 0.136	194.400, 0.127
974	194.600, 0.079	194.600, 0.604	194.600, 0.136	194.600, 0.127
975	194.800, 0.079	194.800, 0.602	194.800, 0.136	194.800, 0.127
976	195.000, 0.079	195.000, 0.601	195.000, 0.136	195.000, 0.127
977	195.200, 0.079	195.200, 0.599	195.200, 0.136	195.200, 0.127
978	195.400, 0.079	195.400, 0.597	195.400, 0.136	195.400, 0.127
979	195.600, 0.079	195.600, 0.596	195.600, 0.135	195.600, 0.127
980	195.800, 0.079	195.800, 0.594	195.800, 0.135	195.800, 0.127
981	196.000, 0.079	196.000, 0.592	196.000, 0.135	196.000, 0.127
982	196.200, 0.079	196.200, 0.591	196.200, 0.135	196.200, 0.127
983	196.400, 0.079	196.400, 0.589	196.400, 0.135	196.400, 0.127
984	196.600, 0.079	196.600, 0.587	196.600, 0.135	196.600, 0.127
985	196.800, 0.079	196.800, 0.585	196.800, 0.136	196.800, 0.127
986	197.000, 0.079	197.000, 0.584	197.000, 0.136	197.000, 0.127
987	197.200, 0.079	197.200, 0.582	197.200, 0.136	197.200, 0.126
988	197.400, 0.079	197.400, 0.580	197.400, 0.135	197.400, 0.126
989	197.600, 0.079	197.600, 0.579	197.600, 0.135	197.600, 0.126
990	197.800, 0.079	197.800, 0.577	197.800, 0.135	197.800, 0.126
991	198.000, 0.079	198.000, 0.576	198.000, 0.135	198.000, 0.126
992	198.200, 0.079	198.200, 0.575	198.200, 0.135	198.200, 0.126
993	198.400, 0.079	198.400, 0.574	198.400, 0.134	198.400, 0.126
994	198.600, 0.079	198.600, 0.573	198.600, 0.134	198.600, 0.126
995	198.800, 0.079	198.800, 0.572	198.800, 0.134	198.800, 0.125
996	199.000, 0.079	199.000, 0.571	199.000, 0.134	199.000, 0.125
997	199.200, 0.078	199.200, 0.570	199.200, 0.134	199.200, 0.125
998	199.400, 0.078	199.400, 0.568	199.400, 0.135	199.400, 0.125
999	199.600, 0.078	199.600, 0.567	199.600, 0.135	199.600, 0.125
1000	199.800, 0.078	199.800, 0.566	199.800, 0.135	199.800, 0.125
1001	200.000, 0.078	200.000, 0.565	200.000, 0.135	200.000, 0.125
1002	200.200, 0.077	200.200, 0.563	200.200, 0.135	200.200, 0.125
1003	200.400, 0.077	200.400, 0.562	200.400, 0.135	200.400, 0.125
1004	200.600, 0.077	200.600, 0.560	200.600, 0.135	200.600, 0.125
1005	200.800, 0.077	200.800, 0.559	200.800, 0.135	200.800, 0.125
1006	201.000, 0.077	201.000, 0.558	201.000, 0.135	201.000, 0.125
1007	201.200, 0.077	201.200, 0.556	201.200, 0.134	201.200, 0.125
1008	201.400, 0.078	201.400, 0.555	201.400, 0.134	201.400, 0.125
1009	201.600, 0.078	201.600, 0.554	201.600, 0.134	201.600, 0.125
1010	201.800, 0.078	201.800, 0.552	201.800, 0.134	201.800, 0.125
1011	202.000, 0.079	202.000, 0.551	202.000, 0.134	202.000, 0.125
1012	202.200, 0.079	202.200, 0.550	202.200, 0.134	202.200, 0.125
1013	202.400, 0.079	202.400, 0.549	202.400, 0.134	202.400, 0.125
1014	202.600, 0.080	202.600, 0.547	202.600, 0.134	202.600, 0.125
1015	202.800, 0.080	202.800, 0.546	202.800, 0.134	202.800, 0.125
1016	203.000, 0.080	203.000, 0.545	203.000, 0.134	203.000, 0.125
1017	203.200, 0.080	203.200, 0.544	203.200, 0.134	203.200, 0.124
1018	203.400, 0.079	203.400, 0.543	203.400, 0.134	203.400, 0.124
1019	203.600, 0.079	203.600, 0.541	203.600, 0.134	203.600, 0.124
1020	203.800, 0.079	203.800, 0.540	203.800, 0.134	203.800, 0.124
1021	204.000, 0.078	204.000, 0.539	204.000, 0.134	204.000, 0.124
1022	204.200, 0.078	204.200, 0.537	204.200, 0.134	204.200, 0.124
1023	204.400, 0.077	204.400, 0.536	204.400, 0.134	204.400, 0.125
1024	204.600, 0.076	204.600, 0.535	204.600, 0.134	204.600, 0.125
1025	204.800, 0.076	204.800, 0.534	204.800, 0.133	204.800, 0.125
1026	205.000, 0.076	205.000, 0.532	205.000, 0.133	205.000, 0.125
1027	205.200, 0.075	205.200, 0.531	205.200, 0.133	205.200, 0.125
1028	205.400, 0.075	205.400, 0.530	205.400, 0.133	205.400, 0.125
1029	205.600, 0.075	205.600, 0.529	205.600, 0.133	205.600, 0.125
1030	205.800, 0.075	205.800, 0.528	205.800, 0.133	205.800, 0.125
1031	206.000, 0.075	206.000, 0.527	206.000, 0.133	206.000, 0.124
1032	206.200, 0.075	206.200, 0.526	206.200, 0.133	206.200, 0.124
1033	206.400, 0.076	206.400, 0.525	206.400, 0.133	206.400, 0.124
1034	206.600, 0.076	206.600, 0.524	206.600, 0.133	206.600, 0.124
1035	206.800, 0.076	206.800, 0.523	206.800, 0.133	206.800, 0.124
1036	207.000, 0.076	207.000, 0.522	207.000, 0.133	207.000, 0.124
1037	207.200, 0.076	207.200, 0.521	207.200, 0.133	207.200, 0.124
1038	207.400, 0.076	207.400, 0.520	207.400, 0.133	207.400, 0.124
1039	207.600, 0.076	207.600, 0.520	207.600, 0.133	207.600, 0.124
1040	207.800, 0.076	207.800, 0.519	207.800, 0.133	207.800, 0.125
1041	208.000, 0.076	208.000, 0.518	208.000, 0.132	208.000, 0.125
1042	208.200, 0.076	208.200, 0.517	208.200, 0.132	208.200, 0.125
1043	208.400, 0.076	208.400, 0.515	208.400, 0.132	208.400, 0.126
1044	208.600, 0.076	208.600, 0.514	208.600, 0.132	208.600, 0.126
1045	208.800, 0.076	208.800, 0.514	208.800, 0.132	208.800, 0.125
1046	209.000, 0.076	209.000, 0.513	209.000, 0.132	209.000, 0.125
1047	209.200, 0.075	209.200, 0.512	209.200, 0.132	209.200, 0.125
1048	209.400, 0.075	209.400, 0.511	209.400, 0.133	209.400, 0.125
1049	209.600, 0.075	209.600, 0.510	209.600, 0.133	209.600, 0.125
1050	209.800, 0.075	209.800, 0.509	209.800, 0.133	209.800, 0.125
1051	210.000, 0.075	210.000, 0.509	210.000, 0.133	210.000, 0.124
1052	210.200, 0.075	210.200, 0.508	210.200, 0.133	210.200, 0.124
1053	210.400, 0.075	210.400, 0.507	210.400, 0.133	210.400, 0.124
1054	210.600, 0.075	210.600, 0.506	210.600, 0.133	210.600, 0.123
1055	210.800, 0.075	210.800, 0.505	210.800, 0.133	210.800, 0.123
1056	211.000, 0.075	211.000, 0.504	211.000, 0.133	211.000, 0.123
1057	211.200, 0.075	211.200, 0.504	211.200, 0.133	211.200, 0.123
1058	211.400, 0.075	211.400, 0.503	211.400, 0.133	211.400, 0.123
1059	211.600, 0.075	211.600, 0.502	211.600, 0.133	211.600, 0.123
1060	211.800, 0.075	211.800, 0.501	211.800, 0.132	211.800, 0.123
1061	212.000, 0.075	212.000, 0.501	212.000, 0.132	212.000, 0.123
1062	212.200, 0.075	212.200, 0.500	212.200, 0.132	212.200, 0.123
1063	212.400, 0.075	212.400, 0.499	212.400, 0.132	212.400, 0.123
1064	212.600, 0.075	212.600, 0.498	212.600, 0.132	212.600, 0.122
1065	212.800, 0.075	212.800, 0.497	212.800, 0.132	212.800, 0.122
1066	213.000, 0.075	213.000, 0.496	213.000, 0.132	213.000, 0.122
1067	213.200, 0.075	213.200, 0.496	213.200, 0.132	213.200, 0.122
1068	213.400, 0.075	213.400, 0.495	213.400, 0.132	213.400, 0.122
1069	213.600, 0.075	213.600, 0.494	213.600, 0.132	213.600, 0.122
1070	213.800, 0.075	213.800, 0.493	213.800, 0.133	213.800, 0.122
1071	214.000, 0.075	214.000, 0.493	214.000, 0.133	214.000, 0.122
1072	214.200, 0.075	214.200, 0.492	214.200, 0.133	214.200, 0.123
1073	214.400, 0.075	214.400, 0.491	214.400, 0.133	214.400, 0.123
1074	214.600, 0.075	214.600, 0.490	214.600, 0.133	214.600, 0.123
1075	214.800, 0.075	214.800, 0.489	214.800, 0.133	214.800, 0.124
1076	215.000, 0.075	215.000, 0.488	215.000, 0.133	215.000, 0.124
1077	215.200, 0.075	215.200, 0.488	215.200, 0.133	215.200, 0.124
1078	215.400, 0.075	215.400, 0.487	215.400, 0.133	215.400, 0.124
1079	215.600, 0.075	215.600, 0.487	215.600, 0.133	215.600, 0.124
1080	215.800, 0.075	215.800, 0.486	215.800, 0.133	215.800, 0.124
1081	216.000, 0.075	216.000, 0.486	216.000, 0.133	216.000, 0.125
1082	216.200, 0.075	216.200, 0.485	216.200, 0.133	216.200, 0.124
1083	216.400, 0.075	216.400, 0.485	216.400, 0.133	216.400, 0.124
1084	216.600, 0.075	216.600, 0.484	216.600, 0.133	216.600, 0.124
1085	216.800, 0.076	216.800, 0.484	216.800, 0.133	216.800, 0.124
1086	217.000, 0.076	217.000, 0.483	217.000, 0.133	217.000, 0.124
1087	217.200, 0.076	217.200, 0.483	217.200, 0.133	217.200, 0.124
1088	217.400, 0.076	217.400, 0.482	217.400, 0.133	217.400, 0.124
1089	217.600, 0.076	217.600, 0.482	217.600, 0.133	217.600, 0.124
1090	217.800, 0.076	217.800, 0.481	217.800, 0.133	217.800, 0.124
1091	218.000, 0.076	218.000, 0.480	218.000, 0.133	218.000, 0.124
1092	218.200, 0.075	218.200, 0.479	218.200, 0.133	218.200, 0.124
1093	218.400, 0.075	218.400, 0.478	218.400, 0.132	218.400, 0.124
1094	218.600, 0.075	218.600, 0.478	218.600, 0.132	218.600, 0.124
1095	218.800, 0.075	218.800, 0.477	218.800, 0.132	218.800, 0.123
1096	219.000, 0.075	219.000, 0.476	219.000, 0.132	219.000, 0.123
1097	219.200, 0.074	219.200, 0.476	219.200, 0.132	219.200, 0.123
1098	219.400, 0.074	219.400, 0.475	219.400, 0.132	219.400, 0.123
1099	219.600, 0.074	219.600, 0.475	219.600, 0.132	219.600, 0.123
1100	219.800, 0.074	219.800, 0.474	219.800, 0.132	219.800, 0.123
1101	220.000, 0.074	220.000, 0.474	220.000, 0.132	220.000, 0.123
1102	220.200, 0.074	220.200, 0.474	220.200, 0.131	220.200, 0.123
1103	220.400, 0.075	220.400, 0.473	220.400, 0.131	220.400, 0.123
1104	220.600, 0.075	220.600, 0.473	220.600, 0.131	220.600, 0.123
1105	220.800, 0.075	220.800, 0.472	220.800, 0.131	220.800, 0.123
1106	221.000, 0.075	221.000, 0.472	221.000, 0.132	221.000, 0.123
1107	221.200, 0.075	221.200, 0.471	221.200, 0.132	221.200, 0.123
1108	221.400, 0.076	221.400, 0.470	221.400, 0.132	221.400, 0.124
1109	221.600, 0.076	221.600, 0.470	221.600, 0.132	221.600, 0.124
1110	221.800, 0.076	221.800, 0.469	221.800, 0.132	221.800, 0.124
1111	222.000, 0.076	222.000, 0.468	222.000, 0.131	222.000, 0.124
1112	222.200, 0.076	222.200, 0.468	222.200, 0.131	222.200, 0.124
1113	222.400, 0.076	222.400, 0.467	222.400, 0.131	222.400, 0.124
1114	222.600, 0.075	222.600, 0.467	222.600, 0.131	222.600, 0.123
1115	222.800, 0.075	222.800, 0.466	222.800, 0.131	222.800, 0.123
1116	223.000, 0.075	223.000, 0.466	223.000, 0.131	223.000, 0.123
1117	223.200, 0.075	223.200, 0.465	223.200, 0.131	223.200, 0.122
1118	223.400, 0.075	223.400, 0.464	223.400, 0.131	223.400, 0.122
1119	223.600, 0.075	223.600, 0.464	223.600, 0.132	223.600, 0.122
1120	223.800, 0.075	223.800, 0.463	223.800, 0.132	223.800, 0.122
1121	224.000, 0.075	224.000, 0.463	224.000, 0.132	224.000, 0.122
1122	224.200, 0.075	224.200, 0.462	224.200, 0.132	224.200, 0.121
1123	224.400, 0.075	224.400, 0.462	224.400, 0.132	224.400, 0.121
1124	224.600, 0.074	224.600, 0.461	224.600, 0.132	224.600, 0.121
1125	224.800, 0.074	224.800, 0.460	224.800, 0.132	224.800, 0.122
1126	225.000, 0.074	225.000, 0.460	225.000, 0.132	225.000, 0.122
1127	225.200, 0.074	225.200, 0.459	225.200, 0.132	225.200, 0.122
1128	225.400, 0.074	225.400, 0.458	225.400, 0.132	225.400, 0.122
1129	225.600, 0.074	225.600, 0.458	225.600, 0.132	225.600, 0.122
1130	225.800, 0.074	225.800, 0.458	225.800, 0.131	225.800, 0.122
1131	226.000, 0.074	226.000, 0.457	226.000, 0.131	226.000, 0.122
1132	226.200, 0.074	226.200, 0.457	226.200, 0.131	226.200, 0.122
1133	226.400, 0.073	226.400, 0.457	226.400, 0.131	226.400, 0.122
1134	226.600, 0.073	226.600, 0.456	226.600, 0.131	226.600, 0.122
1135	226.800, 0.073	226.800, 0.456	226.800, 0.132	226.800, 0.122
1136	227.000, 0.073	227.000, 0.455	227.000, 0.132	227.000, 0.122
1137	227.200, 0.073	227.200, 0.455	227.200, 0.132	227.200, 0.122
1138	227.400, 0.073	227.400, 0.454	227.400, 0.132	227.400, 0.122
1139	227.600, 0.073	227.600, 0.454	227.600, 0.132	227.600, 0.122
1140	227.800, 0.074	227.800, 0.453	227.800, 0.133	227.800, 0.122
1141	228.000, 0.074	228.000, 0.453	228.000, 0.132	228.000, 0.122
1142	228.200, 0.074	228.200, 0.453	228.200, 0.132	228.200, 0.122
1143	228.400, 0.074	228.400, 0.452	228.400, 0.131	228.400, 0.121
1144	228.600, 0.074	228.600, 0.451	228.600, 0.131	228.600, 0.121
1145	228.800, 0.074	228.800, 0.451	228.800, 0.130	228.800, 0.121
1146	229.000, 0.074	229.000, 0.451	229.000, 0.130	229.000, 0.121
1147	229.200, 0.074	229.200, 0.450	229.200, 0.129	229.200, 0.121
1148	229.400, 0.074	229.400, 0.450	229.400, 0.129	229.400, 0.121
1149	229.600, 0.074	229.600, 0.450	229.600, 0.129	229.600, 0.121
1150	229.800, 0.074	229.800, 0.449	229.800, 0.129	229.800, 0.121
1151	230.000, 0.074	230.000, 0.449	230.000, 0.129	230.000, 0.121
1152	230.200, 0.074	230.200, 0.449	230.200, 0.129	230.200, 0.121
1153	230.400, 0.073	230.400, 0.448	230.400, 0.129	230.400, 0.122
1154	230.600, 0.073	230.600, 0.448	230.600, 0.129	230.600, 0.122
1155	230.800, 0.073	230.800, 0.447	230.800, 0.130	230.800, 0.122
1156	231.000, 0.073	231.000, 0.447	231.000, 0.130	231.000, 0.123
1157	231.200, 0.073	231.200, 0.446	231.200, 0.130	231.200, 0.123
1158	231.400, 0.073	231.400, 0.446	231.400, 0.130	231.400, 0.123
1159	231.600, 0.073	231.600, 0.446	231.600, 0.130	231.600, 0.123
1160	231.800, 0.073	231.800, 0.445	231.800, 0.130	231.800, 0.123
1161	232.000, 0.072	232.000, 0.445	232.000, 0.130	232.000, 0.123
1162	232.200, 0.072	232.200, 0.445	232.200, 0.130	232.200, 0.122
1163	232.400, 0.072	232.400, 0.444	232.400, 0.130	232.400, 0.122
1164	232.600, 0.072	232.600, 0.444	232.600, 0.130	232.600, 0.122
1165	232.800, 0.072	232.800, 0.444	232.800, 0.130	232.800, 0.122
1166	233.000, 0.072	233.000, 0.444	233.000, 0.130	233.000, 0.122
1167	233.200, 0.072	233.200, 0.444	233.200, 0.130	233.200, 0.122
1168	233.400, 0.072	233.400, 0.443	233.400, 0.130	233.400, 0.122
1169	233.600, 0.072	233.600, 0.443	233.600, 0.130	233.600, 0.122
1170	233.800, 0.072	233.800, 0.442	233.800, 0.130	233.800, 0.122
1171	234.000, 0.073	234.000, 0.442	234.000, 0.130	234.000, 0.122
1172	234.200, 0.073	234.200, 0.441	234.200, 0.130	234.200, 0.122
1173	234.400, 0.073	234.400, 0.440	234.400, 0.130	234.400, 0.122
1174	234.600, 0.073	234.600, 0.440	234.600, 0.130	234.600, 0.122
1175	234.800, 0.073	234.800, 0.440	234.800, 0.130	234.800, 0.121
1176	235.000, 0.073	235.000, 0.439	235.000, 0.130	235.000, 0.121
1177	235.200, 0.074	235.200, 0.439	235.200, 0.130	235.200, 0.121
1178	235.400, 0.074	235.400, 0.438	235.400, 0.130	235.400, 0.121
1179	235.600, 0.074	235.600, 0.438	235.600, 0.130	235.600, 0.121
1180	235.800, 0.074	235.800, 0.438	235.800, 0.130	235.800, 0.121
1181	236.000, 0.074	236.000, 0.438	236.000, 0.130	236.000, 0.121
1182	236.200, 0.074	236.200, 0.438	236.200, 0.130	236.200, 0.121
1183	236.400, 0.074	236.400, 0.438	236.400, 0.130	236.400, 0.121
1184	236.600, 0.073	236.600, 0.438	236.600, 0.130	236.600, 0.121
1185	236.800, 0.073	236.800, 0.437	236.800, 0.130	236.800, 0.121
1186	237.000, 0.073	237.000, 0.437	237.000, 0.130	237.000, 0.121
1187	237.200, 0.073	237.200, 0.437	237.200, 0.130	237.200, 0.121
1188	237.400, 0.073	237.400, 0.436	237.400, 0.130	237.400, 0.121
1189	237.600, 0.072	237.600, 0.436	237.600, 0.131	237.600, 0.121
1190	237.800, 0.072	237.800, 0.435	237.800, 0.131	237.800, 0.121
1191	238.000, 0.072	238.000, 0.435	238.000, 0.131	238.000, 0.122
1192	238.200, 0.072	238.200, 0.434	238.200, 0.131	238.200, 0.121
1193	238.400, 0.072	238.400, 0.434	238.400, 0.131	238.400, 0.121
1194	238.600, 0.072	238.600, 0.434	238.600, 0.131	238.600, 0.121
1195	238.800, 0.072	238.800, 0.434	238.800, 0.131	238.800, 0.121
1196	239.000, 0.072	239.000, 0.433	239.000, 0.131	239.000, 0.121
1197	239.200, 0.073	239.200, 0.433	239.200, 0.131	239.200, 0.122
1198	239.400, 0.073	239.400, 0.433	239.400, 0.131	239.400, 0.122
1199	239.600, 0.073	239.600, 0.433	239.600, 0.130	239.600, 0.122
1200	239.800, 0.073	239.800, 0.433	239.800, 0.130	239.800, 0.122
1201	240.000, 0.073	240.000, 0.433	240.000, 0.130	240.000, 0.122
1202	240.200, 0.073	240.200, 0.432	240.200, 0.130	240.200, 0.123
1203	240.400, 0.074	240.400, 0.432	240.400, 0.130	240.400, 0.123
1204	240.600, 0.074	240.600, 0.432	240.600, 0.130	240.600, 0.123
1205	240.800, 0.074	240.800, 0.431	240.800, 0.130	240.800, 0.123
1206	241.000, 0.073	241.000, 0.431	241.000, 0.130	241.000, 0.122
1207	241.200, 0.073	241.200, 0.431	241.200, 0.130	241.200, 0.122
1208	241.400, 0.073	241.400, 0.430	241.400, 0.130	241.400, 0.122
1209	241.600, 0.073	241.600, 0.430	241.600, 0.129	241.600, 0.122
1210	241.800, 0.073	241.800, 0.430	241.800, 0.129	241.800, 0.121
1211	242.000, 0.072	242.000, 0.430	242.000, 0.129	242.000, 0.121
1212	242.200, 0.072	242.200, 0.430	242.200, 0.129	242.200, 0.121
1213	242.400, 0.072	242.400, 0.430	242.400, 0.129	242.400, 0.120
1214	242.600, 0.072	242.600, 0.429	242.600, 0.129	242.600, 0.120
1215	242.800, 0.072	242.800, 0.429	242.800, 0.129	242.800, 0.120
1216	243.000, 0.071	243.000, 0.428	243.000, 0.129	243.000, 0.121
1217	243.200, 0.071	243.200, 0.428	243.200, 0.129	243.200, 0.121
1218	243.400, 0.071	243.400, 0.428	243.400, 0.129	243.400, 0.121
1219	243.600, 0.071	243.600, 0.428	243.600, 0.129	243.600, 0.121
1220	243.800, 0.071	243.800, 0.428	243.800, 0.129	243.800, 0.121
1221	244.000, 0.072	244.000, 0.428	244.000, 0.129	244.000, 0.121
1222	244.200, 0.072	244.200, 0.427	244.200, 0.129	244.200, 0.121
1223	244.400, 0.072	244.400, 0.427	244.400, 0.129	244.400, 0.122
1224	244.600, 0.072	244.600, 0.427	244.600, 0.129	244.600, 0.122
1225	244.800, 0.072	244.800, 0.426	244.800, 0.129	244.800, 0.122
1226	245.000, 0.072	245.000, 0.426	245.000, 0.129	245.000, 0.122
1227	245.200, 0.072	245.200, 0.426	245.200, 0.129	245.200, 0.122
1228	245.400, 0.072	245.400, 0.425	245.400, 0.129	245.400, 0.122
1229	245.600, 0.072	245.600, 0.425	245.600, 0.129	245.600, 0.121
1230	245.800, 0.072	245.800, 0.425	245.800, 0.129	245.800, 0.121
1231	246.000, 0.072	246.000, 0.425	246.000, 0.129	246.000, 0.121
1232	246.200, 0.072	246.200, 0.425	246.200, 0.129	246.200, 0.121
1233	246.400, 0.072	246.400, 0.425	246.400, 0.129	246.400, 0.121
1234	246.600, 0.072	246.600, 0.424	246.600, 0.129	246.600, 0.122
1235	246.800, 0.072	246.800, 0.424	246.800, 0.129	246.800, 0.122
1236	247.000, 0.072	247.000, 0.423	247.000, 0.129	247.000, 0.122
1237	247.200, 0.072	247.200, 0.423	247.200, 0.129	247.200, 0.121
1238	247.400, 0.072	247.400, 0.423	247.400, 0.129	247.400, 0.121
1239	247.600, 0.072	247.600, 0.422	247.600, 0.129	247.600, 0.121
1240	247.800, 0.072	247.800, 0.422	247.800, 0.129	247.800, 0.121
1241	248.000, 0.072	248.000, 0.421	248.000, 0.129	248.000, 0.121
1242	248.200, 0.072	248.200, 0.421	248.200, 0.129	248.200, 0.120
1243	248.400, 0.072	248.400, 0.420	248.400, 0.129	248.400, 0.120
1244	248.600, 0.072	248.600, 0.420	248.600, 0.129	248.600, 0.120
1245	248.800, 0.072	248.800, 0.419	248.800, 0.129	248.800, 0.120
1246	249.000, 0.071	249.000, 0.419	249.000, 0.129	249.000, 0.120
1247	249.200, 0.071	249.200, 0.419	249.200, 0.129	249.200, 0.120
1248	249.400, 0.071	249.400, 0.418	249.400, 0.129	249.400, 0.120
1249	249.600, 0.071	249.600, 0.418	249.600, 0.129	249.600, 0.120
1250	249.800, 0.071	249.800, 0.418	249.800, 0.129	249.800, 0.120
1251	250.000, 0.072	250.000, 0.418	250.000, 0.129	250.000, 0.120
1252	250.200, 0.072	250.200, 0.418	250.200, 0.129	250.200, 0.120
1253	250.400, 0.072	250.400, 0.418	250.400, 0.129	250.400, 0.120
1254	250.600, 0.072	250.600, 0.418	250.600, 0.129	250.600, 0.121
1255	250.800, 0.072	250.800, 0.418	250.800, 0.129	250.800, 0.121
1256	251.000, 0.072	251.000, 0.418	251.000, 0.128	251.000, 0.121
1257	251.200, 0.072	251.200, 0.418	251.200, 0.128	251.200, 0.121
1258	251.400, 0.072	251.400, 0.418	251.400, 0.128	251.400, 0.121
1259	251.600, 0.072	251.600, 0.417	251.600, 0.128	251.600, 0.121
1260	251.800, 0.072	251.800, 0.417	251.800, 0.128	251.800, 0.121
1261	252.000, 0.072	252.000, 0.416	252.000, 0.128	252.000, 0.121
1262	252.200, 0.072	252.200, 0.415	252.200, 0.128	252.200, 0.121
1263	252.400, 0.072	252.400, 0.415	252.400, 0.128	252.400, 0.121
1264	252.600, 0.072	252.600, 0.414	252.600, 0.128	252.600, 0.121
1265	252.800, 0.072	252.800, 0.414	252.800, 0.128	252.800, 0.120
1266	253.000, 0.072	253.000, 0.414	253.000, 0.128	253.000, 0.120
1267	253.200, 0.072	253.200, 0.414	253.200, 0.128	253.200, 0.120
1268	253.400, 0.072	253.400, 0.414	253.400, 0.128	253.400, 0.120
1269	253.600, 0.072	253.600, 0.414	253.600, 0.128	253.600, 0.120
1270	253.800, 0.072	253.800, 0.414	253.800, 0.128	253.800, 0.119
1271	254.000, 0.072	254.000, 0.414	254.000, 0.128	254.000, 0.119
1272	254.200, 0.072	254.200, 0.414	254.200, 0.128	254.200, 0.119
1273	254.400, 0.072	254.400, 0.414	254.400, 0.128	254.400, 0.119
1274	254.600, 0.071	254.600, 0.414	254.600, 0.128	254.600, 0.119
1275	254.800, 0.071	254.800, 0.414	254.800, 0.128	254.800, 0.119
1276	255.000, 0.071	255.000, 0.414	255.000, 0.128	255.000, 0.119
1277	255.200, 0.071	255.200, 0.414	255.200, 0.129	255.200, 0.119
1278	255.400, 0.071	255.400, 0.413	255.400, 0.129	255.400, 0.120
1279	255.600, 0.071	255.600, 0.413	255.600, 0.129	255.600, 0.120
1280	255.800, 0.071	255.800, 0.412	255.800, 0.129	255.800, 0.120
1281	256.000, 0.071	256.000, 0.412	256.000, 0.130	256.000, 0.120
1282	256.200, 0.071	256.200, 0.412	256.200, 0.130	256.200, 0.120
1283	256.400, 0.071	256.400, 0.411	256.400, 0.130	256.400, 0.120
1284	256.600, 0.071	256.600, 0.411	256.600, 0.131	256.600, 0.120
1285	256.800, 0.070	256.800, 0.411	256.800, 0.131	256.800, 0.119
1286	257.000, 0.070	257.000, 0.411	257.000, 0.131	257.000, 0.119
1287	257.200, 0.070	257.200, 0.411	257.200, 0.131	257.200, 0.119
1288	257.400, 0.070	257.400, 0.411	257.400, 0.131	257.400, 0.119
1289	257.600, 0.070	257.600, 0.411	257.600, 0.131	257.600, 0.119
1290	257.800, 0.070	257.800, 0.411	257.800, 0.130	257.800, 0.119
1291	258.000, 0.070	258.000, 0.411	258.000, 0.130	258.000, 0.119
1292	258.200, 0.070	258.200, 0.410	258.200, 0.129	258.200, 0.119
1293	258.400, 0.070	258.400, 0.410	258.400, 0.129	258.400, 0.119
1294	258.600, 0.070	258.600, 0.410	258.600, 0.128	258.600, 0.119
1295	258.800, 0.070	258.800, 0.410	258.800, 0.128	258.800, 0.119
1296	259.000, 0.070	259.000, 0.410	259.000, 0.127	259.000, 0.119
1297	259.200, 0.070	259.200, 0.409	259.200, 0.127	259.200, 0.120
1298	259.400, 0.070	259.400, 0.409	259.400, 0.127	259.400, 0.120
1299	259.600, 0.070	259.600, 0.409	259.600, 0.127	259.600, 0.120
1300	259.800, 0.070	259.800, 0.408	259.800, 0.127	259.800, 0.120
1301	260.000, 0.069	260.000, 0.408	260.000, 0.127	260.000, 0.120
1302	260.200, 0.069	260.200, 0.408	260.200, 0.127	260.200, 0.120
1303	260.400, 0.069	260.400, 0.408	260.400, 0.127	260.400, 0.120
1304	260.600, 0.069	260.600, 0.408	260.600, 0.127	260.600, 0.120
1305	260.800, 0.068	260.800, 0.407	260.800, 0.127	260.800, 0.119
1306	261.000, 0.068	261.000, 0.407	261.000, 0.127	261.000, 0.119
1307	261.200, 0.068	261.200, 0.407	261.200, 0.127	261.200, 0.119
1308	261.400, 0.068	261.400, 0.407	261.400, 0.127	261.400, 0.119
1309	261.600, 0.068	261.600, 0.407	261.600, 0.127	261.600, 0.119
1310	261.800, 0.068	261.800, 0.407	261.800, 0.127	261.800, 0.119
1311	262.000, 0.068	262.000, 0.406	262.000, 0.127	262.000, 0.119
1312	262.200, 0.069	262.200, 0.406	262.200, 0.127	262.200, 0.119
1313	262.400, 0.069	262.400, 0.406	262.400, 0.128	262.400, 0.119
1314	262.600, 0.069	262.600, 0.406	262.600, 0.128	262.600, 0.120
1315	262.800, 0.069	262.800, 0.406	262.800, 0.128	262.800, 0.120
1316	263.000, 0.069	263.000, 0.406	263.000, 0.128	263.000, 0.120
1317	263.200, 0.069	263.200, 0.406	263.200, 0.128	263.200, 0.121
1318	263.400, 0.070	263.400, 0.406	263.400, 0.128	263.400, 0.121
1319	263.600, 0.070	263.600, 0.406	263.600, 0.128	263.600, 0.121
1320	263.800, 0.070	263.800, 0.405	263.800, 0.128	263.800, 0.121
1321	264.000, 0.070	264.000, 0.405	264.000, 0.129	264.000, 0.121
1322	264.200, 0.070	264.200, 0.405	264.200, 0.129	264.200, 0.121
1323	264.400, 0.070	264.400, 0.404	264.400, 0.128	264.400, 0.120
1324	264.600, 0.070	264.600, 0.404	264.600, 0.128	264.600, 0.120
1325	264.800, 0.070	264.800, 0.404	264.800, 0.128	264.800, 0.120
1326	265.000, 0.070	265.000, 0.404	265.000, 0.128	265.000, 0.120
1327	265.200, 0.069	265.200, 0.404	265.200, 0.128	265.200, 0.120
1328	265.400, 0.069	265.400, 0.404	265.400, 0.128	265.400, 0.120
1329	265.600, 0.070	265.600, 0.404	265.600, 0.128	265.600, 0.120
1330	265.800, 0.070	265.800, 0.404	265.800, 0.128	265.800, 0.120
1331	266.000, 0.070	266.000, 0.403	266.000, 0.128	266.000, 0.120
1332	266.200, 0.069	266.200, 0.403	266.200, 0.127	266.200, 0.120
1333	266.400, 0.069	266.400, 0.403	266.400, 0.127	266.400, 0.120
1334	266.600, 0.069	266.600, 0.402	266.600, 0.127	266.600, 0.119
1335	266.800, 0.069	266.800, 0.402	266.800, 0.127	266.800, 0.120
1336	267.000, 0.068	267.000, 0.402	267.000, 0.127	267.000, 0.119
1337	267.200, 0.068	267.200, 0.402	267.200, 0.127	267.200, 0.119
1338	267.400, 0.068	267.400, 0.401	267.400, 0.127	267.400, 0.119
1339	267.600, 0.068	267.600, 0.401	267.600, 0.127	267.600, 0.119
1340	267.800, 0.068	267.800, 0.401	267.800, 0.127	267.800, 0.119
1341	268.000, 0.068	268.000, 0.400	268.000, 0.127	268.000, 0.119
1342	268.200, 0.068	268.200, 0.400	268.200, 0.127	268.200, 0.119
1343	268.400, 0.069	268.400, 0.399	268.400, 0.127	268.400, 0.119
1344	268.600, 0.069	268.600, 0.399	268.600, 0.128	268.600, 0.119
1345	268.800, 0.069	268.800, 0.399	268.800, 0.128	268.800, 0.120
1346	269.000, 0.070	269.000, 0.399	269.000, 0.128	269.000, 0.120
1347	269.200, 0.070	269.200, 0.399	269.200, 0.128	269.200, 0.120
1348	269.400, 0.071	269.400, 0.399	269.400, 0.128	269.400, 0.120
1349	269.600, 0.071	269.600, 0.398	269.600, 0.128	269.600, 0.120
1350	269.800, 0.071	269.800, 0.398	269.800, 0.128	269.800, 0.120
1351	,	,	,	,
1352	,	,	,	,
1353	,	,	,	,
1354	,	,	,	,
1355	,	,	,	,
1356	,	,	,	,
1357	,	,	,	,
1358	,	,	,	,
1359	,	,	,	,
1360	,	,	,	,
1361	,	,	,	,
1362	,	,	,	,
1363	,	,	,	,
1364	,	,	,	,
1365	,	,	,	,
1366	,	,	,	,
1367	,	,	,	,
1368	,	,	,	,
1369	,	,	,	,
1370	,	,	,	,
1371	,	,	,	,
1372	,	,	,	,
1373	,	,	,	,
1374	,	,	,	,
1375	,	,	,	,
1376	,	,	,	,
1377	,	,	,	,
1378	,	,	,	,
1379	,	,	,	,
1380	,	,	,	,
1381	,	,	,	,
1382	,	,	,	,
1383	,	,	,	,
1384	,	,	,	,
1385	,	,	,	,
1386	,	,	,	,
1387	,	,	,	,
1388	,	,	,	,
1389	,	,	,	,
1390	,	,	,	,
1391	,	,	,	,
1392	,	,	,	,
1393	,	,	,	,
1394	,	,	,	,
1395	,	,	,	,
1396	,	,	,	,
1397	,	,	,	,
1398	,	,	,	,
1399	,	,	,	,
1400	,	,	,	,
1401	,	,	,	,
1402	,	,	,	,
1403	,	,	,	,
1404	,	,	,	,
1405	,	,	,	,
1406	,	,	,	,
1407	,	,	,	,
1408	,	,	,	,
1409	,	,	,	,
1410	,	,	,	,
1411	,	,	,	,
1412	,	,	,	,
1413	,	,	,	,
1414	,	,	,	,
1415	,	,	,	,
1416	,	,	,	,
1417	,	,	,	,
1418	,	,	,	,
1419	,	,	,	,
1420	,	,	,	,
1421	,	,	,	,
1422	,	,	,	,
1423	,	,	,	,
1424	,	,	,	,
1425	,	,	,	,
1426	,	,	,	,
1427	,	,	,	,
1428	,	,	,	,
1429	,	,	,	,
1430	,	,	,	,
1431	,	,	,	,
1432	,	,	,	,
1433	,	,	,	,
1434	,	,	,	,
1435	,	,	,	,
1436	,	,	,	,
1437	,	,	,	,
1438	,	,	,	,
1439	,	,	,	,
1440	,	,	,	,
1441	,	,	,	,
1442	,	,	,	,
1443	,	,	,	,
1444	,	,	,	,
1445	,	,	,	,
1446	,	,	,	,
1447	,	,	,	,
1448	,	,	,	,
1449	,	,	,	,
1450	,	,	,	,
1451	,	,	,	,
1452	,	,	,	,
1453	,	,	,	,
1454	,	,	,	,
1455	,	,	,	,
1456	,	,	,	,
1457	,	,	,	,
1458	,	,	,	,
1459	,	,	,	,
1460	,	,	,	,
1461	,	,	,	,
1462	,	,	,	,
1463	,	,	,	,
1464	,	,	,	,
1465	,	,	,	,
1466	,	,	,	,
1467	,	,	,	,
1468	,	,	,	,
1469	,	,	,	,
1470	,	,	,	,
1471	,	,	,	,
1472	,	,	,	,
1473	,	,	,	,
1474	,	,	,	,
1475	,	,	,	,
1476	,	,	,	,
1477	,	,	,	,
1478	,	,	,	,
1479	,	,	,	,
1480	,	,	,	,
1481	,	,	,	,
1482	,	,	,	,
1483	,	,	,	,
1484	,	,	,	,
1485	,	,	,	,
1486	,	,	,	,
1487	,	,	,	,
1488	,	,	,	,
1489	,	,	,	,
1490	,	,	,	,
1491	,	,	,	,
1492	,	,	,	,
1493	,	,	,	,
1494	,	,	,	,
1495	,	,	,	,
1496	,	,	,	,
1497	,	,	,	,
1498	,	,	,	,
1499	,	,	,	,
1500	,	,	,	,
1501	,	,	,	,
1502	,	,	,	,
1503	,	,	,	,
1504	,	,	,	,
1505	,	,	,	,
1506	,	,	,	,
1507	,	,	,	,
1508	,	,	,	,
1509	,	,	,	,
1510	,	,	,	,
1511	,	,	,	,
1512	,	,	,	,
1513	,	,	,	,
1514	,	,	,	,
1515	,	,	,	,
1516	,	,	,	,
1517	,	,	,	,
1518	,	,	,	,
1519	,	,	,	,
1520	,	,	,	,
1521	,	,	,	,
1522	,	,	,	,
1523	,	,	,	,
1524	,	,	,	,
1525	,	,	,	,
1526	,	,	,	,
1527	,	,	,	,
1528	,	,	,	,
1529	,	,	,	,
1530	,	,	,	,
1531	,	,	,	,
1532	,	,	,	,
1533	,	,	,	,
1534	,	,	,	,
1535	,	,	,	,
1536	,	,	,	,
1537	,	,	,	,
1538	,	,	,	,
1539	,	,	,	,
1540	,	,	,	,
1541	,	,	,	,
1542	,	,	,	,
1543	,	,	,	,
1544	,	,	,	,
1545	,	,	,	,
1546	,	,	,	,
1547	,	,	,	,
1548	,	,	,	,
1549	,	,	,	,
1550	,	,	,	,
1551	,	,	,	,
1552	,	,	,	,
1553	,	,	,	,
1554	,	,	,	,
1555	,	,	,	,
1556	,	,	,	,
1557	,	,	,	,
1558	,	,	,	,
1559	,	,	,	,
1560	,	,	,	,
1561	,	,	,	,
1562	,	,	,	,
1563	,	,	,	,
1564	,	,	,	,
1565	,	,	,	,
1566	,	,	,	,
1567	,	,	,	,
1568	,	,	,	,
1569	,	,	,	,
1570	,	,	,	,
1571	,	,	,	,
1572	,	,	,	,
1573	,	,	,	,
1574	,	,	,	,
1575	,	,	,	,
1576	,	,	,	,
1577	,	,	,	,
1578	,	,	,	,
1579	,	,	,	,
1580	,	,	,	,
1581	,	,	,	,
1582	,	,	,	,
1583	,	,	,	,
1584	,	,	,	,
1585	,	,	,	,
1586	,	,	,	,
1587	,	,	,	,
1588	,	,	,	,
1589	,	,	,	,
1590	,	,	,	,
1591	,	,	,	,
1592	,	,	,	,
1593	,	,	,	,
1594	,	,	,	,
1595	,	,	,	,
1596	,	,	,	,
1597	,	,	,	,
1598	,	,	,	,
1599	,	,	,	,
1600	,	,	,	,
1601	,	,	,	,
1602	,	,	,	,
1603	,	,	,	,
1604	,	,	,	,
1605	,	,	,	,
1606	,	,	,	,
1607	,	,	,	,
1608	,	,	,	,
1609	,	,	,	,
1610	,	,	,	,
1611	,	,	,	,
1612	,	,	,	,
1613	,	,	,	,
1614	,	,	,	,
1615	,	,	,	,
1616	,	,	,	,
1617	,	,	,	,
1618	,	,	,	,
1619	,	,	,	,
1620	,	,	,	,
1621	,	,	,	,
1622	,	,	,	,
1623	,	,	,	,
1624	,	,	,	,
1625	,	,	,	,
1626	,	,	,	,
1627	,	,	,	,
1628	,	,	,	,
1629	,	,	,	,
1630	,	,	,	,
1631	,	,	,	,
1632	,	,	,	,
1633	,	,	,	,
1634	,	,	,	,
1635	,	,	,	,
1636	,	,	,	,
1637	,	,	,	,
1638	,	,	,	,
1639	,	,	,	,
1640	,	,	,	,
1641	,	,	,	,
1642	,	,	,	,
1643	,	,	,	,
1644	,	,	,	,
1645	,	,	,	,
1646	,	,	,	,
1647	,	,	,	,
1648	,	,	,	,
1649	,	,	,	,
1650	,	,	,	,
1651	,	,	,	,
1652	,	,	,	,
1653	,	,	,	,
1654	,	,	,	,
1655	,	,	,	,
1656	,	,	,	,
1657	,	,	,	,
1658	,	,	,	,
1659	,	,	,	,
1660	,	,	,	,
1661	,	,	,	,
1662	,	,	,	,
1663	,	,	,	,
1664	,	,	,	,
1665	,	,	,	,
1666	,	,	,	,
1667	,	,	,	,
1668	,	,	,	,
1669	,	,	,	,
1670	,	,	,	,
1671	,	,	,	,
1672	,	,	,	,
1673	,	,	,	,
1674	,	,	,	,
1675	,	,	,	,
1676	,	,	,	,
1677	,	,	,	,
1678	,	,	,	,
1679	,	,	,	,
1680	,	,	,	,
1681	,	,	,	,
1682	,	,	,	,
1683	,	,	,	,
1684	,	,	,	,
1685	,	,	,	,
1686	,	,	,	,
1687	,	,	,	,
1688	,	,	,	,
1689	,	,	,	,
1690	,	,	,	,
1691	,	,	,	,
1692	,	,	,	,
1693	,	,	,	,
1694	,	,	,	,
1695	,	,	,	,
1696	,	,	,	,
1697	,	,	,	,
1698	,	,	,	,
1699	,	,	,	,
1700	,	,	,	,
1701	,	,	,	,
1702	,	,	,	,
1703	,	,	,	,
1704	,	,	,	,
1705	,	,	,	,
1706	,	,	,	,
1707	,	,	,	,
1708	,	,	,	,
1709	,	,	,	,
1710	,	,	,	,
1711	,	,	,	,
1712	,	,	,	,
1713	,	,	,	,
1714	,	,	,	,
1715	,	,	,	,
1716	,	,	,	,
1717	,	,	,	,
1718	,	,	,	,
1719	,	,	,	,
1720	,	,	,	,
1721	,	,	,	,
1722	,	,	,	,
1723	,	,	,	,
1724	,	,	,	,
1725	,	,	,	,
1726	,	,	,	,
1727	,	,	,	,
1728	,	,	,	,
1729	,	,	,	,
1730	,	,	,	,
1731	,	,	,	,
1732	,	,	,	,
1733	,	,	,	,
1734	,	,	,	,
1735	,	,	,	,
1736	,	,	,	,
1737	,	,	,	,
1738	,	,	,	,
1739	,	,	,	,
1740	,	,	,	,
1741	,	,	,	,
1742	,	,	,	,
1743	,	,	,	,
1744	,	,	,	,
1745	,	,	,	,
1746	,	,	,	,
1747	,	,	,	,
1748	,	,	,	,
1749	,	,	,	,
1750	,	,	,	,
1751	,	,	,	,
1752	,	,	,	,
1753	,	,	,	,
1754	,	,	,	,
1755	,	,	,	,
1756	,	,	,	,
1757	,	,	,	,
1758	,	,	,	,
1759	,	,	,	,
1760	,	,	,	,
1761	,	,	,	,
1762	,	,	,	,
1763	,	,	,	,
1764	,	,	,	,
1765	,	,	,	,
1766	,	,	,	,
1767	,	,	,	,
1768	,	,	,	,
1769	,	,	,	,
1770	,	,	,	,
1771	,	,	,	,
1772	,	,	,	,
1773	,	,	,	,
1774	,	,	,	,
1775	,	,	,	,
1776	,	,	,	,
1777	,	,	,	,
1778	,	,	,	,
1779	,	,	,	,
1780	,	,	,	,
1781	,	,	,	,
1782	,	,	,	,
1783	,	,	,	,
1784	,	,	,	,
1785	,	,	,	,
1786	,	,	,	,
1787	,	,	,	,
1788	,	,	,	,
1789	,	,	,	,
1790	,	,	,	,
1791	,	,	,	,
1792	,	,	,	,
1793	,	,	,	,
1794	,	,	,	,
1795	,	,	,	,
1796	,	,	,	,
1797	,	,	,	,
1798	,	,	,	,
1799	,	,	,	,
1800	,	,	,	,
1801	,	,	,	,
1802	,	,	,	,
1803	,	,	,	,
1804	,	,	,	,
1805	,	,	,	,
1806	,	,	,	,
1807	,	,	,	,
1808	,	,	,	,
1809	,	,	,	,
1810	,	,	,	,
1811	,	,	,	,
1812	,	,	,	,
1813	,	,	,	,
1814	,	,	,	,
1815	,	,	,	,
1816	,	,	,	,
1817	,	,	,	,
1818	,	,	,	,
1819	,	,	,	,
1820	,	,	,	,
1821	,	,	,	,
1822	,	,	,	,
1823	,	,	,	,
1824	,	,	,	,
1825	,	,	,	,
1826	,	,	,	,
1827	,	,	,	,
1828	,	,	,	,
1829	,	,	,	,
1830	,	,	,	,
1831	,	,	,	,
1832	,	,	,	,
1833	,	,	,	,
1834	,	,	,	,
1835	,	,	,	,
1836	,	,	,	,
1837	,	,	,	,
1838	,	,	,	,
1839	,	,	,	,
1840	,	,	,	,
1841	,	,	,	,
1842	,	,	,	,
1843	,	,	,	,
1844	,	,	,	,
1845	,	,	,	,
1846	,	,	,	,
1847	,	,	,	,
1848	,	,	,	,
1849	,	,	,	,
1850	,	,	,	,
1851	,	,	,	,
1852	,	,	,	,
1853	,	,	,	,
1854	,	,	,	,
1855	,	,	,	,
1856	,	,	,	,
1857	,	,	,	,
1858	,	,	,	,
1859	,	,	,	,
1860	,	,	,	,
1861	,	,	,	,
1862	,	,	,	,
1863	,	,	,	,
1864	,	,	,	,
1865	,	,	,	,
1866	,	,	,	,
1867	,	,	,	,
1868	,	,	,	,
1869	,	,	,	,
1870	,	,	,	,
1871	,	,	,	,
1872	,	,	,	,
1873	,	,	,	,
1874	,	,	,	,
1875	,	,	,	,
1876	,	,	,	,
1877	,	,	,	,
1878	,	,	,	,
1879	,	,	,	,
1880	,	,	,	,
1881	,	,	,	,
1882	,	,	,	,
1883	,	,	,	,
1884	,	,	,	,
1885	,	,	,	,
1886	,	,	,	,
1887	,	,	,	,
1888	,	,	,	,
1889	,	,	,	,
1890	,	,	,	,
1891	,	,	,	,
1892	,	,	,	,
1893	,	,	,	,
1894	,	,	,	,
1895	,	,	,	,
1896	,	,	,	,
1897	,	,	,	,
1898	,	,	,	,
1899	,	,	,	,
1900	,	,	,	,
1901	,	,	,	,
1902	,	,	,	,
1903	,	,	,	,
1904	,	,	,	,
1905	,	,	,	,
1906	,	,	,	,
1907	,	,	,	,
1908	,	,	,	,
1909	,	,	,	,
1910	,	,	,	,
1911	,	,	,	,
1912	,	,	,	,
1913	,	,	,	,
1914	,	,	,	,
1915	,	,	,	,
1916	,	,	,	,
1917	,	,	,	,
1918	,	,	,	,
1919	,	,	,	,
1920	,	,	,	,
1921	,	,	,	,
1922	,	,	,	,
1923	,	,	,	,
1924	,	,	,	,
1925	,	,	,	,
1926	,	,	,	,
1927	,	,	,	,
1928	,	,	,	,
1929	,	,	,	,
1930	,	,	,	,
1931	,	,	,	,
1932	,	,	,	,
1933	,	,	,	,
1934	,	,	,	,
1935	,	,	,	,
1936	,	,	,	,
1937	,	,	,	,
1938	,	,	,	,
1939	,	,	,	,
1940	,	,	,	,
1941	,	,	,	,
1942	,	,	,	,
1943	,	,	,	,
1944	,	,	,	,
1945	,	,	,	,
1946	,	,	,	,
1947	,	,	,	,
1948	,	,	,	,
1949	,	,	,	,
1950	,	,	,	,
1951	,	,	,	,
1952	,	,	,	,
1953	,	,	,	,
1954	,	,	,	,
1955	,	,	,	,
1956	,	,	,	,
1957	,	,	,	,
1958	,	,	,	,
1959	,	,	,	,
1960	,	,	,	,
1961	,	,	,	,
1962	,	,	,	,
1963	,	,	,	,
1964	,	,	,	,
1965	,	,	,	,
1966	,	,	,	,
1967	,	,	,	,
1968	,	,	,	,
1969	,	,	,	,
1970	,	,	,	,
1971	,	,	,	,
1972	,	,	,	,
1973	,	,	,	,
1974	,	,	,	,
1975	,	,	,	,
1976	,	,	,	,
1977	,	,	,	,
1978	,	,	,	,
1979	,	,	,	,
1980	,	,	,	,
1981	,	,	,	,
1982	,	,	,	,
1983	,	,	,	,
1984	,	,	,	,
1985	,	,	,	,
1986	,	,	,	,
1987	,	,	,	,
1988	,	,	,	,
1989	,	,	,	,
1990	,	,	,	,
1991	,	,	,	,
1992	,	,	,	,
1993	,	,	,	,
1994	,	,	,	,
1995	,	,	,	,
1996	,	,	,	,
1997	,	,	,	,
1998	,	,	,	,
1999	,	,	,	,
[truncated: 13,001 more rows]

## Sheet: Fig2_supp2_panelC_rep2
	169bp parS closed DNA ParB CTP with Mg	169bp parS closed DNA ParB with Mg	169bp parS closed DNA ParB without Mg	169bp parS closed DNA ParB CTP without Mg
1	0.000, 0.000	0.000, 0.000	0.000, 0.000	0.000, 0.000
2	0.200, 0.002	0.200, 0.004	0.200, -0.002	0.200, 0.007
3	0.400, 0.003	0.400, 0.004	0.400, -0.003	0.400, 0.009
4	0.600, 0.003	0.600, 0.006	0.600, -0.002	0.600, 0.010
5	0.800, 0.004	0.800, 0.007	0.800, -0.003	0.800, 0.011
6	1.000, 0.004	1.000, 0.007	1.000, -0.003	1.000, 0.011
7	1.200, 0.004	1.200, 0.006	1.200, -0.003	1.200, 0.010
8	1.400, 0.004	1.400, 0.006	1.400, -0.004	1.400, 0.010
9	1.600, 0.003	1.600, 0.005	1.600, -0.004	1.600, 0.011
10	1.800, 0.002	1.800, 0.004	1.800, -0.003	1.800, 0.012
11	2.000, 0.002	2.000, 0.004	2.000, -0.004	2.000, 0.013
12	2.200, 0.000	2.200, 0.003	2.200, -0.004	2.200, 0.013
13	2.400, -0.000	2.400, 0.002	2.400, -0.004	2.400, 0.014
14	2.600, 0.002	2.600, 0.001	2.600, -0.006	2.600, 0.014
15	2.800, 0.001	2.800, 0.001	2.800, -0.007	2.800, 0.013
16	3.000, 0.001	3.000, 0.000	3.000, -0.007	3.000, 0.014
17	3.200, 0.002	3.200, 0.001	3.200, -0.007	3.200, 0.014
18	3.400, 0.001	3.400, 0.001	3.400, -0.007	3.400, 0.014
19	3.600, -0.000	3.600, 0.001	3.600, -0.006	3.600, 0.015
20	3.800, -0.001	3.800, -0.000	3.800, -0.005	3.800, 0.015
21	4.000, -0.001	4.000, 0.000	4.000, -0.006	4.000, 0.015
22	4.200, -0.001	4.200, -0.001	4.200, -0.006	4.200, 0.014
23	4.400, -0.001	4.400, -0.001	4.400, -0.006	4.400, 0.014
24	4.600, -0.001	4.600, -0.002	4.600, -0.007	4.600, 0.014
25	4.800, -0.000	4.800, -0.001	4.800, -0.008	4.800, 0.015
26	5.000, -0.000	5.000, -0.002	5.000, -0.008	5.000, 0.015
27	5.200, -0.001	5.200, -0.002	5.200, -0.008	5.200, 0.015
28	5.400, -0.002	5.400, -0.002	5.400, -0.009	5.400, 0.016
29	5.600, -0.002	5.600, -0.002	5.600, -0.009	5.600, 0.015
30	5.800, -0.003	5.800, -0.002	5.800, -0.009	5.800, 0.016
31	6.000, -0.003	6.000, -0.002	6.000, -0.008	6.000, 0.015
32	6.200, -0.001	6.200, -0.002	6.200, -0.007	6.200, 0.015
33	6.400, -0.001	6.400, -0.002	6.400, -0.008	6.400, 0.014
34	6.600, -0.001	6.600, -0.002	6.600, -0.007	6.600, 0.015
35	6.800, -0.001	6.800, -0.003	6.800, -0.008	6.800, 0.017
36	7.000, -0.001	7.000, -0.002	7.000, -0.009	7.000, 0.017
37	7.200, -0.001	7.200, -0.002	7.200, -0.009	7.200, 0.017
38	7.400, 0.000	7.400, -0.004	7.400, -0.009	7.400, 0.018
39	7.600, 0.000	7.600, -0.004	7.600, -0.010	7.600, 0.018
40	7.800, -0.000	7.800, -0.006	7.800, -0.010	7.800, 0.017
41	8.000, -0.001	8.000, -0.007	8.000, -0.010	8.000, 0.018
42	8.200, -0.001	8.200, -0.007	8.200, -0.011	8.200, 0.018
43	8.400, -0.001	8.400, -0.007	8.400, -0.010	8.400, 0.018
44	8.600, -0.002	8.600, -0.008	8.600, -0.009	8.600, 0.018
45	8.800, -0.002	8.800, -0.007	8.800, -0.009	8.800, 0.018
46	9.000, -0.002	9.000, -0.007	9.000, -0.009	9.000, 0.017
47	9.200, -0.002	9.200, -0.009	9.200, -0.008	9.200, 0.018
48	9.400, -0.003	9.400, -0.008	9.400, -0.009	9.400, 0.019
49	9.600, -0.003	9.600, -0.008	9.600, -0.010	9.600, 0.019
50	9.800, -0.003	9.800, -0.007	9.800, -0.009	9.800, 0.020
51	10.000, -0.003	10.000, -0.007	10.000, -0.010	10.000, 0.020
52	10.200, -0.003	10.200, -0.007	10.200, -0.011	10.200, 0.020
53	10.400, -0.003	10.400, -0.008	10.400, -0.012	10.400, 0.019
54	10.600, -0.004	10.600, -0.007	10.600, -0.010	10.600, 0.020
55	10.800, -0.004	10.800, -0.007	10.800, -0.010	10.800, 0.018
56	11.000, -0.005	11.000, -0.007	11.000, -0.011	11.000, 0.019
57	11.200, -0.004	11.200, -0.007	11.200, -0.010	11.200, 0.019
58	11.400, -0.003	11.400, -0.007	11.400, -0.009	11.400, 0.019
59	11.600, -0.004	11.600, -0.008	11.600, -0.010	11.600, 0.019
60	11.800, -0.004	11.800, -0.010	11.800, -0.010	11.800, 0.020
61	12.000, -0.005	12.000, -0.010	12.000, -0.010	12.000, 0.019
62	12.200, -0.005	12.200, -0.010	12.200, -0.011	12.200, 0.019
63	12.400, -0.006	12.400, -0.009	12.400, -0.012	12.400, 0.019
64	12.600, -0.005	12.600, -0.008	12.600, -0.012	12.600, 0.019
65	12.800, -0.004	12.800, -0.008	12.800, -0.011	12.800, 0.019
66	13.000, -0.003	13.000, -0.008	13.000, -0.012	13.000, 0.019
67	13.200, -0.003	13.200, -0.007	13.200, -0.011	13.200, 0.020
68	13.400, -0.002	13.400, -0.007	13.400, -0.010	13.400, 0.018
69	13.600, -0.002	13.600, -0.009	13.600, -0.008	13.600, 0.019
70	13.800, -0.003	13.800, -0.009	13.800, -0.009	13.800, 0.019
71	14.000, -0.003	14.000, -0.008	14.000, -0.010	14.000, 0.020
72	14.200, -0.004	14.200, -0.009	14.200, -0.010	14.200, 0.020
73	14.400, -0.004	14.400, -0.010	14.400, -0.011	14.400, 0.021
74	14.600, -0.004	14.600, -0.009	14.600, -0.012	14.600, 0.021
75	14.800, -0.003	14.800, -0.010	14.800, -0.011	14.800, 0.020
76	15.000, -0.004	15.000, -0.012	15.000, -0.011	15.000, 0.020
77	15.200, -0.004	15.200, -0.012	15.200, -0.010	15.200, 0.020
78	15.400, -0.005	15.400, -0.011	15.400, -0.010	15.400, 0.020
79	15.600, -0.005	15.600, -0.012	15.600, -0.009	15.600, 0.020
80	15.800, -0.006	15.800, -0.012	15.800, -0.011	15.800, 0.020
81	16.000, -0.005	16.000, -0.011	16.000, -0.010	16.000, 0.019
82	16.200, -0.004	16.200, -0.012	16.200, -0.011	16.200, 0.020
83	16.400, -0.004	16.400, -0.012	16.400, -0.011	16.400, 0.020
84	16.600, -0.003	16.600, -0.011	16.600, -0.011	16.600, 0.020
85	16.800, -0.002	16.800, -0.010	16.800, -0.010	16.800, 0.019
86	17.000, -0.003	17.000, -0.011	17.000, -0.011	17.000, 0.020
87	17.200, -0.004	17.200, -0.011	17.200, -0.010	17.200, 0.019
88	17.400, -0.005	17.400, -0.012	17.400, -0.011	17.400, 0.019
89	17.600, -0.005	17.600, -0.012	17.600, -0.012	17.600, 0.017
90	17.800, -0.005	17.800, -0.011	17.800, -0.012	17.800, 0.019
91	18.000, -0.004	18.000, -0.011	18.000, -0.013	18.000, 0.020
92	18.200, -0.004	18.200, -0.012	18.200, -0.014	18.200, 0.018
93	18.400, -0.005	18.400, -0.012	18.400, -0.014	18.400, 0.018
94	18.600, -0.006	18.600, -0.013	18.600, -0.013	18.600, 0.020
95	18.800, -0.006	18.800, -0.014	18.800, -0.014	18.800, 0.018
96	19.000, -0.007	19.000, -0.015	19.000, -0.015	19.000, 0.019
97	19.200, -0.006	19.200, -0.014	19.200, -0.015	19.200, 0.019
98	19.400, -0.006	19.400, -0.014	19.400, -0.015	19.400, 0.020
99	19.600, -0.006	19.600, -0.014	19.600, -0.015	19.600, 0.020
100	19.800, -0.006	19.800, -0.014	19.800, -0.014	19.800, 0.021
101	20.000, -0.006	20.000, -0.013	20.000, -0.013	20.000, 0.021
102	20.200, -0.006	20.200, -0.014	20.200, -0.013	20.200, 0.022
103	20.400, -0.005	20.400, -0.014	20.400, -0.012	20.400, 0.021
104	20.600, -0.005	20.600, -0.015	20.600, -0.012	20.600, 0.022
105	20.800, -0.005	20.800, -0.014	20.800, -0.011	20.800, 0.020
106	21.000, -0.004	21.000, -0.014	21.000, -0.013	21.000, 0.020
107	21.200, -0.005	21.200, -0.014	21.200, -0.012	21.200, 0.019
108	21.400, -0.005	21.400, -0.015	21.400, -0.014	21.400, 0.019
109	21.600, -0.004	21.600, -0.015	21.600, -0.014	21.600, 0.019
110	21.800, -0.005	21.800, -0.015	21.800, -0.014	21.800, 0.019
111	22.000, -0.006	22.000, -0.016	22.000, -0.013	22.000, 0.019
112	22.200, -0.008	22.200, -0.015	22.200, -0.014	22.200, 0.019
113	22.400, -0.007	22.400, -0.015	22.400, -0.013	22.400, 0.019
114	22.600, -0.009	22.600, -0.015	22.600, -0.014	22.600, 0.018
115	22.800, -0.008	22.800, -0.014	22.800, -0.014	22.800, 0.018
116	23.000, -0.008	23.000, -0.013	23.000, -0.015	23.000, 0.018
117	23.200, -0.008	23.200, -0.015	23.200, -0.015	23.200, 0.019
118	23.400, -0.009	23.400, -0.014	23.400, -0.015	23.400, 0.020
119	23.600, -0.008	23.600, -0.015	23.600, -0.014	23.600, 0.021
120	23.800, -0.008	23.800, -0.016	23.800, -0.015	23.800, 0.021
121	24.000, -0.007	24.000, -0.017	24.000, -0.014	24.000, 0.021
122	24.200, -0.006	24.200, -0.016	24.200, -0.014	24.200, 0.021
123	24.400, -0.007	24.400, -0.017	24.400, -0.013	24.400, 0.020
124	24.600, -0.007	24.600, -0.016	24.600, -0.013	24.600, 0.020
125	24.800, -0.007	24.800, -0.016	24.800, -0.014	24.800, 0.020
126	25.000, -0.008	25.000, -0.017	25.000, -0.014	25.000, 0.019
127	25.200, -0.007	25.200, -0.018	25.200, -0.013	25.200, 0.020
128	25.400, -0.006	25.400, -0.017	25.400, -0.014	25.400, 0.020
129	25.600, -0.006	25.600, -0.018	25.600, -0.014	25.600, 0.020
130	25.800, -0.007	25.800, -0.018	25.800, -0.014	25.800, 0.020
131	26.000, -0.008	26.000, -0.018	26.000, -0.014	26.000, 0.020
132	26.200, -0.008	26.200, -0.017	26.200, -0.014	26.200, 0.019
133	26.400, -0.008	26.400, -0.018	26.400, -0.014	26.400, 0.019
134	26.600, -0.008	26.600, -0.018	26.600, -0.015	26.600, 0.018
135	26.800, -0.009	26.800, -0.018	26.800, -0.014	26.800, 0.018
136	27.000, -0.009	27.000, -0.017	27.000, -0.014	27.000, 0.017
137	27.200, -0.009	27.200, -0.017	27.200, -0.014	27.200, 0.018
138	27.400, -0.010	27.400, -0.017	27.400, -0.014	27.400, 0.018
139	27.600, -0.008	27.600, -0.017	27.600, -0.015	27.600, 0.018
140	27.800, -0.008	27.800, -0.016	27.800, -0.015	27.800, 0.019
141	28.000, -0.008	28.000, -0.017	28.000, -0.016	28.000, 0.020
142	28.200, -0.009	28.200, -0.018	28.200, -0.016	28.200, 0.019
143	28.400, -0.009	28.400, -0.018	28.400, -0.017	28.400, 0.019
144	28.600, -0.010	28.600, -0.018	28.600, -0.016	28.600, 0.019
145	28.800, -0.009	28.800, -0.018	28.800, -0.016	28.800, 0.019
146	29.000, -0.008	29.000, -0.018	29.000, -0.016	29.000, 0.019
147	29.200, -0.009	29.200, -0.018	29.200, -0.016	29.200, 0.020
148	29.400, -0.008	29.400, -0.018	29.400, -0.015	29.400, 0.020
149	29.600, -0.009	29.600, -0.018	29.600, -0.016	29.600, 0.020
150	29.800, -0.009	29.800, -0.018	29.800, -0.015	29.800, 0.020
151	30.000, 0.163	30.000, 0.105	30.000, 0.111	30.000, 0.131
152	30.200, 0.173	30.200, 0.120	30.200, 0.125	30.200, 0.145
153	30.400, 0.190	30.400, 0.138	30.400, 0.143	30.400, 0.153
154	30.600, 0.201	30.600, 0.164	30.600, 0.162	30.600, 0.171
155	30.800, 0.214	30.800, 0.183	30.800, 0.182	30.800, 0.191
156	31.000, 0.229	31.000, 0.202	31.000, 0.198	31.000, 0.206
157	31.200, 0.243	31.200, 0.220	31.200, 0.215	31.200, 0.223
158	31.400, 0.256	31.400, 0.234	31.400, 0.230	31.400, 0.239
159	31.600, 0.268	31.600, 0.247	31.600, 0.243	31.600, 0.253
160	31.800, 0.281	31.800, 0.257	31.800, 0.251	31.800, 0.266
161	32.000, 0.294	32.000, 0.265	32.000, 0.257	32.000, 0.279
162	32.200, 0.306	32.200, 0.273	32.200, 0.265	32.200, 0.287
163	32.400, 0.318	32.400, 0.279	32.400, 0.268	32.400, 0.297
164	32.600, 0.330	32.600, 0.282	32.600, 0.274	32.600, 0.306
165	32.800, 0.342	32.800, 0.286	32.800, 0.276	32.800, 0.312
166	33.000, 0.354	33.000, 0.290	33.000, 0.279	33.000, 0.318
167	33.200, 0.367	33.200, 0.290	33.200, 0.279	33.200, 0.325
168	33.400, 0.378	33.400, 0.293	33.400, 0.281	33.400, 0.330
169	33.600, 0.390	33.600, 0.295	33.600, 0.282	33.600, 0.332
170	33.800, 0.402	33.800, 0.295	33.800, 0.283	33.800, 0.333
171	34.000, 0.413	34.000, 0.295	34.000, 0.285	34.000, 0.334
172	34.200, 0.423	34.200, 0.297	34.200, 0.288	34.200, 0.335
173	34.400, 0.435	34.400, 0.297	34.400, 0.286	34.400, 0.336
174	34.600, 0.447	34.600, 0.299	34.600, 0.285	34.600, 0.338
175	34.800, 0.460	34.800, 0.298	34.800, 0.287	34.800, 0.340
176	35.000, 0.474	35.000, 0.297	35.000, 0.286	35.000, 0.341
177	35.200, 0.487	35.200, 0.297	35.200, 0.283	35.200, 0.342
178	35.400, 0.499	35.400, 0.296	35.400, 0.286	35.400, 0.343
179	35.600, 0.511	35.600, 0.296	35.600, 0.287	35.600, 0.343
180	35.800, 0.524	35.800, 0.299	35.800, 0.285	35.800, 0.343
181	36.000, 0.536	36.000, 0.299	36.000, 0.286	36.000, 0.345
182	36.200, 0.547	36.200, 0.299	36.200, 0.288	36.200, 0.344
183	36.400, 0.557	36.400, 0.300	36.400, 0.285	36.400, 0.344
184	36.600, 0.568	36.600, 0.299	36.600, 0.285	36.600, 0.344
185	36.800, 0.580	36.800, 0.299	36.800, 0.285	36.800, 0.344
186	37.000, 0.590	37.000, 0.298	37.000, 0.285	37.000, 0.343
187	37.200, 0.601	37.200, 0.299	37.200, 0.286	37.200, 0.343
188	37.400, 0.614	37.400, 0.299	37.400, 0.286	37.400, 0.342
189	37.600, 0.625	37.600, 0.300	37.600, 0.285	37.600, 0.342
190	37.800, 0.637	37.800, 0.297	37.800, 0.286	37.800, 0.342
191	38.000, 0.650	38.000, 0.299	38.000, 0.284	38.000, 0.342
192	38.200, 0.661	38.200, 0.297	38.200, 0.283	38.200, 0.342
193	38.400, 0.674	38.400, 0.297	38.400, 0.283	38.400, 0.341
194	38.600, 0.687	38.600, 0.296	38.600, 0.283	38.600, 0.338
195	38.800, 0.698	38.800, 0.296	38.800, 0.281	38.800, 0.339
196	39.000, 0.708	39.000, 0.295	39.000, 0.282	39.000, 0.339
197	39.200, 0.719	39.200, 0.294	39.200, 0.282	39.200, 0.339
198	39.400, 0.732	39.400, 0.295	39.400, 0.283	39.400, 0.340
199	39.600, 0.743	39.600, 0.295	39.600, 0.284	39.600, 0.341
200	39.800, 0.753	39.800, 0.297	39.800, 0.284	39.800, 0.340
201	40.000, 0.765	40.000, 0.298	40.000, 0.283	40.000, 0.338
202	40.200, 0.776	40.200, 0.299	40.200, 0.282	40.200, 0.339
203	40.400, 0.787	40.400, 0.298	40.400, 0.281	40.400, 0.339
204	40.600, 0.796	40.600, 0.297	40.600, 0.279	40.600, 0.340
205	40.800, 0.808	40.800, 0.297	40.800, 0.279	40.800, 0.340
206	41.000, 0.816	41.000, 0.297	41.000, 0.279	41.000, 0.340
207	41.200, 0.828	41.200, 0.296	41.200, 0.280	41.200, 0.340
208	41.400, 0.840	41.400, 0.296	41.400, 0.280	41.400, 0.338
209	41.600, 0.851	41.600, 0.297	41.600, 0.279	41.600, 0.337
210	41.800, 0.862	41.800, 0.296	41.800, 0.280	41.800, 0.336
211	42.000, 0.872	42.000, 0.296	42.000, 0.280	42.000, 0.338
212	42.200, 0.883	42.200, 0.297	42.200, 0.279	42.200, 0.338
213	42.400, 0.893	42.400, 0.296	42.400, 0.279	42.400, 0.339
214	42.600, 0.905	42.600, 0.296	42.600, 0.279	42.600, 0.338
215	42.800, 0.915	42.800, 0.297	42.800, 0.280	42.800, 0.339
216	43.000, 0.927	43.000, 0.295	43.000, 0.277	43.000, 0.337
217	43.200, 0.938	43.200, 0.295	43.200, 0.278	43.200, 0.336
218	43.400, 0.949	43.400, 0.296	43.400, 0.276	43.400, 0.336
219	43.600, 0.957	43.600, 0.295	43.600, 0.277	43.600, 0.337
220	43.800, 0.966	43.800, 0.296	43.800, 0.276	43.800, 0.336
221	44.000, 0.975	44.000, 0.297	44.000, 0.277	44.000, 0.336
222	44.200, 0.986	44.200, 0.295	44.200, 0.276	44.200, 0.337
223	44.400, 0.995	44.400, 0.296	44.400, 0.277	44.400, 0.334
224	44.600, 1.007	44.600, 0.296	44.600, 0.276	44.600, 0.333
225	44.800, 1.018	44.800, 0.294	44.800, 0.278	44.800, 0.332
226	45.000, 1.027	45.000, 0.293	45.000, 0.277	45.000, 0.331
227	45.200, 1.036	45.200, 0.294	45.200, 0.277	45.200, 0.331
228	45.400, 1.046	45.400, 0.296	45.400, 0.276	45.400, 0.332
229	45.600, 1.056	45.600, 0.296	45.600, 0.276	45.600, 0.332
230	45.800, 1.065	45.800, 0.298	45.800, 0.274	45.800, 0.332
231	46.000, 1.076	46.000, 0.297	46.000, 0.275	46.000, 0.333
232	46.200, 1.088	46.200, 0.296	46.200, 0.274	46.200, 0.332
233	46.400, 1.098	46.400, 0.294	46.400, 0.272	46.400, 0.334
234	46.600, 1.107	46.600, 0.294	46.600, 0.272	46.600, 0.335
235	46.800, 1.115	46.800, 0.294	46.800, 0.271	46.800, 0.335
236	47.000, 1.123	47.000, 0.294	47.000, 0.270	47.000, 0.336
237	47.200, 1.131	47.200, 0.295	47.200, 0.270	47.200, 0.336
238	47.400, 1.140	47.400, 0.294	47.400, 0.270	47.400, 0.334
239	47.600, 1.149	47.600, 0.297	47.600, 0.271	47.600, 0.334
240	47.800, 1.160	47.800, 0.295	47.800, 0.270	47.800, 0.335
241	48.000, 1.169	48.000, 0.295	48.000, 0.270	48.000, 0.334
242	48.200, 1.179	48.200, 0.295	48.200, 0.270	48.200, 0.333
243	48.400, 1.187	48.400, 0.296	48.400, 0.272	48.400, 0.333
244	48.600, 1.197	48.600, 0.294	48.600, 0.270	48.600, 0.332
245	48.800, 1.204	48.800, 0.294	48.800, 0.272	48.800, 0.331
246	49.000, 1.213	49.000, 0.294	49.000, 0.272	49.000, 0.331
247	49.200, 1.222	49.200, 0.292	49.200, 0.271	49.200, 0.330
248	49.400, 1.233	49.400, 0.293	49.400, 0.271	49.400, 0.332
249	49.600, 1.244	49.600, 0.293	49.600, 0.273	49.600, 0.333
250	49.800, 1.253	49.800, 0.294	49.800, 0.271	49.800, 0.331
251	50.000, 1.262	50.000, 0.294	50.000, 0.271	50.000, 0.331
252	50.200, 1.271	50.200, 0.298	50.200, 0.272	50.200, 0.330
253	50.400, 1.277	50.400, 0.296	50.400, 0.271	50.400, 0.329
254	50.600, 1.284	50.600, 0.296	50.600, 0.270	50.600, 0.328
255	50.800, 1.292	50.800, 0.296	50.800, 0.272	50.800, 0.330
256	51.000, 1.301	51.000, 0.296	51.000, 0.272	51.000, 0.330
257	51.200, 1.309	51.200, 0.295	51.200, 0.272	51.200, 0.332
258	51.400, 1.318	51.400, 0.293	51.400, 0.272	51.400, 0.332
259	51.600, 1.325	51.600, 0.294	51.600, 0.272	51.600, 0.332
260	51.800, 1.334	51.800, 0.295	51.800, 0.270	51.800, 0.329
261	52.000, 1.343	52.000, 0.294	52.000, 0.268	52.000, 0.329
262	52.200, 1.350	52.200, 0.292	52.200, 0.267	52.200, 0.328
263	52.400, 1.357	52.400, 0.294	52.400, 0.268	52.400, 0.329
264	52.600, 1.366	52.600, 0.291	52.600, 0.266	52.600, 0.329
265	52.800, 1.376	52.800, 0.291	52.800, 0.266	52.800, 0.330
266	53.000, 1.384	53.000, 0.290	53.000, 0.267	53.000, 0.331
267	53.200, 1.392	53.200, 0.292	53.200, 0.266	53.200, 0.331
268	53.400, 1.400	53.400, 0.292	53.400, 0.264	53.400, 0.331
269	53.600, 1.409	53.600, 0.294	53.600, 0.265	53.600, 0.331
270	53.800, 1.414	53.800, 0.292	53.800, 0.265	53.800, 0.331
271	54.000, 1.420	54.000, 0.293	54.000, 0.266	54.000, 0.330
272	54.200, 1.429	54.200, 0.291	54.200, 0.266	54.200, 0.331
273	54.400, 1.438	54.400, 0.292	54.400, 0.267	54.400, 0.331
274	54.600, 1.444	54.600, 0.292	54.600, 0.266	54.600, 0.331
275	54.800, 1.453	54.800, 0.292	54.800, 0.266	54.800, 0.329
276	55.000, 1.461	55.000, 0.293	55.000, 0.266	55.000, 0.328
277	55.200, 1.468	55.200, 0.294	55.200, 0.268	55.200, 0.326
278	55.400, 1.476	55.400, 0.294	55.400, 0.267	55.400, 0.326
279	55.600, 1.484	55.600, 0.294	55.600, 0.267	55.600, 0.326
280	55.800, 1.490	55.800, 0.293	55.800, 0.267	55.800, 0.327
281	56.000, 1.498	56.000, 0.294	56.000, 0.264	56.000, 0.327
282	56.200, 1.504	56.200, 0.294	56.200, 0.262	56.200, 0.329
283	56.400, 1.511	56.400, 0.291	56.400, 0.264	56.400, 0.328
284	56.600, 1.519	56.600, 0.292	56.600, 0.264	56.600, 0.327
285	56.800, 1.527	56.800, 0.292	56.800, 0.264	56.800, 0.327
286	57.000, 1.534	57.000, 0.291	57.000, 0.266	57.000, 0.327
287	57.200, 1.541	57.200, 0.290	57.200, 0.265	57.200, 0.326
288	57.400, 1.548	57.400, 0.292	57.400, 0.265	57.400, 0.327
289	57.600, 1.554	57.600, 0.290	57.600, 0.265	57.600, 0.327
290	57.800, 1.560	57.800, 0.292	57.800, 0.263	57.800, 0.327
291	58.000, 1.566	58.000, 0.293	58.000, 0.262	58.000, 0.327
292	58.200, 1.574	58.200, 0.293	58.200, 0.262	58.200, 0.328
293	58.400, 1.580	58.400, 0.293	58.400, 0.261	58.400, 0.327
294	58.600, 1.587	58.600, 0.294	58.600, 0.262	58.600, 0.327
295	58.800, 1.593	58.800, 0.294	58.800, 0.262	58.800, 0.326
296	59.000, 1.600	59.000, 0.294	59.000, 0.261	59.000, 0.326
297	59.200, 1.607	59.200, 0.294	59.200, 0.263	59.200, 0.326
298	59.400, 1.614	59.400, 0.295	59.400, 0.262	59.400, 0.326
299	59.600, 1.620	59.600, 0.294	59.600, 0.262	59.600, 0.326
300	59.800, 1.628	59.800, 0.294	59.800, 0.261	59.800, 0.326
301	60.000, 1.633	60.000, 0.292	60.000, 0.264	60.000, 0.326
302	60.200, 1.640	60.200, 0.291	60.200, 0.262	60.200, 0.325
303	60.400, 1.646	60.400, 0.290	60.400, 0.262	60.400, 0.326
304	60.600, 1.653	60.600, 0.291	60.600, 0.262	60.600, 0.324
305	60.800, 1.659	60.800, 0.290	60.800, 0.261	60.800, 0.325
306	61.000, 1.666	61.000, 0.291	61.000, 0.258	61.000, 0.323
307	61.200, 1.670	61.200, 0.290	61.200, 0.258	61.200, 0.324
308	61.400, 1.677	61.400, 0.290	61.400, 0.259	61.400, 0.324
309	61.600, 1.682	61.600, 0.291	61.600, 0.258	61.600, 0.325
310	61.800, 1.688	61.800, 0.289	61.800, 0.259	61.800, 0.325
311	62.000, 1.693	62.000, 0.290	62.000, 0.259	62.000, 0.326
312	62.200, 1.703	62.200, 0.292	62.200, 0.259	62.200, 0.325
313	62.400, 1.708	62.400, 0.292	62.400, 0.258	62.400, 0.326
314	62.600, 1.714	62.600, 0.292	62.600, 0.258	62.600, 0.325
315	62.800, 1.719	62.800, 0.293	62.800, 0.257	62.800, 0.325
316	63.000, 1.724	63.000, 0.292	63.000, 0.257	63.000, 0.325
317	63.200, 1.726	63.200, 0.290	63.200, 0.257	63.200, 0.325
318	63.400, 1.732	63.400, 0.289	63.400, 0.257	63.400, 0.325
319	63.600, 1.739	63.600, 0.288	63.600, 0.257	63.600, 0.324
320	63.800, 1.742	63.800, 0.289	63.800, 0.256	63.800, 0.324
321	64.000, 1.749	64.000, 0.289	64.000, 0.257	64.000, 0.323
322	64.200, 1.757	64.200, 0.289	64.200, 0.256	64.200, 0.324
323	64.400, 1.763	64.400, 0.290	64.400, 0.255	64.400, 0.322
324	64.600, 1.768	64.600, 0.292	64.600, 0.254	64.600, 0.323
325	64.800, 1.775	64.800, 0.293	64.800, 0.256	64.800, 0.323
326	65.000, 1.780	65.000, 0.292	65.000, 0.254	65.000, 0.323
327	65.200, 1.785	65.200, 0.293	65.200, 0.255	65.200, 0.322
328	65.400, 1.790	65.400, 0.294	65.400, 0.255	65.400, 0.323
329	65.600, 1.796	65.600, 0.291	65.600, 0.256	65.600, 0.322
330	65.800, 1.802	65.800, 0.292	65.800, 0.258	65.800, 0.324
331	66.000, 1.806	66.000, 0.291	66.000, 0.258	66.000, 0.325
332	66.200, 1.812	66.200, 0.290	66.200, 0.257	66.200, 0.323
333	66.400, 1.817	66.400, 0.291	66.400, 0.257	66.400, 0.324
334	66.600, 1.821	66.600, 0.292	66.600, 0.256	66.600, 0.324
335	66.800, 1.827	66.800, 0.290	66.800, 0.255	66.800, 0.322
336	67.000, 1.832	67.000, 0.291	67.000, 0.254	67.000, 0.323
337	67.200, 1.837	67.200, 0.291	67.200, 0.256	67.200, 0.322
338	67.400, 1.843	67.400, 0.290	67.400, 0.255	67.400, 0.322
339	67.600, 1.849	67.600, 0.289	67.600, 0.256	67.600, 0.321
340	67.800, 1.852	67.800, 0.290	67.800, 0.257	67.800, 0.321
341	68.000, 1.857	68.000, 0.290	68.000, 0.257	68.000, 0.320
342	68.200, 1.861	68.200, 0.291	68.200, 0.257	68.200, 0.320
343	68.400, 1.865	68.400, 0.291	68.400, 0.256	68.400, 0.319
344	68.600, 1.870	68.600, 0.291	68.600, 0.254	68.600, 0.320
345	68.800, 1.875	68.800, 0.291	68.800, 0.254	68.800, 0.320
346	69.000, 1.880	69.000, 0.291	69.000, 0.254	69.000, 0.320
347	69.200, 1.887	69.200, 0.292	69.200, 0.255	69.200, 0.322
348	69.400, 1.892	69.400, 0.291	69.400, 0.257	69.400, 0.323
349	69.600, 1.896	69.600, 0.290	69.600, 0.257	69.600, 0.323
350	69.800, 1.900	69.800, 0.290	69.800, 0.258	69.800, 0.323
351	70.000, 1.904	70.000, 0.289	70.000, 0.257	70.000, 0.323
352	70.200, 1.908	70.200, 0.289	70.200, 0.256	70.200, 0.323
353	70.400, 1.912	70.400, 0.289	70.400, 0.256	70.400, 0.321
354	70.600, 1.918	70.600, 0.289	70.600, 0.255	70.600, 0.320
355	70.800, 1.922	70.800, 0.291	70.800, 0.254	70.800, 0.320
356	71.000, 1.927	71.000, 0.290	71.000, 0.254	71.000, 0.320
357	71.200, 1.931	71.200, 0.290	71.200, 0.253	71.200, 0.321
358	71.400, 1.938	71.400, 0.290	71.400, 0.253	71.400, 0.323
359	71.600, 1.944	71.600, 0.291	71.600, 0.253	71.600, 0.323
360	71.800, 1.946	71.800, 0.290	71.800, 0.253	71.800, 0.324
361	72.000, 1.953	72.000, 0.290	72.000, 0.252	72.000, 0.323
362	72.200, 1.958	72.200, 0.290	72.200, 0.253	72.200, 0.322
363	72.400, 1.961	72.400, 0.289	72.400, 0.252	72.400, 0.321
364	72.600, 1.963	72.600, 0.291	72.600, 0.254	72.600, 0.321
365	72.800, 1.968	72.800, 0.291	72.800, 0.255	72.800, 0.320
366	73.000, 1.972	73.000, 0.290	73.000, 0.256	73.000, 0.320
367	73.200, 1.975	73.200, 0.289	73.200, 0.254	73.200, 0.320
368	73.400, 1.979	73.400, 0.289	73.400, 0.255	73.400, 0.319
369	73.600, 1.984	73.600, 0.289	73.600, 0.254	73.600, 0.318
370	73.800, 1.987	73.800, 0.289	73.800, 0.252	73.800, 0.318
371	74.000, 1.992	74.000, 0.289	74.000, 0.251	74.000, 0.318
372	74.200, 1.996	74.200, 0.289	74.200, 0.253	74.200, 0.317
373	74.400, 1.999	74.400, 0.290	74.400, 0.251	74.400, 0.317
374	74.600, 2.001	74.600, 0.289	74.600, 0.252	74.600, 0.318
375	74.800, 2.006	74.800, 0.287	74.800, 0.254	74.800, 0.318
376	75.000, 2.008	75.000, 0.288	75.000, 0.255	75.000, 0.317
377	75.200, 2.012	75.200, 0.289	75.200, 0.252	75.200, 0.319
378	75.400, 2.015	75.400, 0.289	75.400, 0.253	75.400, 0.319
379	75.600, 2.021	75.600, 0.290	75.600, 0.251	75.600, 0.318
380	75.800, 2.025	75.800, 0.290	75.800, 0.249	75.800, 0.319
381	76.000, 2.028	76.000, 0.290	76.000, 0.248	76.000, 0.322
382	76.200, 2.034	76.200, 0.289	76.200, 0.250	76.200, 0.321
383	76.400, 2.038	76.400, 0.287	76.400, 0.248	76.400, 0.321
384	76.600, 2.042	76.600, 0.286	76.600, 0.251	76.600, 0.320
385	76.800, 2.045	76.800, 0.287	76.800, 0.250	76.800, 0.319
386	77.000, 2.050	77.000, 0.287	77.000, 0.250	77.000, 0.318
387	77.200, 2.053	77.200, 0.287	77.200, 0.249	77.200, 0.317
388	77.400, 2.057	77.400, 0.287	77.400, 0.252	77.400, 0.317
389	77.600, 2.059	77.600, 0.288	77.600, 0.250	77.600, 0.317
390	77.800, 2.061	77.800, 0.288	77.800, 0.252	77.800, 0.317
391	78.000, 2.064	78.000, 0.288	78.000, 0.251	78.000, 0.317
392	78.200, 2.068	78.200, 0.289	78.200, 0.252	78.200, 0.317
393	78.400, 2.072	78.400, 0.288	78.400, 0.249	78.400, 0.318
394	78.600, 2.075	78.600, 0.289	78.600, 0.250	78.600, 0.318
395	78.800, 2.079	78.800, 0.289	78.800, 0.250	78.800, 0.319
396	79.000, 2.083	79.000, 0.289	79.000, 0.251	79.000, 0.319
397	79.200, 2.085	79.200, 0.289	79.200, 0.250	79.200, 0.318
398	79.400, 2.089	79.400, 0.288	79.400, 0.252	79.400, 0.318
399	79.600, 2.093	79.600, 0.288	79.600, 0.251	79.600, 0.317
400	79.800, 2.098	79.800, 0.287	79.800, 0.251	79.800, 0.318
401	80.000, 2.101	80.000, 0.287	80.000, 0.249	80.000, 0.318
402	80.200, 2.104	80.200, 0.287	80.200, 0.249	80.200, 0.318
403	80.400, 2.106	80.400, 0.290	80.400, 0.248	80.400, 0.317
404	80.600, 2.108	80.600, 0.289	80.600, 0.250	80.600, 0.316
405	80.800, 2.110	80.800, 0.291	80.800, 0.248	80.800, 0.315
406	81.000, 2.115	81.000, 0.290	81.000, 0.250	81.000, 0.314
407	81.200, 2.117	81.200, 0.290	81.200, 0.250	81.200, 0.315
408	81.400, 2.122	81.400, 0.289	81.400, 0.250	81.400, 0.315
409	81.600, 2.125	81.600, 0.290	81.600, 0.248	81.600, 0.316
410	81.800, 2.127	81.800, 0.288	81.800, 0.248	81.800, 0.316
411	82.000, 2.130	82.000, 0.287	82.000, 0.248	82.000, 0.316
412	82.200, 2.134	82.200, 0.287	82.200, 0.248	82.200, 0.318
413	82.400, 2.137	82.400, 0.288	82.400, 0.249	82.400, 0.318
414	82.600, 2.140	82.600, 0.288	82.600, 0.248	82.600, 0.317
415	82.800, 2.143	82.800, 0.289	82.800, 0.249	82.800, 0.318
416	83.000, 2.147	83.000, 0.288	83.000, 0.249	83.000, 0.318
417	83.200, 2.148	83.200, 0.289	83.200, 0.248	83.200, 0.317
418	83.400, 2.150	83.400, 0.288	83.400, 0.247	83.400, 0.317
419	83.600, 2.154	83.600, 0.287	83.600, 0.248	83.600, 0.317
420	83.800, 2.157	83.800, 0.287	83.800, 0.247	83.800, 0.317
421	84.000, 2.160	84.000, 0.288	84.000, 0.247	84.000, 0.318
422	84.200, 2.164	84.200, 0.288	84.200, 0.246	84.200, 0.317
423	84.400, 2.168	84.400, 0.288	84.400, 0.247	84.400, 0.317
424	84.600, 2.168	84.600, 0.289	84.600, 0.247	84.600, 0.316
425	84.800, 2.172	84.800, 0.288	84.800, 0.247	84.800, 0.316
426	85.000, 2.172	85.000, 0.287	85.000, 0.248	85.000, 0.317
427	85.200, 2.176	85.200, 0.287	85.200, 0.247	85.200, 0.317
428	85.400, 2.177	85.400, 0.287	85.400, 0.247	85.400, 0.317
429	85.600, 2.183	85.600, 0.285	85.600, 0.246	85.600, 0.317
430	85.800, 2.184	85.800, 0.286	85.800, 0.247	85.800, 0.318
431	86.000, 2.187	86.000, 0.288	86.000, 0.245	86.000, 0.316
432	86.200, 2.189	86.200, 0.287	86.200, 0.248	86.200, 0.316
433	86.400, 2.191	86.400, 0.287	86.400, 0.247	86.400, 0.316
434	86.600, 2.191	86.600, 0.289	86.600, 0.248	86.600, 0.314
435	86.800, 2.195	86.800, 0.289	86.800, 0.248	86.800, 0.314
436	87.000, 2.197	87.000, 0.289	87.000, 0.248	87.000, 0.314
437	87.200, 2.201	87.200, 0.291	87.200, 0.246	87.200, 0.314
438	87.400, 2.204	87.400, 0.289	87.400, 0.247	87.400, 0.314
439	87.600, 2.208	87.600, 0.289	87.600, 0.246	87.600, 0.316
440	87.800, 2.209	87.800, 0.289	87.800, 0.246	87.800, 0.317
441	88.000, 2.211	88.000, 0.289	88.000, 0.246	88.000, 0.316
442	88.200, 2.212	88.200, 0.287	88.200, 0.246	88.200, 0.315
443	88.400, 2.215	88.400, 0.287	88.400, 0.245	88.400, 0.315
444	88.600, 2.216	88.600, 0.286	88.600, 0.245	88.600, 0.314
445	88.800, 2.219	88.800, 0.287	88.800, 0.243	88.800, 0.314
446	89.000, 2.222	89.000, 0.286	89.000, 0.243	89.000, 0.315
447	89.200, 2.225	89.200, 0.285	89.200, 0.243	89.200, 0.314
448	89.400, 2.225	89.400, 0.285	89.400, 0.243	89.400, 0.315
449	89.600, 2.229	89.600, 0.286	89.600, 0.243	89.600, 0.315
450	89.800, 2.231	89.800, 0.287	89.800, 0.243	89.800, 0.315
451	90.000, 2.234	90.000, 0.287	90.000, 0.246	90.000, 0.315
452	90.200, 2.237	90.200, 0.288	90.200, 0.246	90.200, 0.315
453	90.400, 2.240	90.400, 0.288	90.400, 0.247	90.400, 0.314
454	90.600, 2.241	90.600, 0.287	90.600, 0.247	90.600, 0.314
455	90.800, 2.243	90.800, 0.285	90.800, 0.247	90.800, 0.314
456	91.000, 2.245	91.000, 0.285	91.000, 0.246	91.000, 0.314
457	91.200, 2.247	91.200, 0.285	91.200, 0.245	91.200, 0.313
458	91.400, 2.248	91.400, 0.286	91.400, 0.245	91.400, 0.312
459	91.600, 2.250	91.600, 0.287	91.600, 0.245	91.600, 0.311
460	91.800, 2.253	91.800, 0.287	91.800, 0.243	91.800, 0.311
461	92.000, 2.256	92.000, 0.287	92.000, 0.243	92.000, 0.311
462	92.200, 2.258	92.200, 0.287	92.200, 0.245	92.200, 0.311
463	92.400, 2.261	92.400, 0.287	92.400, 0.244	92.400, 0.311
464	92.600, 2.265	92.600, 0.287	92.600, 0.243	92.600, 0.310
465	92.800, 2.265	92.800, 0.286	92.800, 0.245	92.800, 0.309
466	93.000, 2.267	93.000, 0.287	93.000, 0.244	93.000, 0.310
467	93.200, 2.268	93.200, 0.288	93.200, 0.243	93.200, 0.311
468	93.400, 2.271	93.400, 0.287	93.400, 0.242	93.400, 0.312
469	93.600, 2.273	93.600, 0.286	93.600, 0.243	93.600, 0.315
470	93.800, 2.276	93.800, 0.285	93.800, 0.242	93.800, 0.314
471	94.000, 2.276	94.000, 0.284	94.000, 0.242	94.000, 0.313
472	94.200, 2.278	94.200, 0.284	94.200, 0.242	94.200, 0.313
473	94.400, 2.280	94.400, 0.285	94.400, 0.243	94.400, 0.312
474	94.600, 2.282	94.600, 0.287	94.600, 0.242	94.600, 0.312
475	94.800, 2.284	94.800, 0.286	94.800, 0.243	94.800, 0.312
476	95.000, 2.288	95.000, 0.286	95.000, 0.243	95.000, 0.311
477	95.200, 2.289	95.200, 0.283	95.200, 0.243	95.200, 0.310
478	95.400, 2.291	95.400, 0.285	95.400, 0.243	95.400, 0.310
479	95.600, 2.292	95.600, 0.282	95.600, 0.244	95.600, 0.310
480	95.800, 2.295	95.800, 0.285	95.800, 0.244	95.800, 0.310
481	96.000, 2.295	96.000, 0.285	96.000, 0.244	96.000, 0.309
482	96.200, 2.297	96.200, 0.287	96.200, 0.244	96.200, 0.309
483	96.400, 2.299	96.400, 0.286	96.400, 0.243	96.400, 0.308
484	96.600, 2.302	96.600, 0.287	96.600, 0.242	96.600, 0.309
485	96.800, 2.302	96.800, 0.286	96.800, 0.242	96.800, 0.308
486	97.000, 2.304	97.000, 0.286	97.000, 0.243	97.000, 0.309
487	97.200, 2.305	97.200, 0.285	97.200, 0.243	97.200, 0.309
488	97.400, 2.306	97.400, 0.285	97.400, 0.244	97.400, 0.310
489	97.600, 2.306	97.600, 0.286	97.600, 0.243	97.600, 0.309
490	97.800, 2.308	97.800, 0.286	97.800, 0.244	97.800, 0.310
491	98.000, 2.310	98.000, 0.287	98.000, 0.242	98.000, 0.311
492	98.200, 2.312	98.200, 0.287	98.200, 0.243	98.200, 0.312
493	98.400, 2.313	98.400, 0.287	98.400, 0.241	98.400, 0.311
494	98.600, 2.317	98.600, 0.287	98.600, 0.243	98.600, 0.312
495	98.800, 2.318	98.800, 0.286	98.800, 0.243	98.800, 0.312
496	99.000, 2.320	99.000, 0.285	99.000, 0.243	99.000, 0.313
497	99.200, 2.321	99.200, 0.284	99.200, 0.244	99.200, 0.311
498	99.400, 2.323	99.400, 0.285	99.400, 0.244	99.400, 0.311
499	99.600, 2.323	99.600, 0.284	99.600, 0.242	99.600, 0.310
500	99.800, 2.327	99.800, 0.285	99.800, 0.242	99.800, 0.309
501	100.000, 2.329	100.000, 0.285	100.000, 0.243	100.000, 0.308
502	100.200, 2.330	100.200, 0.286	100.200, 0.243	100.200, 0.308
503	100.400, 2.332	100.400, 0.286	100.400, 0.243	100.400, 0.310
504	100.600, 2.335	100.600, 0.285	100.600, 0.243	100.600, 0.310
505	100.800, 2.335	100.800, 0.285	100.800, 0.243	100.800, 0.311
506	101.000, 2.337	101.000, 0.284	101.000, 0.242	101.000, 0.312
507	101.200, 2.339	101.200, 0.285	101.200, 0.241	101.200, 0.312
508	101.400, 2.338	101.400, 0.283	101.400, 0.241	101.400, 0.311
509	101.600, 2.338	101.600, 0.285	101.600, 0.242	101.600, 0.310
510	101.800, 2.339	101.800, 0.283	101.800, 0.241	101.800, 0.310
511	102.000, 2.340	102.000, 0.283	102.000, 0.241	102.000, 0.309
512	102.200, 2.341	102.200, 0.283	102.200, 0.240	102.200, 0.308
513	102.400, 2.345	102.400, 0.284	102.400, 0.241	102.400, 0.308
514	102.600, 2.347	102.600, 0.283	102.600, 0.241	102.600, 0.309
515	102.800, 2.348	102.800, 0.285	102.800, 0.240	102.800, 0.310
516	103.000, 2.349	103.000, 0.285	103.000, 0.241	103.000, 0.310
517	103.200, 2.351	103.200, 0.286	103.200, 0.242	103.200, 0.310
518	103.400, 2.353	103.400, 0.284	103.400, 0.240	103.400, 0.309
519	103.600, 2.355	103.600, 0.285	103.600, 0.240	103.600, 0.310
520	103.800, 2.358	103.800, 0.285	103.800, 0.239	103.800, 0.308
521	104.000, 2.357	104.000, 0.286	104.000, 0.239	104.000, 0.310
522	104.200, 2.358	104.200, 0.286	104.200, 0.238	104.200, 0.309
523	104.400, 2.360	104.400, 0.286	104.400, 0.239	104.400, 0.310
524	104.600, 2.358	104.600, 0.287	104.600, 0.238	104.600, 0.308
525	104.800, 2.358	104.800, 0.288	104.800, 0.239	104.800, 0.309
526	105.000, 2.360	105.000, 0.287	105.000, 0.237	105.000, 0.309
527	105.200, 2.360	105.200, 0.286	105.200, 0.238	105.200, 0.310
528	105.400, 2.359	105.400, 0.285	105.400, 0.238	105.400, 0.309
529	105.600, 2.361	105.600, 0.284	105.600, 0.239	105.600, 0.310
530	105.800, 2.363	105.800, 0.284	105.800, 0.240	105.800, 0.309
531	106.000, 2.362	106.000, 0.283	106.000, 0.240	106.000, 0.309
532	106.200, 2.367	106.200, 0.284	106.200, 0.239	106.200, 0.308
533	106.400, 2.369	106.400, 0.285	106.400, 0.239	106.400, 0.308
534	106.600, 2.373	106.600, 0.285	106.600, 0.240	106.600, 0.308
535	106.800, 2.373	106.800, 0.284	106.800, 0.240	106.800, 0.310
536	107.000, 2.376	107.000, 0.286	107.000, 0.241	107.000, 0.309
537	107.200, 2.374	107.200, 0.284	107.200, 0.241	107.200, 0.308
538	107.400, 2.376	107.400, 0.285	107.400, 0.241	107.400, 0.307
539	107.600, 2.375	107.600, 0.284	107.600, 0.241	107.600, 0.306
540	107.800, 2.379	107.800, 0.283	107.800, 0.240	107.800, 0.306
541	108.000, 2.380	108.000, 0.283	108.000, 0.241	108.000, 0.305
542	108.200, 2.380	108.200, 0.283	108.200, 0.240	108.200, 0.308
543	108.400, 2.382	108.400, 0.285	108.400, 0.240	108.400, 0.308
544	108.600, 2.384	108.600, 0.283	108.600, 0.239	108.600, 0.308
545	108.800, 2.384	108.800, 0.286	108.800, 0.238	108.800, 0.306
546	109.000, 2.385	109.000, 0.285	109.000, 0.236	109.000, 0.307
547	109.200, 2.386	109.200, 0.285	109.200, 0.238	109.200, 0.306
548	109.400, 2.385	109.400, 0.284	109.400, 0.238	109.400, 0.306
549	109.600, 2.386	109.600, 0.284	109.600, 0.239	109.600, 0.307
550	109.800, 2.386	109.800, 0.285	109.800, 0.239	109.800, 0.309
551	110.000, 2.388	110.000, 0.285	110.000, 0.239	110.000, 0.308
552	110.200, 2.389	110.200, 0.285	110.200, 0.237	110.200, 0.308
553	110.400, 2.391	110.400, 0.284	110.400, 0.238	110.400, 0.308
554	110.600, 2.391	110.600, 0.286	110.600, 0.237	110.600, 0.308
555	110.800, 2.392	110.800, 0.285	110.800, 0.237	110.800, 0.307
556	111.000, 2.392	111.000, 0.284	111.000, 0.236	111.000, 0.309
557	111.200, 2.394	111.200, 0.285	111.200, 0.236	111.200, 0.308
558	111.400, 2.396	111.400, 0.285	111.400, 0.235	111.400, 0.309
559	111.600, 2.397	111.600, 0.284	111.600, 0.233	111.600, 0.309
560	111.800, 2.398	111.800, 0.284	111.800, 0.235	111.800, 0.310
561	112.000, 2.399	112.000, 0.284	112.000, 0.236	112.000, 0.310
562	112.200, 2.399	112.200, 0.285	112.200, 0.239	112.200, 0.308
563	112.400, 2.401	112.400, 0.286	112.400, 0.237	112.400, 0.306
564	112.600, 2.402	112.600, 0.286	112.600, 0.240	112.600, 0.307
565	112.800, 2.403	112.800, 0.286	112.800, 0.238	112.800, 0.304
566	113.000, 2.404	113.000, 0.287	113.000, 0.239	113.000, 0.304
567	113.200, 2.405	113.200, 0.288	113.200, 0.238	113.200, 0.305
568	113.400, 2.403	113.400, 0.286	113.400, 0.239	113.400, 0.306
569	113.600, 2.403	113.600, 0.285	113.600, 0.236	113.600, 0.305
570	113.800, 2.401	113.800, 0.285	113.800, 0.237	113.800, 0.306
571	114.000, 2.403	114.000, 0.284	114.000, 0.236	114.000, 0.306
572	114.200, 2.404	114.200, 0.282	114.200, 0.235	114.200, 0.306
573	114.400, 2.404	114.400, 0.283	114.400, 0.236	114.400, 0.306
574	114.600, 2.406	114.600, 0.283	114.600, 0.238	114.600, 0.307
575	114.800, 2.408	114.800, 0.284	114.800, 0.235	114.800, 0.305
576	115.000, 2.408	115.000, 0.284	115.000, 0.235	115.000, 0.304
577	115.200, 2.409	115.200, 0.285	115.200, 0.236	115.200, 0.305
578	115.400, 2.411	115.400, 0.285	115.400, 0.234	115.400, 0.306
579	115.600, 2.413	115.600, 0.285	115.600, 0.234	115.600, 0.305
580	115.800, 2.415	115.800, 0.283	115.800, 0.236	115.800, 0.306
581	116.000, 2.417	116.000, 0.282	116.000, 0.235	116.000, 0.307
582	116.200, 2.418	116.200, 0.281	116.200, 0.235	116.200, 0.307
583	116.400, 2.417	116.400, 0.282	116.400, 0.236	116.400, 0.306
584	116.600, 2.416	116.600, 0.281	116.600, 0.236	116.600, 0.306
585	116.800, 2.416	116.800, 0.283	116.800, 0.237	116.800, 0.307
586	117.000, 2.416	117.000, 0.284	117.000, 0.237	117.000, 0.306
587	117.200, 2.417	117.200, 0.284	117.200, 0.237	117.200, 0.306
588	117.400, 2.420	117.400, 0.283	117.400, 0.237	117.400, 0.307
589	117.600, 2.420	117.600, 0.283	117.600, 0.237	117.600, 0.306
590	117.800, 2.420	117.800, 0.283	117.800, 0.236	117.800, 0.306
591	118.000, 2.421	118.000, 0.283	118.000, 0.234	118.000, 0.305
592	118.200, 2.422	118.200, 0.282	118.200, 0.233	118.200, 0.303
593	118.400, 2.422	118.400, 0.283	118.400, 0.233	118.400, 0.303
594	118.600, 2.423	118.600, 0.283	118.600, 0.233	118.600, 0.303
595	118.800, 2.423	118.800, 0.283	118.800, 0.232	118.800, 0.302
596	119.000, 2.425	119.000, 0.283	119.000, 0.234	119.000, 0.301
597	119.200, 2.426	119.200, 0.283	119.200, 0.235	119.200, 0.302
598	119.400, 2.426	119.400, 0.282	119.400, 0.234	119.400, 0.301
599	119.600, 2.427	119.600, 0.282	119.600, 0.235	119.600, 0.304
600	119.800, 2.429	119.800, 0.281	119.800, 0.237	119.800, 0.304
601	120.000, 2.428	120.000, 0.280	120.000, 0.236	120.000, 0.305
602	120.200, 2.428	120.200, 0.280	120.200, 0.236	120.200, 0.305
603	120.400, 2.428	120.400, 0.281	120.400, 0.235	120.400, 0.304
604	120.600, 2.430	120.600, 0.282	120.600, 0.234	120.600, 0.302
605	120.800, 2.432	120.800, 0.283	120.800, 0.232	120.800, 0.304
606	121.000, 2.433	121.000, 0.283	121.000, 0.232	121.000, 0.304
607	121.200, 2.434	121.200, 0.283	121.200, 0.232	121.200, 0.305
608	121.400, 2.433	121.400, 0.283	121.400, 0.233	121.400, 0.307
609	121.600, 2.433	121.600, 0.283	121.600, 0.234	121.600, 0.307
610	121.800, 2.434	121.800, 0.282	121.800, 0.235	121.800, 0.306
611	122.000, 2.435	122.000, 0.282	122.000, 0.235	122.000, 0.306
612	122.200, 2.438	122.200, 0.284	122.200, 0.235	122.200, 0.305
613	122.400, 2.439	122.400, 0.282	122.400, 0.234	122.400, 0.304
614	122.600, 2.439	122.600, 0.280	122.600, 0.234	122.600, 0.303
615	122.800, 2.439	122.800, 0.281	122.800, 0.233	122.800, 0.304
616	123.000, 2.438	123.000, 0.280	123.000, 0.233	123.000, 0.304
617	123.200, 2.436	123.200, 0.278	123.200, 0.234	123.200, 0.303
618	123.400, 2.438	123.400, 0.280	123.400, 0.234	123.400, 0.304
619	123.600, 2.439	123.600, 0.282	123.600, 0.233	123.600, 0.305
620	123.800, 2.438	123.800, 0.282	123.800, 0.234	123.800, 0.305
621	124.000, 2.439	124.000, 0.282	124.000, 0.235	124.000, 0.305
622	124.200, 2.441	124.200, 0.282	124.200, 0.235	124.200, 0.306
623	124.400, 2.439	124.400, 0.283	124.400, 0.234	124.400, 0.304
624	124.600, 2.441	124.600, 0.281	124.600, 0.235	124.600, 0.305
625	124.800, 2.443	124.800, 0.281	124.800, 0.233	124.800, 0.305
626	125.000, 2.444	125.000, 0.280	125.000, 0.232	125.000, 0.305
627	125.200, 2.445	125.200, 0.281	125.200, 0.232	125.200, 0.305
628	125.400, 2.446	125.400, 0.280	125.400, 0.234	125.400, 0.304
629	125.600, 2.446	125.600, 0.280	125.600, 0.232	125.600, 0.303
630	125.800, 2.446	125.800, 0.280	125.800, 0.235	125.800, 0.303
631	126.000, 2.447	126.000, 0.281	126.000, 0.235	126.000, 0.302
632	126.200, 2.445	126.200, 0.283	126.200, 0.232	126.200, 0.301
633	126.400, 2.446	126.400, 0.282	126.400, 0.233	126.400, 0.302
634	126.600, 2.448	126.600, 0.283	126.600, 0.234	126.600, 0.302
635	126.800, 2.447	126.800, 0.283	126.800, 0.232	126.800, 0.302
636	127.000, 2.448	127.000, 0.282	127.000, 0.232	127.000, 0.303
637	127.200, 2.450	127.200, 0.282	127.200, 0.232	127.200, 0.304
638	127.400, 2.450	127.400, 0.282	127.400, 0.232	127.400, 0.304
639	127.600, 2.450	127.600, 0.281	127.600, 0.232	127.600, 0.305
640	127.800, 2.452	127.800, 0.280	127.800, 0.233	127.800, 0.305
641	128.000, 2.453	128.000, 0.281	128.000, 0.232	128.000, 0.304
642	128.200, 2.452	128.200, 0.281	128.200, 0.234	128.200, 0.304
643	128.400, 2.453	128.400, 0.282	128.400, 0.234	128.400, 0.304
644	128.600, 2.452	128.600, 0.284	128.600, 0.234	128.600, 0.303
645	128.800, 2.451	128.800, 0.283	128.800, 0.235	128.800, 0.303
646	129.000, 2.451	129.000, 0.282	129.000, 0.236	129.000, 0.304
647	129.200, 2.450	129.200, 0.284	129.200, 0.235	129.200, 0.304
648	129.400, 2.451	129.400, 0.282	129.400, 0.234	129.400, 0.304
649	129.600, 2.451	129.600, 0.281	129.600, 0.235	129.600, 0.303
650	129.800, 2.451	129.800, 0.281	129.800, 0.233	129.800, 0.303
651	130.000, 2.451	130.000, 0.280	130.000, 0.232	130.000, 0.302
652	130.200, 2.454	130.200, 0.278	130.200, 0.232	130.200, 0.302
653	130.400, 2.453	130.400, 0.280	130.400, 0.234	130.400, 0.301
654	130.600, 2.454	130.600, 0.282	130.600, 0.233	130.600, 0.301
655	130.800, 2.454	130.800, 0.281	130.800, 0.235	130.800, 0.301
656	131.000, 2.454	131.000, 0.282	131.000, 0.236	131.000, 0.301
657	131.200, 2.454	131.200, 0.282	131.200, 0.236	131.200, 0.301
658	131.400, 2.454	131.400, 0.282	131.400, 0.235	131.400, 0.301
659	131.600, 2.456	131.600, 0.283	131.600, 0.236	131.600, 0.302
660	131.800, 2.456	131.800, 0.283	131.800, 0.234	131.800, 0.302
661	132.000, 2.455	132.000, 0.283	132.000, 0.235	132.000, 0.302
662	132.200, 2.456	132.200, 0.283	132.200, 0.234	132.200, 0.301
663	132.400, 2.457	132.400, 0.282	132.400, 0.234	132.400, 0.301
664	132.600, 2.458	132.600, 0.280	132.600, 0.233	132.600, 0.301
665	132.800, 2.458	132.800, 0.280	132.800, 0.232	132.800, 0.300
666	133.000, 2.460	133.000, 0.279	133.000, 0.230	133.000, 0.299
667	133.200, 2.460	133.200, 0.278	133.200, 0.231	133.200, 0.299
668	133.400, 2.459	133.400, 0.277	133.400, 0.231	133.400, 0.299
669	133.600, 2.457	133.600, 0.278	133.600, 0.230	133.600, 0.299
670	133.800, 2.457	133.800, 0.280	133.800, 0.231	133.800, 0.299
671	134.000, 2.458	134.000, 0.280	134.000, 0.232	134.000, 0.301
672	134.200, 2.460	134.200, 0.282	134.200, 0.231	134.200, 0.300
673	134.400, 2.461	134.400, 0.281	134.400, 0.231	134.400, 0.302
674	134.600, 2.463	134.600, 0.280	134.600, 0.231	134.600, 0.302
675	134.800, 2.463	134.800, 0.282	134.800, 0.231	134.800, 0.302
676	135.000, 2.463	135.000, 0.282	135.000, 0.231	135.000, 0.300
677	135.200, 2.463	135.200, 0.280	135.200, 0.231	135.200, 0.300
678	135.400, 2.464	135.400, 0.280	135.400, 0.232	135.400, 0.299
679	135.600, 2.464	135.600, 0.281	135.600, 0.232	135.600, 0.299
680	135.800, 2.465	135.800, 0.279	135.800, 0.233	135.800, 0.300
681	136.000, 2.465	136.000, 0.279	136.000, 0.233	136.000, 0.302
682	136.200, 2.466	136.200, 0.279	136.200, 0.233	136.200, 0.303
683	136.400, 2.466	136.400, 0.279	136.400, 0.233	136.400, 0.303
684	136.600, 2.466	136.600, 0.278	136.600, 0.233	136.600, 0.303
685	136.800, 2.465	136.800, 0.279	136.800, 0.231	136.800, 0.303
686	137.000, 2.465	137.000, 0.278	137.000, 0.229	137.000, 0.304
687	137.200, 2.464	137.200, 0.279	137.200, 0.229	137.200, 0.305
688	137.400, 2.464	137.400, 0.280	137.400, 0.229	137.400, 0.305
689	137.600, 2.465	137.600, 0.280	137.600, 0.230	137.600, 0.305
690	137.800, 2.464	137.800, 0.280	137.800, 0.230	137.800, 0.306
691	138.000, 2.462	138.000, 0.280	138.000, 0.232	138.000, 0.305
692	138.200, 2.464	138.200, 0.280	138.200, 0.232	138.200, 0.304
693	138.400, 2.465	138.400, 0.279	138.400, 0.232	138.400, 0.305
694	138.600, 2.464	138.600, 0.278	138.600, 0.231	138.600, 0.304
695	138.800, 2.466	138.800, 0.277	138.800, 0.231	138.800, 0.304
696	139.000, 2.467	139.000, 0.279	139.000, 0.230	139.000, 0.303
697	139.200, 2.468	139.200, 0.279	139.200, 0.230	139.200, 0.302
698	139.400, 2.468	139.400, 0.279	139.400, 0.229	139.400, 0.300
699	139.600, 2.469	139.600, 0.279	139.600, 0.231	139.600, 0.300
700	139.800, 2.468	139.800, 0.279	139.800, 0.230	139.800, 0.301
701	140.000, 2.469	140.000, 0.279	140.000, 0.230	140.000, 0.301
702	140.200, 2.470	140.200, 0.279	140.200, 0.229	140.200, 0.301
703	140.400, 2.472	140.400, 0.279	140.400, 0.229	140.400, 0.303
704	140.600, 2.473	140.600, 0.281	140.600, 0.228	140.600, 0.303
705	140.800, 2.475	140.800, 0.280	140.800, 0.229	140.800, 0.303
706	141.000, 2.476	141.000, 0.280	141.000, 0.230	141.000, 0.303
707	141.200, 2.473	141.200, 0.280	141.200, 0.231	141.200, 0.304
708	141.400, 2.471	141.400, 0.279	141.400, 0.231	141.400, 0.302
709	141.600, 2.470	141.600, 0.279	141.600, 0.230	141.600, 0.301
710	141.800, 2.470	141.800, 0.279	141.800, 0.230	141.800, 0.301
711	142.000, 2.470	142.000, 0.280	142.000, 0.231	142.000, 0.300
712	142.200, 2.472	142.200, 0.277	142.200, 0.232	142.200, 0.299
713	142.400, 2.472	142.400, 0.279	142.400, 0.231	142.400, 0.299
714	142.600, 2.472	142.600, 0.278	142.600, 0.233	142.600, 0.299
715	142.800, 2.471	142.800, 0.278	142.800, 0.232	142.800, 0.298
716	143.000, 2.471	143.000, 0.276	143.000, 0.232	143.000, 0.299
717	143.200, 2.470	143.200, 0.278	143.200, 0.231	143.200, 0.299
718	143.400, 2.471	143.400, 0.277	143.400, 0.232	143.400, 0.299
719	143.600, 2.471	143.600, 0.277	143.600, 0.229	143.600, 0.300
720	143.800, 2.470	143.800, 0.276	143.800, 0.230	143.800, 0.300
721	144.000, 2.472	144.000, 0.276	144.000, 0.231	144.000, 0.301
722	144.200, 2.473	144.200, 0.276	144.200, 0.232	144.200, 0.300
723	144.400, 2.472	144.400, 0.276	144.400, 0.230	144.400, 0.298
724	144.600, 2.472	144.600, 0.274	144.600, 0.232	144.600, 0.298
725	144.800, 2.475	144.800, 0.277	144.800, 0.231	144.800, 0.298
726	145.000, 2.473	145.000, 0.279	145.000, 0.231	145.000, 0.298
727	145.200, 2.474	145.200, 0.277	145.200, 0.230	145.200, 0.298
728	145.400, 2.473	145.400, 0.278	145.400, 0.231	145.400, 0.300
729	145.600, 2.473	145.600, 0.280	145.600, 0.231	145.600, 0.299
730	145.800, 2.473	145.800, 0.280	145.800, 0.231	145.800, 0.300
731	146.000, 2.472	146.000, 0.278	146.000, 0.232	146.000, 0.299
732	146.200, 2.473	146.200, 0.279	146.200, 0.231	146.200, 0.300
733	146.400, 2.475	146.400, 0.278	146.400, 0.231	146.400, 0.299
734	146.600, 2.475	146.600, 0.278	146.600, 0.230	146.600, 0.300
735	146.800, 2.475	146.800, 0.278	146.800, 0.231	146.800, 0.300
736	147.000, 2.477	147.000, 0.278	147.000, 0.230	147.000, 0.300
737	147.200, 2.476	147.200, 0.279	147.200, 0.230	147.200, 0.299
738	147.400, 2.476	147.400, 0.280	147.400, 0.230	147.400, 0.299
739	147.600, 2.475	147.600, 0.282	147.600, 0.231	147.600, 0.300
740	147.800, 2.474	147.800, 0.281	147.800, 0.229	147.800, 0.299
741	148.000, 2.472	148.000, 0.281	148.000, 0.230	148.000, 0.299
742	148.200, 2.473	148.200, 0.281	148.200, 0.230	148.200, 0.299
743	148.400, 2.475	148.400, 0.281	148.400, 0.230	148.400, 0.300
744	148.600, 2.476	148.600, 0.280	148.600, 0.230	148.600, 0.300
745	148.800, 2.477	148.800, 0.279	148.800, 0.229	148.800, 0.300
746	149.000, 2.478	149.000, 0.278	149.000, 0.231	149.000, 0.301
747	149.200, 2.478	149.200, 0.278	149.200, 0.230	149.200, 0.302
748	149.400, 2.476	149.400, 0.276	149.400, 0.230	149.400, 0.301
749	149.600, 2.477	149.600, 0.274	149.600, 0.230	149.600, 0.300
750	149.800, 2.476	149.800, 0.275	149.800, 0.229	149.800, 0.300
751	150.000, 2.280	150.000, 0.146	150.000, 0.086	150.000, 0.176
752	150.200, 2.272	150.200, 0.140	150.200, 0.074	150.200, 0.161
753	150.400, 2.263	150.400, 0.130	150.400, 0.074	150.400, 0.159
754	150.600, 2.252	150.600, 0.129	150.600, 0.070	150.600, 0.155
755	150.800, 2.240	150.800, 0.130	150.800, 0.068	150.800, 0.152
756	151.000, 2.229	151.000, 0.125	151.000, 0.064	151.000, 0.144
757	151.200, 2.214	151.200, 0.123	151.200, 0.063	151.200, 0.141
758	151.400, 2.199	151.400, 0.122	151.400, 0.061	151.400, 0.137
759	151.600, 2.181	151.600, 0.122	151.600, 0.059	151.600, 0.134
760	151.800, 2.162	151.800, 0.119	151.800, 0.058	151.800, 0.130
761	152.000, 2.142	152.000, 0.117	152.000, 0.056	152.000, 0.126
762	152.200, 2.120	152.200, 0.115	152.200, 0.055	152.200, 0.125
763	152.400, 2.100	152.400, 0.115	152.400, 0.053	152.400, 0.123
764	152.600, 2.080	152.600, 0.113	152.600, 0.053	152.600, 0.121
765	152.800, 2.059	152.800, 0.114	152.800, 0.053	152.800, 0.120
766	153.000, 2.038	153.000, 0.113	153.000, 0.053	153.000, 0.121
767	153.200, 2.015	153.200, 0.113	153.200, 0.052	153.200, 0.119
768	153.400, 1.994	153.400, 0.112	153.400, 0.052	153.400, 0.117
769	153.600, 1.972	153.600, 0.111	153.600, 0.050	153.600, 0.117
770	153.800, 1.952	153.800, 0.110	153.800, 0.050	153.800, 0.115
771	154.000, 1.930	154.000, 0.110	154.000, 0.050	154.000, 0.115
772	154.200, 1.908	154.200, 0.110	154.200, 0.049	154.200, 0.115
773	154.400, 1.887	154.400, 0.111	154.400, 0.048	154.400, 0.115
774	154.600, 1.867	154.600, 0.110	154.600, 0.049	154.600, 0.112
775	154.800, 1.844	154.800, 0.111	154.800, 0.048	154.800, 0.112
776	155.000, 1.826	155.000, 0.111	155.000, 0.047	155.000, 0.110
777	155.200, 1.803	155.200, 0.111	155.200, 0.048	155.200, 0.110
778	155.400, 1.782	155.400, 0.110	155.400, 0.048	155.400, 0.110
779	155.600, 1.763	155.600, 0.111	155.600, 0.047	155.600, 0.111
780	155.800, 1.743	155.800, 0.109	155.800, 0.048	155.800, 0.111
781	156.000, 1.724	156.000, 0.109	156.000, 0.049	156.000, 0.110
782	156.200, 1.702	156.200, 0.109	156.200, 0.049	156.200, 0.110
783	156.400, 1.682	156.400, 0.109	156.400, 0.047	156.400, 0.109
784	156.600, 1.659	156.600, 0.110	156.600, 0.047	156.600, 0.108
785	156.800, 1.640	156.800, 0.112	156.800, 0.047	156.800, 0.108
786	157.000, 1.620	157.000, 0.112	157.000, 0.047	157.000, 0.108
787	157.200, 1.601	157.200, 0.111	157.200, 0.046	157.200, 0.109
788	157.400, 1.582	157.400, 0.110	157.400, 0.047	157.400, 0.108
789	157.600, 1.565	157.600, 0.110	157.600, 0.047	157.600, 0.108
790	157.800, 1.547	157.800, 0.109	157.800, 0.047	157.800, 0.108
791	158.000, 1.528	158.000, 0.109	158.000, 0.048	158.000, 0.108
792	158.200, 1.510	158.200, 0.110	158.200, 0.048	158.200, 0.107
793	158.400, 1.492	158.400, 0.111	158.400, 0.048	158.400, 0.108
794	158.600, 1.475	158.600, 0.110	158.600, 0.049	158.600, 0.108
795	158.800, 1.457	158.800, 0.109	158.800, 0.048	158.800, 0.106
796	159.000, 1.441	159.000, 0.111	159.000, 0.047	159.000, 0.106
797	159.200, 1.422	159.200, 0.110	159.200, 0.046	159.200, 0.106
798	159.400, 1.406	159.400, 0.110	159.400, 0.046	159.400, 0.106
799	159.600, 1.390	159.600, 0.111	159.600, 0.046	159.600, 0.106
800	159.800, 1.374	159.800, 0.112	159.800, 0.046	159.800, 0.107
801	160.000, 1.359	160.000, 0.111	160.000, 0.047	160.000, 0.106
802	160.200, 1.343	160.200, 0.110	160.200, 0.047	160.200, 0.106
803	160.400, 1.328	160.400, 0.112	160.400, 0.048	160.400, 0.106
804	160.600, 1.314	160.600, 0.111	160.600, 0.048	160.600, 0.105
805	160.800, 1.300	160.800, 0.111	160.800, 0.048	160.800, 0.104
806	161.000, 1.285	161.000, 0.111	161.000, 0.048	161.000, 0.103
807	161.200, 1.270	161.200, 0.111	161.200, 0.048	161.200, 0.104
808	161.400, 1.255	161.400, 0.111	161.400, 0.048	161.400, 0.104
809	161.600, 1.241	161.600, 0.110	161.600, 0.048	161.600, 0.105
810	161.800, 1.228	161.800, 0.111	161.800, 0.048	161.800, 0.106
811	162.000, 1.216	162.000, 0.111	162.000, 0.047	162.000, 0.106
812	162.200, 1.202	162.200, 0.112	162.200, 0.048	162.200, 0.104
813	162.400, 1.191	162.400, 0.112	162.400, 0.048	162.400, 0.104
814	162.600, 1.179	162.600, 0.113	162.600, 0.049	162.600, 0.104
815	162.800, 1.168	162.800, 0.112	162.800, 0.049	162.800, 0.104
816	163.000, 1.156	163.000, 0.113	163.000, 0.050	163.000, 0.105
817	163.200, 1.143	163.200, 0.113	163.200, 0.050	163.200, 0.105
818	163.400, 1.131	163.400, 0.113	163.400, 0.050	163.400, 0.105
819	163.600, 1.120	163.600, 0.113	163.600, 0.049	163.600, 0.105
820	163.800, 1.109	163.800, 0.115	163.800, 0.049	163.800, 0.105
821	164.000, 1.098	164.000, 0.114	164.000, 0.048	164.000, 0.105
822	164.200, 1.087	164.200, 0.113	164.200, 0.048	164.200, 0.105
823	164.400, 1.077	164.400, 0.113	164.400, 0.048	164.400, 0.106
824	164.600, 1.067	164.600, 0.112	164.600, 0.048	164.600, 0.105
825	164.800, 1.057	164.800, 0.110	164.800, 0.048	164.800, 0.106
826	165.000, 1.048	165.000, 0.111	165.000, 0.050	165.000, 0.105
827	165.200, 1.037	165.200, 0.112	165.200, 0.049	165.200, 0.106
828	165.400, 1.028	165.400, 0.113	165.400, 0.049	165.400, 0.105
829	165.600, 1.019	165.600, 0.114	165.600, 0.049	165.600, 0.106
830	165.800, 1.011	165.800, 0.115	165.800, 0.048	165.800, 0.106
831	166.000, 1.001	166.000, 0.115	166.000, 0.047	166.000, 0.105
832	166.200, 0.993	166.200, 0.114	166.200, 0.048	166.200, 0.105
833	166.400, 0.984	166.400, 0.113	166.400, 0.049	166.400, 0.105
834	166.600, 0.975	166.600, 0.113	166.600, 0.049	166.600, 0.104
835	166.800, 0.967	166.800, 0.114	166.800, 0.050	166.800, 0.104
836	167.000, 0.960	167.000, 0.114	167.000, 0.050	167.000, 0.104
837	167.200, 0.951	167.200, 0.115	167.200, 0.049	167.200, 0.103
838	167.400, 0.943	167.400, 0.115	167.400, 0.049	167.400, 0.103
839	167.600, 0.937	167.600, 0.113	167.600, 0.048	167.600, 0.103
840	167.800, 0.929	167.800, 0.113	167.800, 0.047	167.800, 0.103
841	168.000, 0.923	168.000, 0.111	168.000, 0.048	168.000, 0.104
842	168.200, 0.916	168.200, 0.111	168.200, 0.048	168.200, 0.106
843	168.400, 0.908	168.400, 0.112	168.400, 0.047	168.400, 0.105
844	168.600, 0.901	168.600, 0.114	168.600, 0.048	168.600, 0.105
845	168.800, 0.896	168.800, 0.114	168.800, 0.048	168.800, 0.104
846	169.000, 0.890	169.000, 0.115	169.000, 0.046	169.000, 0.104
847	169.200, 0.883	169.200, 0.115	169.200, 0.048	169.200, 0.103
848	169.400, 0.876	169.400, 0.115	169.400, 0.049	169.400, 0.104
849	169.600, 0.870	169.600, 0.114	169.600, 0.048	169.600, 0.105
850	169.800, 0.862	169.800, 0.114	169.800, 0.048	169.800, 0.105
851	170.000, 0.856	170.000, 0.114	170.000, 0.050	170.000, 0.104
852	170.200, 0.850	170.200, 0.113	170.200, 0.049	170.200, 0.104
853	170.400, 0.845	170.400, 0.112	170.400, 0.048	170.400, 0.104
854	170.600, 0.840	170.600, 0.112	170.600, 0.049	170.600, 0.104
855	170.800, 0.836	170.800, 0.113	170.800, 0.049	170.800, 0.104
856	171.000, 0.832	171.000, 0.114	171.000, 0.050	171.000, 0.103
857	171.200, 0.828	171.200, 0.117	171.200, 0.050	171.200, 0.103
858	171.400, 0.823	171.400, 0.116	171.400, 0.050	171.400, 0.103
859	171.600, 0.818	171.600, 0.116	171.600, 0.050	171.600, 0.102
860	171.800, 0.811	171.800, 0.116	171.800, 0.048	171.800, 0.103
861	172.000, 0.807	172.000, 0.115	172.000, 0.049	172.000, 0.103
862	172.200, 0.801	172.200, 0.113	172.200, 0.048	172.200, 0.104
863	172.400, 0.797	172.400, 0.114	172.400, 0.047	172.400, 0.103
864	172.600, 0.792	172.600, 0.114	172.600, 0.048	172.600, 0.103
865	172.800, 0.788	172.800, 0.114	172.800, 0.048	172.800, 0.102
866	173.000, 0.784	173.000, 0.113	173.000, 0.047	173.000, 0.103
867	173.200, 0.779	173.200, 0.114	173.200, 0.047	173.200, 0.103
868	173.400, 0.776	173.400, 0.114	173.400, 0.047	173.400, 0.103
869	173.600, 0.771	173.600, 0.113	173.600, 0.048	173.600, 0.103
870	173.800, 0.769	173.800, 0.114	173.800, 0.048	173.800, 0.104
871	174.000, 0.762	174.000, 0.114	174.000, 0.048	174.000, 0.102
872	174.200, 0.759	174.200, 0.114	174.200, 0.050	174.200, 0.102
873	174.400, 0.755	174.400, 0.114	174.400, 0.049	174.400, 0.102
874	174.600, 0.751	174.600, 0.115	174.600, 0.050	174.600, 0.102
875	174.800, 0.746	174.800, 0.115	174.800, 0.049	174.800, 0.102
876	175.000, 0.743	175.000, 0.114	175.000, 0.049	175.000, 0.103
877	175.200, 0.741	175.200, 0.115	175.200, 0.048	175.200, 0.103
878	175.400, 0.736	175.400, 0.114	175.400, 0.048	175.400, 0.102
879	175.600, 0.733	175.600, 0.114	175.600, 0.047	175.600, 0.103
880	175.800, 0.729	175.800, 0.115	175.800, 0.047	175.800, 0.103
881	176.000, 0.726	176.000, 0.115	176.000, 0.048	176.000, 0.103
882	176.200, 0.722	176.200, 0.114	176.200, 0.048	176.200, 0.103
883	176.400, 0.719	176.400, 0.114	176.400, 0.049	176.400, 0.103
884	176.600, 0.715	176.600, 0.114	176.600, 0.049	176.600, 0.103
885	176.800, 0.711	176.800, 0.113	176.800, 0.049	176.800, 0.104
886	177.000, 0.707	177.000, 0.114	177.000, 0.048	177.000, 0.103
887	177.200, 0.704	177.200, 0.114	177.200, 0.047	177.200, 0.103
888	177.400, 0.701	177.400, 0.115	177.400, 0.046	177.400, 0.103
889	177.600, 0.699	177.600, 0.114	177.600, 0.047	177.600, 0.102
890	177.800, 0.697	177.800, 0.114	177.800, 0.047	177.800, 0.102
891	178.000, 0.694	178.000, 0.114	178.000, 0.048	178.000, 0.102
892	178.200, 0.691	178.200, 0.114	178.200, 0.048	178.200, 0.102
893	178.400, 0.688	178.400, 0.114	178.400, 0.049	178.400, 0.101
894	178.600, 0.685	178.600, 0.114	178.600, 0.048	178.600, 0.101
895	178.800, 0.681	178.800, 0.115	178.800, 0.048	178.800, 0.101
896	179.000, 0.678	179.000, 0.115	179.000, 0.047	179.000, 0.102
897	179.200, 0.676	179.200, 0.115	179.200, 0.047	179.200, 0.101
898	179.400, 0.672	179.400, 0.116	179.400, 0.047	179.400, 0.101
899	179.600, 0.668	179.600, 0.116	179.600, 0.048	179.600, 0.102
900	179.800, 0.665	179.800, 0.116	179.800, 0.046	179.800, 0.101
901	180.000, 0.662	180.000, 0.115	180.000, 0.047	180.000, 0.101
902	180.200, 0.658	180.200, 0.115	180.200, 0.046	180.200, 0.101
903	180.400, 0.656	180.400, 0.114	180.400, 0.048	180.400, 0.101
904	180.600, 0.652	180.600, 0.113	180.600, 0.046	180.600, 0.100
905	180.800, 0.650	180.800, 0.114	180.800, 0.047	180.800, 0.101
906	181.000, 0.647	181.000, 0.114	181.000, 0.047	181.000, 0.101
907	181.200, 0.646	181.200, 0.114	181.200, 0.049	181.200, 0.102
908	181.400, 0.642	181.400, 0.113	181.400, 0.048	181.400, 0.102
909	181.600, 0.639	181.600, 0.114	181.600, 0.049	181.600, 0.102
910	181.800, 0.637	181.800, 0.112	181.800, 0.049	181.800, 0.101
911	182.000, 0.633	182.000, 0.112	182.000, 0.050	182.000, 0.101
912	182.200, 0.629	182.200, 0.112	182.200, 0.049	182.200, 0.101
913	182.400, 0.629	182.400, 0.113	182.400, 0.048	182.400, 0.101
914	182.600, 0.627	182.600, 0.113	182.600, 0.048	182.600, 0.101
915	182.800, 0.624	182.800, 0.112	182.800, 0.047	182.800, 0.102
916	183.000, 0.622	183.000, 0.113	183.000, 0.046	183.000, 0.101
917	183.200, 0.621	183.200, 0.113	183.200, 0.046	183.200, 0.101
918	183.400, 0.617	183.400, 0.111	183.400, 0.046	183.400, 0.101
919	183.600, 0.614	183.600, 0.112	183.600, 0.045	183.600, 0.100
920	183.800, 0.612	183.800, 0.112	183.800, 0.046	183.800, 0.099
921	184.000, 0.609	184.000, 0.112	184.000, 0.046	184.000, 0.099
922	184.200, 0.606	184.200, 0.112	184.200, 0.047	184.200, 0.099
923	184.400, 0.605	184.400, 0.113	184.400, 0.047	184.400, 0.100
924	184.600, 0.603	184.600, 0.113	184.600, 0.048	184.600, 0.101
925	184.800, 0.601	184.800, 0.114	184.800, 0.046	184.800, 0.101
926	185.000, 0.599	185.000, 0.113	185.000, 0.047	185.000, 0.102
927	185.200, 0.596	185.200, 0.113	185.200, 0.046	185.200, 0.102
928	185.400, 0.593	185.400, 0.112	185.400, 0.045	185.400, 0.101
929	185.600, 0.591	185.600, 0.113	185.600, 0.047	185.600, 0.100
930	185.800, 0.587	185.800, 0.114	185.800, 0.048	185.800, 0.100
931	186.000, 0.584	186.000, 0.114	186.000, 0.047	186.000, 0.099
932	186.200, 0.582	186.200, 0.114	186.200, 0.047	186.200, 0.100
933	186.400, 0.580	186.400, 0.114	186.400, 0.046	186.400, 0.100
934	186.600, 0.578	186.600, 0.113	186.600, 0.046	186.600, 0.101
935	186.800, 0.577	186.800, 0.112	186.800, 0.045	186.800, 0.101
936	187.000, 0.575	187.000, 0.112	187.000, 0.045	187.000, 0.102
937	187.200, 0.573	187.200, 0.112	187.200, 0.045	187.200, 0.100
938	187.400, 0.570	187.400, 0.112	187.400, 0.046	187.400, 0.101
939	187.600, 0.568	187.600, 0.112	187.600, 0.046	187.600, 0.102
940	187.800, 0.566	187.800, 0.111	187.800, 0.047	187.800, 0.102
941	188.000, 0.563	188.000, 0.111	188.000, 0.046	188.000, 0.102
942	188.200, 0.562	188.200, 0.110	188.200, 0.047	188.200, 0.102
943	188.400, 0.559	188.400, 0.110	188.400, 0.047	188.400, 0.102
944	188.600, 0.558	188.600, 0.110	188.600, 0.047	188.600, 0.101
945	188.800, 0.555	188.800, 0.112	188.800, 0.046	188.800, 0.102
946	189.000, 0.555	189.000, 0.112	189.000, 0.047	189.000, 0.102
947	189.200, 0.552	189.200, 0.113	189.200, 0.047	189.200, 0.102
948	189.400, 0.551	189.400, 0.114	189.400, 0.047	189.400, 0.101
949	189.600, 0.548	189.600, 0.113	189.600, 0.047	189.600, 0.101
950	189.800, 0.546	189.800, 0.112	189.800, 0.048	189.800, 0.100
951	190.000, 0.543	190.000, 0.113	190.000, 0.046	190.000, 0.100
952	190.200, 0.541	190.200, 0.112	190.200, 0.046	190.200, 0.101
953	190.400, 0.539	190.400, 0.111	190.400, 0.046	190.400, 0.101
954	190.600, 0.537	190.600, 0.112	190.600, 0.046	190.600, 0.101
955	190.800, 0.535	190.800, 0.112	190.800, 0.046	190.800, 0.101
956	191.000, 0.532	191.000, 0.111	191.000, 0.047	191.000, 0.101
957	191.200, 0.530	191.200, 0.112	191.200, 0.045	191.200, 0.100
958	191.400, 0.528	191.400, 0.112	191.400, 0.044	191.400, 0.100
959	191.600, 0.526	191.600, 0.112	191.600, 0.045	191.600, 0.100
960	191.800, 0.524	191.800, 0.110	191.800, 0.046	191.800, 0.100
961	192.000, 0.522	192.000, 0.110	192.000, 0.046	192.000, 0.098
962	192.200, 0.519	192.200, 0.109	192.200, 0.047	192.200, 0.099
963	192.400, 0.517	192.400, 0.110	192.400, 0.049	192.400, 0.099
964	192.600, 0.516	192.600, 0.110	192.600, 0.047	192.600, 0.099
965	192.800, 0.514	192.800, 0.111	192.800, 0.047	192.800, 0.100
966	193.000, 0.513	193.000, 0.111	193.000, 0.045	193.000, 0.100
967	193.200, 0.512	193.200, 0.112	193.200, 0.045	193.200, 0.100
968	193.400, 0.509	193.400, 0.112	193.400, 0.045	193.400, 0.100
969	193.600, 0.508	193.600, 0.112	193.600, 0.046	193.600, 0.100
970	193.800, 0.506	193.800, 0.112	193.800, 0.046	193.800, 0.100
971	194.000, 0.503	194.000, 0.112	194.000, 0.048	194.000, 0.101
972	194.200, 0.501	194.200, 0.112	194.200, 0.049	194.200, 0.100
973	194.400, 0.501	194.400, 0.111	194.400, 0.048	194.400, 0.100
974	194.600, 0.497	194.600, 0.112	194.600, 0.047	194.600, 0.099
975	194.800, 0.495	194.800, 0.111	194.800, 0.046	194.800, 0.098
976	195.000, 0.494	195.000, 0.111	195.000, 0.044	195.000, 0.097
977	195.200, 0.492	195.200, 0.111	195.200, 0.044	195.200, 0.098
978	195.400, 0.490	195.400, 0.112	195.400, 0.045	195.400, 0.099
979	195.600, 0.489	195.600, 0.111	195.600, 0.045	195.600, 0.099
980	195.800, 0.487	195.800, 0.111	195.800, 0.045	195.800, 0.101
981	196.000, 0.484	196.000, 0.111	196.000, 0.046	196.000, 0.101
982	196.200, 0.483	196.200, 0.110	196.200, 0.045	196.200, 0.101
983	196.400, 0.481	196.400, 0.109	196.400, 0.046	196.400, 0.102
984	196.600, 0.480	196.600, 0.109	196.600, 0.046	196.600, 0.103
985	196.800, 0.478	196.800, 0.110	196.800, 0.047	196.800, 0.103
986	197.000, 0.477	197.000, 0.109	197.000, 0.047	197.000, 0.102
987	197.200, 0.476	197.200, 0.109	197.200, 0.048	197.200, 0.102
988	197.400, 0.473	197.400, 0.110	197.400, 0.047	197.400, 0.101
989	197.600, 0.471	197.600, 0.110	197.600, 0.048	197.600, 0.099
990	197.800, 0.469	197.800, 0.108	197.800, 0.047	197.800, 0.099
991	198.000, 0.468	198.000, 0.110	198.000, 0.047	198.000, 0.099
992	198.200, 0.466	198.200, 0.110	198.200, 0.046	198.200, 0.099
993	198.400, 0.466	198.400, 0.108	198.400, 0.046	198.400, 0.100
994	198.600, 0.463	198.600, 0.109	198.600, 0.046	198.600, 0.100
995	198.800, 0.461	198.800, 0.109	198.800, 0.046	198.800, 0.099
996	199.000, 0.459	199.000, 0.108	199.000, 0.045	199.000, 0.099
997	199.200, 0.457	199.200, 0.109	199.200, 0.046	199.200, 0.099
998	199.400, 0.455	199.400, 0.110	199.400, 0.046	199.400, 0.099
999	199.600, 0.453	199.600, 0.110	199.600, 0.046	199.600, 0.099
1000	199.800, 0.454	199.800, 0.110	199.800, 0.047	199.800, 0.100
1001	200.000, 0.451	200.000, 0.110	200.000, 0.048	200.000, 0.100
1002	200.200, 0.451	200.200, 0.109	200.200, 0.046	200.200, 0.100
1003	200.400, 0.449	200.400, 0.109	200.400, 0.045	200.400, 0.101
1004	200.600, 0.448	200.600, 0.108	200.600, 0.046	200.600, 0.100
1005	200.800, 0.445	200.800, 0.108	200.800, 0.044	200.800, 0.100
1006	201.000, 0.444	201.000, 0.108	201.000, 0.044	201.000, 0.099
1007	201.200, 0.441	201.200, 0.108	201.200, 0.044	201.200, 0.100
1008	201.400, 0.440	201.400, 0.108	201.400, 0.045	201.400, 0.099
1009	201.600, 0.437	201.600, 0.108	201.600, 0.044	201.600, 0.099
1010	201.800, 0.435	201.800, 0.108	201.800, 0.044	201.800, 0.099
1011	202.000, 0.433	202.000, 0.107	202.000, 0.045	202.000, 0.100
1012	202.200, 0.433	202.200, 0.108	202.200, 0.045	202.200, 0.100
1013	202.400, 0.432	202.400, 0.107	202.400, 0.044	202.400, 0.100
1014	202.600, 0.431	202.600, 0.107	202.600, 0.046	202.600, 0.099
1015	202.800, 0.430	202.800, 0.108	202.800, 0.046	202.800, 0.099
1016	203.000, 0.429	203.000, 0.108	203.000, 0.046	203.000, 0.099
1017	203.200, 0.428	203.200, 0.107	203.200, 0.046	203.200, 0.099
1018	203.400, 0.427	203.400, 0.108	203.400, 0.047	203.400, 0.098
1019	203.600, 0.426	203.600, 0.108	203.600, 0.046	203.600, 0.099
1020	203.800, 0.425	203.800, 0.106	203.800, 0.046	203.800, 0.101
1021	204.000, 0.422	204.000, 0.106	204.000, 0.046	204.000, 0.101
1022	204.200, 0.421	204.200, 0.107	204.200, 0.045	204.200, 0.100
1023	204.400, 0.419	204.400, 0.109	204.400, 0.046	204.400, 0.100
1024	204.600, 0.419	204.600, 0.109	204.600, 0.045	204.600, 0.100
1025	204.800, 0.418	204.800, 0.110	204.800, 0.045	204.800, 0.099
1026	205.000, 0.417	205.000, 0.110	205.000, 0.046	205.000, 0.099
1027	205.200, 0.414	205.200, 0.109	205.200, 0.046	205.200, 0.099
1028	205.400, 0.412	205.400, 0.108	205.400, 0.045	205.400, 0.101
1029	205.600, 0.411	205.600, 0.108	205.600, 0.045	205.600, 0.099
1030	205.800, 0.408	205.800, 0.107	205.800, 0.045	205.800, 0.099
1031	206.000, 0.406	206.000, 0.107	206.000, 0.045	206.000, 0.099
1032	206.200, 0.406	206.200, 0.107	206.200, 0.046	206.200, 0.100
1033	206.400, 0.406	206.400, 0.107	206.400, 0.046	206.400, 0.100
1034	206.600, 0.405	206.600, 0.108	206.600, 0.046	206.600, 0.101
1035	206.800, 0.404	206.800, 0.108	206.800, 0.045	206.800, 0.101
1036	207.000, 0.403	207.000, 0.109	207.000, 0.047	207.000, 0.101
1037	207.200, 0.401	207.200, 0.108	207.200, 0.046	207.200, 0.100
1038	207.400, 0.399	207.400, 0.109	207.400, 0.045	207.400, 0.098
1039	207.600, 0.396	207.600, 0.107	207.600, 0.045	207.600, 0.097
1040	207.800, 0.394	207.800, 0.107	207.800, 0.045	207.800, 0.098
1041	208.000, 0.394	208.000, 0.105	208.000, 0.042	208.000, 0.097
1042	208.200, 0.393	208.200, 0.107	208.200, 0.042	208.200, 0.099
1043	208.400, 0.392	208.400, 0.105	208.400, 0.043	208.400, 0.100
1044	208.600, 0.391	208.600, 0.106	208.600, 0.043	208.600, 0.100
1045	208.800, 0.389	208.800, 0.106	208.800, 0.044	208.800, 0.099
1046	209.000, 0.387	209.000, 0.107	209.000, 0.045	209.000, 0.099
1047	209.200, 0.386	209.200, 0.107	209.200, 0.045	209.200, 0.098
1048	209.400, 0.385	209.400, 0.107	209.400, 0.045	209.400, 0.098
1049	209.600, 0.386	209.600, 0.108	209.600, 0.044	209.600, 0.098
1050	209.800, 0.385	209.800, 0.107	209.800, 0.043	209.800, 0.098
1051	210.000, 0.385	210.000, 0.108	210.000, 0.044	210.000, 0.099
1052	210.200, 0.384	210.200, 0.108	210.200, 0.043	210.200, 0.098
1053	210.400, 0.382	210.400, 0.108	210.400, 0.044	210.400, 0.098
1054	210.600, 0.380	210.600, 0.108	210.600, 0.045	210.600, 0.097
1055	210.800, 0.379	210.800, 0.108	210.800, 0.045	210.800, 0.097
1056	211.000, 0.378	211.000, 0.108	211.000, 0.046	211.000, 0.097
1057	211.200, 0.376	211.200, 0.107	211.200, 0.046	211.200, 0.098
1058	211.400, 0.376	211.400, 0.106	211.400, 0.045	211.400, 0.098
1059	211.600, 0.375	211.600, 0.106	211.600, 0.046	211.600, 0.100
1060	211.800, 0.374	211.800, 0.107	211.800, 0.046	211.800, 0.099
1061	212.000, 0.372	212.000, 0.107	212.000, 0.046	212.000, 0.098
1062	212.200, 0.372	212.200, 0.107	212.200, 0.046	212.200, 0.097
1063	212.400, 0.371	212.400, 0.107	212.400, 0.046	212.400, 0.097
1064	212.600, 0.369	212.600, 0.107	212.600, 0.045	212.600, 0.096
1065	212.800, 0.367	212.800, 0.106	212.800, 0.046	212.800, 0.097
1066	213.000, 0.366	213.000, 0.106	213.000, 0.045	213.000, 0.099
1067	213.200, 0.364	213.200, 0.107	213.200, 0.046	213.200, 0.099
1068	213.400, 0.363	213.400, 0.107	213.400, 0.045	213.400, 0.099
1069	213.600, 0.362	213.600, 0.107	213.600, 0.045	213.600, 0.099
1070	213.800, 0.362	213.800, 0.108	213.800, 0.045	213.800, 0.099
1071	214.000, 0.361	214.000, 0.108	214.000, 0.046	214.000, 0.099
1072	214.200, 0.361	214.200, 0.107	214.200, 0.046	214.200, 0.100
1073	214.400, 0.361	214.400, 0.109	214.400, 0.044	214.400, 0.100
1074	214.600, 0.360	214.600, 0.109	214.600, 0.045	214.600, 0.098
1075	214.800, 0.359	214.800, 0.109	214.800, 0.044	214.800, 0.099
1076	215.000, 0.358	215.000, 0.108	215.000, 0.043	215.000, 0.099
1077	215.200, 0.357	215.200, 0.107	215.200, 0.044	215.200, 0.099
1078	215.400, 0.355	215.400, 0.106	215.400, 0.045	215.400, 0.098
1079	215.600, 0.354	215.600, 0.105	215.600, 0.044	215.600, 0.100
1080	215.800, 0.353	215.800, 0.105	215.800, 0.045	215.800, 0.100
1081	216.000, 0.351	216.000, 0.105	216.000, 0.043	216.000, 0.099
1082	216.200, 0.350	216.200, 0.106	216.200, 0.042	216.200, 0.099
1083	216.400, 0.350	216.400, 0.106	216.400, 0.043	216.400, 0.100
1084	216.600, 0.350	216.600, 0.106	216.600, 0.043	216.600, 0.101
1085	216.800, 0.349	216.800, 0.105	216.800, 0.043	216.800, 0.100
1086	217.000, 0.349	217.000, 0.106	217.000, 0.044	217.000, 0.100
1087	217.200, 0.348	217.200, 0.105	217.200, 0.045	217.200, 0.100
1088	217.400, 0.346	217.400, 0.106	217.400, 0.044	217.400, 0.099
1089	217.600, 0.344	217.600, 0.106	217.600, 0.045	217.600, 0.098
1090	217.800, 0.343	217.800, 0.106	217.800, 0.044	217.800, 0.099
1091	218.000, 0.342	218.000, 0.105	218.000, 0.044	218.000, 0.100
1092	218.200, 0.340	218.200, 0.106	218.200, 0.044	218.200, 0.099
1093	218.400, 0.340	218.400, 0.105	218.400, 0.043	218.400, 0.100
1094	218.600, 0.338	218.600, 0.105	218.600, 0.044	218.600, 0.099
1095	218.800, 0.339	218.800, 0.104	218.800, 0.044	218.800, 0.098
1096	219.000, 0.338	219.000, 0.106	219.000, 0.043	219.000, 0.097
1097	219.200, 0.337	219.200, 0.105	219.200, 0.042	219.200, 0.098
1098	219.400, 0.336	219.400, 0.106	219.400, 0.043	219.400, 0.098
1099	219.600, 0.336	219.600, 0.106	219.600, 0.042	219.600, 0.098
1100	219.800, 0.334	219.800, 0.107	219.800, 0.043	219.800, 0.097
1101	220.000, 0.333	220.000, 0.106	220.000, 0.044	220.000, 0.098
1102	220.200, 0.333	220.200, 0.108	220.200, 0.043	220.200, 0.097
1103	220.400, 0.332	220.400, 0.108	220.400, 0.043	220.400, 0.096
1104	220.600, 0.332	220.600, 0.108	220.600, 0.044	220.600, 0.098
1105	220.800, 0.332	220.800, 0.108	220.800, 0.042	220.800, 0.099
1106	221.000, 0.331	221.000, 0.108	221.000, 0.042	221.000, 0.098
1107	221.200, 0.331	221.200, 0.107	221.200, 0.043	221.200, 0.099
1108	221.400, 0.330	221.400, 0.106	221.400, 0.043	221.400, 0.099
1109	221.600, 0.329	221.600, 0.106	221.600, 0.043	221.600, 0.099
1110	221.800, 0.327	221.800, 0.106	221.800, 0.045	221.800, 0.099
1111	222.000, 0.328	222.000, 0.106	222.000, 0.045	222.000, 0.100
1112	222.200, 0.326	222.200, 0.107	222.200, 0.044	222.200, 0.100
1113	222.400, 0.326	222.400, 0.106	222.400, 0.044	222.400, 0.100
1114	222.600, 0.324	222.600, 0.107	222.600, 0.044	222.600, 0.100
1115	222.800, 0.323	222.800, 0.106	222.800, 0.044	222.800, 0.100
1116	223.000, 0.321	223.000, 0.105	223.000, 0.043	223.000, 0.099
1117	223.200, 0.321	223.200, 0.105	223.200, 0.043	223.200, 0.098
1118	223.400, 0.319	223.400, 0.106	223.400, 0.043	223.400, 0.099
1119	223.600, 0.319	223.600, 0.106	223.600, 0.041	223.600, 0.099
1120	223.800, 0.318	223.800, 0.105	223.800, 0.042	223.800, 0.098
1121	224.000, 0.317	224.000, 0.105	224.000, 0.043	224.000, 0.098
1122	224.200, 0.317	224.200, 0.106	224.200, 0.043	224.200, 0.099
1123	224.400, 0.317	224.400, 0.106	224.400, 0.044	224.400, 0.098
1124	224.600, 0.316	224.600, 0.105	224.600, 0.045	224.600, 0.099
1125	224.800, 0.316	224.800, 0.107	224.800, 0.044	224.800, 0.099
1126	225.000, 0.316	225.000, 0.105	225.000, 0.043	225.000, 0.099
1127	225.200, 0.314	225.200, 0.104	225.200, 0.043	225.200, 0.097
1128	225.400, 0.313	225.400, 0.104	225.400, 0.042	225.400, 0.098
1129	225.600, 0.313	225.600, 0.105	225.600, 0.041	225.600, 0.098
1130	225.800, 0.312	225.800, 0.104	225.800, 0.042	225.800, 0.098
1131	226.000, 0.311	226.000, 0.105	226.000, 0.043	226.000, 0.100
1132	226.200, 0.311	226.200, 0.105	226.200, 0.043	226.200, 0.099
1133	226.400, 0.311	226.400, 0.106	226.400, 0.044	226.400, 0.099
1134	226.600, 0.310	226.600, 0.105	226.600, 0.045	226.600, 0.099
1135	226.800, 0.309	226.800, 0.105	226.800, 0.044	226.800, 0.098
1136	227.000, 0.308	227.000, 0.104	227.000, 0.044	227.000, 0.097
1137	227.200, 0.307	227.200, 0.105	227.200, 0.043	227.200, 0.099
1138	227.400, 0.306	227.400, 0.103	227.400, 0.043	227.400, 0.097
1139	227.600, 0.304	227.600, 0.104	227.600, 0.043	227.600, 0.096
1140	227.800, 0.304	227.800, 0.103	227.800, 0.043	227.800, 0.096
1141	228.000, 0.303	228.000, 0.103	228.000, 0.042	228.000, 0.096
1142	228.200, 0.302	228.200, 0.103	228.200, 0.043	228.200, 0.095
1143	228.400, 0.300	228.400, 0.104	228.400, 0.043	228.400, 0.096
1144	228.600, 0.300	228.600, 0.104	228.600, 0.043	228.600, 0.096
1145	228.800, 0.300	228.800, 0.104	228.800, 0.043	228.800, 0.097
1146	229.000, 0.300	229.000, 0.103	229.000, 0.044	229.000, 0.098
1147	229.200, 0.300	229.200, 0.104	229.200, 0.043	229.200, 0.098
1148	229.400, 0.301	229.400, 0.103	229.400, 0.043	229.400, 0.100
1149	229.600, 0.300	229.600, 0.104	229.600, 0.043	229.600, 0.100
1150	229.800, 0.300	229.800, 0.103	229.800, 0.043	229.800, 0.099
1151	230.000, 0.299	230.000, 0.103	230.000, 0.042	230.000, 0.098
1152	230.200, 0.298	230.200, 0.103	230.200, 0.043	230.200, 0.098
1153	230.400, 0.297	230.400, 0.103	230.400, 0.043	230.400, 0.096
1154	230.600, 0.296	230.600, 0.102	230.600, 0.044	230.600, 0.095
1155	230.800, 0.294	230.800, 0.103	230.800, 0.044	230.800, 0.097
1156	231.000, 0.293	231.000, 0.103	231.000, 0.046	231.000, 0.096
1157	231.200, 0.293	231.200, 0.103	231.200, 0.045	231.200, 0.097
1158	231.400, 0.293	231.400, 0.103	231.400, 0.045	231.400, 0.098
1159	231.600, 0.293	231.600, 0.103	231.600, 0.044	231.600, 0.099
1160	231.800, 0.293	231.800, 0.103	231.800, 0.043	231.800, 0.099
1161	232.000, 0.292	232.000, 0.103	232.000, 0.042	232.000, 0.100
1162	232.200, 0.290	232.200, 0.102	232.200, 0.043	232.200, 0.098
1163	232.400, 0.290	232.400, 0.101	232.400, 0.042	232.400, 0.097
1164	232.600, 0.289	232.600, 0.102	232.600, 0.043	232.600, 0.097
1165	232.800, 0.289	232.800, 0.103	232.800, 0.043	232.800, 0.096
1166	233.000, 0.289	233.000, 0.102	233.000, 0.044	233.000, 0.096
1167	233.200, 0.290	233.200, 0.103	233.200, 0.043	233.200, 0.097
1168	233.400, 0.290	233.400, 0.104	233.400, 0.042	233.400, 0.098
1169	233.600, 0.290	233.600, 0.104	233.600, 0.042	233.600, 0.097
1170	233.800, 0.289	233.800, 0.103	233.800, 0.042	233.800, 0.098
1171	234.000, 0.287	234.000, 0.103	234.000, 0.042	234.000, 0.097
1172	234.200, 0.286	234.200, 0.104	234.200, 0.042	234.200, 0.096
1173	234.400, 0.286	234.400, 0.104	234.400, 0.043	234.400, 0.096
1174	234.600, 0.285	234.600, 0.103	234.600, 0.043	234.600, 0.096
1175	234.800, 0.283	234.800, 0.103	234.800, 0.044	234.800, 0.095
1176	235.000, 0.283	235.000, 0.103	235.000, 0.043	235.000, 0.096
1177	235.200, 0.282	235.200, 0.102	235.200, 0.043	235.200, 0.097
1178	235.400, 0.282	235.400, 0.102	235.400, 0.043	235.400, 0.097
1179	235.600, 0.281	235.600, 0.102	235.600, 0.042	235.600, 0.098
1180	235.800, 0.280	235.800, 0.103	235.800, 0.042	235.800, 0.099
1181	236.000, 0.282	236.000, 0.103	236.000, 0.043	236.000, 0.099
1182	236.200, 0.282	236.200, 0.103	236.200, 0.043	236.200, 0.099
1183	236.400, 0.279	236.400, 0.103	236.400, 0.043	236.400, 0.098
1184	236.600, 0.279	236.600, 0.103	236.600, 0.043	236.600, 0.097
1185	236.800, 0.278	236.800, 0.103	236.800, 0.043	236.800, 0.096
1186	237.000, 0.277	237.000, 0.103	237.000, 0.042	237.000, 0.097
1187	237.200, 0.276	237.200, 0.102	237.200, 0.043	237.200, 0.097
1188	237.400, 0.277	237.400, 0.102	237.400, 0.041	237.400, 0.099
1189	237.600, 0.276	237.600, 0.102	237.600, 0.042	237.600, 0.099
1190	237.800, 0.277	237.800, 0.100	237.800, 0.042	237.800, 0.098
1191	238.000, 0.276	238.000, 0.101	238.000, 0.041	238.000, 0.097
1192	238.200, 0.276	238.200, 0.101	238.200, 0.042	238.200, 0.096
1193	238.400, 0.274	238.400, 0.102	238.400, 0.043	238.400, 0.096
1194	238.600, 0.274	238.600, 0.102	238.600, 0.042	238.600, 0.096
1195	238.800, 0.273	238.800, 0.103	238.800, 0.042	238.800, 0.096
1196	239.000, 0.273	239.000, 0.101	239.000, 0.043	239.000, 0.096
1197	239.200, 0.272	239.200, 0.101	239.200, 0.043	239.200, 0.097
1198	239.400, 0.273	239.400, 0.101	239.400, 0.042	239.400, 0.097
1199	239.600, 0.272	239.600, 0.102	239.600, 0.042	239.600, 0.097
1200	239.800, 0.272	239.800, 0.102	239.800, 0.042	239.800, 0.098
1201	240.000, 0.271	240.000, 0.102	240.000, 0.043	240.000, 0.098
1202	240.200, 0.271	240.200, 0.102	240.200, 0.043	240.200, 0.098
1203	240.400, 0.271	240.400, 0.102	240.400, 0.044	240.400, 0.097
1204	240.600, 0.271	240.600, 0.102	240.600, 0.044	240.600, 0.098
1205	240.800, 0.271	240.800, 0.101	240.800, 0.043	240.800, 0.097
1206	241.000, 0.270	241.000, 0.102	241.000, 0.043	241.000, 0.096
1207	241.200, 0.270	241.200, 0.101	241.200, 0.043	241.200, 0.098
1208	241.400, 0.269	241.400, 0.102	241.400, 0.043	241.400, 0.097
1209	241.600, 0.269	241.600, 0.101	241.600, 0.043	241.600, 0.097
1210	241.800, 0.269	241.800, 0.101	241.800, 0.043	241.800, 0.097
1211	242.000, 0.269	242.000, 0.102	242.000, 0.043	242.000, 0.097
1212	242.200, 0.268	242.200, 0.101	242.200, 0.043	242.200, 0.096
1213	242.400, 0.267	242.400, 0.100	242.400, 0.041	242.400, 0.096
1214	242.600, 0.266	242.600, 0.100	242.600, 0.041	242.600, 0.096
1215	242.800, 0.266	242.800, 0.100	242.800, 0.041	242.800, 0.096
1216	243.000, 0.265	243.000, 0.099	243.000, 0.041	243.000, 0.097
1217	243.200, 0.263	243.200, 0.099	243.200, 0.040	243.200, 0.097
1218	243.400, 0.263	243.400, 0.099	243.400, 0.041	243.400, 0.097
1219	243.600, 0.262	243.600, 0.099	243.600, 0.041	243.600, 0.096
1220	243.800, 0.262	243.800, 0.101	243.800, 0.040	243.800, 0.098
1221	244.000, 0.261	244.000, 0.100	244.000, 0.040	244.000, 0.097
1222	244.200, 0.262	244.200, 0.101	244.200, 0.041	244.200, 0.097
1223	244.400, 0.262	244.400, 0.102	244.400, 0.041	244.400, 0.097
1224	244.600, 0.262	244.600, 0.101	244.600, 0.042	244.600, 0.097
1225	244.800, 0.262	244.800, 0.100	244.800, 0.042	244.800, 0.098
1226	245.000, 0.262	245.000, 0.101	245.000, 0.042	245.000, 0.098
1227	245.200, 0.261	245.200, 0.101	245.200, 0.043	245.200, 0.097
1228	245.400, 0.261	245.400, 0.100	245.400, 0.042	245.400, 0.097
1229	245.600, 0.261	245.600, 0.100	245.600, 0.043	245.600, 0.097
1230	245.800, 0.260	245.800, 0.101	245.800, 0.043	245.800, 0.097
1231	246.000, 0.258	246.000, 0.102	246.000, 0.043	246.000, 0.096
1232	246.200, 0.259	246.200, 0.101	246.200, 0.043	246.200, 0.097
1233	246.400, 0.258	246.400, 0.101	246.400, 0.042	246.400, 0.098
1234	246.600, 0.257	246.600, 0.101	246.600, 0.043	246.600, 0.098
1235	246.800, 0.257	246.800, 0.102	246.800, 0.043	246.800, 0.098
1236	247.000, 0.257	247.000, 0.101	247.000, 0.043	247.000, 0.100
1237	247.200, 0.257	247.200, 0.101	247.200, 0.042	247.200, 0.099
1238	247.400, 0.257	247.400, 0.102	247.400, 0.043	247.400, 0.099
1239	247.600, 0.257	247.600, 0.101	247.600, 0.043	247.600, 0.099
1240	247.800, 0.257	247.800, 0.099	247.800, 0.043	247.800, 0.097
1241	248.000, 0.257	248.000, 0.100	248.000, 0.042	248.000, 0.097
1242	248.200, 0.257	248.200, 0.100	248.200, 0.043	248.200, 0.097
1243	248.400, 0.256	248.400, 0.098	248.400, 0.042	248.400, 0.097
1244	248.600, 0.256	248.600, 0.098	248.600, 0.042	248.600, 0.096
1245	248.800, 0.255	248.800, 0.098	248.800, 0.042	248.800, 0.095
1246	249.000, 0.255	249.000, 0.098	249.000, 0.043	249.000, 0.096
1247	249.200, 0.253	249.200, 0.099	249.200, 0.042	249.200, 0.096
1248	249.400, 0.253	249.400, 0.100	249.400, 0.043	249.400, 0.096
1249	249.600, 0.253	249.600, 0.102	249.600, 0.042	249.600, 0.096
1250	249.800, 0.252	249.800, 0.102	249.800, 0.042	249.800, 0.098
1251	250.000, 0.253	250.000, 0.101	250.000, 0.040	250.000, 0.097
1252	250.200, 0.254	250.200, 0.100	250.200, 0.040	250.200, 0.098
1253	250.400, 0.253	250.400, 0.099	250.400, 0.041	250.400, 0.098
1254	250.600, 0.254	250.600, 0.100	250.600, 0.041	250.600, 0.099
1255	250.800, 0.253	250.800, 0.100	250.800, 0.041	250.800, 0.098
1256	251.000, 0.252	251.000, 0.100	251.000, 0.041	251.000, 0.099
1257	251.200, 0.251	251.200, 0.100	251.200, 0.040	251.200, 0.098
1258	251.400, 0.250	251.400, 0.100	251.400, 0.040	251.400, 0.098
1259	251.600, 0.249	251.600, 0.099	251.600, 0.040	251.600, 0.098
1260	251.800, 0.249	251.800, 0.098	251.800, 0.041	251.800, 0.097
1261	252.000, 0.248	252.000, 0.099	252.000, 0.041	252.000, 0.097
1262	252.200, 0.248	252.200, 0.099	252.200, 0.042	252.200, 0.098
1263	252.400, 0.249	252.400, 0.099	252.400, 0.042	252.400, 0.097
1264	252.600, 0.249	252.600, 0.100	252.600, 0.042	252.600, 0.097
1265	252.800, 0.250	252.800, 0.099	252.800, 0.041	252.800, 0.097
1266	253.000, 0.250	253.000, 0.098	253.000, 0.040	253.000, 0.097
1267	253.200, 0.250	253.200, 0.099	253.200, 0.040	253.200, 0.096
1268	253.400, 0.248	253.400, 0.098	253.400, 0.040	253.400, 0.097
1269	253.600, 0.248	253.600, 0.098	253.600, 0.039	253.600, 0.096
1270	253.800, 0.247	253.800, 0.099	253.800, 0.039	253.800, 0.097
1271	254.000, 0.247	254.000, 0.098	254.000, 0.041	254.000, 0.097
1272	254.200, 0.247	254.200, 0.097	254.200, 0.041	254.200, 0.097
1273	254.400, 0.248	254.400, 0.097	254.400, 0.041	254.400, 0.096
1274	254.600, 0.247	254.600, 0.097	254.600, 0.042	254.600, 0.097
1275	254.800, 0.245	254.800, 0.098	254.800, 0.042	254.800, 0.097
1276	255.000, 0.245	255.000, 0.099	255.000, 0.042	255.000, 0.096
1277	255.200, 0.245	255.200, 0.099	255.200, 0.042	255.200, 0.097
1278	255.400, 0.244	255.400, 0.099	255.400, 0.042	255.400, 0.097
1279	255.600, 0.243	255.600, 0.099	255.600, 0.041	255.600, 0.096
1280	255.800, 0.243	255.800, 0.099	255.800, 0.041	255.800, 0.097
1281	256.000, 0.244	256.000, 0.097	256.000, 0.040	256.000, 0.097
1282	256.200, 0.243	256.200, 0.098	256.200, 0.040	256.200, 0.097
1283	256.400, 0.243	256.400, 0.099	256.400, 0.041	256.400, 0.098
1284	256.600, 0.243	256.600, 0.098	256.600, 0.041	256.600, 0.099
1285	256.800, 0.243	256.800, 0.097	256.800, 0.041	256.800, 0.099
1286	257.000, 0.241	257.000, 0.097	257.000, 0.041	257.000, 0.099
1287	257.200, 0.241	257.200, 0.097	257.200, 0.041	257.200, 0.098
1288	257.400, 0.242	257.400, 0.095	257.400, 0.040	257.400, 0.097
1289	257.600, 0.241	257.600, 0.096	257.600, 0.040	257.600, 0.097
1290	257.800, 0.242	257.800, 0.098	257.800, 0.041	257.800, 0.096
1291	258.000, 0.241	258.000, 0.098	258.000, 0.041	258.000, 0.095
1292	258.200, 0.240	258.200, 0.097	258.200, 0.041	258.200, 0.095
1293	258.400, 0.239	258.400, 0.098	258.400, 0.043	258.400, 0.097
1294	258.600, 0.240	258.600, 0.098	258.600, 0.045	258.600, 0.096
1295	258.800, 0.240	258.800, 0.096	258.800, 0.042	258.800, 0.095
1296	259.000, 0.241	259.000, 0.097	259.000, 0.042	259.000, 0.097
1297	259.200, 0.241	259.200, 0.097	259.200, 0.041	259.200, 0.097
1298	259.400, 0.240	259.400, 0.098	259.400, 0.040	259.400, 0.096
1299	259.600, 0.239	259.600, 0.097	259.600, 0.040	259.600, 0.096
1300	259.800, 0.238	259.800, 0.099	259.800, 0.040	259.800, 0.096
1301	260.000, 0.239	260.000, 0.098	260.000, 0.040	260.000, 0.095
1302	260.200, 0.239	260.200, 0.099	260.200, 0.040	260.200, 0.095
1303	260.400, 0.240	260.400, 0.098	260.400, 0.041	260.400, 0.096
1304	260.600, 0.239	260.600, 0.098	260.600, 0.040	260.600, 0.096
1305	260.800, 0.240	260.800, 0.096	260.800, 0.041	260.800, 0.096
1306	261.000, 0.239	261.000, 0.097	261.000, 0.040	261.000, 0.096
1307	261.200, 0.238	261.200, 0.097	261.200, 0.041	261.200, 0.096
1308	261.400, 0.236	261.400, 0.097	261.400, 0.040	261.400, 0.095
1309	261.600, 0.236	261.600, 0.096	261.600, 0.041	261.600, 0.096
1310	261.800, 0.236	261.800, 0.097	261.800, 0.041	261.800, 0.096
1311	262.000, 0.235	262.000, 0.096	262.000, 0.041	262.000, 0.095
1312	262.200, 0.235	262.200, 0.095	262.200, 0.042	262.200, 0.096
1313	262.400, 0.234	262.400, 0.095	262.400, 0.042	262.400, 0.097
1314	262.600, 0.234	262.600, 0.095	262.600, 0.041	262.600, 0.095
1315	262.800, 0.235	262.800, 0.095	262.800, 0.041	262.800, 0.096
1316	263.000, 0.236	263.000, 0.094	263.000, 0.042	263.000, 0.096
1317	263.200, 0.236	263.200, 0.096	263.200, 0.040	263.200, 0.096
1318	263.400, 0.236	263.400, 0.095	263.400, 0.041	263.400, 0.096
1319	263.600, 0.236	263.600, 0.095	263.600, 0.042	263.600, 0.097
1320	263.800, 0.235	263.800, 0.096	263.800, 0.041	263.800, 0.097
1321	264.000, 0.234	264.000, 0.097	264.000, 0.041	264.000, 0.097
1322	264.200, 0.233	264.200, 0.097	264.200, 0.042	264.200, 0.097
1323	264.400, 0.234	264.400, 0.096	264.400, 0.041	264.400, 0.095
1324	264.600, 0.234	264.600, 0.097	264.600, 0.040	264.600, 0.094
1325	264.800, 0.234	264.800, 0.097	264.800, 0.039	264.800, 0.095
1326	265.000, 0.233	265.000, 0.096	265.000, 0.039	265.000, 0.095
1327	265.200, 0.233	265.200, 0.096	265.200, 0.038	265.200, 0.095
1328	265.400, 0.233	265.400, 0.096	265.400, 0.038	265.400, 0.096
1329	265.600, 0.232	265.600, 0.096	265.600, 0.039	265.600, 0.097
1330	265.800, 0.232	265.800, 0.096	265.800, 0.040	265.800, 0.096
1331	266.000, 0.232	266.000, 0.096	266.000, 0.040	266.000, 0.095
1332	266.200, 0.232	266.200, 0.096	266.200, 0.040	266.200, 0.096
1333	266.400, 0.232	266.400, 0.097	266.400, 0.040	266.400, 0.096
1334	266.600, 0.232	266.600, 0.097	266.600, 0.039	266.600, 0.095
1335	266.800, 0.232	266.800, 0.097	266.800, 0.040	266.800, 0.095
1336	267.000, 0.231	267.000, 0.098	267.000, 0.039	267.000, 0.096
1337	267.200, 0.231	267.200, 0.097	267.200, 0.039	267.200, 0.096
1338	267.400, 0.231	267.400, 0.097	267.400, 0.039	267.400, 0.096
1339	267.600, 0.231	267.600, 0.097	267.600, 0.039	267.600, 0.095
1340	267.800, 0.231	267.800, 0.096	267.800, 0.038	267.800, 0.095
1341	268.000, 0.231	268.000, 0.095	268.000, 0.038	268.000, 0.096
1342	268.200, 0.230	268.200, 0.096	268.200, 0.038	268.200, 0.095
1343	268.400, 0.229	268.400, 0.095	268.400, 0.039	268.400, 0.095
1344	268.600, 0.230	268.600, 0.095	268.600, 0.039	268.600, 0.096
1345	268.800, 0.229	268.800, 0.096	268.800, 0.040	268.800, 0.097
1346	269.000, 0.228	269.000, 0.095	269.000, 0.041	269.000, 0.097
1347	269.200, 0.229	269.200, 0.095	269.200, 0.041	269.200, 0.097
1348	269.400, 0.229	269.400, 0.095	269.400, 0.041	269.400, 0.097
1349	269.600, 0.229	269.600, 0.096	269.600, 0.042	269.600, 0.096
1350	269.800, 0.230	269.800, 0.095	269.800, 0.042	269.800, 0.095
1351	,	,	,	,
1352	,	,	,	,
1353	,	,	,	,
1354	,	,	,	,
1355	,	,	,	,
1356	,	,	,	,
1357	,	,	,	,
1358	,	,	,	,
1359	,	,	,	,
1360	,	,	,	,
1361	,	,	,	,
1362	,	,	,	,
1363	,	,	,	,
1364	,	,	,	,
1365	,	,	,	,
1366	,	,	,	,
1367	,	,	,	,
1368	,	,	,	,
1369	,	,	,	,
1370	,	,	,	,
1371	,	,	,	,
1372	,	,	,	,
1373	,	,	,	,
1374	,	,	,	,
1375	,	,	,	,
1376	,	,	,	,
1377	,	,	,	,
1378	,	,	,	,
1379	,	,	,	,
1380	,	,	,	,
1381	,	,	,	,
1382	,	,	,	,
1383	,	,	,	,
1384	,	,	,	,
1385	,	,	,	,
1386	,	,	,	,
1387	,	,	,	,
1388	,	,	,	,
1389	,	,	,	,
1390	,	,	,	,
1391	,	,	,	,
1392	,	,	,	,
1393	,	,	,	,
1394	,	,	,	,
1395	,	,	,	,
1396	,	,	,	,
1397	,	,	,	,
1398	,	,	,	,
1399	,	,	,	,
1400	,	,	,	,
1401	,	,	,	,
1402	,	,	,	,
1403	,	,	,	,
1404	,	,	,	,
1405	,	,	,	,
1406	,	,	,	,
1407	,	,	,	,
1408	,	,	,	,
1409	,	,	,	,
1410	,	,	,	,
1411	,	,	,	,
1412	,	,	,	,
1413	,	,	,	,
1414	,	,	,	,
1415	,	,	,	,
1416	,	,	,	,
1417	,	,	,	,
1418	,	,	,	,
1419	,	,	,	,
1420	,	,	,	,
1421	,	,	,	,
1422	,	,	,	,
1423	,	,	,	,
1424	,	,	,	,
1425	,	,	,	,
1426	,	,	,	,
1427	,	,	,	,
1428	,	,	,	,
1429	,	,	,	,
1430	,	,	,	,
1431	,	,	,	,
1432	,	,	,	,
1433	,	,	,	,
1434	,	,	,	,
1435	,	,	,	,
1436	,	,	,	,
1437	,	,	,	,
1438	,	,	,	,
1439	,	,	,	,
1440	,	,	,	,
1441	,	,	,	,
1442	,	,	,	,
1443	,	,	,	,
1444	,	,	,	,
1445	,	,	,	,
1446	,	,	,	,
1447	,	,	,	,
1448	,	,	,	,
1449	,	,	,	,
1450	,	,	,	,
1451	,	,	,	,
1452	,	,	,	,
1453	,	,	,	,
1454	,	,	,	,
1455	,	,	,	,
1456	,	,	,	,
1457	,	,	,	,
1458	,	,	,	,
1459	,	,	,	,
1460	,	,	,	,
1461	,	,	,	,
1462	,	,	,	,
1463	,	,	,	,
1464	,	,	,	,
1465	,	,	,	,
1466	,	,	,	,
1467	,	,	,	,
1468	,	,	,	,
1469	,	,	,	,
1470	,	,	,	,
1471	,	,	,	,
1472	,	,	,	,
1473	,	,	,	,
1474	,	,	,	,
1475	,	,	,	,
1476	,	,	,	,
1477	,	,	,	,
1478	,	,	,	,
1479	,	,	,	,
1480	,	,	,	,
1481	,	,	,	,
1482	,	,	,	,
1483	,	,	,	,
1484	,	,	,	,
1485	,	,	,	,
1486	,	,	,	,
1487	,	,	,	,
1488	,	,	,	,
1489	,	,	,	,
1490	,	,	,	,
1491	,	,	,	,
1492	,	,	,	,
1493	,	,	,	,
1494	,	,	,	,
1495	,	,	,	,
1496	,	,	,	,
1497	,	,	,	,
1498	,	,	,	,
1499	,	,	,	,
1500	,	,	,	,
1501	,	,	,	,
1502	,	,	,	,
1503	,	,	,	,
1504	,	,	,	,
1505	,	,	,	,
1506	,	,	,	,
1507	,	,	,	,
1508	,	,	,	,
1509	,	,	,	,
1510	,	,	,	,
1511	,	,	,	,
1512	,	,	,	,
1513	,	,	,	,
1514	,	,	,	,
1515	,	,	,	,
1516	,	,	,	,
1517	,	,	,	,
1518	,	,	,	,
1519	,	,	,	,
1520	,	,	,	,
1521	,	,	,	,
1522	,	,	,	,
1523	,	,	,	,
1524	,	,	,	,
1525	,	,	,	,
1526	,	,	,	,
1527	,	,	,	,
1528	,	,	,	,
1529	,	,	,	,
1530	,	,	,	,
1531	,	,	,	,
1532	,	,	,	,
1533	,	,	,	,
1534	,	,	,	,
1535	,	,	,	,
1536	,	,	,	,
1537	,	,	,	,
1538	,	,	,	,
1539	,	,	,	,
1540	,	,	,	,
1541	,	,	,	,
1542	,	,	,	,
1543	,	,	,	,
1544	,	,	,	,
1545	,	,	,	,
1546	,	,	,	,
1547	,	,	,	,
1548	,	,	,	,
1549	,	,	,	,
1550	,	,	,	,
1551	,	,	,	,
1552	,	,	,	,
1553	,	,	,	,
1554	,	,	,	,
1555	,	,	,	,
1556	,	,	,	,
1557	,	,	,	,
1558	,	,	,	,
1559	,	,	,	,
1560	,	,	,	,
1561	,	,	,	,
1562	,	,	,	,
1563	,	,	,	,
1564	,	,	,	,
1565	,	,	,	,
1566	,	,	,	,
1567	,	,	,	,
1568	,	,	,	,
1569	,	,	,	,
1570	,	,	,	,
1571	,	,	,	,
1572	,	,	,	,
1573	,	,	,	,
1574	,	,	,	,
1575	,	,	,	,
1576	,	,	,	,
1577	,	,	,	,
1578	,	,	,	,
1579	,	,	,	,
1580	,	,	,	,
1581	,	,	,	,
1582	,	,	,	,
1583	,	,	,	,
1584	,	,	,	,
1585	,	,	,	,
1586	,	,	,	,
1587	,	,	,	,
1588	,	,	,	,
1589	,	,	,	,
1590	,	,	,	,
1591	,	,	,	,
1592	,	,	,	,
1593	,	,	,	,
1594	,	,	,	,
1595	,	,	,	,
1596	,	,	,	,
1597	,	,	,	,
1598	,	,	,	,
1599	,	,	,	,
1600	,	,	,	,
1601	,	,	,	,
1602	,	,	,	,
1603	,	,	,	,
1604	,	,	,	,
1605	,	,	,	,
1606	,	,	,	,
1607	,	,	,	,
1608	,	,	,	,
1609	,	,	,	,
1610	,	,	,	,
1611	,	,	,	,
1612	,	,	,	,
1613	,	,	,	,
1614	,	,	,	,
1615	,	,	,	,
1616	,	,	,	,
1617	,	,	,	,
1618	,	,	,	,
1619	,	,	,	,
1620	,	,	,	,
1621	,	,	,	,
1622	,	,	,	,
1623	,	,	,	,
1624	,	,	,	,
1625	,	,	,	,
1626	,	,	,	,
1627	,	,	,	,
1628	,	,	,	,
1629	,	,	,	,
1630	,	,	,	,
1631	,	,	,	,
1632	,	,	,	,
1633	,	,	,	,
1634	,	,	,	,
1635	,	,	,	,
1636	,	,	,	,
1637	,	,	,	,
1638	,	,	,	,
1639	,	,	,	,
1640	,	,	,	,
1641	,	,	,	,
1642	,	,	,	,
1643	,	,	,	,
1644	,	,	,	,
1645	,	,	,	,
1646	,	,	,	,
1647	,	,	,	,
1648	,	,	,	,
1649	,	,	,	,
1650	,	,	,	,
1651	,	,	,	,
1652	,	,	,	,
1653	,	,	,	,
1654	,	,	,	,
1655	,	,	,	,
1656	,	,	,	,
1657	,	,	,	,
1658	,	,	,	,
1659	,	,	,	,
1660	,	,	,	,
1661	,	,	,	,
1662	,	,	,	,
1663	,	,	,	,
1664	,	,	,	,
1665	,	,	,	,
1666	,	,	,	,
1667	,	,	,	,
1668	,	,	,	,
1669	,	,	,	,
1670	,	,	,	,
1671	,	,	,	,
1672	,	,	,	,
1673	,	,	,	,
1674	,	,	,	,
1675	,	,	,	,
1676	,	,	,	,
1677	,	,	,	,
1678	,	,	,	,
1679	,	,	,	,
1680	,	,	,	,
1681	,	,	,	,
1682	,	,	,	,
1683	,	,	,	,
1684	,	,	,	,
1685	,	,	,	,
1686	,	,	,	,
1687	,	,	,	,
1688	,	,	,	,
1689	,	,	,	,
1690	,	,	,	,
1691	,	,	,	,
1692	,	,	,	,
1693	,	,	,	,
1694	,	,	,	,
1695	,	,	,	,
1696	,	,	,	,
1697	,	,	,	,
1698	,	,	,	,
1699	,	,	,	,
1700	,	,	,	,
1701	,	,	,	,
1702	,	,	,	,
1703	,	,	,	,
1704	,	,	,	,
1705	,	,	,	,
1706	,	,	,	,
1707	,	,	,	,
1708	,	,	,	,
1709	,	,	,	,
1710	,	,	,	,
1711	,	,	,	,
1712	,	,	,	,
1713	,	,	,	,
1714	,	,	,	,
1715	,	,	,	,
1716	,	,	,	,
1717	,	,	,	,
1718	,	,	,	,
1719	,	,	,	,
1720	,	,	,	,
1721	,	,	,	,
1722	,	,	,	,
1723	,	,	,	,
1724	,	,	,	,
1725	,	,	,	,
1726	,	,	,	,
1727	,	,	,	,
1728	,	,	,	,
1729	,	,	,	,
1730	,	,	,	,
1731	,	,	,	,
1732	,	,	,	,
1733	,	,	,	,
1734	,	,	,	,
1735	,	,	,	,
1736	,	,	,	,
1737	,	,	,	,
1738	,	,	,	,
1739	,	,	,	,
1740	,	,	,	,
1741	,	,	,	,
1742	,	,	,	,
1743	,	,	,	,
1744	,	,	,	,
1745	,	,	,	,
1746	,	,	,	,
1747	,	,	,	,
1748	,	,	,	,
1749	,	,	,	,
1750	,	,	,	,
1751	,	,	,	,
1752	,	,	,	,
1753	,	,	,	,
1754	,	,	,	,
1755	,	,	,	,
1756	,	,	,	,
1757	,	,	,	,
1758	,	,	,	,
1759	,	,	,	,
1760	,	,	,	,
1761	,	,	,	,
1762	,	,	,	,
1763	,	,	,	,
1764	,	,	,	,
1765	,	,	,	,
1766	,	,	,	,
1767	,	,	,	,
1768	,	,	,	,
1769	,	,	,	,
1770	,	,	,	,
1771	,	,	,	,
1772	,	,	,	,
1773	,	,	,	,
1774	,	,	,	,
1775	,	,	,	,
1776	,	,	,	,
1777	,	,	,	,
1778	,	,	,	,
1779	,	,	,	,
1780	,	,	,	,
1781	,	,	,	,
1782	,	,	,	,
1783	,	,	,	,
1784	,	,	,	,
1785	,	,	,	,
1786	,	,	,	,
1787	,	,	,	,
1788	,	,	,	,
1789	,	,	,	,
1790	,	,	,	,
1791	,	,	,	,
1792	,	,	,	,
1793	,	,	,	,
1794	,	,	,	,
1795	,	,	,	,
1796	,	,	,	,
1797	,	,	,	,
1798	,	,	,	,
1799	,	,	,	,
1800	,	,	,	,
1801	,	,	,	,
1802	,	,	,	,
1803	,	,	,	,
1804	,	,	,	,
1805	,	,	,	,
1806	,	,	,	,
1807	,	,	,	,
1808	,	,	,	,
1809	,	,	,	,
1810	,	,	,	,
1811	,	,	,	,
1812	,	,	,	,
1813	,	,	,	,
1814	,	,	,	,
1815	,	,	,	,
1816	,	,	,	,
1817	,	,	,	,
1818	,	,	,	,
1819	,	,	,	,
1820	,	,	,	,
1821	,	,	,	,
1822	,	,	,	,
1823	,	,	,	,
1824	,	,	,	,
1825	,	,	,	,
1826	,	,	,	,
1827	,	,	,	,
1828	,	,	,	,
1829	,	,	,	,
1830	,	,	,	,
1831	,	,	,	,
1832	,	,	,	,
1833	,	,	,	,
1834	,	,	,	,
1835	,	,	,	,
1836	,	,	,	,
1837	,	,	,	,
1838	,	,	,	,
1839	,	,	,	,
1840	,	,	,	,
1841	,	,	,	,
1842	,	,	,	,
1843	,	,	,	,
1844	,	,	,	,
1845	,	,	,	,
1846	,	,	,	,
1847	,	,	,	,
1848	,	,	,	,
1849	,	,	,	,
1850	,	,	,	,
1851	,	,	,	,
1852	,	,	,	,
1853	,	,	,	,
1854	,	,	,	,
1855	,	,	,	,
1856	,	,	,	,
1857	,	,	,	,
1858	,	,	,	,
1859	,	,	,	,
1860	,	,	,	,
1861	,	,	,	,
1862	,	,	,	,
1863	,	,	,	,
1864	,	,	,	,
1865	,	,	,	,
1866	,	,	,	,
1867	,	,	,	,
1868	,	,	,	,
1869	,	,	,	,
1870	,	,	,	,
1871	,	,	,	,
1872	,	,	,	,
1873	,	,	,	,
1874	,	,	,	,
1875	,	,	,	,
1876	,	,	,	,
1877	,	,	,	,
1878	,	,	,	,
1879	,	,	,	,
1880	,	,	,	,
1881	,	,	,	,
1882	,	,	,	,
1883	,	,	,	,
1884	,	,	,	,
1885	,	,	,	,
1886	,	,	,	,
1887	,	,	,	,
1888	,	,	,	,
1889	,	,	,	,
1890	,	,	,	,
1891	,	,	,	,
1892	,	,	,	,
1893	,	,	,	,
1894	,	,	,	,
1895	,	,	,	,
1896	,	,	,	,
1897	,	,	,	,
1898	,	,	,	,
1899	,	,	,	,
1900	,	,	,	,
1901	,	,	,	,
1902	,	,	,	,
1903	,	,	,	,
1904	,	,	,	,
1905	,	,	,	,
1906	,	,	,	,
1907	,	,	,	,
1908	,	,	,	,
1909	,	,	,	,
1910	,	,	,	,
1911	,	,	,	,
1912	,	,	,	,
1913	,	,	,	,
1914	,	,	,	,
1915	,	,	,	,
1916	,	,	,	,
1917	,	,	,	,
1918	,	,	,	,
1919	,	,	,	,
1920	,	,	,	,
1921	,	,	,	,
1922	,	,	,	,
1923	,	,	,	,
1924	,	,	,	,
1925	,	,	,	,
1926	,	,	,	,
1927	,	,	,	,
1928	,	,	,	,
1929	,	,	,	,
1930	,	,	,	,
1931	,	,	,	,
1932	,	,	,	,
1933	,	,	,	,
1934	,	,	,	,
1935	,	,	,	,
1936	,	,	,	,
1937	,	,	,	,
1938	,	,	,	,
1939	,	,	,	,
1940	,	,	,	,
1941	,	,	,	,
1942	,	,	,	,
1943	,	,	,	,
1944	,	,	,	,
1945	,	,	,	,
1946	,	,	,	,
1947	,	,	,	,
1948	,	,	,	,
1949	,	,	,	,
1950	,	,	,	,
1951	,	,	,	,
1952	,	,	,	,
1953	,	,	,	,
1954	,	,	,	,
1955	,	,	,	,
1956	,	,	,	,
1957	,	,	,	,
1958	,	,	,	,
1959	,	,	,	,
1960	,	,	,	,
1961	,	,	,	,
1962	,	,	,	,
1963	,	,	,	,
1964	,	,	,	,
1965	,	,	,	,
1966	,	,	,	,
1967	,	,	,	,
1968	,	,	,	,
1969	,	,	,	,
1970	,	,	,	,
1971	,	,	,	,
1972	,	,	,	,
1973	,	,	,	,
1974	,	,	,	,
1975	,	,	,	,
1976	,	,	,	,
1977	,	,	,	,
1978	,	,	,	,
1979	,	,	,	,
1980	,	,	,	,
1981	,	,	,	,
1982	,	,	,	,
1983	,	,	,	,
1984	,	,	,	,
1985	,	,	,	,
1986	,	,	,	,
1987	,	,	,	,
1988	,	,	,	,
1989	,	,	,	,
1990	,	,	,	,
1991	,	,	,	,
1992	,	,	,	,
1993	,	,	,	,
1994	,	,	,	,
1995	,	,	,	,
1996	,	,	,	,
1997	,	,	,	,
1998	,	,	,	,
1999	,	,	,	,
[truncated: 13,001 more rows]

## Sheet: Fig2_supp2_panelC_rep3
	169bp parS closed DNA ParB CTP with Mg	169bp parS closed DNA ParB with Mg	169bp parS closed DNA ParB without Mg	169bp parS closed DNA ParB CTP without Mg
1	0.000, 0.000	0.000, 0.000	0.000, 0.000	0.000, 0.000
2	0.200, 0.004	0.200, -0.003	0.200, -0.005	0.200, -0.001
3	0.400, 0.004	0.400, -0.004	0.400, -0.007	0.400, -0.001
4	0.600, 0.003	0.600, -0.006	0.600, -0.008	0.600, -0.002
5	0.800, 0.004	0.800, -0.008	0.800, -0.010	0.800, -0.003
6	1.000, 0.003	1.000, -0.010	1.000, -0.010	1.000, -0.005
7	1.200, 0.002	1.200, -0.012	1.200, -0.011	1.200, -0.005
8	1.400, 0.002	1.400, -0.013	1.400, -0.011	1.400, -0.006
9	1.600, 0.002	1.600, -0.016	1.600, -0.013	1.600, -0.006
10	1.800, 0.000	1.800, -0.017	1.800, -0.014	1.800, -0.006
11	2.000, -0.000	2.000, -0.018	2.000, -0.015	2.000, -0.005
12	2.200, 0.000	2.200, -0.019	2.200, -0.015	2.200, -0.005
13	2.400, 0.000	2.400, -0.022	2.400, -0.017	2.400, -0.005
14	2.600, 0.000	2.600, -0.023	2.600, -0.017	2.600, -0.004
15	2.800, 0.000	2.800, -0.025	2.800, -0.017	2.800, -0.004
16	3.000, 0.001	3.000, -0.027	3.000, -0.017	3.000, -0.003
17	3.200, 0.001	3.200, -0.028	3.200, -0.017	3.200, -0.003
18	3.400, -0.001	3.400, -0.028	3.400, -0.017	3.400, -0.004
19	3.600, -0.001	3.600, -0.029	3.600, -0.018	3.600, -0.004
20	3.800, -0.001	3.800, -0.031	3.800, -0.019	3.800, -0.004
21	4.000, -0.003	4.000, -0.031	4.000, -0.020	4.000, -0.005
22	4.200, -0.004	4.200, -0.032	4.200, -0.019	4.200, -0.004
23	4.400, -0.003	4.400, -0.033	4.400, -0.020	4.400, -0.003
24	4.600, -0.004	4.600, -0.034	4.600, -0.021	4.600, -0.004
25	4.800, -0.004	4.800, -0.035	4.800, -0.021	4.800, -0.003
26	5.000, -0.004	5.000, -0.035	5.000, -0.021	5.000, -0.003
27	5.200, -0.006	5.200, -0.036	5.200, -0.021	5.200, -0.005
28	5.400, -0.007	5.400, -0.038	5.400, -0.021	5.400, -0.005
29	5.600, -0.008	5.600, -0.038	5.600, -0.021	5.600, -0.004
30	5.800, -0.008	5.800, -0.039	5.800, -0.022	5.800, -0.005
31	6.000, -0.009	6.000, -0.041	6.000, -0.023	6.000, -0.004
32	6.200, -0.008	6.200, -0.043	6.200, -0.023	6.200, -0.003
33	6.400, -0.008	6.400, -0.042	6.400, -0.025	6.400, -0.003
34	6.600, -0.008	6.600, -0.044	6.600, -0.024	6.600, -0.003
35	6.800, -0.007	6.800, -0.044	6.800, -0.024	6.800, -0.003
36	7.000, -0.008	7.000, -0.044	7.000, -0.024	7.000, -0.003
37	7.200, -0.007	7.200, -0.044	7.200, -0.024	7.200, -0.003
38	7.400, -0.009	7.400, -0.046	7.400, -0.023	7.400, -0.002
39	7.600, -0.009	7.600, -0.046	7.600, -0.024	7.600, -0.003
40	7.800, -0.010	7.800, -0.046	7.800, -0.022	7.800, -0.002
41	8.000, -0.010	8.000, -0.046	8.000, -0.022	8.000, -0.002
42	8.200, -0.012	8.200, -0.047	8.200, -0.022	8.200, -0.002
43	8.400, -0.011	8.400, -0.047	8.400, -0.023	8.400, -0.002
44	8.600, -0.013	8.600, -0.048	8.600, -0.023	8.600, -0.002
45	8.800, -0.013	8.800, -0.049	8.800, -0.024	8.800, -0.003
46	9.000, -0.013	9.000, -0.050	9.000, -0.026	9.000, -0.004
47	9.200, -0.013	9.200, -0.050	9.200, -0.025	9.200, -0.004
48	9.400, -0.013	9.400, -0.052	9.400, -0.025	9.400, -0.004
49	9.600, -0.012	9.600, -0.052	9.600, -0.025	9.600, -0.003
50	9.800, -0.011	9.800, -0.052	9.800, -0.026	9.800, -0.003
51	10.000, -0.011	10.000, -0.051	10.000, -0.026	10.000, -0.002
52	10.200, -0.010	10.200, -0.050	10.200, -0.026	10.200, -0.002
53	10.400, -0.011	10.400, -0.050	10.400, -0.028	10.400, -0.002
54	10.600, -0.011	10.600, -0.051	10.600, -0.028	10.600, -0.002
55	10.800, -0.012	10.800, -0.052	10.800, -0.027	10.800, -0.001
56	11.000, -0.011	11.000, -0.053	11.000, -0.027	11.000, -0.001
57	11.200, -0.013	11.200, -0.054	11.200, -0.028	11.200, -0.001
58	11.400, -0.012	11.400, -0.055	11.400, -0.028	11.400, -0.000
59	11.600, -0.011	11.600, -0.054	11.600, -0.028	11.600, -0.001
60	11.800, -0.012	11.800, -0.054	11.800, -0.028	11.800, -0.001
61	12.000, -0.012	12.000, -0.055	12.000, -0.029	12.000, -0.001
62	12.200, -0.013	12.200, -0.055	12.200, -0.028	12.200, -0.001
63	12.400, -0.014	12.400, -0.055	12.400, -0.029	12.400, -0.002
64	12.600, -0.014	12.600, -0.056	12.600, -0.028	12.600, -0.001
65	12.800, -0.015	12.800, -0.057	12.800, -0.029	12.800, -0.001
66	13.000, -0.016	13.000, -0.058	13.000, -0.029	13.000, -0.001
67	13.200, -0.016	13.200, -0.058	13.200, -0.029	13.200, -0.001
68	13.400, -0.016	13.400, -0.059	13.400, -0.028	13.400, -0.001
69	13.600, -0.016	13.600, -0.060	13.600, -0.028	13.600, -0.002
70	13.800, -0.015	13.800, -0.060	13.800, -0.028	13.800, -0.001
71	14.000, -0.014	14.000, -0.060	14.000, -0.028	14.000, -0.000
72	14.200, -0.014	14.200, -0.060	14.200, -0.028	14.200, -0.001
73	14.400, -0.015	14.400, -0.060	14.400, -0.028	14.400, -0.002
74	14.600, -0.016	14.600, -0.060	14.600, -0.029	14.600, -0.001
75	14.800, -0.016	14.800, -0.062	14.800, -0.029	14.800, -0.002
76	15.000, -0.018	15.000, -0.061	15.000, -0.029	15.000, -0.003
77	15.200, -0.018	15.200, -0.061	15.200, -0.028	15.200, -0.003
78	15.400, -0.018	15.400, -0.061	15.400, -0.029	15.400, -0.001
79	15.600, -0.018	15.600, -0.061	15.600, -0.029	15.600, -0.002
80	15.800, -0.017	15.800, -0.061	15.800, -0.031	15.800, -0.003
81	16.000, -0.017	16.000, -0.062	16.000, -0.032	16.000, -0.002
82	16.200, -0.018	16.200, -0.063	16.200, -0.032	16.200, -0.002
83	16.400, -0.018	16.400, -0.063	16.400, -0.032	16.400, -0.002
84	16.600, -0.018	16.600, -0.064	16.600, -0.032	16.600, -0.001
85	16.800, -0.018	16.800, -0.062	16.800, -0.030	16.800, -0.001
86	17.000, -0.018	17.000, -0.062	17.000, -0.030	17.000, -0.001
87	17.200, -0.017	17.200, -0.063	17.200, -0.030	17.200, -0.003
88	17.400, -0.016	17.400, -0.063	17.400, -0.030	17.400, -0.003
89	17.600, -0.016	17.600, -0.064	17.600, -0.031	17.600, -0.004
90	17.800, -0.018	17.800, -0.064	17.800, -0.032	17.800, -0.004
91	18.000, -0.019	18.000, -0.065	18.000, -0.032	18.000, -0.002
92	18.200, -0.019	18.200, -0.066	18.200, -0.033	18.200, -0.002
93	18.400, -0.019	18.400, -0.066	18.400, -0.033	18.400, -0.003
94	18.600, -0.018	18.600, -0.066	18.600, -0.032	18.600, -0.003
95	18.800, -0.017	18.800, -0.066	18.800, -0.033	18.800, -0.004
96	19.000, -0.017	19.000, -0.066	19.000, -0.034	19.000, -0.004
97	19.200, -0.017	19.200, -0.065	19.200, -0.032	19.200, -0.003
98	19.400, -0.019	19.400, -0.065	19.400, -0.033	19.400, -0.003
99	19.600, -0.020	19.600, -0.066	19.600, -0.034	19.600, -0.003
100	19.800, -0.019	19.800, -0.067	19.800, -0.033	19.800, -0.002
101	20.000, -0.020	20.000, -0.067	20.000, -0.033	20.000, -0.002
102	20.200, -0.019	20.200, -0.067	20.200, -0.034	20.200, -0.003
103	20.400, -0.020	20.400, -0.069	20.400, -0.034	20.400, -0.002
104	20.600, -0.020	20.600, -0.068	20.600, -0.034	20.600, -0.002
105	20.800, -0.021	20.800, -0.067	20.800, -0.033	20.800, -0.002
106	21.000, -0.021	21.000, -0.067	21.000, -0.034	21.000, -0.003
107	21.200, -0.021	21.200, -0.067	21.200, -0.035	21.200, -0.001
108	21.400, -0.020	21.400, -0.066	21.400, -0.034	21.400, -0.003
109	21.600, -0.021	21.600, -0.066	21.600, -0.034	21.600, -0.002
110	21.800, -0.021	21.800, -0.068	21.800, -0.034	21.800, -0.003
111	22.000, -0.021	22.000, -0.067	22.000, -0.033	22.000, -0.003
112	22.200, -0.021	22.200, -0.068	22.200, -0.033	22.200, -0.004
113	22.400, -0.020	22.400, -0.068	22.400, -0.033	22.400, -0.004
114	22.600, -0.019	22.600, -0.068	22.600, -0.033	22.600, -0.003
115	22.800, -0.019	22.800, -0.068	22.800, -0.033	22.800, -0.003
116	23.000, -0.018	23.000, -0.068	23.000, -0.034	23.000, -0.003
117	23.200, -0.019	23.200, -0.068	23.200, -0.034	23.200, -0.003
118	23.400, -0.020	23.400, -0.068	23.400, -0.034	23.400, -0.003
119	23.600, -0.020	23.600, -0.069	23.600, -0.033	23.600, -0.003
120	23.800, -0.020	23.800, -0.068	23.800, -0.034	23.800, -0.003
121	24.000, -0.019	24.000, -0.069	24.000, -0.033	24.000, -0.003
122	24.200, -0.020	24.200, -0.069	24.200, -0.033	24.200, -0.003
123	24.400, -0.020	24.400, -0.070	24.400, -0.034	24.400, -0.003
124	24.600, -0.020	24.600, -0.070	24.600, -0.034	24.600, -0.003
125	24.800, -0.020	24.800, -0.070	24.800, -0.033	24.800, -0.003
126	25.000, -0.022	25.000, -0.070	25.000, -0.033	25.000, -0.003
127	25.200, -0.022	25.200, -0.070	25.200, -0.033	25.200, -0.003
128	25.400, -0.022	25.400, -0.070	25.400, -0.033	25.400, -0.003
129	25.600, -0.023	25.600, -0.070	25.600, -0.033	25.600, -0.003
130	25.800, -0.023	25.800, -0.072	25.800, -0.034	25.800, -0.003
131	26.000, -0.023	26.000, -0.072	26.000, -0.034	26.000, -0.004
132	26.200, -0.024	26.200, -0.071	26.200, -0.035	26.200, -0.004
133	26.400, -0.024	26.400, -0.071	26.400, -0.034	26.400, -0.004
134	26.600, -0.024	26.600, -0.072	26.600, -0.034	26.600, -0.003
135	26.800, -0.024	26.800, -0.070	26.800, -0.034	26.800, -0.004
136	27.000, -0.023	27.000, -0.070	27.000, -0.034	27.000, -0.003
137	27.200, -0.022	27.200, -0.069	27.200, -0.034	27.200, -0.004
138	27.400, -0.022	27.400, -0.069	27.400, -0.035	27.400, -0.003
139	27.600, -0.022	27.600, -0.070	27.600, -0.035	27.600, -0.003
140	27.800, -0.022	27.800, -0.070	27.800, -0.036	27.800, -0.002
141	28.000, -0.022	28.000, -0.071	28.000, -0.036	28.000, -0.003
142	28.200, -0.023	28.200, -0.071	28.200, -0.035	28.200, -0.002
143	28.400, -0.023	28.400, -0.071	28.400, -0.034	28.400, -0.001
144	28.600, -0.022	28.600, -0.071	28.600, -0.033	28.600, -0.001
145	28.800, -0.023	28.800, -0.072	28.800, -0.033	28.800, -0.003
146	29.000, -0.024	29.000, -0.072	29.000, -0.033	29.000, -0.004
147	29.200, -0.023	29.200, -0.073	29.200, -0.033	29.200, -0.004
148	29.400, -0.024	29.400, -0.074	29.400, -0.034	29.400, -0.004
149	29.600, -0.023	29.600, -0.074	29.600, -0.034	29.600, -0.006
150	29.800, -0.024	29.800, -0.074	29.800, -0.033	29.800, -0.005
151	30.000, 0.130	30.000, 0.096	30.000, 0.109	30.000, 0.115
152	30.200, 0.137	30.200, 0.101	30.200, 0.117	30.200, 0.118
153	30.400, 0.150	30.400, 0.120	30.400, 0.139	30.400, 0.125
154	30.600, 0.167	30.600, 0.130	30.600, 0.157	30.600, 0.147
155	30.800, 0.180	30.800, 0.143	30.800, 0.176	30.800, 0.162
156	31.000, 0.191	31.000, 0.155	31.000, 0.193	31.000, 0.176
157	31.200, 0.206	31.200, 0.170	31.200, 0.208	31.200, 0.192
158	31.400, 0.220	31.400, 0.180	31.400, 0.223	31.400, 0.208
159	31.600, 0.232	31.600, 0.189	31.600, 0.236	31.600, 0.221
160	31.800, 0.246	31.800, 0.197	31.800, 0.247	31.800, 0.233
161	32.000, 0.261	32.000, 0.203	32.000, 0.256	32.000, 0.243
162	32.200, 0.274	32.200, 0.207	32.200, 0.265	32.200, 0.253
163	32.400, 0.288	32.400, 0.211	32.400, 0.270	32.400, 0.262
164	32.600, 0.301	32.600, 0.214	32.600, 0.275	32.600, 0.269
165	32.800, 0.314	32.800, 0.218	32.800, 0.279	32.800, 0.277
166	33.000, 0.326	33.000, 0.221	33.000, 0.280	33.000, 0.284
167	33.200, 0.339	33.200, 0.222	33.200, 0.282	33.200, 0.290
168	33.400, 0.353	33.400, 0.224	33.400, 0.285	33.400, 0.295
169	33.600, 0.366	33.600, 0.225	33.600, 0.286	33.600, 0.298
170	33.800, 0.379	33.800, 0.225	33.800, 0.287	33.800, 0.301
171	34.000, 0.392	34.000, 0.225	34.000, 0.288	34.000, 0.304
172	34.200, 0.406	34.200, 0.228	34.200, 0.289	34.200, 0.307
173	34.400, 0.419	34.400, 0.227	34.400, 0.289	34.400, 0.307
174	34.600, 0.432	34.600, 0.227	34.600, 0.288	34.600, 0.310
175	34.800, 0.444	34.800, 0.228	34.800, 0.289	34.800, 0.311
176	35.000, 0.455	35.000, 0.228	35.000, 0.289	35.000, 0.311
177	35.200, 0.466	35.200, 0.225	35.200, 0.287	35.200, 0.311
178	35.400, 0.480	35.400, 0.226	35.400, 0.288	35.400, 0.313
179	35.600, 0.493	35.600, 0.226	35.600, 0.287	35.600, 0.313
180	35.800, 0.506	35.800, 0.225	35.800, 0.286	35.800, 0.312
181	36.000, 0.519	36.000, 0.225	36.000, 0.287	36.000, 0.312
182	36.200, 0.531	36.200, 0.226	36.200, 0.289	36.200, 0.312
183	36.400, 0.545	36.400, 0.223	36.400, 0.287	36.400, 0.312
184	36.600, 0.557	36.600, 0.223	36.600, 0.288	36.600, 0.311
185	36.800, 0.568	36.800, 0.223	36.800, 0.290	36.800, 0.312
186	37.000, 0.580	37.000, 0.222	37.000, 0.289	37.000, 0.312
187	37.200, 0.592	37.200, 0.220	37.200, 0.287	37.200, 0.312
188	37.400, 0.606	37.400, 0.221	37.400, 0.287	37.400, 0.312
189	37.600, 0.618	37.600, 0.220	37.600, 0.287	37.600, 0.313
190	37.800, 0.631	37.800, 0.220	37.800, 0.285	37.800, 0.313
191	38.000, 0.645	38.000, 0.219	38.000, 0.283	38.000, 0.313
192	38.200, 0.658	38.200, 0.220	38.200, 0.284	38.200, 0.312
193	38.400, 0.669	38.400, 0.219	38.400, 0.283	38.400, 0.312
194	38.600, 0.679	38.600, 0.218	38.600, 0.283	38.600, 0.312
195	38.800, 0.690	38.800, 0.217	38.800, 0.282	38.800, 0.311
196	39.000, 0.701	39.000, 0.217	39.000, 0.284	39.000, 0.311
197	39.200, 0.710	39.200, 0.216	39.200, 0.283	39.200, 0.311
198	39.400, 0.723	39.400, 0.215	39.400, 0.282	39.400, 0.311
199	39.600, 0.734	39.600, 0.215	39.600, 0.282	39.600, 0.311
200	39.800, 0.746	39.800, 0.215	39.800, 0.282	39.800, 0.310
201	40.000, 0.758	40.000, 0.214	40.000, 0.282	40.000, 0.310
202	40.200, 0.772	40.200, 0.216	40.200, 0.282	40.200, 0.309
203	40.400, 0.784	40.400, 0.215	40.400, 0.284	40.400, 0.308
204	40.600, 0.796	40.600, 0.215	40.600, 0.285	40.600, 0.307
205	40.800, 0.806	40.800, 0.215	40.800, 0.284	40.800, 0.307
206	41.000, 0.817	41.000, 0.214	41.000, 0.281	41.000, 0.306
207	41.200, 0.829	41.200, 0.214	41.200, 0.282	41.200, 0.306
208	41.400, 0.841	41.400, 0.213	41.400, 0.279	41.400, 0.309
209	41.600, 0.851	41.600, 0.213	41.600, 0.277	41.600, 0.308
210	41.800, 0.862	41.800, 0.213	41.800, 0.279	41.800, 0.309
211	42.000, 0.873	42.000, 0.213	42.000, 0.278	42.000, 0.308
212	42.200, 0.883	42.200, 0.215	42.200, 0.280	42.200, 0.309
213	42.400, 0.895	42.400, 0.215	42.400, 0.279	42.400, 0.307
214	42.600, 0.906	42.600, 0.215	42.600, 0.279	42.600, 0.308
215	42.800, 0.917	42.800, 0.216	42.800, 0.279	42.800, 0.307
216	43.000, 0.927	43.000, 0.214	43.000, 0.279	43.000, 0.307
217	43.200, 0.938	43.200, 0.213	43.200, 0.277	43.200, 0.307
218	43.400, 0.948	43.400, 0.213	43.400, 0.279	43.400, 0.308
219	43.600, 0.959	43.600, 0.212	43.600, 0.281	43.600, 0.307
220	43.800, 0.967	43.800, 0.210	43.800, 0.278	43.800, 0.309
221	44.000, 0.978	44.000, 0.211	44.000, 0.279	44.000, 0.309
222	44.200, 0.989	44.200, 0.210	44.200, 0.279	44.200, 0.308
223	44.400, 0.999	44.400, 0.210	44.400, 0.278	44.400, 0.308
224	44.600, 1.009	44.600, 0.210	44.600, 0.277	44.600, 0.308
225	44.800, 1.021	44.800, 0.210	44.800, 0.279	44.800, 0.306
226	45.000, 1.028	45.000, 0.209	45.000, 0.278	45.000, 0.306
227	45.200, 1.039	45.200, 0.210	45.200, 0.278	45.200, 0.305
228	45.400, 1.050	45.400, 0.210	45.400, 0.277	45.400, 0.305
229	45.600, 1.060	45.600, 0.210	45.600, 0.276	45.600, 0.305
230	45.800, 1.071	45.800, 0.210	45.800, 0.276	45.800, 0.305
231	46.000, 1.081	46.000, 0.210	46.000, 0.276	46.000, 0.306
232	46.200, 1.091	46.200, 0.210	46.200, 0.276	46.200, 0.307
233	46.400, 1.101	46.400, 0.210	46.400, 0.277	46.400, 0.307
234	46.600, 1.110	46.600, 0.210	46.600, 0.277	46.600, 0.307
235	46.800, 1.120	46.800, 0.210	46.800, 0.276	46.800, 0.306
236	47.000, 1.131	47.000, 0.211	47.000, 0.276	47.000, 0.306
237	47.200, 1.139	47.200, 0.211	47.200, 0.277	47.200, 0.306
238	47.400, 1.149	47.400, 0.211	47.400, 0.275	47.400, 0.304
239	47.600, 1.157	47.600, 0.210	47.600, 0.276	47.600, 0.306
240	47.800, 1.164	47.800, 0.209	47.800, 0.276	47.800, 0.307
241	48.000, 1.173	48.000, 0.208	48.000, 0.276	48.000, 0.307
242	48.200, 1.182	48.200, 0.207	48.200, 0.273	48.200, 0.307
243	48.400, 1.193	48.400, 0.208	48.400, 0.276	48.400, 0.308
244	48.600, 1.203	48.600, 0.208	48.600, 0.274	48.600, 0.309
245	48.800, 1.213	48.800, 0.208	48.800, 0.274	48.800, 0.308
246	49.000, 1.222	49.000, 0.208	49.000, 0.274	49.000, 0.308
247	49.200, 1.229	49.200, 0.208	49.200, 0.275	49.200, 0.307
248	49.400, 1.237	49.400, 0.207	49.400, 0.272	49.400, 0.306
249	49.600, 1.247	49.600, 0.207	49.600, 0.274	49.600, 0.306
250	49.800, 1.254	49.800, 0.207	49.800, 0.274	49.800, 0.305
251	50.000, 1.263	50.000, 0.207	50.000, 0.273	50.000, 0.306
252	50.200, 1.273	50.200, 0.208	50.200, 0.274	50.200, 0.305
253	50.400, 1.282	50.400, 0.206	50.400, 0.276	50.400, 0.305
254	50.600, 1.290	50.600, 0.207	50.600, 0.274	50.600, 0.305
255	50.800, 1.300	50.800, 0.207	50.800, 0.274	50.800, 0.305
256	51.000, 1.309	51.000, 0.206	51.000, 0.273	51.000, 0.303
257	51.200, 1.318	51.200, 0.206	51.200, 0.274	51.200, 0.304
258	51.400, 1.327	51.400, 0.207	51.400, 0.271	51.400, 0.305
259	51.600, 1.335	51.600, 0.205	51.600, 0.273	51.600, 0.305
260	51.800, 1.342	51.800, 0.205	51.800, 0.272	51.800, 0.305
261	52.000, 1.348	52.000, 0.206	52.000, 0.272	52.000, 0.305
262	52.200, 1.356	52.200, 0.205	52.200, 0.271	52.200, 0.303
263	52.400, 1.363	52.400, 0.205	52.400, 0.273	52.400, 0.303
264	52.600, 1.373	52.600, 0.205	52.600, 0.271	52.600, 0.303
265	52.800, 1.382	52.800, 0.206	52.800, 0.271	52.800, 0.304
266	53.000, 1.392	53.000, 0.206	53.000, 0.272	53.000, 0.306
267	53.200, 1.400	53.200, 0.206	53.200, 0.270	53.200, 0.308
268	53.400, 1.409	53.400, 0.205	53.400, 0.268	53.400, 0.308
269	53.600, 1.417	53.600, 0.205	53.600, 0.269	53.600, 0.307
270	53.800, 1.424	53.800, 0.204	53.800, 0.270	53.800, 0.305
271	54.000, 1.431	54.000, 0.205	54.000, 0.270	54.000, 0.305
272	54.200, 1.436	54.200, 0.205	54.200, 0.270	54.200, 0.302
273	54.400, 1.444	54.400, 0.205	54.400, 0.271	54.400, 0.302
274	54.600, 1.452	54.600, 0.206	54.600, 0.271	54.600, 0.303
275	54.800, 1.459	54.800, 0.206	54.800, 0.269	54.800, 0.302
276	55.000, 1.467	55.000, 0.205	55.000, 0.267	55.000, 0.303
277	55.200, 1.475	55.200, 0.205	55.200, 0.269	55.200, 0.304
278	55.400, 1.484	55.400, 0.204	55.400, 0.268	55.400, 0.305
279	55.600, 1.491	55.600, 0.203	55.600, 0.269	55.600, 0.304
280	55.800, 1.498	55.800, 0.203	55.800, 0.269	55.800, 0.304
281	56.000, 1.505	56.000, 0.204	56.000, 0.270	56.000, 0.303
282	56.200, 1.512	56.200, 0.203	56.200, 0.269	56.200, 0.304
283	56.400, 1.518	56.400, 0.203	56.400, 0.270	56.400, 0.303
284	56.600, 1.525	56.600, 0.203	56.600, 0.271	56.600, 0.304
285	56.800, 1.532	56.800, 0.203	56.800, 0.272	56.800, 0.305
286	57.000, 1.538	57.000, 0.204	57.000, 0.270	57.000, 0.305
287	57.200, 1.547	57.200, 0.204	57.200, 0.269	57.200, 0.304
288	57.400, 1.555	57.400, 0.204	57.400, 0.268	57.400, 0.305
289	57.600, 1.563	57.600, 0.204	57.600, 0.266	57.600, 0.305
290	57.800, 1.569	57.800, 0.205	57.800, 0.265	57.800, 0.303
291	58.000, 1.574	58.000, 0.204	58.000, 0.266	58.000, 0.304
292	58.200, 1.579	58.200, 0.204	58.200, 0.266	58.200, 0.305
293	58.400, 1.587	58.400, 0.204	58.400, 0.266	58.400, 0.305
294	58.600, 1.592	58.600, 0.204	58.600, 0.267	58.600, 0.303
295	58.800, 1.600	58.800, 0.203	58.800, 0.268	58.800, 0.304
296	59.000, 1.609	59.000, 0.203	59.000, 0.267	59.000, 0.302
297	59.200, 1.617	59.200, 0.204	59.200, 0.268	59.200, 0.300
298	59.400, 1.623	59.400, 0.205	59.400, 0.269	59.400, 0.298
299	59.600, 1.630	59.600, 0.206	59.600, 0.267	59.600, 0.297
300	59.800, 1.636	59.800, 0.205	59.800, 0.266	59.800, 0.299
301	60.000, 1.639	60.000, 0.206	60.000, 0.268	60.000, 0.299
302	60.200, 1.643	60.200, 0.205	60.200, 0.268	60.200, 0.300
303	60.400, 1.650	60.400, 0.204	60.400, 0.267	60.400, 0.303
304	60.600, 1.656	60.600, 0.204	60.600, 0.269	60.600, 0.303
305	60.800, 1.662	60.800, 0.204	60.800, 0.267	60.800, 0.302
306	61.000, 1.671	61.000, 0.204	61.000, 0.267	61.000, 0.304
307	61.200, 1.678	61.200, 0.204	61.200, 0.266	61.200, 0.304
308	61.400, 1.685	61.400, 0.203	61.400, 0.266	61.400, 0.302
309	61.600, 1.690	61.600, 0.203	61.600, 0.263	61.600, 0.303
310	61.800, 1.696	61.800, 0.202	61.800, 0.264	61.800, 0.302
311	62.000, 1.701	62.000, 0.203	62.000, 0.263	62.000, 0.302
312	62.200, 1.707	62.200, 0.202	62.200, 0.263	62.200, 0.300
313	62.400, 1.714	62.400, 0.203	62.400, 0.263	62.400, 0.301
314	62.600, 1.720	62.600, 0.203	62.600, 0.265	62.600, 0.300
315	62.800, 1.727	62.800, 0.203	62.800, 0.264	62.800, 0.299
316	63.000, 1.733	63.000, 0.203	63.000, 0.264	63.000, 0.298
317	63.200, 1.739	63.200, 0.202	63.200, 0.266	63.200, 0.299
318	63.400, 1.745	63.400, 0.201	63.400, 0.266	63.400, 0.299
319	63.600, 1.751	63.600, 0.201	63.600, 0.265	63.600, 0.300
320	63.800, 1.755	63.800, 0.201	63.800, 0.267	63.800, 0.301
321	64.000, 1.760	64.000, 0.201	64.000, 0.266	64.000, 0.302
322	64.200, 1.763	64.200, 0.200	64.200, 0.266	64.200, 0.301
323	64.400, 1.770	64.400, 0.202	64.400, 0.265	64.400, 0.301
324	64.600, 1.775	64.600, 0.202	64.600, 0.265	64.600, 0.300
325	64.800, 1.780	64.800, 0.202	64.800, 0.263	64.800, 0.301
326	65.000, 1.785	65.000, 0.204	65.000, 0.265	65.000, 0.300
327	65.200, 1.792	65.200, 0.204	65.200, 0.264	65.200, 0.300
328	65.400, 1.797	65.400, 0.202	65.400, 0.264	65.400, 0.301
329	65.600, 1.802	65.600, 0.202	65.600, 0.264	65.600, 0.300
330	65.800, 1.808	65.800, 0.201	65.800, 0.263	65.800, 0.299
331	66.000, 1.814	66.000, 0.200	66.000, 0.262	66.000, 0.298
332	66.200, 1.819	66.200, 0.201	66.200, 0.262	66.200, 0.300
333	66.400, 1.824	66.400, 0.202	66.400, 0.261	66.400, 0.298
334	66.600, 1.830	66.600, 0.202	66.600, 0.261	66.600, 0.299
335	66.800, 1.834	66.800, 0.203	66.800, 0.261	66.800, 0.301
336	67.000, 1.839	67.000, 0.204	67.000, 0.261	67.000, 0.302
337	67.200, 1.845	67.200, 0.203	67.200, 0.260	67.200, 0.301
338	67.400, 1.851	67.400, 0.203	67.400, 0.262	67.400, 0.301
339	67.600, 1.855	67.600, 0.202	67.600, 0.259	67.600, 0.301
340	67.800, 1.859	67.800, 0.203	67.800, 0.260	67.800, 0.300
341	68.000, 1.862	68.000, 0.202	68.000, 0.260	68.000, 0.300
342	68.200, 1.865	68.200, 0.203	68.200, 0.262	68.200, 0.300
343	68.400, 1.870	68.400, 0.202	68.400, 0.261	68.400, 0.300
344	68.600, 1.876	68.600, 0.203	68.600, 0.264	68.600, 0.300
345	68.800, 1.882	68.800, 0.203	68.800, 0.265	68.800, 0.300
346	69.000, 1.889	69.000, 0.202	69.000, 0.264	69.000, 0.299
347	69.200, 1.895	69.200, 0.202	69.200, 0.263	69.200, 0.299
348	69.400, 1.898	69.400, 0.202	69.400, 0.263	69.400, 0.299
349	69.600, 1.903	69.600, 0.201	69.600, 0.263	69.600, 0.300
350	69.800, 1.906	69.800, 0.201	69.800, 0.261	69.800, 0.299
351	70.000, 1.911	70.000, 0.202	70.000, 0.263	70.000, 0.298
352	70.200, 1.916	70.200, 0.200	70.200, 0.262	70.200, 0.299
353	70.400, 1.922	70.400, 0.201	70.400, 0.264	70.400, 0.298
354	70.600, 1.925	70.600, 0.201	70.600, 0.260	70.600, 0.298
355	70.800, 1.930	70.800, 0.201	70.800, 0.261	70.800, 0.298
356	71.000, 1.935	71.000, 0.200	71.000, 0.260	71.000, 0.297
357	71.200, 1.938	71.200, 0.201	71.200, 0.259	71.200, 0.296
358	71.400, 1.942	71.400, 0.201	71.400, 0.257	71.400, 0.297
359	71.600, 1.945	71.600, 0.199	71.600, 0.259	71.600, 0.296
360	71.800, 1.951	71.800, 0.199	71.800, 0.260	71.800, 0.298
361	72.000, 1.955	72.000, 0.198	72.000, 0.259	72.000, 0.299
362	72.200, 1.960	72.200, 0.197	72.200, 0.260	72.200, 0.299
363	72.400, 1.963	72.400, 0.198	72.400, 0.259	72.400, 0.298
364	72.600, 1.967	72.600, 0.200	72.600, 0.260	72.600, 0.297
365	72.800, 1.969	72.800, 0.201	72.800, 0.259	72.800, 0.295
366	73.000, 1.973	73.000, 0.201	73.000, 0.259	73.000, 0.294
367	73.200, 1.977	73.200, 0.202	73.200, 0.259	73.200, 0.294
368	73.400, 1.981	73.400, 0.200	73.400, 0.261	73.400, 0.294
369	73.600, 1.986	73.600, 0.201	73.600, 0.259	73.600, 0.295
370	73.800, 1.992	73.800, 0.200	73.800, 0.259	73.800, 0.295
371	74.000, 1.996	74.000, 0.202	74.000, 0.260	74.000, 0.294
372	74.200, 2.000	74.200, 0.202	74.200, 0.258	74.200, 0.294
373	74.400, 2.004	74.400, 0.204	74.400, 0.259	74.400, 0.295
374	74.600, 2.008	74.600, 0.203	74.600, 0.258	74.600, 0.295
375	74.800, 2.010	74.800, 0.203	74.800, 0.259	74.800, 0.294
376	75.000, 2.015	75.000, 0.202	75.000, 0.256	75.000, 0.296
377	75.200, 2.020	75.200, 0.202	75.200, 0.258	75.200, 0.297
378	75.400, 2.024	75.400, 0.201	75.400, 0.256	75.400, 0.296
379	75.600, 2.028	75.600, 0.200	75.600, 0.258	75.600, 0.297
380	75.800, 2.033	75.800, 0.201	75.800, 0.257	75.800, 0.298
381	76.000, 2.035	76.000, 0.200	76.000, 0.259	76.000, 0.297
382	76.200, 2.038	76.200, 0.200	76.200, 0.259	76.200, 0.297
383	76.400, 2.043	76.400, 0.200	76.400, 0.259	76.400, 0.297
384	76.600, 2.047	76.600, 0.199	76.600, 0.258	76.600, 0.297
385	76.800, 2.050	76.800, 0.200	76.800, 0.258	76.800, 0.297
386	77.000, 2.052	77.000, 0.200	77.000, 0.257	77.000, 0.296
387	77.200, 2.057	77.200, 0.199	77.200, 0.256	77.200, 0.296
388	77.400, 2.060	77.400, 0.199	77.400, 0.258	77.400, 0.297
389	77.600, 2.063	77.600, 0.201	77.600, 0.258	77.600, 0.297
390	77.800, 2.065	77.800, 0.200	77.800, 0.258	77.800, 0.295
391	78.000, 2.070	78.000, 0.201	78.000, 0.259	78.000, 0.296
392	78.200, 2.073	78.200, 0.202	78.200, 0.260	78.200, 0.296
393	78.400, 2.077	78.400, 0.203	78.400, 0.258	78.400, 0.295
394	78.600, 2.081	78.600, 0.203	78.600, 0.259	78.600, 0.296
395	78.800, 2.084	78.800, 0.203	78.800, 0.259	78.800, 0.297
396	79.000, 2.086	79.000, 0.202	79.000, 0.259	79.000, 0.297
397	79.200, 2.089	79.200, 0.203	79.200, 0.260	79.200, 0.296
398	79.400, 2.092	79.400, 0.203	79.400, 0.262	79.400, 0.296
399	79.600, 2.096	79.600, 0.203	79.600, 0.258	79.600, 0.296
400	79.800, 2.099	79.800, 0.202	79.800, 0.259	79.800, 0.296
401	80.000, 2.102	80.000, 0.202	80.000, 0.258	80.000, 0.295
402	80.200, 2.104	80.200, 0.201	80.200, 0.257	80.200, 0.295
403	80.400, 2.108	80.400, 0.201	80.400, 0.255	80.400, 0.296
404	80.600, 2.111	80.600, 0.201	80.600, 0.258	80.600, 0.296
405	80.800, 2.115	80.800, 0.203	80.800, 0.257	80.800, 0.296
406	81.000, 2.118	81.000, 0.203	81.000, 0.256	81.000, 0.296
407	81.200, 2.121	81.200, 0.203	81.200, 0.257	81.200, 0.296
408	81.400, 2.122	81.400, 0.202	81.400, 0.257	81.400, 0.296
409	81.600, 2.127	81.600, 0.202	81.600, 0.255	81.600, 0.296
410	81.800, 2.129	81.800, 0.200	81.800, 0.255	81.800, 0.296
411	82.000, 2.133	82.000, 0.199	82.000, 0.256	82.000, 0.296
412	82.200, 2.137	82.200, 0.199	82.200, 0.257	82.200, 0.295
413	82.400, 2.140	82.400, 0.199	82.400, 0.257	82.400, 0.293
414	82.600, 2.142	82.600, 0.198	82.600, 0.259	82.600, 0.294
415	82.800, 2.145	82.800, 0.199	82.800, 0.258	82.800, 0.293
416	83.000, 2.148	83.000, 0.200	83.000, 0.257	83.000, 0.291
417	83.200, 2.151	83.200, 0.200	83.200, 0.254	83.200, 0.292
418	83.400, 2.153	83.400, 0.199	83.400, 0.256	83.400, 0.293
419	83.600, 2.158	83.600, 0.199	83.600, 0.255	83.600, 0.292
420	83.800, 2.160	83.800, 0.199	83.800, 0.255	83.800, 0.293
421	84.000, 2.161	84.000, 0.198	84.000, 0.255	84.000, 0.293
422	84.200, 2.163	84.200, 0.199	84.200, 0.256	84.200, 0.292
423	84.400, 2.167	84.400, 0.201	84.400, 0.254	84.400, 0.291
424	84.600, 2.168	84.600, 0.201	84.600, 0.255	84.600, 0.292
425	84.800, 2.172	84.800, 0.200	84.800, 0.256	84.800, 0.291
426	85.000, 2.176	85.000, 0.200	85.000, 0.256	85.000, 0.292
427	85.200, 2.178	85.200, 0.201	85.200, 0.257	85.200, 0.293
428	85.400, 2.180	85.400, 0.202	85.400, 0.257	85.400, 0.292
429	85.600, 2.182	85.600, 0.203	85.600, 0.255	85.600, 0.292
430	85.800, 2.185	85.800, 0.203	85.800, 0.255	85.800, 0.292
431	86.000, 2.188	86.000, 0.202	86.000, 0.255	86.000, 0.291
432	86.200, 2.193	86.200, 0.202	86.200, 0.255	86.200, 0.291
433	86.400, 2.196	86.400, 0.201	86.400, 0.254	86.400, 0.291
434	86.600, 2.199	86.600, 0.200	86.600, 0.255	86.600, 0.291
435	86.800, 2.199	86.800, 0.200	86.800, 0.255	86.800, 0.292
436	87.000, 2.201	87.000, 0.201	87.000, 0.256	87.000, 0.292
437	87.200, 2.202	87.200, 0.201	87.200, 0.255	87.200, 0.291
438	87.400, 2.205	87.400, 0.200	87.400, 0.256	87.400, 0.293
439	87.600, 2.208	87.600, 0.201	87.600, 0.253	87.600, 0.293
440	87.800, 2.211	87.800, 0.202	87.800, 0.252	87.800, 0.292
441	88.000, 2.213	88.000, 0.200	88.000, 0.251	88.000, 0.292
442	88.200, 2.214	88.200, 0.200	88.200, 0.251	88.200, 0.291
443	88.400, 2.216	88.400, 0.200	88.400, 0.249	88.400, 0.291
444	88.600, 2.219	88.600, 0.199	88.600, 0.251	88.600, 0.290
445	88.800, 2.223	88.800, 0.200	88.800, 0.252	88.800, 0.290
446	89.000, 2.228	89.000, 0.202	89.000, 0.253	89.000, 0.291
447	89.200, 2.230	89.200, 0.201	89.200, 0.252	89.200, 0.292
448	89.400, 2.231	89.400, 0.202	89.400, 0.255	89.400, 0.292
449	89.600, 2.231	89.600, 0.202	89.600, 0.255	89.600, 0.292
450	89.800, 2.232	89.800, 0.201	89.800, 0.255	89.800, 0.294
451	90.000, 2.234	90.000, 0.200	90.000, 0.254	90.000, 0.293
452	90.200, 2.237	90.200, 0.200	90.200, 0.255	90.200, 0.294
453	90.400, 2.240	90.400, 0.199	90.400, 0.252	90.400, 0.294
454	90.600, 2.243	90.600, 0.199	90.600, 0.252	90.600, 0.295
455	90.800, 2.244	90.800, 0.200	90.800, 0.251	90.800, 0.294
456	91.000, 2.246	91.000, 0.201	91.000, 0.252	91.000, 0.293
457	91.200, 2.246	91.200, 0.202	91.200, 0.253	91.200, 0.292
458	91.400, 2.248	91.400, 0.202	91.400, 0.253	91.400, 0.291
459	91.600, 2.249	91.600, 0.201	91.600, 0.253	91.600, 0.290
460	91.800, 2.253	91.800, 0.201	91.800, 0.252	91.800, 0.288
461	92.000, 2.255	92.000, 0.200	92.000, 0.250	92.000, 0.289
462	92.200, 2.259	92.200, 0.199	92.200, 0.250	92.200, 0.290
463	92.400, 2.261	92.400, 0.201	92.400, 0.249	92.400, 0.290
464	92.600, 2.264	92.600, 0.202	92.600, 0.250	92.600, 0.292
465	92.800, 2.266	92.800, 0.203	92.800, 0.251	92.800, 0.293
466	93.000, 2.267	93.000, 0.202	93.000, 0.252	93.000, 0.293
467	93.200, 2.269	93.200, 0.203	93.200, 0.251	93.200, 0.292
468	93.400, 2.272	93.400, 0.201	93.400, 0.253	93.400, 0.292
469	93.600, 2.273	93.600, 0.200	93.600, 0.253	93.600, 0.290
470	93.800, 2.275	93.800, 0.200	93.800, 0.253	93.800, 0.288
471	94.000, 2.278	94.000, 0.200	94.000, 0.252	94.000, 0.289
472	94.200, 2.278	94.200, 0.201	94.200, 0.252	94.200, 0.288
473	94.400, 2.279	94.400, 0.201	94.400, 0.252	94.400, 0.289
474	94.600, 2.280	94.600, 0.201	94.600, 0.252	94.600, 0.290
475	94.800, 2.282	94.800, 0.202	94.800, 0.251	94.800, 0.292
476	95.000, 2.284	95.000, 0.202	95.000, 0.251	95.000, 0.292
477	95.200, 2.287	95.200, 0.201	95.200, 0.253	95.200, 0.294
478	95.400, 2.289	95.400, 0.203	95.400, 0.252	95.400, 0.293
479	95.600, 2.290	95.600, 0.202	95.600, 0.251	95.600, 0.293
480	95.800, 2.291	95.800, 0.201	95.800, 0.252	95.800, 0.293
481	96.000, 2.292	96.000, 0.201	96.000, 0.252	96.000, 0.292
482	96.200, 2.294	96.200, 0.202	96.200, 0.252	96.200, 0.291
483	96.400, 2.297	96.400, 0.200	96.400, 0.249	96.400, 0.293
484	96.600, 2.299	96.600, 0.200	96.600, 0.250	96.600, 0.292
485	96.800, 2.302	96.800, 0.201	96.800, 0.250	96.800, 0.291
486	97.000, 2.304	97.000, 0.202	97.000, 0.250	97.000, 0.292
487	97.200, 2.305	97.200, 0.202	97.200, 0.250	97.200, 0.290
488	97.400, 2.305	97.400, 0.202	97.400, 0.251	97.400, 0.290
489	97.600, 2.308	97.600, 0.202	97.600, 0.251	97.600, 0.291
490	97.800, 2.310	97.800, 0.200	97.800, 0.251	97.800, 0.291
491	98.000, 2.312	98.000, 0.199	98.000, 0.249	98.000, 0.291
492	98.200, 2.313	98.200, 0.199	98.200, 0.250	98.200, 0.291
493	98.400, 2.314	98.400, 0.200	98.400, 0.251	98.400, 0.291
494	98.600, 2.315	98.600, 0.200	98.600, 0.252	98.600, 0.290
495	98.800, 2.317	98.800, 0.201	98.800, 0.251	98.800, 0.290
496	99.000, 2.319	99.000, 0.201	99.000, 0.253	99.000, 0.291
497	99.200, 2.321	99.200, 0.201	99.200, 0.251	99.200, 0.291
498	99.400, 2.323	99.400, 0.200	99.400, 0.250	99.400, 0.290
499	99.600, 2.323	99.600, 0.200	99.600, 0.249	99.600, 0.290
500	99.800, 2.323	99.800, 0.200	99.800, 0.250	99.800, 0.290
501	100.000, 2.323	100.000, 0.200	100.000, 0.249	100.000, 0.289
502	100.200, 2.326	100.200, 0.198	100.200, 0.251	100.200, 0.289
503	100.400, 2.329	100.400, 0.201	100.400, 0.251	100.400, 0.289
504	100.600, 2.332	100.600, 0.201	100.600, 0.252	100.600, 0.290
505	100.800, 2.335	100.800, 0.201	100.800, 0.251	100.800, 0.289
506	101.000, 2.338	101.000, 0.200	101.000, 0.252	101.000, 0.289
507	101.200, 2.338	101.200, 0.201	101.200, 0.251	101.200, 0.289
508	101.400, 2.339	101.400, 0.199	101.400, 0.251	101.400, 0.289
509	101.600, 2.339	101.600, 0.200	101.600, 0.250	101.600, 0.288
510	101.800, 2.339	101.800, 0.201	101.800, 0.250	101.800, 0.288
511	102.000, 2.340	102.000, 0.202	102.000, 0.251	102.000, 0.289
512	102.200, 2.342	102.200, 0.202	102.200, 0.251	102.200, 0.286
513	102.400, 2.344	102.400, 0.203	102.400, 0.252	102.400, 0.286
514	102.600, 2.345	102.600, 0.203	102.600, 0.252	102.600, 0.286
515	102.800, 2.348	102.800, 0.202	102.800, 0.250	102.800, 0.286
516	103.000, 2.351	103.000, 0.201	103.000, 0.249	103.000, 0.287
517	103.200, 2.352	103.200, 0.201	103.200, 0.248	103.200, 0.287
518	103.400, 2.352	103.400, 0.201	103.400, 0.248	103.400, 0.287
519	103.600, 2.354	103.600, 0.200	103.600, 0.248	103.600, 0.287
520	103.800, 2.354	103.800, 0.200	103.800, 0.251	103.800, 0.287
521	104.000, 2.354	104.000, 0.201	104.000, 0.248	104.000, 0.286
522	104.200, 2.353	104.200, 0.200	104.200, 0.248	104.200, 0.287
523	104.400, 2.354	104.400, 0.199	104.400, 0.248	104.400, 0.287
524	104.600, 2.355	104.600, 0.200	104.600, 0.249	104.600, 0.288
525	104.800, 2.357	104.800, 0.201	104.800, 0.248	104.800, 0.287
526	105.000, 2.358	105.000, 0.200	105.000, 0.250	105.000, 0.287
527	105.200, 2.359	105.200, 0.200	105.200, 0.250	105.200, 0.288
528	105.400, 2.361	105.400, 0.200	105.400, 0.249	105.400, 0.288
529	105.600, 2.362	105.600, 0.200	105.600, 0.249	105.600, 0.288
530	105.800, 2.362	105.800, 0.200	105.800, 0.249	105.800, 0.288
531	106.000, 2.363	106.000, 0.200	106.000, 0.247	106.000, 0.287
532	106.200, 2.365	106.200, 0.201	106.200, 0.246	106.200, 0.286
533	106.400, 2.367	106.400, 0.201	106.400, 0.246	106.400, 0.286
534	106.600, 2.368	106.600, 0.199	106.600, 0.248	106.600, 0.286
535	106.800, 2.370	106.800, 0.198	106.800, 0.246	106.800, 0.287
536	107.000, 2.370	107.000, 0.198	107.000, 0.248	107.000, 0.287
537	107.200, 2.372	107.200, 0.199	107.200, 0.249	107.200, 0.289
538	107.400, 2.373	107.400, 0.199	107.400, 0.248	107.400, 0.289
539	107.600, 2.375	107.600, 0.200	107.600, 0.248	107.600, 0.289
540	107.800, 2.376	107.800, 0.202	107.800, 0.247	107.800, 0.288
541	108.000, 2.377	108.000, 0.203	108.000, 0.247	108.000, 0.288
542	108.200, 2.377	108.200, 0.203	108.200, 0.247	108.200, 0.288
543	108.400, 2.377	108.400, 0.203	108.400, 0.246	108.400, 0.288
544	108.600, 2.377	108.600, 0.202	108.600, 0.246	108.600, 0.287
545	108.800, 2.379	108.800, 0.201	108.800, 0.246	108.800, 0.286
546	109.000, 2.381	109.000, 0.199	109.000, 0.246	109.000, 0.287
547	109.200, 2.383	109.200, 0.199	109.200, 0.246	109.200, 0.286
548	109.400, 2.384	109.400, 0.199	109.400, 0.248	109.400, 0.285
549	109.600, 2.385	109.600, 0.198	109.600, 0.249	109.600, 0.286
550	109.800, 2.385	109.800, 0.199	109.800, 0.249	109.800, 0.287
551	110.000, 2.385	110.000, 0.198	110.000, 0.248	110.000, 0.287
552	110.200, 2.385	110.200, 0.200	110.200, 0.249	110.200, 0.287
553	110.400, 2.387	110.400, 0.198	110.400, 0.250	110.400, 0.287
554	110.600, 2.388	110.600, 0.199	110.600, 0.250	110.600, 0.287
555	110.800, 2.389	110.800, 0.199	110.800, 0.250	110.800, 0.287
556	111.000, 2.390	111.000, 0.198	111.000, 0.250	111.000, 0.287
557	111.200, 2.391	111.200, 0.197	111.200, 0.248	111.200, 0.287
558	111.400, 2.391	111.400, 0.198	111.400, 0.246	111.400, 0.286
559	111.600, 2.393	111.600, 0.198	111.600, 0.246	111.600, 0.286
560	111.800, 2.394	111.800, 0.199	111.800, 0.247	111.800, 0.286
561	112.000, 2.396	112.000, 0.200	112.000, 0.246	112.000, 0.286
562	112.200, 2.397	112.200, 0.201	112.200, 0.245	112.200, 0.286
563	112.400, 2.400	112.400, 0.202	112.400, 0.245	112.400, 0.287
564	112.600, 2.400	112.600, 0.202	112.600, 0.245	112.600, 0.286
565	112.800, 2.400	112.800, 0.203	112.800, 0.246	112.800, 0.285
566	113.000, 2.401	113.000, 0.203	113.000, 0.247	113.000, 0.284
567	113.200, 2.401	113.200, 0.202	113.200, 0.247	113.200, 0.285
568	113.400, 2.402	113.400, 0.201	113.400, 0.247	113.400, 0.284
569	113.600, 2.403	113.600, 0.201	113.600, 0.247	113.600, 0.285
570	113.800, 2.404	113.800, 0.201	113.800, 0.245	113.800, 0.285
571	114.000, 2.404	114.000, 0.200	114.000, 0.244	114.000, 0.285
572	114.200, 2.405	114.200, 0.200	114.200, 0.244	114.200, 0.285
573	114.400, 2.405	114.400, 0.201	114.400, 0.244	114.400, 0.285
574	114.600, 2.407	114.600, 0.200	114.600, 0.244	114.600, 0.285
575	114.800, 2.409	114.800, 0.199	114.800, 0.244	114.800, 0.284
576	115.000, 2.409	115.000, 0.199	115.000, 0.245	115.000, 0.284
577	115.200, 2.411	115.200, 0.199	115.200, 0.245	115.200, 0.285
578	115.400, 2.413	115.400, 0.197	115.400, 0.244	115.400, 0.284
579	115.600, 2.411	115.600, 0.199	115.600, 0.245	115.600, 0.283
580	115.800, 2.413	115.800, 0.197	115.800, 0.244	115.800, 0.284
581	116.000, 2.414	116.000, 0.198	116.000, 0.243	116.000, 0.284
582	116.200, 2.414	116.200, 0.197	116.200, 0.244	116.200, 0.284
583	116.400, 2.414	116.400, 0.199	116.400, 0.244	116.400, 0.284
584	116.600, 2.416	116.600, 0.197	116.600, 0.243	116.600, 0.286
585	116.800, 2.415	116.800, 0.199	116.800, 0.247	116.800, 0.286
586	117.000, 2.415	117.000, 0.198	117.000, 0.244	117.000, 0.286
587	117.200, 2.416	117.200, 0.198	117.200, 0.245	117.200, 0.286
588	117.400, 2.417	117.400, 0.198	117.400, 0.245	117.400, 0.288
589	117.600, 2.416	117.600, 0.198	117.600, 0.245	117.600, 0.287
590	117.800, 2.418	117.800, 0.197	117.800, 0.243	117.800, 0.286
591	118.000, 2.419	118.000, 0.197	118.000, 0.245	118.000, 0.286
592	118.200, 2.421	118.200, 0.197	118.200, 0.244	118.200, 0.285
593	118.400, 2.422	118.400, 0.197	118.400, 0.244	118.400, 0.283
594	118.600, 2.424	118.600, 0.198	118.600, 0.244	118.600, 0.283
595	118.800, 2.425	118.800, 0.198	118.800, 0.246	118.800, 0.283
596	119.000, 2.426	119.000, 0.199	119.000, 0.245	119.000, 0.281
597	119.200, 2.425	119.200, 0.201	119.200, 0.247	119.200, 0.281
598	119.400, 2.425	119.400, 0.200	119.400, 0.246	119.400, 0.281
599	119.600, 2.425	119.600, 0.200	119.600, 0.247	119.600, 0.281
600	119.800, 2.426	119.800, 0.200	119.800, 0.244	119.800, 0.282
601	120.000, 2.427	120.000, 0.199	120.000, 0.246	120.000, 0.284
602	120.200, 2.428	120.200, 0.197	120.200, 0.245	120.200, 0.284
603	120.400, 2.429	120.400, 0.199	120.400, 0.247	120.400, 0.285
604	120.600, 2.429	120.600, 0.199	120.600, 0.247	120.600, 0.286
605	120.800, 2.429	120.800, 0.199	120.800, 0.248	120.800, 0.285
606	121.000, 2.430	121.000, 0.199	121.000, 0.246	121.000, 0.286
607	121.200, 2.431	121.200, 0.200	121.200, 0.245	121.200, 0.286
608	121.400, 2.432	121.400, 0.200	121.400, 0.246	121.400, 0.284
609	121.600, 2.433	121.600, 0.199	121.600, 0.244	121.600, 0.283
610	121.800, 2.433	121.800, 0.200	121.800, 0.244	121.800, 0.284
611	122.000, 2.433	122.000, 0.200	122.000, 0.244	122.000, 0.283
612	122.200, 2.434	122.200, 0.199	122.200, 0.245	122.200, 0.282
613	122.400, 2.434	122.400, 0.198	122.400, 0.245	122.400, 0.283
614	122.600, 2.433	122.600, 0.198	122.600, 0.245	122.600, 0.283
615	122.800, 2.437	122.800, 0.199	122.800, 0.246	122.800, 0.283
616	123.000, 2.438	123.000, 0.198	123.000, 0.247	123.000, 0.283
617	123.200, 2.437	123.200, 0.198	123.200, 0.246	123.200, 0.284
618	123.400, 2.437	123.400, 0.200	123.400, 0.245	123.400, 0.285
619	123.600, 2.437	123.600, 0.201	123.600, 0.243	123.600, 0.286
620	123.800, 2.436	123.800, 0.201	123.800, 0.243	123.800, 0.286
621	124.000, 2.436	124.000, 0.202	124.000, 0.242	124.000, 0.287
622	124.200, 2.437	124.200, 0.203	124.200, 0.243	124.200, 0.285
623	124.400, 2.438	124.400, 0.201	124.400, 0.242	124.400, 0.284
624	124.600, 2.438	124.600, 0.199	124.600, 0.244	124.600, 0.284
625	124.800, 2.437	124.800, 0.198	124.800, 0.243	124.800, 0.283
626	125.000, 2.438	125.000, 0.197	125.000, 0.243	125.000, 0.283
627	125.200, 2.440	125.200, 0.197	125.200, 0.242	125.200, 0.283
628	125.400, 2.441	125.400, 0.198	125.400, 0.241	125.400, 0.283
629	125.600, 2.442	125.600, 0.199	125.600, 0.242	125.600, 0.284
630	125.800, 2.443	125.800, 0.199	125.800, 0.242	125.800, 0.283
631	126.000, 2.441	126.000, 0.198	126.000, 0.241	126.000, 0.283
632	126.200, 2.442	126.200, 0.198	126.200, 0.241	126.200, 0.284
633	126.400, 2.442	126.400, 0.198	126.400, 0.244	126.400, 0.283
634	126.600, 2.442	126.600, 0.199	126.600, 0.244	126.600, 0.281
635	126.800, 2.444	126.800, 0.199	126.800, 0.243	126.800, 0.281
636	127.000, 2.446	127.000, 0.199	127.000, 0.244	127.000, 0.281
637	127.200, 2.446	127.200, 0.199	127.200, 0.246	127.200, 0.282
638	127.400, 2.447	127.400, 0.199	127.400, 0.242	127.400, 0.282
639	127.600, 2.449	127.600, 0.197	127.600, 0.244	127.600, 0.282
640	127.800, 2.449	127.800, 0.197	127.800, 0.244	127.800, 0.283
641	128.000, 2.449	128.000, 0.198	128.000, 0.245	128.000, 0.284
642	128.200, 2.451	128.200, 0.197	128.200, 0.243	128.200, 0.284
643	128.400, 2.451	128.400, 0.196	128.400, 0.244	128.400, 0.285
644	128.600, 2.450	128.600, 0.197	128.600, 0.242	128.600, 0.285
645	128.800, 2.450	128.800, 0.197	128.800, 0.242	128.800, 0.284
646	129.000, 2.451	129.000, 0.196	129.000, 0.241	129.000, 0.284
647	129.200, 2.450	129.200, 0.197	129.200, 0.242	129.200, 0.283
648	129.400, 2.450	129.400, 0.197	129.400, 0.243	129.400, 0.283
649	129.600, 2.451	129.600, 0.196	129.600, 0.243	129.600, 0.283
650	129.800, 2.451	129.800, 0.196	129.800, 0.242	129.800, 0.284
651	130.000, 2.450	130.000, 0.197	130.000, 0.242	130.000, 0.285
652	130.200, 2.450	130.200, 0.196	130.200, 0.243	130.200, 0.285
653	130.400, 2.451	130.400, 0.196	130.400, 0.243	130.400, 0.282
654	130.600, 2.453	130.600, 0.196	130.600, 0.242	130.600, 0.282
655	130.800, 2.453	130.800, 0.195	130.800, 0.244	130.800, 0.282
656	131.000, 2.452	131.000, 0.195	131.000, 0.246	131.000, 0.280
657	131.200, 2.453	131.200, 0.195	131.200, 0.243	131.200, 0.278
658	131.400, 2.452	131.400, 0.195	131.400, 0.244	131.400, 0.279
659	131.600, 2.452	131.600, 0.197	131.600, 0.245	131.600, 0.277
660	131.800, 2.453	131.800, 0.198	131.800, 0.244	131.800, 0.278
661	132.000, 2.455	132.000, 0.197	132.000, 0.241	132.000, 0.279
662	132.200, 2.455	132.200, 0.197	132.200, 0.244	132.200, 0.278
663	132.400, 2.455	132.400, 0.198	132.400, 0.241	132.400, 0.279
664	132.600, 2.455	132.600, 0.197	132.600, 0.241	132.600, 0.280
665	132.800, 2.456	132.800, 0.198	132.800, 0.241	132.800, 0.279
666	133.000, 2.456	133.000, 0.197	133.000, 0.242	133.000, 0.279
667	133.200, 2.457	133.200, 0.198	133.200, 0.242	133.200, 0.281
668	133.400, 2.459	133.400, 0.198	133.400, 0.243	133.400, 0.282
669	133.600, 2.459	133.600, 0.197	133.600, 0.243	133.600, 0.281
670	133.800, 2.459	133.800, 0.195	133.800, 0.243	133.800, 0.280
671	134.000, 2.459	134.000, 0.195	134.000, 0.243	134.000, 0.280
672	134.200, 2.458	134.200, 0.196	134.200, 0.241	134.200, 0.279
673	134.400, 2.459	134.400, 0.195	134.400, 0.242	134.400, 0.278
674	134.600, 2.459	134.600, 0.197	134.600, 0.242	134.600, 0.279
675	134.800, 2.459	134.800, 0.197	134.800, 0.245	134.800, 0.279
676	135.000, 2.460	135.000, 0.197	135.000, 0.246	135.000, 0.279
677	135.200, 2.460	135.200, 0.197	135.200, 0.245	135.200, 0.279
678	135.400, 2.459	135.400, 0.198	135.400, 0.246	135.400, 0.278
679	135.600, 2.461	135.600, 0.197	135.600, 0.245	135.600, 0.279
680	135.800, 2.462	135.800, 0.197	135.800, 0.243	135.800, 0.279
681	136.000, 2.462	136.000, 0.198	136.000, 0.242	136.000, 0.280
682	136.200, 2.462	136.200, 0.198	136.200, 0.242	136.200, 0.280
683	136.400, 2.463	136.400, 0.197	136.400, 0.242	136.400, 0.282
684	136.600, 2.462	136.600, 0.197	136.600, 0.242	136.600, 0.280
685	136.800, 2.462	136.800, 0.196	136.800, 0.243	136.800, 0.280
686	137.000, 2.463	137.000, 0.197	137.000, 0.245	137.000, 0.280
687	137.200, 2.462	137.200, 0.197	137.200, 0.245	137.200, 0.280
688	137.400, 2.464	137.400, 0.198	137.400, 0.245	137.400, 0.279
689	137.600, 2.465	137.600, 0.197	137.600, 0.244	137.600, 0.279
690	137.800, 2.465	137.800, 0.198	137.800, 0.243	137.800, 0.279
691	138.000, 2.465	138.000, 0.198	138.000, 0.241	138.000, 0.278
692	138.200, 2.466	138.200, 0.198	138.200, 0.241	138.200, 0.278
693	138.400, 2.467	138.400, 0.198	138.400, 0.241	138.400, 0.279
694	138.600, 2.467	138.600, 0.198	138.600, 0.241	138.600, 0.279
695	138.800, 2.467	138.800, 0.200	138.800, 0.240	138.800, 0.281
696	139.000, 2.467	139.000, 0.198	139.000, 0.241	139.000, 0.280
697	139.200, 2.467	139.200, 0.196	139.200, 0.241	139.200, 0.278
698	139.400, 2.468	139.400, 0.196	139.400, 0.242	139.400, 0.277
699	139.600, 2.469	139.600, 0.196	139.600, 0.243	139.600, 0.278
700	139.800, 2.469	139.800, 0.194	139.800, 0.242	139.800, 0.277
701	140.000, 2.470	140.000, 0.195	140.000, 0.241	140.000, 0.278
702	140.200, 2.469	140.200, 0.197	140.200, 0.239	140.200, 0.279
703	140.400, 2.469	140.400, 0.196	140.400, 0.241	140.400, 0.279
704	140.600, 2.469	140.600, 0.196	140.600, 0.239	140.600, 0.278
705	140.800, 2.470	140.800, 0.198	140.800, 0.240	140.800, 0.276
706	141.000, 2.467	141.000, 0.197	141.000, 0.241	141.000, 0.276
707	141.200, 2.468	141.200, 0.197	141.200, 0.243	141.200, 0.277
708	141.400, 2.468	141.400, 0.198	141.400, 0.240	141.400, 0.278
709	141.600, 2.468	141.600, 0.198	141.600, 0.242	141.600, 0.278
710	141.800, 2.467	141.800, 0.198	141.800, 0.239	141.800, 0.278
711	142.000, 2.469	142.000, 0.199	142.000, 0.240	142.000, 0.280
712	142.200, 2.469	142.200, 0.199	142.200, 0.239	142.200, 0.280
713	142.400, 2.470	142.400, 0.199	142.400, 0.239	142.400, 0.279
714	142.600, 2.469	142.600, 0.198	142.600, 0.240	142.600, 0.281
715	142.800, 2.470	142.800, 0.197	142.800, 0.240	142.800, 0.281
716	143.000, 2.472	143.000, 0.195	143.000, 0.239	143.000, 0.280
717	143.200, 2.471	143.200, 0.195	143.200, 0.239	143.200, 0.278
718	143.400, 2.469	143.400, 0.195	143.400, 0.240	143.400, 0.279
719	143.600, 2.470	143.600, 0.196	143.600, 0.238	143.600, 0.278
720	143.800, 2.470	143.800, 0.196	143.800, 0.240	143.800, 0.277
721	144.000, 2.470	144.000, 0.197	144.000, 0.241	144.000, 0.277
722	144.200, 2.471	144.200, 0.197	144.200, 0.241	144.200, 0.277
723	144.400, 2.473	144.400, 0.197	144.400, 0.240	144.400, 0.277
724	144.600, 2.474	144.600, 0.197	144.600, 0.241	144.600, 0.276
725	144.800, 2.473	144.800, 0.197	144.800, 0.239	144.800, 0.277
726	145.000, 2.474	145.000, 0.196	145.000, 0.239	145.000, 0.276
727	145.200, 2.475	145.200, 0.197	145.200, 0.240	145.200, 0.276
728	145.400, 2.475	145.400, 0.197	145.400, 0.241	145.400, 0.277
729	145.600, 2.476	145.600, 0.197	145.600, 0.241	145.600, 0.278
730	145.800, 2.476	145.800, 0.198	145.800, 0.241	145.800, 0.278
731	146.000, 2.474	146.000, 0.198	146.000, 0.241	146.000, 0.279
732	146.200, 2.472	146.200, 0.198	146.200, 0.241	146.200, 0.279
733	146.400, 2.472	146.400, 0.199	146.400, 0.241	146.400, 0.278
734	146.600, 2.472	146.600, 0.197	146.600, 0.241	146.600, 0.276
735	146.800, 2.472	146.800, 0.196	146.800, 0.240	146.800, 0.278
736	147.000, 2.474	147.000, 0.196	147.000, 0.240	147.000, 0.278
737	147.200, 2.475	147.200, 0.194	147.200, 0.238	147.200, 0.279
738	147.400, 2.476	147.400, 0.195	147.400, 0.238	147.400, 0.279
739	147.600, 2.476	147.600, 0.194	147.600, 0.239	147.600, 0.279
740	147.800, 2.478	147.800, 0.196	147.800, 0.240	147.800, 0.276
741	148.000, 2.478	148.000, 0.195	148.000, 0.241	148.000, 0.276
742	148.200, 2.478	148.200, 0.197	148.200, 0.244	148.200, 0.277
743	148.400, 2.478	148.400, 0.196	148.400, 0.242	148.400, 0.277
744	148.600, 2.478	148.600, 0.198	148.600, 0.244	148.600, 0.279
745	148.800, 2.476	148.800, 0.197	148.800, 0.242	148.800, 0.279
746	149.000, 2.476	149.000, 0.197	149.000, 0.241	149.000, 0.278
747	149.200, 2.477	149.200, 0.197	149.200, 0.239	149.200, 0.277
748	149.400, 2.478	149.400, 0.197	149.400, 0.239	149.400, 0.276
749	149.600, 2.478	149.600, 0.197	149.600, 0.237	149.600, 0.275
750	149.800, 2.478	149.800, 0.197	149.800, 0.237	149.800, 0.276
751	150.000, 2.285	150.000, 0.055	150.000, 0.089	150.000, 0.143
752	150.200, 2.270	150.200, 0.049	150.200, 0.082	150.200, 0.131
753	150.400, 2.263	150.400, 0.051	150.400, 0.083	150.400, 0.126
754	150.600, 2.254	150.600, 0.041	150.600, 0.077	150.600, 0.122
755	150.800, 2.241	150.800, 0.042	150.800, 0.074	150.800, 0.118
756	151.000, 2.227	151.000, 0.038	151.000, 0.071	151.000, 0.111
757	151.200, 2.212	151.200, 0.036	151.200, 0.069	151.200, 0.105
758	151.400, 2.195	151.400, 0.034	151.400, 0.067	151.400, 0.101
759	151.600, 2.177	151.600, 0.033	151.600, 0.066	151.600, 0.097
760	151.800, 2.158	151.800, 0.031	151.800, 0.064	151.800, 0.094
761	152.000, 2.136	152.000, 0.030	152.000, 0.062	152.000, 0.092
762	152.200, 2.117	152.200, 0.030	152.200, 0.061	152.200, 0.091
763	152.400, 2.095	152.400, 0.030	152.400, 0.059	152.400, 0.089
764	152.600, 2.073	152.600, 0.030	152.600, 0.059	152.600, 0.086
765	152.800, 2.052	152.800, 0.029	152.800, 0.058	152.800, 0.083
766	153.000, 2.029	153.000, 0.029	153.000, 0.057	153.000, 0.080
767	153.200, 2.008	153.200, 0.028	153.200, 0.057	153.200, 0.079
768	153.400, 1.987	153.400, 0.027	153.400, 0.057	153.400, 0.076
769	153.600, 1.963	153.600, 0.028	153.600, 0.055	153.600, 0.075
770	153.800, 1.940	153.800, 0.029	153.800, 0.054	153.800, 0.075
771	154.000, 1.916	154.000, 0.029	154.000, 0.054	154.000, 0.075
772	154.200, 1.893	154.200, 0.030	154.200, 0.053	154.200, 0.074
773	154.400, 1.872	154.400, 0.031	154.400, 0.052	154.400, 0.074
774	154.600, 1.849	154.600, 0.031	154.600, 0.052	154.600, 0.074
775	154.800, 1.829	154.800, 0.031	154.800, 0.052	154.800, 0.072
776	155.000, 1.809	155.000, 0.031	155.000, 0.052	155.000, 0.070
777	155.200, 1.789	155.200, 0.030	155.200, 0.052	155.200, 0.069
778	155.400, 1.766	155.400, 0.031	155.400, 0.052	155.400, 0.068
779	155.600, 1.745	155.600, 0.029	155.600, 0.052	155.600, 0.067
780	155.800, 1.724	155.800, 0.029	155.800, 0.052	155.800, 0.068
781	156.000, 1.703	156.000, 0.029	156.000, 0.051	156.000, 0.067
782	156.200, 1.682	156.200, 0.029	156.200, 0.051	156.200, 0.067
783	156.400, 1.660	156.400, 0.029	156.400, 0.051	156.400, 0.067
784	156.600, 1.640	156.600, 0.031	156.600, 0.051	156.600, 0.066
785	156.800, 1.620	156.800, 0.031	156.800, 0.052	156.800, 0.065
786	157.000, 1.600	157.000, 0.032	157.000, 0.051	157.000, 0.064
787	157.200, 1.581	157.200, 0.033	157.200, 0.051	157.200, 0.065
788	157.400, 1.562	157.400, 0.032	157.400, 0.050	157.400, 0.066
789	157.600, 1.543	157.600, 0.032	157.600, 0.050	157.600, 0.065
790	157.800, 1.526	157.800, 0.033	157.800, 0.049	157.800, 0.065
791	158.000, 1.508	158.000, 0.033	158.000, 0.050	158.000, 0.065
792	158.200, 1.491	158.200, 0.032	158.200, 0.051	158.200, 0.064
793	158.400, 1.471	158.400, 0.033	158.400, 0.052	158.400, 0.062
794	158.600, 1.453	158.600, 0.033	158.600, 0.051	158.600, 0.062
795	158.800, 1.435	158.800, 0.032	158.800, 0.051	158.800, 0.061
796	159.000, 1.417	159.000, 0.032	159.000, 0.051	159.000, 0.060
797	159.200, 1.400	159.200, 0.032	159.200, 0.051	159.200, 0.061
798	159.400, 1.382	159.400, 0.032	159.400, 0.051	159.400, 0.061
799	159.600, 1.366	159.600, 0.033	159.600, 0.051	159.600, 0.060
800	159.800, 1.351	159.800, 0.034	159.800, 0.051	159.800, 0.061
801	160.000, 1.338	160.000, 0.035	160.000, 0.051	160.000, 0.060
802	160.200, 1.322	160.200, 0.035	160.200, 0.050	160.200, 0.059
803	160.400, 1.306	160.400, 0.036	160.400, 0.049	160.400, 0.058
804	160.600, 1.292	160.600, 0.036	160.600, 0.049	160.600, 0.059
805	160.800, 1.277	160.800, 0.036	160.800, 0.048	160.800, 0.058
806	161.000, 1.263	161.000, 0.037	161.000, 0.048	161.000, 0.059
807	161.200, 1.249	161.200, 0.036	161.200, 0.049	161.200, 0.059
808	161.400, 1.234	161.400, 0.036	161.400, 0.049	161.400, 0.059
809	161.600, 1.220	161.600, 0.037	161.600, 0.049	161.600, 0.059
810	161.800, 1.208	161.800, 0.037	161.800, 0.049	161.800, 0.059
811	162.000, 1.194	162.000, 0.037	162.000, 0.049	162.000, 0.060
812	162.200, 1.181	162.200, 0.038	162.200, 0.048	162.200, 0.059
813	162.400, 1.168	162.400, 0.039	162.400, 0.049	162.400, 0.058
814	162.600, 1.156	162.600, 0.038	162.600, 0.049	162.600, 0.059
815	162.800, 1.143	162.800, 0.038	162.800, 0.049	162.800, 0.059
816	163.000, 1.131	163.000, 0.038	163.000, 0.048	163.000, 0.058
817	163.200, 1.119	163.200, 0.038	163.200, 0.050	163.200, 0.058
818	163.400, 1.108	163.400, 0.038	163.400, 0.051	163.400, 0.059
819	163.600, 1.096	163.600, 0.038	163.600, 0.049	163.600, 0.058
820	163.800, 1.088	163.800, 0.039	163.800, 0.051	163.800, 0.058
821	164.000, 1.078	164.000, 0.039	164.000, 0.052	164.000, 0.059
822	164.200, 1.067	164.200, 0.039	164.200, 0.050	164.200, 0.059
823	164.400, 1.055	164.400, 0.039	164.400, 0.049	164.400, 0.059
824	164.600, 1.045	164.600, 0.039	164.600, 0.050	164.600, 0.059
825	164.800, 1.034	164.800, 0.038	164.800, 0.049	164.800, 0.059
826	165.000, 1.026	165.000, 0.037	165.000, 0.049	165.000, 0.060
827	165.200, 1.016	165.200, 0.037	165.200, 0.048	165.200, 0.060
828	165.400, 1.008	165.400, 0.038	165.400, 0.049	165.400, 0.059
829	165.600, 1.001	165.600, 0.038	165.600, 0.049	165.600, 0.058
830	165.800, 0.992	165.800, 0.039	165.800, 0.049	165.800, 0.058
831	166.000, 0.982	166.000, 0.040	166.000, 0.049	166.000, 0.057
832	166.200, 0.974	166.200, 0.040	166.200, 0.050	166.200, 0.058
833	166.400, 0.966	166.400, 0.040	166.400, 0.049	166.400, 0.057
834	166.600, 0.958	166.600, 0.040	166.600, 0.050	166.600, 0.059
835	166.800, 0.951	166.800, 0.041	166.800, 0.049	166.800, 0.059
836	167.000, 0.942	167.000, 0.041	167.000, 0.050	167.000, 0.058
837	167.200, 0.935	167.200, 0.042	167.200, 0.050	167.200, 0.059
838	167.400, 0.927	167.400, 0.041	167.400, 0.049	167.400, 0.059
839	167.600, 0.920	167.600, 0.041	167.600, 0.048	167.600, 0.058
840	167.800, 0.914	167.800, 0.041	167.800, 0.048	167.800, 0.057
841	168.000, 0.907	168.000, 0.041	168.000, 0.047	168.000, 0.058
842	168.200, 0.900	168.200, 0.041	168.200, 0.045	168.200, 0.058
843	168.400, 0.893	168.400, 0.040	168.400, 0.046	168.400, 0.057
844	168.600, 0.887	168.600, 0.040	168.600, 0.047	168.600, 0.058
845	168.800, 0.880	168.800, 0.040	168.800, 0.048	168.800, 0.058
846	169.000, 0.872	169.000, 0.039	169.000, 0.048	169.000, 0.057
847	169.200, 0.869	169.200, 0.039	169.200, 0.050	169.200, 0.057
848	169.400, 0.863	169.400, 0.040	169.400, 0.050	169.400, 0.057
849	169.600, 0.858	169.600, 0.042	169.600, 0.050	169.600, 0.057
850	169.800, 0.852	169.800, 0.041	169.800, 0.050	169.800, 0.058
851	170.000, 0.847	170.000, 0.043	170.000, 0.050	170.000, 0.058
852	170.200, 0.840	170.200, 0.043	170.200, 0.049	170.200, 0.057
853	170.400, 0.834	170.400, 0.042	170.400, 0.049	170.400, 0.058
854	170.600, 0.828	170.600, 0.043	170.600, 0.048	170.600, 0.058
855	170.800, 0.823	170.800, 0.043	170.800, 0.046	170.800, 0.058
856	171.000, 0.817	171.000, 0.041	171.000, 0.047	171.000, 0.058
857	171.200, 0.812	171.200, 0.042	171.200, 0.047	171.200, 0.058
858	171.400, 0.809	171.400, 0.041	171.400, 0.047	171.400, 0.057
859	171.600, 0.804	171.600, 0.040	171.600, 0.047	171.600, 0.057
860	171.800, 0.799	171.800, 0.040	171.800, 0.047	171.800, 0.057
861	172.000, 0.793	172.000, 0.041	172.000, 0.047	172.000, 0.057
862	172.200, 0.789	172.200, 0.039	172.200, 0.046	172.200, 0.057
863	172.400, 0.784	172.400, 0.040	172.400, 0.046	172.400, 0.057
864	172.600, 0.780	172.600, 0.041	172.600, 0.047	172.600, 0.057
865	172.800, 0.776	172.800, 0.040	172.800, 0.047	172.800, 0.057
866	173.000, 0.772	173.000, 0.041	173.000, 0.047	173.000, 0.057
867	173.200, 0.768	173.200, 0.043	173.200, 0.048	173.200, 0.056
868	173.400, 0.764	173.400, 0.044	173.400, 0.048	173.400, 0.057
869	173.600, 0.760	173.600, 0.043	173.600, 0.047	173.600, 0.058
870	173.800, 0.756	173.800, 0.044	173.800, 0.048	173.800, 0.058
871	174.000, 0.751	174.000, 0.044	174.000, 0.048	174.000, 0.058
872	174.200, 0.748	174.200, 0.043	174.200, 0.047	174.200, 0.057
873	174.400, 0.743	174.400, 0.044	174.400, 0.047	174.400, 0.058
874	174.600, 0.739	174.600, 0.044	174.600, 0.047	174.600, 0.059
875	174.800, 0.735	174.800, 0.044	174.800, 0.047	174.800, 0.059
876	175.000, 0.731	175.000, 0.044	175.000, 0.048	175.000, 0.059
877	175.200, 0.727	175.200, 0.044	175.200, 0.048	175.200, 0.060
878	175.400, 0.724	175.400, 0.042	175.400, 0.049	175.400, 0.059
879	175.600, 0.720	175.600, 0.042	175.600, 0.049	175.600, 0.058
880	175.800, 0.717	175.800, 0.041	175.800, 0.049	175.800, 0.057
881	176.000, 0.712	176.000, 0.039	176.000, 0.049	176.000, 0.056
882	176.200, 0.709	176.200, 0.040	176.200, 0.048	176.200, 0.056
883	176.400, 0.706	176.400, 0.041	176.400, 0.047	176.400, 0.055
884	176.600, 0.701	176.600, 0.040	176.600, 0.047	176.600, 0.056
885	176.800, 0.698	176.800, 0.041	176.800, 0.047	176.800, 0.055
886	177.000, 0.695	177.000, 0.041	177.000, 0.048	177.000, 0.056
887	177.200, 0.690	177.200, 0.041	177.200, 0.048	177.200, 0.056
888	177.400, 0.688	177.400, 0.041	177.400, 0.049	177.400, 0.055
889	177.600, 0.686	177.600, 0.041	177.600, 0.048	177.600, 0.055
890	177.800, 0.683	177.800, 0.040	177.800, 0.049	177.800, 0.056
891	178.000, 0.681	178.000, 0.041	178.000, 0.048	178.000, 0.055
892	178.200, 0.679	178.200, 0.041	178.200, 0.048	178.200, 0.055
893	178.400, 0.676	178.400, 0.041	178.400, 0.047	178.400, 0.055
894	178.600, 0.673	178.600, 0.043	178.600, 0.049	178.600, 0.053
895	178.800, 0.670	178.800, 0.043	178.800, 0.047	178.800, 0.054
896	179.000, 0.667	179.000, 0.041	179.000, 0.047	179.000, 0.054
897	179.200, 0.663	179.200, 0.041	179.200, 0.046	179.200, 0.054
898	179.400, 0.659	179.400, 0.042	179.400, 0.047	179.400, 0.053
899	179.600, 0.657	179.600, 0.042	179.600, 0.047	179.600, 0.054
900	179.800, 0.654	179.800, 0.042	179.800, 0.046	179.800, 0.055
901	180.000, 0.650	180.000, 0.043	180.000, 0.046	180.000, 0.055
902	180.200, 0.648	180.200, 0.042	180.200, 0.047	180.200, 0.055
903	180.400, 0.645	180.400, 0.042	180.400, 0.047	180.400, 0.056
904	180.600, 0.642	180.600, 0.040	180.600, 0.046	180.600, 0.057
905	180.800, 0.640	180.800, 0.042	180.800, 0.046	180.800, 0.055
906	181.000, 0.638	181.000, 0.042	181.000, 0.045	181.000, 0.055
907	181.200, 0.635	181.200, 0.042	181.200, 0.045	181.200, 0.054
908	181.400, 0.632	181.400, 0.042	181.400, 0.045	181.400, 0.054
909	181.600, 0.630	181.600, 0.043	181.600, 0.046	181.600, 0.053
910	181.800, 0.627	181.800, 0.042	181.800, 0.046	181.800, 0.055
911	182.000, 0.625	182.000, 0.042	182.000, 0.047	182.000, 0.054
912	182.200, 0.622	182.200, 0.042	182.200, 0.046	182.200, 0.055
913	182.400, 0.620	182.400, 0.042	182.400, 0.045	182.400, 0.057
914	182.600, 0.618	182.600, 0.041	182.600, 0.044	182.600, 0.056
915	182.800, 0.615	182.800, 0.041	182.800, 0.045	182.800, 0.056
916	183.000, 0.611	183.000, 0.041	183.000, 0.045	183.000, 0.056
917	183.200, 0.610	183.200, 0.041	183.200, 0.046	183.200, 0.056
918	183.400, 0.607	183.400, 0.041	183.400, 0.046	183.400, 0.055
919	183.600, 0.604	183.600, 0.042	183.600, 0.047	183.600, 0.055
920	183.800, 0.602	183.800, 0.042	183.800, 0.047	183.800, 0.055
921	184.000, 0.599	184.000, 0.043	184.000, 0.046	184.000, 0.055
922	184.200, 0.595	184.200, 0.042	184.200, 0.045	184.200, 0.056
923	184.400, 0.592	184.400, 0.042	184.400, 0.045	184.400, 0.057
924	184.600, 0.589	184.600, 0.042	184.600, 0.044	184.600, 0.057
925	184.800, 0.587	184.800, 0.042	184.800, 0.044	184.800, 0.057
926	185.000, 0.585	185.000, 0.042	185.000, 0.044	185.000, 0.058
927	185.200, 0.583	185.200, 0.042	185.200, 0.045	185.200, 0.057
928	185.400, 0.582	185.400, 0.041	185.400, 0.045	185.400, 0.056
929	185.600, 0.579	185.600, 0.042	185.600, 0.046	185.600, 0.057
930	185.800, 0.577	185.800, 0.042	185.800, 0.047	185.800, 0.056
931	186.000, 0.575	186.000, 0.042	186.000, 0.048	186.000, 0.055
932	186.200, 0.573	186.200, 0.042	186.200, 0.048	186.200, 0.055
933	186.400, 0.570	186.400, 0.043	186.400, 0.047	186.400, 0.055
934	186.600, 0.568	186.600, 0.043	186.600, 0.048	186.600, 0.054
935	186.800, 0.564	186.800, 0.042	186.800, 0.047	186.800, 0.055
936	187.000, 0.561	187.000, 0.042	187.000, 0.049	187.000, 0.055
937	187.200, 0.560	187.200, 0.041	187.200, 0.048	187.200, 0.055
938	187.400, 0.557	187.400, 0.041	187.400, 0.048	187.400, 0.054
939	187.600, 0.555	187.600, 0.040	187.600, 0.047	187.600, 0.054
940	187.800, 0.554	187.800, 0.041	187.800, 0.046	187.800, 0.054
941	188.000, 0.551	188.000, 0.040	188.000, 0.044	188.000, 0.054
942	188.200, 0.549	188.200, 0.040	188.200, 0.045	188.200, 0.053
943	188.400, 0.547	188.400, 0.041	188.400, 0.046	188.400, 0.054
944	188.600, 0.545	188.600, 0.041	188.600, 0.047	188.600, 0.055
945	188.800, 0.543	188.800, 0.040	188.800, 0.046	188.800, 0.054
946	189.000, 0.541	189.000, 0.041	189.000, 0.046	189.000, 0.054
947	189.200, 0.539	189.200, 0.042	189.200, 0.045	189.200, 0.054
948	189.400, 0.537	189.400, 0.041	189.400, 0.045	189.400, 0.056
949	189.600, 0.535	189.600, 0.042	189.600, 0.045	189.600, 0.055
950	189.800, 0.532	189.800, 0.043	189.800, 0.045	189.800, 0.055
951	190.000, 0.530	190.000, 0.043	190.000, 0.045	190.000, 0.055
952	190.200, 0.527	190.200, 0.042	190.200, 0.045	190.200, 0.055
953	190.400, 0.524	190.400, 0.043	190.400, 0.045	190.400, 0.053
954	190.600, 0.522	190.600, 0.041	190.600, 0.044	190.600, 0.054
955	190.800, 0.521	190.800, 0.040	190.800, 0.046	190.800, 0.056
956	191.000, 0.520	191.000, 0.040	191.000, 0.045	191.000, 0.056
957	191.200, 0.518	191.200, 0.040	191.200, 0.046	191.200, 0.056
958	191.400, 0.516	191.400, 0.040	191.400, 0.046	191.400, 0.056
959	191.600, 0.515	191.600, 0.041	191.600, 0.046	191.600, 0.055
960	191.800, 0.512	191.800, 0.042	191.800, 0.045	191.800, 0.054
961	192.000, 0.509	192.000, 0.042	192.000, 0.046	192.000, 0.054
962	192.200, 0.508	192.200, 0.042	192.200, 0.046	192.200, 0.054
963	192.400, 0.506	192.400, 0.042	192.400, 0.045	192.400, 0.054
964	192.600, 0.505	192.600, 0.042	192.600, 0.045	192.600, 0.054
965	192.800, 0.503	192.800, 0.042	192.800, 0.044	192.800, 0.054
966	193.000, 0.500	193.000, 0.043	193.000, 0.045	193.000, 0.054
967	193.200, 0.498	193.200, 0.043	193.200, 0.044	193.200, 0.054
968	193.400, 0.497	193.400, 0.043	193.400, 0.046	193.400, 0.055
969	193.600, 0.495	193.600, 0.042	193.600, 0.046	193.600, 0.056
970	193.800, 0.494	193.800, 0.042	193.800, 0.046	193.800, 0.056
971	194.000, 0.492	194.000, 0.042	194.000, 0.046	194.000, 0.056
972	194.200, 0.490	194.200, 0.042	194.200, 0.046	194.200, 0.056
973	194.400, 0.488	194.400, 0.042	194.400, 0.044	194.400, 0.055
974	194.600, 0.487	194.600, 0.042	194.600, 0.043	194.600, 0.055
975	194.800, 0.485	194.800, 0.042	194.800, 0.042	194.800, 0.055
976	195.000, 0.483	195.000, 0.041	195.000, 0.043	195.000, 0.055
977	195.200, 0.480	195.200, 0.041	195.200, 0.044	195.200, 0.054
978	195.400, 0.478	195.400, 0.041	195.400, 0.045	195.400, 0.055
979	195.600, 0.474	195.600, 0.041	195.600, 0.046	195.600, 0.055
980	195.800, 0.473	195.800, 0.042	195.800, 0.046	195.800, 0.055
981	196.000, 0.470	196.000, 0.042	196.000, 0.044	196.000, 0.055
982	196.200, 0.469	196.200, 0.043	196.200, 0.045	196.200, 0.055
983	196.400, 0.466	196.400, 0.042	196.400, 0.043	196.400, 0.056
984	196.600, 0.464	196.600, 0.042	196.600, 0.043	196.600, 0.055
985	196.800, 0.462	196.800, 0.041	196.800, 0.043	196.800, 0.055
986	197.000, 0.461	197.000, 0.041	197.000, 0.044	197.000, 0.055
987	197.200, 0.460	197.200, 0.041	197.200, 0.043	197.200, 0.056
988	197.400, 0.460	197.400, 0.039	197.400, 0.043	197.400, 0.055
989	197.600, 0.459	197.600, 0.040	197.600, 0.044	197.600, 0.056
990	197.800, 0.456	197.800, 0.041	197.800, 0.043	197.800, 0.056
991	198.000, 0.455	198.000, 0.042	198.000, 0.042	198.000, 0.056
992	198.200, 0.453	198.200, 0.042	198.200, 0.043	198.200, 0.056
993	198.400, 0.452	198.400, 0.044	198.400, 0.044	198.400, 0.055
994	198.600, 0.450	198.600, 0.044	198.600, 0.044	198.600, 0.055
995	198.800, 0.449	198.800, 0.044	198.800, 0.044	198.800, 0.053
996	199.000, 0.448	199.000, 0.043	199.000, 0.046	199.000, 0.054
997	199.200, 0.445	199.200, 0.042	199.200, 0.046	199.200, 0.054
998	199.400, 0.443	199.400, 0.041	199.400, 0.044	199.400, 0.054
999	199.600, 0.441	199.600, 0.040	199.600, 0.044	199.600, 0.054
1000	199.800, 0.441	199.800, 0.039	199.800, 0.043	199.800, 0.054
1001	200.000, 0.439	200.000, 0.040	200.000, 0.041	200.000, 0.054
1002	200.200, 0.438	200.200, 0.039	200.200, 0.042	200.200, 0.054
1003	200.400, 0.437	200.400, 0.040	200.400, 0.043	200.400, 0.055
1004	200.600, 0.436	200.600, 0.040	200.600, 0.043	200.600, 0.055
1005	200.800, 0.434	200.800, 0.040	200.800, 0.045	200.800, 0.054
1006	201.000, 0.431	201.000, 0.040	201.000, 0.046	201.000, 0.055
1007	201.200, 0.429	201.200, 0.040	201.200, 0.046	201.200, 0.055
1008	201.400, 0.428	201.400, 0.041	201.400, 0.046	201.400, 0.055
1009	201.600, 0.426	201.600, 0.042	201.600, 0.046	201.600, 0.056
1010	201.800, 0.424	201.800, 0.042	201.800, 0.046	201.800, 0.056
1011	202.000, 0.421	202.000, 0.042	202.000, 0.045	202.000, 0.056
1012	202.200, 0.420	202.200, 0.042	202.200, 0.045	202.200, 0.057
1013	202.400, 0.418	202.400, 0.041	202.400, 0.045	202.400, 0.056
1014	202.600, 0.418	202.600, 0.041	202.600, 0.043	202.600, 0.056
1015	202.800, 0.417	202.800, 0.039	202.800, 0.043	202.800, 0.057
1016	203.000, 0.417	203.000, 0.040	203.000, 0.043	203.000, 0.056
1017	203.200, 0.415	203.200, 0.039	203.200, 0.042	203.200, 0.056
1018	203.400, 0.414	203.400, 0.039	203.400, 0.042	203.400, 0.057
1019	203.600, 0.412	203.600, 0.039	203.600, 0.044	203.600, 0.056
1020	203.800, 0.411	203.800, 0.039	203.800, 0.044	203.800, 0.056
1021	204.000, 0.410	204.000, 0.039	204.000, 0.044	204.000, 0.055
1022	204.200, 0.408	204.200, 0.040	204.200, 0.044	204.200, 0.054
1023	204.400, 0.406	204.400, 0.040	204.400, 0.045	204.400, 0.053
1024	204.600, 0.403	204.600, 0.040	204.600, 0.043	204.600, 0.054
1025	204.800, 0.401	204.800, 0.040	204.800, 0.043	204.800, 0.053
1026	205.000, 0.400	205.000, 0.040	205.000, 0.044	205.000, 0.053
1027	205.200, 0.399	205.200, 0.041	205.200, 0.045	205.200, 0.053
1028	205.400, 0.398	205.400, 0.041	205.400, 0.044	205.400, 0.054
1029	205.600, 0.397	205.600, 0.041	205.600, 0.044	205.600, 0.053
1030	205.800, 0.395	205.800, 0.040	205.800, 0.044	205.800, 0.052
1031	206.000, 0.393	206.000, 0.040	206.000, 0.042	206.000, 0.052
1032	206.200, 0.392	206.200, 0.038	206.200, 0.042	206.200, 0.053
1033	206.400, 0.390	206.400, 0.037	206.400, 0.043	206.400, 0.053
1034	206.600, 0.389	206.600, 0.037	206.600, 0.045	206.600, 0.053
1035	206.800, 0.388	206.800, 0.038	206.800, 0.045	206.800, 0.054
1036	207.000, 0.387	207.000, 0.039	207.000, 0.046	207.000, 0.054
1037	207.200, 0.387	207.200, 0.039	207.200, 0.046	207.200, 0.053
1038	207.400, 0.385	207.400, 0.040	207.400, 0.045	207.400, 0.053
1039	207.600, 0.384	207.600, 0.040	207.600, 0.043	207.600, 0.053
1040	207.800, 0.383	207.800, 0.041	207.800, 0.043	207.800, 0.054
1041	208.000, 0.381	208.000, 0.040	208.000, 0.043	208.000, 0.054
1042	208.200, 0.380	208.200, 0.040	208.200, 0.043	208.200, 0.053
1043	208.400, 0.380	208.400, 0.040	208.400, 0.044	208.400, 0.055
1044	208.600, 0.379	208.600, 0.041	208.600, 0.045	208.600, 0.054
1045	208.800, 0.378	208.800, 0.040	208.800, 0.045	208.800, 0.053
1046	209.000, 0.377	209.000, 0.041	209.000, 0.044	209.000, 0.053
1047	209.200, 0.376	209.200, 0.042	209.200, 0.045	209.200, 0.055
1048	209.400, 0.374	209.400, 0.041	209.400, 0.044	209.400, 0.054
1049	209.600, 0.372	209.600, 0.041	209.600, 0.044	209.600, 0.055
1050	209.800, 0.371	209.800, 0.041	209.800, 0.045	209.800, 0.054
1051	210.000, 0.370	210.000, 0.039	210.000, 0.045	210.000, 0.055
1052	210.200, 0.369	210.200, 0.039	210.200, 0.045	210.200, 0.053
1053	210.400, 0.367	210.400, 0.040	210.400, 0.044	210.400, 0.054
1054	210.600, 0.366	210.600, 0.040	210.600, 0.043	210.600, 0.053
1055	210.800, 0.366	210.800, 0.039	210.800, 0.043	210.800, 0.053
1056	211.000, 0.364	211.000, 0.039	211.000, 0.043	211.000, 0.054
1057	211.200, 0.363	211.200, 0.038	211.200, 0.044	211.200, 0.055
1058	211.400, 0.362	211.400, 0.039	211.400, 0.044	211.400, 0.055
1059	211.600, 0.362	211.600, 0.040	211.600, 0.043	211.600, 0.055
1060	211.800, 0.362	211.800, 0.039	211.800, 0.044	211.800, 0.054
1061	212.000, 0.360	212.000, 0.040	212.000, 0.044	212.000, 0.054
1062	212.200, 0.360	212.200, 0.041	212.200, 0.042	212.200, 0.054
1063	212.400, 0.358	212.400, 0.040	212.400, 0.042	212.400, 0.053
1064	212.600, 0.356	212.600, 0.040	212.600, 0.044	212.600, 0.052
1065	212.800, 0.354	212.800, 0.041	212.800, 0.044	212.800, 0.054
1066	213.000, 0.353	213.000, 0.041	213.000, 0.043	213.000, 0.054
1067	213.200, 0.350	213.200, 0.041	213.200, 0.044	213.200, 0.054
1068	213.400, 0.351	213.400, 0.042	213.400, 0.043	213.400, 0.055
1069	213.600, 0.351	213.600, 0.041	213.600, 0.043	213.600, 0.055
1070	213.800, 0.349	213.800, 0.040	213.800, 0.044	213.800, 0.055
1071	214.000, 0.349	214.000, 0.040	214.000, 0.044	214.000, 0.054
1072	214.200, 0.348	214.200, 0.039	214.200, 0.045	214.200, 0.054
1073	214.400, 0.347	214.400, 0.039	214.400, 0.045	214.400, 0.054
1074	214.600, 0.345	214.600, 0.040	214.600, 0.045	214.600, 0.054
1075	214.800, 0.344	214.800, 0.040	214.800, 0.044	214.800, 0.053
1076	215.000, 0.342	215.000, 0.040	215.000, 0.045	215.000, 0.055
1077	215.200, 0.341	215.200, 0.040	215.200, 0.044	215.200, 0.054
1078	215.400, 0.340	215.400, 0.039	215.400, 0.043	215.400, 0.054
1079	215.600, 0.339	215.600, 0.039	215.600, 0.042	215.600, 0.053
1080	215.800, 0.338	215.800, 0.039	215.800, 0.042	215.800, 0.054
1081	216.000, 0.337	216.000, 0.039	216.000, 0.041	216.000, 0.052
1082	216.200, 0.338	216.200, 0.040	216.200, 0.040	216.200, 0.052
1083	216.400, 0.337	216.400, 0.040	216.400, 0.040	216.400, 0.053
1084	216.600, 0.335	216.600, 0.040	216.600, 0.041	216.600, 0.053
1085	216.800, 0.335	216.800, 0.040	216.800, 0.043	216.800, 0.053
1086	217.000, 0.334	217.000, 0.040	217.000, 0.043	217.000, 0.055
1087	217.200, 0.333	217.200, 0.040	217.200, 0.044	217.200, 0.054
1088	217.400, 0.332	217.400, 0.039	217.400, 0.045	217.400, 0.055
1089	217.600, 0.331	217.600, 0.040	217.600, 0.044	217.600, 0.055
1090	217.800, 0.330	217.800, 0.040	217.800, 0.043	217.800, 0.054
1091	218.000, 0.329	218.000, 0.039	218.000, 0.042	218.000, 0.052
1092	218.200, 0.327	218.200, 0.039	218.200, 0.042	218.200, 0.055
1093	218.400, 0.327	218.400, 0.039	218.400, 0.042	218.400, 0.054
1094	218.600, 0.327	218.600, 0.039	218.600, 0.042	218.600, 0.054
1095	218.800, 0.326	218.800, 0.040	218.800, 0.043	218.800, 0.054
1096	219.000, 0.325	219.000, 0.040	219.000, 0.042	219.000, 0.054
1097	219.200, 0.325	219.200, 0.040	219.200, 0.042	219.200, 0.052
1098	219.400, 0.324	219.400, 0.040	219.400, 0.042	219.400, 0.051
1099	219.600, 0.323	219.600, 0.040	219.600, 0.042	219.600, 0.051
1100	219.800, 0.321	219.800, 0.040	219.800, 0.042	219.800, 0.053
1101	220.000, 0.322	220.000, 0.039	220.000, 0.043	220.000, 0.053
1102	220.200, 0.320	220.200, 0.040	220.200, 0.043	220.200, 0.053
1103	220.400, 0.320	220.400, 0.041	220.400, 0.042	220.400, 0.052
1104	220.600, 0.319	220.600, 0.040	220.600, 0.042	220.600, 0.053
1105	220.800, 0.318	220.800, 0.040	220.800, 0.043	220.800, 0.051
1106	221.000, 0.316	221.000, 0.040	221.000, 0.042	221.000, 0.052
1107	221.200, 0.315	221.200, 0.040	221.200, 0.043	221.200, 0.052
1108	221.400, 0.313	221.400, 0.039	221.400, 0.044	221.400, 0.053
1109	221.600, 0.312	221.600, 0.039	221.600, 0.043	221.600, 0.053
1110	221.800, 0.312	221.800, 0.039	221.800, 0.043	221.800, 0.054
1111	222.000, 0.312	222.000, 0.039	222.000, 0.043	222.000, 0.054
1112	222.200, 0.311	222.200, 0.039	222.200, 0.043	222.200, 0.054
1113	222.400, 0.312	222.400, 0.040	222.400, 0.042	222.400, 0.053
1114	222.600, 0.311	222.600, 0.040	222.600, 0.042	222.600, 0.054
1115	222.800, 0.309	222.800, 0.039	222.800, 0.042	222.800, 0.052
1116	223.000, 0.309	223.000, 0.039	223.000, 0.043	223.000, 0.053
1117	223.200, 0.307	223.200, 0.039	223.200, 0.043	223.200, 0.052
1118	223.400, 0.307	223.400, 0.037	223.400, 0.043	223.400, 0.052
1119	223.600, 0.307	223.600, 0.037	223.600, 0.043	223.600, 0.051
1120	223.800, 0.306	223.800, 0.038	223.800, 0.043	223.800, 0.052
1121	224.000, 0.306	224.000, 0.039	224.000, 0.043	224.000, 0.051
1122	224.200, 0.306	224.200, 0.039	224.200, 0.041	224.200, 0.051
1123	224.400, 0.304	224.400, 0.040	224.400, 0.041	224.400, 0.052
1124	224.600, 0.302	224.600, 0.040	224.600, 0.042	224.600, 0.052
1125	224.800, 0.301	224.800, 0.040	224.800, 0.042	224.800, 0.053
1126	225.000, 0.300	225.000, 0.040	225.000, 0.042	225.000, 0.054
1127	225.200, 0.300	225.200, 0.040	225.200, 0.043	225.200, 0.055
1128	225.400, 0.299	225.400, 0.039	225.400, 0.042	225.400, 0.054
1129	225.600, 0.300	225.600, 0.039	225.600, 0.041	225.600, 0.054
1130	225.800, 0.301	225.800, 0.039	225.800, 0.041	225.800, 0.054
1131	226.000, 0.299	226.000, 0.039	226.000, 0.041	226.000, 0.053
1132	226.200, 0.298	226.200, 0.039	226.200, 0.042	226.200, 0.053
1133	226.400, 0.298	226.400, 0.039	226.400, 0.043	226.400, 0.053
1134	226.600, 0.297	226.600, 0.040	226.600, 0.044	226.600, 0.052
1135	226.800, 0.296	226.800, 0.039	226.800, 0.044	226.800, 0.051
1136	227.000, 0.296	227.000, 0.037	227.000, 0.044	227.000, 0.052
1137	227.200, 0.295	227.200, 0.037	227.200, 0.043	227.200, 0.052
1138	227.400, 0.295	227.400, 0.038	227.400, 0.041	227.400, 0.052
1139	227.600, 0.293	227.600, 0.037	227.600, 0.041	227.600, 0.052
1140	227.800, 0.293	227.800, 0.038	227.800, 0.040	227.800, 0.053
1141	228.000, 0.294	228.000, 0.039	228.000, 0.041	228.000, 0.052
1142	228.200, 0.292	228.200, 0.039	228.200, 0.041	228.200, 0.053
1143	228.400, 0.291	228.400, 0.039	228.400, 0.043	228.400, 0.054
1144	228.600, 0.290	228.600, 0.040	228.600, 0.042	228.600, 0.054
1145	228.800, 0.290	228.800, 0.038	228.800, 0.043	228.800, 0.054
1146	229.000, 0.287	229.000, 0.038	229.000, 0.042	229.000, 0.053
1147	229.200, 0.287	229.200, 0.037	229.200, 0.042	229.200, 0.053
1148	229.400, 0.287	229.400, 0.037	229.400, 0.043	229.400, 0.052
1149	229.600, 0.286	229.600, 0.037	229.600, 0.044	229.600, 0.051
1150	229.800, 0.286	229.800, 0.038	229.800, 0.043	229.800, 0.052
1151	230.000, 0.286	230.000, 0.039	230.000, 0.044	230.000, 0.053
1152	230.200, 0.286	230.200, 0.039	230.200, 0.043	230.200, 0.053
1153	230.400, 0.285	230.400, 0.039	230.400, 0.043	230.400, 0.053
1154	230.600, 0.284	230.600, 0.040	230.600, 0.041	230.600, 0.054
1155	230.800, 0.283	230.800, 0.040	230.800, 0.043	230.800, 0.052
1156	231.000, 0.283	231.000, 0.039	231.000, 0.043	231.000, 0.052
1157	231.200, 0.281	231.200, 0.038	231.200, 0.042	231.200, 0.051
1158	231.400, 0.281	231.400, 0.038	231.400, 0.042	231.400, 0.051
1159	231.600, 0.279	231.600, 0.037	231.600, 0.042	231.600, 0.051
1160	231.800, 0.279	231.800, 0.036	231.800, 0.041	231.800, 0.051
1161	232.000, 0.277	232.000, 0.036	232.000, 0.041	232.000, 0.052
1162	232.200, 0.277	232.200, 0.037	232.200, 0.042	232.200, 0.052
1163	232.400, 0.275	232.400, 0.037	232.400, 0.042	232.400, 0.052
1164	232.600, 0.276	232.600, 0.037	232.600, 0.043	232.600, 0.053
1165	232.800, 0.275	232.800, 0.038	232.800, 0.042	232.800, 0.053
1166	233.000, 0.276	233.000, 0.037	233.000, 0.043	233.000, 0.052
1167	233.200, 0.275	233.200, 0.037	233.200, 0.044	233.200, 0.053
1168	233.400, 0.277	233.400, 0.037	233.400, 0.044	233.400, 0.052
1169	233.600, 0.276	233.600, 0.037	233.600, 0.043	233.600, 0.053
1170	233.800, 0.277	233.800, 0.036	233.800, 0.042	233.800, 0.054
1171	234.000, 0.276	234.000, 0.036	234.000, 0.042	234.000, 0.054
1172	234.200, 0.274	234.200, 0.036	234.200, 0.041	234.200, 0.054
1173	234.400, 0.272	234.400, 0.035	234.400, 0.042	234.400, 0.054
1174	234.600, 0.272	234.600, 0.037	234.600, 0.042	234.600, 0.054
1175	234.800, 0.271	234.800, 0.038	234.800, 0.043	234.800, 0.053
1176	235.000, 0.272	235.000, 0.037	235.000, 0.043	235.000, 0.053
1177	235.200, 0.272	235.200, 0.037	235.200, 0.044	235.200, 0.052
1178	235.400, 0.272	235.400, 0.038	235.400, 0.043	235.400, 0.052
1179	235.600, 0.273	235.600, 0.037	235.600, 0.043	235.600, 0.052
1180	235.800, 0.272	235.800, 0.036	235.800, 0.042	235.800, 0.052
1181	236.000, 0.270	236.000, 0.037	236.000, 0.042	236.000, 0.052
1182	236.200, 0.270	236.200, 0.037	236.200, 0.041	236.200, 0.053
1183	236.400, 0.269	236.400, 0.037	236.400, 0.041	236.400, 0.053
1184	236.600, 0.267	236.600, 0.037	236.600, 0.042	236.600, 0.054
1185	236.800, 0.266	236.800, 0.037	236.800, 0.041	236.800, 0.053
1186	237.000, 0.265	237.000, 0.037	237.000, 0.040	237.000, 0.052
1187	237.200, 0.265	237.200, 0.038	237.200, 0.040	237.200, 0.053
1188	237.400, 0.265	237.400, 0.038	237.400, 0.040	237.400, 0.052
1189	237.600, 0.265	237.600, 0.037	237.600, 0.039	237.600, 0.052
1190	237.800, 0.265	237.800, 0.038	237.800, 0.040	237.800, 0.054
1191	238.000, 0.265	238.000, 0.037	238.000, 0.041	238.000, 0.054
1192	238.200, 0.264	238.200, 0.036	238.200, 0.042	238.200, 0.054
1193	238.400, 0.263	238.400, 0.036	238.400, 0.041	238.400, 0.053
1194	238.600, 0.261	238.600, 0.036	238.600, 0.041	238.600, 0.053
1195	238.800, 0.261	238.800, 0.036	238.800, 0.041	238.800, 0.053
1196	239.000, 0.261	239.000, 0.037	239.000, 0.042	239.000, 0.054
1197	239.200, 0.261	239.200, 0.037	239.200, 0.041	239.200, 0.054
1198	239.400, 0.262	239.400, 0.038	239.400, 0.042	239.400, 0.054
1199	239.600, 0.263	239.600, 0.038	239.600, 0.041	239.600, 0.054
1200	239.800, 0.262	239.800, 0.038	239.800, 0.042	239.800, 0.053
1201	240.000, 0.262	240.000, 0.038	240.000, 0.041	240.000, 0.052
1202	240.200, 0.261	240.200, 0.038	240.200, 0.042	240.200, 0.052
1203	240.400, 0.261	240.400, 0.038	240.400, 0.041	240.400, 0.051
1204	240.600, 0.260	240.600, 0.038	240.600, 0.041	240.600, 0.050
1205	240.800, 0.258	240.800, 0.037	240.800, 0.040	240.800, 0.051
1206	241.000, 0.259	241.000, 0.036	241.000, 0.041	241.000, 0.052
1207	241.200, 0.258	241.200, 0.036	241.200, 0.041	241.200, 0.052
1208	241.400, 0.257	241.400, 0.036	241.400, 0.042	241.400, 0.052
1209	241.600, 0.257	241.600, 0.036	241.600, 0.041	241.600, 0.054
1210	241.800, 0.257	241.800, 0.037	241.800, 0.042	241.800, 0.053
1211	242.000, 0.255	242.000, 0.037	242.000, 0.041	242.000, 0.052
1212	242.200, 0.256	242.200, 0.037	242.200, 0.042	242.200, 0.052
1213	242.400, 0.255	242.400, 0.036	242.400, 0.042	242.400, 0.051
1214	242.600, 0.254	242.600, 0.036	242.600, 0.042	242.600, 0.051
1215	242.800, 0.254	242.800, 0.035	242.800, 0.043	242.800, 0.051
1216	243.000, 0.254	243.000, 0.035	243.000, 0.043	243.000, 0.051
1217	243.200, 0.253	243.200, 0.035	243.200, 0.043	243.200, 0.051
1218	243.400, 0.253	243.400, 0.035	243.400, 0.042	243.400, 0.052
1219	243.600, 0.253	243.600, 0.036	243.600, 0.043	243.600, 0.052
1220	243.800, 0.253	243.800, 0.037	243.800, 0.042	243.800, 0.053
1221	244.000, 0.252	244.000, 0.036	244.000, 0.042	244.000, 0.053
1222	244.200, 0.251	244.200, 0.037	244.200, 0.041	244.200, 0.052
1223	244.400, 0.252	244.400, 0.037	244.400, 0.041	244.400, 0.052
1224	244.600, 0.251	244.600, 0.037	244.600, 0.040	244.600, 0.053
1225	244.800, 0.251	244.800, 0.036	244.800, 0.040	244.800, 0.052
1226	245.000, 0.250	245.000, 0.036	245.000, 0.041	245.000, 0.052
1227	245.200, 0.250	245.200, 0.035	245.200, 0.041	245.200, 0.052
1228	245.400, 0.249	245.400, 0.036	245.400, 0.041	245.400, 0.051
1229	245.600, 0.249	245.600, 0.035	245.600, 0.041	245.600, 0.050
1230	245.800, 0.248	245.800, 0.035	245.800, 0.042	245.800, 0.050
1231	246.000, 0.248	246.000, 0.034	246.000, 0.041	246.000, 0.051
1232	246.200, 0.247	246.200, 0.035	246.200, 0.041	246.200, 0.051
1233	246.400, 0.246	246.400, 0.035	246.400, 0.040	246.400, 0.051
1234	246.600, 0.246	246.600, 0.035	246.600, 0.040	246.600, 0.051
1235	246.800, 0.245	246.800, 0.035	246.800, 0.039	246.800, 0.051
1236	247.000, 0.245	247.000, 0.036	247.000, 0.040	247.000, 0.052
1237	247.200, 0.245	247.200, 0.037	247.200, 0.041	247.200, 0.053
1238	247.400, 0.244	247.400, 0.037	247.400, 0.042	247.400, 0.053
1239	247.600, 0.245	247.600, 0.037	247.600, 0.042	247.600, 0.053
1240	247.800, 0.245	247.800, 0.036	247.800, 0.042	247.800, 0.052
1241	248.000, 0.243	248.000, 0.036	248.000, 0.041	248.000, 0.051
1242	248.200, 0.243	248.200, 0.035	248.200, 0.041	248.200, 0.050
1243	248.400, 0.243	248.400, 0.035	248.400, 0.040	248.400, 0.051
1244	248.600, 0.243	248.600, 0.037	248.600, 0.039	248.600, 0.051
1245	248.800, 0.242	248.800, 0.036	248.800, 0.040	248.800, 0.051
1246	249.000, 0.243	249.000, 0.035	249.000, 0.040	249.000, 0.051
1247	249.200, 0.243	249.200, 0.037	249.200, 0.040	249.200, 0.052
1248	249.400, 0.243	249.400, 0.036	249.400, 0.040	249.400, 0.051
1249	249.600, 0.242	249.600, 0.036	249.600, 0.041	249.600, 0.052
1250	249.800, 0.242	249.800, 0.036	249.800, 0.040	249.800, 0.052
1251	250.000, 0.242	250.000, 0.037	250.000, 0.040	250.000, 0.052
1252	250.200, 0.241	250.200, 0.036	250.200, 0.040	250.200, 0.053
1253	250.400, 0.241	250.400, 0.036	250.400, 0.039	250.400, 0.054
1254	250.600, 0.240	250.600, 0.036	250.600, 0.039	250.600, 0.053
1255	250.800, 0.240	250.800, 0.036	250.800, 0.039	250.800, 0.053
1256	251.000, 0.240	251.000, 0.036	251.000, 0.039	251.000, 0.054
1257	251.200, 0.240	251.200, 0.036	251.200, 0.039	251.200, 0.053
1258	251.400, 0.241	251.400, 0.037	251.400, 0.041	251.400, 0.052
1259	251.600, 0.241	251.600, 0.037	251.600, 0.041	251.600, 0.052
1260	251.800, 0.241	251.800, 0.037	251.800, 0.040	251.800, 0.053
1261	252.000, 0.240	252.000, 0.036	252.000, 0.040	252.000, 0.051
1262	252.200, 0.240	252.200, 0.035	252.200, 0.039	252.200, 0.052
1263	252.400, 0.238	252.400, 0.035	252.400, 0.038	252.400, 0.053
1264	252.600, 0.238	252.600, 0.035	252.600, 0.038	252.600, 0.054
1265	252.800, 0.237	252.800, 0.035	252.800, 0.039	252.800, 0.053
1266	253.000, 0.237	253.000, 0.035	253.000, 0.040	253.000, 0.054
1267	253.200, 0.236	253.200, 0.036	253.200, 0.040	253.200, 0.053
1268	253.400, 0.236	253.400, 0.035	253.400, 0.040	253.400, 0.052
1269	253.600, 0.236	253.600, 0.033	253.600, 0.041	253.600, 0.053
1270	253.800, 0.236	253.800, 0.032	253.800, 0.040	253.800, 0.052
1271	254.000, 0.234	254.000, 0.033	254.000, 0.040	254.000, 0.052
1272	254.200, 0.235	254.200, 0.032	254.200, 0.039	254.200, 0.051
1273	254.400, 0.235	254.400, 0.032	254.400, 0.041	254.400, 0.051
1274	254.600, 0.234	254.600, 0.033	254.600, 0.040	254.600, 0.050
1275	254.800, 0.235	254.800, 0.034	254.800, 0.042	254.800, 0.051
1276	255.000, 0.235	255.000, 0.034	255.000, 0.041	255.000, 0.050
1277	255.200, 0.233	255.200, 0.036	255.200, 0.042	255.200, 0.051
1278	255.400, 0.233	255.400, 0.036	255.400, 0.041	255.400, 0.051
1279	255.600, 0.234	255.600, 0.036	255.600, 0.042	255.600, 0.051
1280	255.800, 0.233	255.800, 0.036	255.800, 0.040	255.800, 0.053
1281	256.000, 0.234	256.000, 0.037	256.000, 0.040	256.000, 0.053
1282	256.200, 0.234	256.200, 0.035	256.200, 0.041	256.200, 0.053
1283	256.400, 0.233	256.400, 0.036	256.400, 0.040	256.400, 0.053
1284	256.600, 0.232	256.600, 0.036	256.600, 0.040	256.600, 0.052
1285	256.800, 0.232	256.800, 0.037	256.800, 0.041	256.800, 0.051
1286	257.000, 0.230	257.000, 0.037	257.000, 0.040	257.000, 0.051
1287	257.200, 0.231	257.200, 0.037	257.200, 0.041	257.200, 0.051
1288	257.400, 0.231	257.400, 0.037	257.400, 0.041	257.400, 0.052
1289	257.600, 0.231	257.600, 0.036	257.600, 0.040	257.600, 0.052
1290	257.800, 0.231	257.800, 0.036	257.800, 0.039	257.800, 0.051
1291	258.000, 0.230	258.000, 0.035	258.000, 0.039	258.000, 0.051
1292	258.200, 0.230	258.200, 0.035	258.200, 0.038	258.200, 0.050
1293	258.400, 0.230	258.400, 0.036	258.400, 0.040	258.400, 0.050
1294	258.600, 0.230	258.600, 0.036	258.600, 0.041	258.600, 0.051
1295	258.800, 0.230	258.800, 0.035	258.800, 0.040	258.800, 0.051
1296	259.000, 0.229	259.000, 0.036	259.000, 0.041	259.000, 0.052
1297	259.200, 0.228	259.200, 0.035	259.200, 0.041	259.200, 0.052
1298	259.400, 0.228	259.400, 0.035	259.400, 0.039	259.400, 0.052
1299	259.600, 0.227	259.600, 0.034	259.600, 0.038	259.600, 0.052
1300	259.800, 0.225	259.800, 0.034	259.800, 0.038	259.800, 0.052
1301	260.000, 0.225	260.000, 0.034	260.000, 0.038	260.000, 0.052
1302	260.200, 0.225	260.200, 0.035	260.200, 0.039	260.200, 0.053
1303	260.400, 0.224	260.400, 0.035	260.400, 0.039	260.400, 0.053
1304	260.600, 0.224	260.600, 0.034	260.600, 0.040	260.600, 0.052
1305	260.800, 0.225	260.800, 0.034	260.800, 0.040	260.800, 0.052
1306	261.000, 0.226	261.000, 0.035	261.000, 0.040	261.000, 0.053
1307	261.200, 0.226	261.200, 0.034	261.200, 0.040	261.200, 0.052
1308	261.400, 0.226	261.400, 0.034	261.400, 0.040	261.400, 0.051
1309	261.600, 0.226	261.600, 0.035	261.600, 0.041	261.600, 0.051
1310	261.800, 0.225	261.800, 0.036	261.800, 0.041	261.800, 0.051
1311	262.000, 0.223	262.000, 0.035	262.000, 0.040	262.000, 0.050
1312	262.200, 0.223	262.200, 0.036	262.200, 0.041	262.200, 0.052
1313	262.400, 0.223	262.400, 0.034	262.400, 0.041	262.400, 0.052
1314	262.600, 0.223	262.600, 0.034	262.600, 0.042	262.600, 0.052
1315	262.800, 0.222	262.800, 0.033	262.800, 0.043	262.800, 0.051
1316	263.000, 0.223	263.000, 0.033	263.000, 0.042	263.000, 0.051
1317	263.200, 0.223	263.200, 0.033	263.200, 0.041	263.200, 0.050
1318	263.400, 0.224	263.400, 0.033	263.400, 0.040	263.400, 0.050
1319	263.600, 0.224	263.600, 0.035	263.600, 0.039	263.600, 0.050
1320	263.800, 0.225	263.800, 0.035	263.800, 0.038	263.800, 0.052
1321	264.000, 0.223	264.000, 0.035	264.000, 0.037	264.000, 0.051
1322	264.200, 0.224	264.200, 0.036	264.200, 0.038	264.200, 0.050
1323	264.400, 0.223	264.400, 0.037	264.400, 0.038	264.400, 0.050
1324	264.600, 0.224	264.600, 0.036	264.600, 0.038	264.600, 0.050
1325	264.800, 0.223	264.800, 0.036	264.800, 0.038	264.800, 0.048
1326	265.000, 0.223	265.000, 0.036	265.000, 0.039	265.000, 0.049
1327	265.200, 0.222	265.200, 0.036	265.200, 0.039	265.200, 0.049
1328	265.400, 0.223	265.400, 0.034	265.400, 0.039	265.400, 0.049
1329	265.600, 0.220	265.600, 0.035	265.600, 0.039	265.600, 0.050
1330	265.800, 0.221	265.800, 0.034	265.800, 0.040	265.800, 0.051
1331	266.000, 0.221	266.000, 0.034	266.000, 0.039	266.000, 0.051
1332	266.200, 0.221	266.200, 0.032	266.200, 0.039	266.200, 0.052
1333	266.400, 0.220	266.400, 0.033	266.400, 0.039	266.400, 0.052
1334	266.600, 0.222	266.600, 0.032	266.600, 0.039	266.600, 0.052
1335	266.800, 0.221	266.800, 0.032	266.800, 0.039	266.800, 0.051
1336	267.000, 0.220	267.000, 0.032	267.000, 0.040	267.000, 0.051
1337	267.200, 0.220	267.200, 0.033	267.200, 0.039	267.200, 0.052
1338	267.400, 0.219	267.400, 0.033	267.400, 0.039	267.400, 0.051
1339	267.600, 0.217	267.600, 0.034	267.600, 0.038	267.600, 0.052
1340	267.800, 0.217	267.800, 0.034	267.800, 0.038	267.800, 0.052
1341	268.000, 0.217	268.000, 0.034	268.000, 0.038	268.000, 0.052
1342	268.200, 0.216	268.200, 0.034	268.200, 0.038	268.200, 0.051
1343	268.400, 0.217	268.400, 0.034	268.400, 0.040	268.400, 0.052
1344	268.600, 0.219	268.600, 0.034	268.600, 0.040	268.600, 0.051
1345	268.800, 0.218	268.800, 0.033	268.800, 0.040	268.800, 0.052
1346	269.000, 0.217	269.000, 0.033	269.000, 0.041	269.000, 0.051
1347	269.200, 0.219	269.200, 0.033	269.200, 0.041	269.200, 0.051
1348	269.400, 0.217	269.400, 0.033	269.400, 0.040	269.400, 0.050
1349	269.600, 0.216	269.600, 0.033	269.600, 0.040	269.600, 0.051
1350	269.800, 0.216	269.800, 0.033	269.800, 0.040	269.800, 0.049
1351	,	,	,	,
1352	,	,	,	,
1353	,	,	,	,
1354	,	,	,	,
1355	,	,	,	,
1356	,	,	,	,
1357	,	,	,	,
1358	,	,	,	,
1359	,	,	,	,
1360	,	,	,	,
1361	,	,	,	,
1362	,	,	,	,
1363	,	,	,	,
1364	,	,	,	,
1365	,	,	,	,
1366	,	,	,	,
1367	,	,	,	,
1368	,	,	,	,
1369	,	,	,	,
1370	,	,	,	,
1371	,	,	,	,
1372	,	,	,	,
1373	,	,	,	,
1374	,	,	,	,
1375	,	,	,	,
1376	,	,	,	,
1377	,	,	,	,
1378	,	,	,	,
1379	,	,	,	,
1380	,	,	,	,
1381	,	,	,	,
1382	,	,	,	,
1383	,	,	,	,
1384	,	,	,	,
1385	,	,	,	,
1386	,	,	,	,
1387	,	,	,	,
1388	,	,	,	,
1389	,	,	,	,
1390	,	,	,	,
1391	,	,	,	,
1392	,	,	,	,
1393	,	,	,	,
1394	,	,	,	,
1395	,	,	,	,
1396	,	,	,	,
1397	,	,	,	,
1398	,	,	,	,
1399	,	,	,	,
1400	,	,	,	,
1401	,	,	,	,
1402	,	,	,	,
1403	,	,	,	,
1404	,	,	,	,
1405	,	,	,	,
1406	,	,	,	,
1407	,	,	,	,
1408	,	,	,	,
1409	,	,	,	,
1410	,	,	,	,
1411	,	,	,	,
1412	,	,	,	,
1413	,	,	,	,
1414	,	,	,	,
1415	,	,	,	,
1416	,	,	,	,
1417	,	,	,	,
1418	,	,	,	,
1419	,	,	,	,
1420	,	,	,	,
1421	,	,	,	,
1422	,	,	,	,
1423	,	,	,	,
1424	,	,	,	,
1425	,	,	,	,
1426	,	,	,	,
1427	,	,	,	,
1428	,	,	,	,
1429	,	,	,	,
1430	,	,	,	,
1431	,	,	,	,
1432	,	,	,	,
1433	,	,	,	,
1434	,	,	,	,
1435	,	,	,	,
1436	,	,	,	,
1437	,	,	,	,
1438	,	,	,	,
1439	,	,	,	,
1440	,	,	,	,
1441	,	,	,	,
1442	,	,	,	,
1443	,	,	,	,
1444	,	,	,	,
1445	,	,	,	,
1446	,	,	,	,
1447	,	,	,	,
1448	,	,	,	,
1449	,	,	,	,
1450	,	,	,	,
1451	,	,	,	,
1452	,	,	,	,
1453	,	,	,	,
1454	,	,	,	,
1455	,	,	,	,
1456	,	,	,	,
1457	,	,	,	,
1458	,	,	,	,
1459	,	,	,	,
1460	,	,	,	,
1461	,	,	,	,
1462	,	,	,	,
1463	,	,	,	,
1464	,	,	,	,
1465	,	,	,	,
1466	,	,	,	,
1467	,	,	,	,
1468	,	,	,	,
1469	,	,	,	,
1470	,	,	,	,
1471	,	,	,	,
1472	,	,	,	,
1473	,	,	,	,
1474	,	,	,	,
1475	,	,	,	,
1476	,	,	,	,
1477	,	,	,	,
1478	,	,	,	,
1479	,	,	,	,
1480	,	,	,	,
1481	,	,	,	,
1482	,	,	,	,
1483	,	,	,	,
1484	,	,	,	,
1485	,	,	,	,
1486	,	,	,	,
1487	,	,	,	,
1488	,	,	,	,
1489	,	,	,	,
1490	,	,	,	,
1491	,	,	,	,
1492	,	,	,	,
1493	,	,	,	,
1494	,	,	,	,
1495	,	,	,	,
1496	,	,	,	,
1497	,	,	,	,
1498	,	,	,	,
1499	,	,	,	,
1500	,	,	,	,
1501	,	,	,	,
1502	,	,	,	,
1503	,	,	,	,
1504	,	,	,	,
1505	,	,	,	,
1506	,	,	,	,
1507	,	,	,	,
1508	,	,	,	,
1509	,	,	,	,
1510	,	,	,	,
1511	,	,	,	,
1512	,	,	,	,
1513	,	,	,	,
1514	,	,	,	,
1515	,	,	,	,
1516	,	,	,	,
1517	,	,	,	,
1518	,	,	,	,
1519	,	,	,	,
1520	,	,	,	,
1521	,	,	,	,
1522	,	,	,	,
1523	,	,	,	,
1524	,	,	,	,
1525	,	,	,	,
1526	,	,	,	,
1527	,	,	,	,
1528	,	,	,	,
1529	,	,	,	,
1530	,	,	,	,
1531	,	,	,	,
1532	,	,	,	,
1533	,	,	,	,
1534	,	,	,	,
1535	,	,	,	,
1536	,	,	,	,
1537	,	,	,	,
1538	,	,	,	,
1539	,	,	,	,
1540	,	,	,	,
1541	,	,	,	,
1542	,	,	,	,
1543	,	,	,	,
1544	,	,	,	,
1545	,	,	,	,
1546	,	,	,	,
1547	,	,	,	,
1548	,	,	,	,
1549	,	,	,	,
1550	,	,	,	,
1551	,	,	,	,
1552	,	,	,	,
1553	,	,	,	,
1554	,	,	,	,
1555	,	,	,	,
1556	,	,	,	,
1557	,	,	,	,
1558	,	,	,	,
1559	,	,	,	,
1560	,	,	,	,
1561	,	,	,	,
1562	,	,	,	,
1563	,	,	,	,
1564	,	,	,	,
1565	,	,	,	,
1566	,	,	,	,
1567	,	,	,	,
1568	,	,	,	,
1569	,	,	,	,
1570	,	,	,	,
1571	,	,	,	,
1572	,	,	,	,
1573	,	,	,	,
1574	,	,	,	,
1575	,	,	,	,
1576	,	,	,	,
1577	,	,	,	,
1578	,	,	,	,
1579	,	,	,	,
1580	,	,	,	,
1581	,	,	,	,
1582	,	,	,	,
1583	,	,	,	,
1584	,	,	,	,
1585	,	,	,	,
1586	,	,	,	,
1587	,	,	,	,
1588	,	,	,	,
1589	,	,	,	,
1590	,	,	,	,
1591	,	,	,	,
1592	,	,	,	,
1593	,	,	,	,
1594	,	,	,	,
1595	,	,	,	,
1596	,	,	,	,
1597	,	,	,	,
1598	,	,	,	,
1599	,	,	,	,
1600	,	,	,	,
1601	,	,	,	,
1602	,	,	,	,
1603	,	,	,	,
1604	,	,	,	,
1605	,	,	,	,
1606	,	,	,	,
1607	,	,	,	,
1608	,	,	,	,
1609	,	,	,	,
1610	,	,	,	,
1611	,	,	,	,
1612	,	,	,	,
1613	,	,	,	,
1614	,	,	,	,
1615	,	,	,	,
1616	,	,	,	,
1617	,	,	,	,
1618	,	,	,	,
1619	,	,	,	,
1620	,	,	,	,
1621	,	,	,	,
1622	,	,	,	,
1623	,	,	,	,
1624	,	,	,	,
1625	,	,	,	,
1626	,	,	,	,
1627	,	,	,	,
1628	,	,	,	,
1629	,	,	,	,
1630	,	,	,	,
1631	,	,	,	,
1632	,	,	,	,
1633	,	,	,	,
1634	,	,	,	,
1635	,	,	,	,
1636	,	,	,	,
1637	,	,	,	,
1638	,	,	,	,
1639	,	,	,	,
1640	,	,	,	,
1641	,	,	,	,
1642	,	,	,	,
1643	,	,	,	,
1644	,	,	,	,
1645	,	,	,	,
1646	,	,	,	,
1647	,	,	,	,
1648	,	,	,	,
1649	,	,	,	,
1650	,	,	,	,
1651	,	,	,	,
1652	,	,	,	,
1653	,	,	,	,
1654	,	,	,	,
1655	,	,	,	,
1656	,	,	,	,
1657	,	,	,	,
1658	,	,	,	,
1659	,	,	,	,
1660	,	,	,	,
1661	,	,	,	,
1662	,	,	,	,
1663	,	,	,	,
1664	,	,	,	,
1665	,	,	,	,
1666	,	,	,	,
1667	,	,	,	,
1668	,	,	,	,
1669	,	,	,	,
1670	,	,	,	,
1671	,	,	,	,
1672	,	,	,	,
1673	,	,	,	,
1674	,	,	,	,
1675	,	,	,	,
1676	,	,	,	,
1677	,	,	,	,
1678	,	,	,	,
1679	,	,	,	,
1680	,	,	,	,
1681	,	,	,	,
1682	,	,	,	,
1683	,	,	,	,
1684	,	,	,	,
1685	,	,	,	,
1686	,	,	,	,
1687	,	,	,	,
1688	,	,	,	,
1689	,	,	,	,
1690	,	,	,	,
1691	,	,	,	,
1692	,	,	,	,
1693	,	,	,	,
1694	,	,	,	,
1695	,	,	,	,
1696	,	,	,	,
1697	,	,	,	,
1698	,	,	,	,
1699	,	,	,	,
1700	,	,	,	,
1701	,	,	,	,
1702	,	,	,	,
1703	,	,	,	,
1704	,	,	,	,
1705	,	,	,	,
1706	,	,	,	,
1707	,	,	,	,
1708	,	,	,	,
1709	,	,	,	,
1710	,	,	,	,
1711	,	,	,	,
1712	,	,	,	,
1713	,	,	,	,
1714	,	,	,	,
1715	,	,	,	,
1716	,	,	,	,
1717	,	,	,	,
1718	,	,	,	,
1719	,	,	,	,
1720	,	,	,	,
1721	,	,	,	,
1722	,	,	,	,
1723	,	,	,	,
1724	,	,	,	,
1725	,	,	,	,
1726	,	,	,	,
1727	,	,	,	,
1728	,	,	,	,
1729	,	,	,	,
1730	,	,	,	,
1731	,	,	,	,
1732	,	,	,	,
1733	,	,	,	,
1734	,	,	,	,
1735	,	,	,	,
1736	,	,	,	,
1737	,	,	,	,
1738	,	,	,	,
1739	,	,	,	,
1740	,	,	,	,
1741	,	,	,	,
1742	,	,	,	,
1743	,	,	,	,
1744	,	,	,	,
1745	,	,	,	,
1746	,	,	,	,
1747	,	,	,	,
1748	,	,	,	,
1749	,	,	,	,
1750	,	,	,	,
1751	,	,	,	,
1752	,	,	,	,
1753	,	,	,	,
1754	,	,	,	,
1755	,	,	,	,
1756	,	,	,	,
1757	,	,	,	,
1758	,	,	,	,
1759	,	,	,	,
1760	,	,	,	,
1761	,	,	,	,
1762	,	,	,	,
1763	,	,	,	,
1764	,	,	,	,
1765	,	,	,	,
1766	,	,	,	,
1767	,	,	,	,
1768	,	,	,	,
1769	,	,	,	,
1770	,	,	,	,
1771	,	,	,	,
1772	,	,	,	,
1773	,	,	,	,
1774	,	,	,	,
1775	,	,	,	,
1776	,	,	,	,
1777	,	,	,	,
1778	,	,	,	,
1779	,	,	,	,
1780	,	,	,	,
1781	,	,	,	,
1782	,	,	,	,
1783	,	,	,	,
1784	,	,	,	,
1785	,	,	,	,
1786	,	,	,	,
1787	,	,	,	,
1788	,	,	,	,
1789	,	,	,	,
1790	,	,	,	,
1791	,	,	,	,
1792	,	,	,	,
1793	,	,	,	,
1794	,	,	,	,
1795	,	,	,	,
1796	,	,	,	,
1797	,	,	,	,
1798	,	,	,	,
1799	,	,	,	,
1800	,	,	,	,
1801	,	,	,	,
1802	,	,	,	,
1803	,	,	,	,
1804	,	,	,	,
1805	,	,	,	,
1806	,	,	,	,
1807	,	,	,	,
1808	,	,	,	,
1809	,	,	,	,
1810	,	,	,	,
1811	,	,	,	,
1812	,	,	,	,
1813	,	,	,	,
1814	,	,	,	,
1815	,	,	,	,
1816	,	,	,	,
1817	,	,	,	,
1818	,	,	,	,
1819	,	,	,	,
1820	,	,	,	,
1821	,	,	,	,
1822	,	,	,	,
1823	,	,	,	,
1824	,	,	,	,
1825	,	,	,	,
1826	,	,	,	,
1827	,	,	,	,
1828	,	,	,	,
1829	,	,	,	,
1830	,	,	,	,
1831	,	,	,	,
1832	,	,	,	,
1833	,	,	,	,
1834	,	,	,	,
1835	,	,	,	,
1836	,	,	,	,
1837	,	,	,	,
1838	,	,	,	,
1839	,	,	,	,
1840	,	,	,	,
1841	,	,	,	,
1842	,	,	,	,
1843	,	,	,	,
1844	,	,	,	,
1845	,	,	,	,
1846	,	,	,	,
1847	,	,	,	,
1848	,	,	,	,
1849	,	,	,	,
1850	,	,	,	,
1851	,	,	,	,
1852	,	,	,	,
1853	,	,	,	,
1854	,	,	,	,
1855	,	,	,	,
1856	,	,	,	,
1857	,	,	,	,
1858	,	,	,	,
1859	,	,	,	,
1860	,	,	,	,
1861	,	,	,	,
1862	,	,	,	,
1863	,	,	,	,
1864	,	,	,	,
1865	,	,	,	,
1866	,	,	,	,
1867	,	,	,	,
1868	,	,	,	,
1869	,	,	,	,
1870	,	,	,	,
1871	,	,	,	,
1872	,	,	,	,
1873	,	,	,	,
1874	,	,	,	,
1875	,	,	,	,
1876	,	,	,	,
1877	,	,	,	,
1878	,	,	,	,
1879	,	,	,	,
1880	,	,	,	,
1881	,	,	,	,
1882	,	,	,	,
1883	,	,	,	,
1884	,	,	,	,
1885	,	,	,	,
1886	,	,	,	,
1887	,	,	,	,
1888	,	,	,	,
1889	,	,	,	,
1890	,	,	,	,
1891	,	,	,	,
1892	,	,	,	,
1893	,	,	,	,
1894	,	,	,	,
1895	,	,	,	,
1896	,	,	,	,
1897	,	,	,	,
1898	,	,	,	,
1899	,	,	,	,
1900	,	,	,	,
1901	,	,	,	,
1902	,	,	,	,
1903	,	,	,	,
1904	,	,	,	,
1905	,	,	,	,
1906	,	,	,	,
1907	,	,	,	,
1908	,	,	,	,
1909	,	,	,	,
1910	,	,	,	,
1911	,	,	,	,
1912	,	,	,	,
1913	,	,	,	,
1914	,	,	,	,
1915	,	,	,	,
1916	,	,	,	,
1917	,	,	,	,
1918	,	,	,	,
1919	,	,	,	,
1920	,	,	,	,
1921	,	,	,	,
1922	,	,	,	,
1923	,	,	,	,
1924	,	,	,	,
1925	,	,	,	,
1926	,	,	,	,
1927	,	,	,	,
1928	,	,	,	,
1929	,	,	,	,
1930	,	,	,	,
1931	,	,	,	,
1932	,	,	,	,
1933	,	,	,	,
1934	,	,	,	,
1935	,	,	,	,
1936	,	,	,	,
1937	,	,	,	,
1938	,	,	,	,
1939	,	,	,	,
1940	,	,	,	,
1941	,	,	,	,
1942	,	,	,	,
1943	,	,	,	,
1944	,	,	,	,
1945	,	,	,	,
1946	,	,	,	,
1947	,	,	,	,
1948	,	,	,	,
1949	,	,	,	,
1950	,	,	,	,
1951	,	,	,	,
1952	,	,	,	,
1953	,	,	,	,
1954	,	,	,	,
1955	,	,	,	,
1956	,	,	,	,
1957	,	,	,	,
1958	,	,	,	,
1959	,	,	,	,
1960	,	,	,	,
1961	,	,	,	,
1962	,	,	,	,
1963	,	,	,	,
1964	,	,	,	,
1965	,	,	,	,
1966	,	,	,	,
1967	,	,	,	,
1968	,	,	,	,
1969	,	,	,	,
1970	,	,	,	,
1971	,	,	,	,
1972	,	,	,	,
1973	,	,	,	,
1974	,	,	,	,
1975	,	,	,	,
1976	,	,	,	,
1977	,	,	,	,
1978	,	,	,	,
1979	,	,	,	,
1980	,	,	,	,
1981	,	,	,	,
1982	,	,	,	,
1983	,	,	,	,
1984	,	,	,	,
1985	,	,	,	,
1986	,	,	,	,
1987	,	,	,	,
1988	,	,	,	,
1989	,	,	,	,
1990	,	,	,	,
1991	,	,	,	,
1992	,	,	,	,
1993	,	,	,	,
1994	,	,	,	,
1995	,	,	,	,
1996	,	,	,	,
1997	,	,	,	,
1998	,	,	,	,
1999	,	,	,	,
[truncated: 13,001 more rows]
