# Supplementary material for: ParB spreading on DNA requires cytidine triphosphate in vitro
Source: eLife. 2020 Feb 20;9:e53515. doi: 10.7554/eLife.53515 (PMC7053999; doi:10.7554/eLife.53515)
Supplement: Figure 2—figure supplement 3—source data 1. [file elife-53515-fig2-figsupp3-data1.zip]

Archive with 8 entries (8 files):
- Source_data_Figure2_figure_supplement3/Fig2_supp3_Dechloromonas_ParB_rep1_2_3.xlsx
- Source_data_Figure2_figure_supplement3/Fig2_supp3_Psychrobacter_ParB_rep1_2_3.xlsx
- Source_data_Figure2_figure_supplement3/Fig2_supp3_Rhodobacter_ParB_rep1_2_3.xlsx
- Source_data_Figure2_figure_supplement3/Fig2_supp3_Sinorhizobium_ParB_rep1_2_3.xlsx
- Source_data_Figure2_figure_supplement3/Fig2_supp3_Staphylococcus_ParB_rep1_2_3.xlsx
- Source_data_Figure2_figure_supplement3/Fig2_supp3_Thermus_ParB_rep1_2_3.xlsx
- Source_data_Figure2_figure_supplement3/Fig2_supp3_Xanthomonas_ParB_rep1_2_3.xlsx
- Source_data_Figure2_figure_supplement3/Fig2_supp3_Zymomonas_ParB_rep1_2_3.xlsx
