# Supplementary material for: ParB spreading on DNA requires cytidine triphosphate in vitro
Source: eLife. 2020 Feb 20;9:e53515. doi: 10.7554/eLife.53515 (PMC7053999; doi:10.7554/eLife.53515)
Supplement: Figure 3—source data 1. [file elife-53515-fig3-data1.zip]

Archive with 20 entries (14 files):
- Source_data_Figure3/Figure3_panelA_B_C/
- Source_data_Figure3/Figure3_panelA_B_C/Fig3_panelA_B_C.xlsx
- Source_data_Figure3/Figure3_panelD/
- Source_data_Figure3/Figure3_panelD/2019.10.16_first_Western_blot_repeat_Fig2C_and_3D_all_in_one/
- Source_data_Figure3/Figure3_panelD/2019.10.16_first_Western_blot_repeat_Fig2C_and_3D_all_in_one/2019.10.16_13.34.36_Ch.tif
- Source_data_Figure3/Figure3_panelD/2019.10.16_first_Western_blot_repeat_Fig2C_and_3D_all_in_one/2019.10.16_13.34.36_Ch+Marker.jpg
- Source_data_Figure3/Figure3_panelD/2019.10.16_first_Western_blot_repeat_Fig2C_and_3D_all_in_one/2019.10.16_13.34.36_Ch-Marker.jpg
- Source_data_Figure3/Figure3_panelD/2019.10.16_first_Western_blot_repeat_Fig2C_and_3D_all_in_one/2019.10.16_13.34.36_Ch-Marker.tif
- Source_data_Figure3/Figure3_panelD/2019.10.18_13.37.02_Ch_Fig3D_repeats/
- Source_data_Figure3/Figure3_panelD/2019.10.18_13.37.02_Ch_Fig3D_repeats/2019.10.18_13.37.02_Ch.tif
- Source_data_Figure3/Figure3_panelD/2019.10.18_13.37.02_Ch_Fig3D_repeats/2019.10.18_13.37.02_Ch+Marker.jpg
- Source_data_Figure3/Figure3_panelD/2019.10.18_13.37.02_Ch_Fig3D_repeats/2019.10.18_13.37.02_Ch-Marker.jpg
- Source_data_Figure3/Figure3_panelD/2019.10.18_13.37.02_Ch_Fig3D_repeats/2019.10.18_13.37.02_Ch-Marker.tif
- Source_data_Figure3/Figure3_panelD/20191101_145700_Ch_Fig3D_in_manuscript/
- Source_data_Figure3/Figure3_panelD/20191101_145700_Ch_Fig3D_in_manuscript/20191101_145700_Ch.tif
- Source_data_Figure3/Figure3_panelD/20191101_145700_Ch_Fig3D_in_manuscript/20191101_145700_Ch_Marker.tif
- Source_data_Figure3/Figure3_panelD/20191101_145700_Ch_Fig3D_in_manuscript/20191101_145700_Ch+Marker.jpg
- Source_data_Figure3/Figure3_panelD/20191101_145700_Ch_Fig3D_in_manuscript/Cropped_images/
- Source_data_Figure3/Figure3_panelD/20191101_145700_Ch_Fig3D_in_manuscript/Cropped_images/20191101_145700_Ch-1.jpg
- Source_data_Figure3/Figure3_panelD/20191101_145700_Ch_Fig3D_in_manuscript/Cropped_images/20191101_145700_Ch-1.tif
