# Supplementary material for: ParB spreading on DNA requires cytidine triphosphate in vitro
Source: eLife. 2020 Feb 20;9:e53515. doi: 10.7554/eLife.53515 (PMC7053999; doi:10.7554/eLife.53515)
Supplement: Figure 3—source data 1. [file elife-53515-fig3-data1.zip › Source_data_Figure3/Figure3_panelA_B_C/Fig3_panelA_B_C.xlsx]

## Sheet: FORMAT
	sample ID #1	sample ID #2	sample ID #3
data point	time point (sec), wavelength shift (nm)	time point (sec), wavelength shift (nm)	time point (sec), wavelength shift (nm)
1
2
3
.
.
.

## Sheet: Fig3_panelA_B_C_rep1
	169bp parS closed DNA and ParB	169bp parS closed DNA and ParB CTP	BamHI cut 169bp parS DNA and ParB	EcoRI cut 169bp parS DNA and ParB	BamHI cut 169bp parS DNA and ParB CTP	EcoRI cut 169bp parS DNA and ParB
1	0.000, 0.015	0.000, 0.036	0.000, 0.039	0.000, 0.000	0.000, 0.036	0.000, -0.013
2	0.200, 0.015	0.200, 0.034	0.200, 0.038	0.200, -0.000	0.200, 0.035	0.200, -0.012
3	0.400, 0.015	0.400, 0.033	0.400, 0.038	0.400, -0.001	0.400, 0.034	0.400, -0.011
4	0.600, 0.015	0.600, 0.032	0.600, 0.037	0.600, -0.002	0.600, 0.033	0.600, -0.010
5	0.800, 0.015	0.800, 0.031	0.800, 0.036	0.800, -0.003	0.800, 0.032	0.800, -0.010
6	1.000, 0.014	1.000, 0.030	1.000, 0.035	1.000, -0.004	1.000, 0.031	1.000, -0.009
7	1.200, 0.014	1.200, 0.029	1.200, 0.034	1.200, -0.004	1.200, 0.030	1.200, -0.008
8	1.400, 0.014	1.400, 0.028	1.400, 0.033	1.400, -0.005	1.400, 0.029	1.400, -0.007
9	1.600, 0.014	1.600, 0.027	1.600, 0.031	1.600, -0.005	1.600, 0.028	1.600, -0.007
10	1.800, 0.013	1.800, 0.026	1.800, 0.030	1.800, -0.006	1.800, 0.027	1.800, -0.006
11	2.000, 0.013	2.000, 0.025	2.000, 0.029	2.000, -0.006	2.000, 0.026	2.000, -0.005
12	2.200, 0.013	2.200, 0.025	2.200, 0.028	2.200, -0.005	2.200, 0.026	2.200, -0.005
13	2.400, 0.012	2.400, 0.024	2.400, 0.028	2.400, -0.005	2.400, 0.025	2.400, -0.005
14	2.600, 0.012	2.600, 0.023	2.600, 0.027	2.600, -0.005	2.600, 0.025	2.600, -0.005
15	2.800, 0.011	2.800, 0.023	2.800, 0.026	2.800, -0.005	2.800, 0.024	2.800, -0.004
16	3.000, 0.011	3.000, 0.022	3.000, 0.026	3.000, -0.005	3.000, 0.023	3.000, -0.004
17	3.200, 0.010	3.200, 0.021	3.200, 0.025	3.200, -0.005	3.200, 0.023	3.200, -0.004
18	3.400, 0.010	3.400, 0.021	3.400, 0.025	3.400, -0.005	3.400, 0.022	3.400, -0.004
19	3.600, 0.010	3.600, 0.020	3.600, 0.024	3.600, -0.005	3.600, 0.021	3.600, -0.004
20	3.800, 0.009	3.800, 0.019	3.800, 0.023	3.800, -0.005	3.800, 0.021	3.800, -0.004
21	4.000, 0.009	4.000, 0.018	4.000, 0.023	4.000, -0.004	4.000, 0.020	4.000, -0.004
22	4.200, 0.009	4.200, 0.018	4.200, 0.022	4.200, -0.004	4.200, 0.020	4.200, -0.003
23	4.400, 0.008	4.400, 0.017	4.400, 0.021	4.400, -0.004	4.400, 0.019	4.400, -0.003
24	4.600, 0.008	4.600, 0.017	4.600, 0.021	4.600, -0.004	4.600, 0.019	4.600, -0.003
25	4.800, 0.008	4.800, 0.017	4.800, 0.020	4.800, -0.004	4.800, 0.019	4.800, -0.003
26	5.000, 0.008	5.000, 0.016	5.000, 0.020	5.000, -0.004	5.000, 0.019	5.000, -0.002
27	5.200, 0.008	5.200, 0.016	5.200, 0.019	5.200, -0.004	5.200, 0.019	5.200, -0.002
28	5.400, 0.008	5.400, 0.016	5.400, 0.019	5.400, -0.004	5.400, 0.019	5.400, -0.002
29	5.600, 0.008	5.600, 0.015	5.600, 0.018	5.600, -0.004	5.600, 0.019	5.600, -0.001
30	5.800, 0.008	5.800, 0.015	5.800, 0.018	5.800, -0.003	5.800, 0.019	5.800, -0.001
31	6.000, 0.009	6.000, 0.015	6.000, 0.018	6.000, -0.003	6.000, 0.019	6.000, -0.001
32	6.200, 0.009	6.200, 0.015	6.200, 0.018	6.200, -0.003	6.200, 0.018	6.200, -0.001
33	6.400, 0.009	6.400, 0.015	6.400, 0.018	6.400, -0.003	6.400, 0.018	6.400, -0.000
34	6.600, 0.009	6.600, 0.015	6.600, 0.018	6.600, -0.003	6.600, 0.017	6.600, -0.000
35	6.800, 0.009	6.800, 0.015	6.800, 0.017	6.800, -0.003	6.800, 0.017	6.800, -0.000
36	7.000, 0.009	7.000, 0.015	7.000, 0.017	7.000, -0.003	7.000, 0.017	7.000, -0.000
37	7.200, 0.009	7.200, 0.015	7.200, 0.017	7.200, -0.003	7.200, 0.016	7.200, -0.000
38	7.400, 0.009	7.400, 0.015	7.400, 0.016	7.400, -0.003	7.400, 0.016	7.400, -0.000
39	7.600, 0.009	7.600, 0.014	7.600, 0.016	7.600, -0.003	7.600, 0.016	7.600, -0.000
40	7.800, 0.008	7.800, 0.014	7.800, 0.015	7.800, -0.003	7.800, 0.016	7.800, -0.000
41	8.000, 0.008	8.000, 0.014	8.000, 0.015	8.000, -0.003	8.000, 0.015	8.000, -0.000
42	8.200, 0.008	8.200, 0.014	8.200, 0.014	8.200, -0.003	8.200, 0.015	8.200, -0.000
43	8.400, 0.008	8.400, 0.013	8.400, 0.014	8.400, -0.003	8.400, 0.015	8.400, -0.000
44	8.600, 0.007	8.600, 0.013	8.600, 0.014	8.600, -0.002	8.600, 0.015	8.600, -0.000
45	8.800, 0.007	8.800, 0.013	8.800, 0.013	8.800, -0.002	8.800, 0.014	8.800, -0.000
46	9.000, 0.007	9.000, 0.013	9.000, 0.013	9.000, -0.002	9.000, 0.014	9.000, -0.000
47	9.200, 0.007	9.200, 0.013	9.200, 0.013	9.200, -0.002	9.200, 0.014	9.200, 0.000
48	9.400, 0.007	9.400, 0.013	9.400, 0.013	9.400, -0.002	9.400, 0.014	9.400, 0.000
49	9.600, 0.008	9.600, 0.013	9.600, 0.013	9.600, -0.002	9.600, 0.013	9.600, 0.000
50	9.800, 0.008	9.800, 0.013	9.800, 0.013	9.800, -0.002	9.800, 0.013	9.800, 0.001
51	10.000, 0.008	10.000, 0.013	10.000, 0.013	10.000, -0.002	10.000, 0.013	10.000, 0.001
52	10.200, 0.008	10.200, 0.013	10.200, 0.013	10.200, -0.002	10.200, 0.012	10.200, 0.001
53	10.400, 0.008	10.400, 0.013	10.400, 0.013	10.400, -0.002	10.400, 0.012	10.400, 0.001
54	10.600, 0.008	10.600, 0.013	10.600, 0.013	10.600, -0.002	10.600, 0.012	10.600, 0.002
55	10.800, 0.007	10.800, 0.013	10.800, 0.012	10.800, -0.003	10.800, 0.012	10.800, 0.002
56	11.000, 0.007	11.000, 0.013	11.000, 0.012	11.000, -0.003	11.000, 0.012	11.000, 0.002
57	11.200, 0.007	11.200, 0.012	11.200, 0.012	11.200, -0.002	11.200, 0.012	11.200, 0.003
58	11.400, 0.007	11.400, 0.012	11.400, 0.012	11.400, -0.002	11.400, 0.012	11.400, 0.003
59	11.600, 0.006	11.600, 0.011	11.600, 0.012	11.600, -0.002	11.600, 0.011	11.600, 0.003
60	11.800, 0.006	11.800, 0.010	11.800, 0.011	11.800, -0.002	11.800, 0.011	11.800, 0.003
61	12.000, 0.006	12.000, 0.010	12.000, 0.011	12.000, -0.002	12.000, 0.011	12.000, 0.003
62	12.200, 0.006	12.200, 0.009	12.200, 0.011	12.200, -0.002	12.200, 0.011	12.200, 0.003
63	12.400, 0.006	12.400, 0.008	12.400, 0.011	12.400, -0.001	12.400, 0.011	12.400, 0.003
64	12.600, 0.006	12.600, 0.007	12.600, 0.012	12.600, -0.001	12.600, 0.010	12.600, 0.003
65	12.800, 0.006	12.800, 0.007	12.800, 0.012	12.800, -0.001	12.800, 0.010	12.800, 0.002
66	13.000, 0.006	13.000, 0.006	13.000, 0.012	13.000, -0.000	13.000, 0.009	13.000, 0.002
67	13.200, 0.006	13.200, 0.006	13.200, 0.012	13.200, -0.000	13.200, 0.009	13.200, 0.002
68	13.400, 0.005	13.400, 0.006	13.400, 0.012	13.400, -0.000	13.400, 0.009	13.400, 0.002
69	13.600, 0.005	13.600, 0.005	13.600, 0.012	13.600, -0.001	13.600, 0.009	13.600, 0.002
70	13.800, 0.005	13.800, 0.005	13.800, 0.012	13.800, -0.001	13.800, 0.008	13.800, 0.002
71	14.000, 0.005	14.000, 0.006	14.000, 0.011	14.000, -0.001	14.000, 0.008	14.000, 0.002
72	14.200, 0.005	14.200, 0.006	14.200, 0.011	14.200, -0.001	14.200, 0.008	14.200, 0.002
73	14.400, 0.005	14.400, 0.006	14.400, 0.011	14.400, -0.001	14.400, 0.008	14.400, 0.002
74	14.600, 0.005	14.600, 0.006	14.600, 0.011	14.600, -0.001	14.600, 0.008	14.600, 0.003
75	14.800, 0.005	14.800, 0.005	14.800, 0.010	14.800, -0.001	14.800, 0.007	14.800, 0.003
76	15.000, 0.005	15.000, 0.005	15.000, 0.010	15.000, -0.001	15.000, 0.007	15.000, 0.003
77	15.200, 0.005	15.200, 0.005	15.200, 0.010	15.200, -0.001	15.200, 0.007	15.200, 0.003
78	15.400, 0.005	15.400, 0.005	15.400, 0.009	15.400, -0.001	15.400, 0.007	15.400, 0.004
79	15.600, 0.005	15.600, 0.005	15.600, 0.009	15.600, -0.001	15.600, 0.007	15.600, 0.004
80	15.800, 0.005	15.800, 0.005	15.800, 0.008	15.800, -0.001	15.800, 0.007	15.800, 0.004
81	16.000, 0.005	16.000, 0.004	16.000, 0.007	16.000, -0.001	16.000, 0.006	16.000, 0.004
82	16.200, 0.005	16.200, 0.004	16.200, 0.007	16.200, -0.001	16.200, 0.006	16.200, 0.004
83	16.400, 0.005	16.400, 0.003	16.400, 0.007	16.400, -0.001	16.400, 0.006	16.400, 0.003
84	16.600, 0.005	16.600, 0.003	16.600, 0.006	16.600, -0.001	16.600, 0.005	16.600, 0.003
85	16.800, 0.005	16.800, 0.003	16.800, 0.006	16.800, -0.001	16.800, 0.005	16.800, 0.003
86	17.000, 0.005	17.000, 0.003	17.000, 0.006	17.000, -0.001	17.000, 0.005	17.000, 0.003
87	17.200, 0.005	17.200, 0.002	17.200, 0.006	17.200, -0.001	17.200, 0.005	17.200, 0.003
88	17.400, 0.005	17.400, 0.002	17.400, 0.006	17.400, -0.001	17.400, 0.005	17.400, 0.003
89	17.600, 0.005	17.600, 0.002	17.600, 0.006	17.600, -0.001	17.600, 0.005	17.600, 0.003
90	17.800, 0.005	17.800, 0.002	17.800, 0.006	17.800, -0.000	17.800, 0.004	17.800, 0.003
91	18.000, 0.005	18.000, 0.002	18.000, 0.006	18.000, -0.000	18.000, 0.004	18.000, 0.003
92	18.200, 0.005	18.200, 0.002	18.200, 0.006	18.200, -0.000	18.200, 0.004	18.200, 0.003
93	18.400, 0.005	18.400, 0.002	18.400, 0.006	18.400, 0.000	18.400, 0.005	18.400, 0.003
94	18.600, 0.005	18.600, 0.002	18.600, 0.006	18.600, 0.000	18.600, 0.005	18.600, 0.003
95	18.800, 0.004	18.800, 0.002	18.800, 0.006	18.800, 0.000	18.800, 0.005	18.800, 0.003
96	19.000, 0.004	19.000, 0.003	19.000, 0.006	19.000, 0.001	19.000, 0.005	19.000, 0.003
97	19.200, 0.004	19.200, 0.003	19.200, 0.006	19.200, 0.001	19.200, 0.005	19.200, 0.003
98	19.400, 0.004	19.400, 0.003	19.400, 0.006	19.400, 0.001	19.400, 0.006	19.400, 0.003
99	19.600, 0.004	19.600, 0.002	19.600, 0.005	19.600, 0.001	19.600, 0.006	19.600, 0.003
100	19.800, 0.004	19.800, 0.002	19.800, 0.005	19.800, 0.001	19.800, 0.006	19.800, 0.003
101	20.000, 0.003	20.000, 0.002	20.000, 0.005	20.000, 0.001	20.000, 0.006	20.000, 0.003
102	20.200, 0.003	20.200, 0.001	20.200, 0.005	20.200, 0.001	20.200, 0.006	20.200, 0.003
103	20.400, 0.003	20.400, 0.001	20.400, 0.005	20.400, 0.001	20.400, 0.006	20.400, 0.003
104	20.600, 0.003	20.600, 0.001	20.600, 0.005	20.600, 0.001	20.600, 0.006	20.600, 0.003
105	20.800, 0.003	20.800, 0.001	20.800, 0.005	20.800, 0.001	20.800, 0.005	20.800, 0.003
106	21.000, 0.003	21.000, 0.001	21.000, 0.005	21.000, 0.001	21.000, 0.005	21.000, 0.003
107	21.200, 0.003	21.200, 0.001	21.200, 0.004	21.200, 0.001	21.200, 0.005	21.200, 0.003
108	21.400, 0.003	21.400, 0.000	21.400, 0.004	21.400, 0.001	21.400, 0.005	21.400, 0.003
109	21.600, 0.002	21.600, 0.000	21.600, 0.004	21.600, 0.001	21.600, 0.004	21.600, 0.003
110	21.800, 0.002	21.800, 0.000	21.800, 0.004	21.800, 0.001	21.800, 0.004	21.800, 0.003
111	22.000, 0.002	22.000, 0.000	22.000, 0.004	22.000, 0.001	22.000, 0.004	22.000, 0.003
112	22.200, 0.001	22.200, 0.000	22.200, 0.004	22.200, 0.001	22.200, 0.004	22.200, 0.003
113	22.400, 0.001	22.400, 0.001	22.400, 0.004	22.400, 0.001	22.400, 0.004	22.400, 0.002
114	22.600, 0.001	22.600, 0.001	22.600, 0.003	22.600, 0.000	22.600, 0.004	22.600, 0.002
115	22.800, 0.001	22.800, 0.001	22.800, 0.003	22.800, 0.000	22.800, 0.004	22.800, 0.002
116	23.000, 0.001	23.000, 0.001	23.000, 0.003	23.000, 0.000	23.000, 0.004	23.000, 0.002
117	23.200, 0.001	23.200, 0.001	23.200, 0.003	23.200, 0.000	23.200, 0.003	23.200, 0.002
118	23.400, 0.001	23.400, 0.001	23.400, 0.003	23.400, 0.000	23.400, 0.003	23.400, 0.002
119	23.600, 0.001	23.600, 0.000	23.600, 0.003	23.600, 0.000	23.600, 0.003	23.600, 0.002
120	23.800, 0.001	23.800, -0.000	23.800, 0.003	23.800, 0.000	23.800, 0.003	23.800, 0.001
121	24.000, 0.001	24.000, -0.000	24.000, 0.003	24.000, 0.000	24.000, 0.003	24.000, 0.001
122	24.200, 0.001	24.200, -0.001	24.200, 0.002	24.200, 0.001	24.200, 0.003	24.200, 0.001
123	24.400, 0.002	24.400, -0.001	24.400, 0.002	24.400, 0.001	24.400, 0.003	24.400, 0.001
124	24.600, 0.002	24.600, -0.001	24.600, 0.002	24.600, 0.001	24.600, 0.002	24.600, 0.001
125	24.800, 0.002	24.800, -0.001	24.800, 0.002	24.800, 0.001	24.800, 0.002	24.800, 0.001
126	25.000, 0.002	25.000, -0.001	25.000, 0.002	25.000, 0.001	25.000, 0.002	25.000, 0.000
127	25.200, 0.002	25.200, -0.000	25.200, 0.003	25.200, 0.001	25.200, 0.001	25.200, 0.000
128	25.400, 0.002	25.400, -0.000	25.400, 0.003	25.400, 0.001	25.400, 0.001	25.400, 0.000
129	25.600, 0.002	25.600, -0.000	25.600, 0.003	25.600, 0.000	25.600, 0.000	25.600, 0.000
130	25.800, 0.002	25.800, 0.000	25.800, 0.003	25.800, 0.000	25.800, 0.000	25.800, 0.000
131	26.000, 0.002	26.000, 0.000	26.000, 0.003	26.000, 0.000	26.000, -0.000	26.000, 0.000
132	26.200, 0.002	26.200, 0.000	26.200, 0.003	26.200, 0.000	26.200, -0.000	26.200, 0.001
133	26.400, 0.002	26.400, 0.001	26.400, 0.003	26.400, 0.000	26.400, -0.000	26.400, 0.001
134	26.600, 0.002	26.600, 0.001	26.600, 0.002	26.600, -0.000	26.600, -0.000	26.600, 0.001
135	26.800, 0.001	26.800, 0.001	26.800, 0.002	26.800, -0.000	26.800, -0.000	26.800, 0.001
136	27.000, 0.001	27.000, 0.001	27.000, 0.002	27.000, -0.000	27.000, -0.000	27.000, 0.001
137	27.200, 0.001	27.200, 0.001	27.200, 0.001	27.200, -0.000	27.200, 0.000	27.200, 0.001
138	27.400, 0.001	27.400, 0.001	27.400, 0.001	27.400, -0.000	27.400, 0.000	27.400, 0.001
139	27.600, 0.001	27.600, 0.001	27.600, 0.000	27.600, -0.000	27.600, 0.000	27.600, 0.001
140	27.800, 0.001	27.800, 0.000	27.800, 0.000	27.800, -0.000	27.800, 0.000	27.800, 0.001
141	28.000, 0.000	28.000, 0.000	28.000, -0.000	28.000, -0.000	28.000, 0.000	28.000, 0.000
142	28.200, 0.000	28.200, -0.000	28.200, -0.000	28.200, -0.000	28.200, 0.000	28.200, 0.000
143	28.400, 0.000	28.400, -0.000	28.400, -0.001	28.400, -0.000	28.400, 0.000	28.400, 0.000
144	28.600, -0.000	28.600, -0.000	28.600, -0.001	28.600, 0.000	28.600, 0.000	28.600, -0.000
145	28.800, -0.000	28.800, -0.000	28.800, -0.001	28.800, 0.000	28.800, -0.000	28.800, -0.000
146	29.000, -0.001	29.000, -0.000	29.000, -0.000	29.000, 0.000	29.000, -0.000	29.000, -0.001
147	29.200, -0.001	29.200, -0.000	29.200, -0.000	29.200, 0.000	29.200, -0.000	29.200, -0.001
148	29.400, -0.001	29.400, -0.000	29.400, -0.000	29.400, 0.000	29.400, -0.000	29.400, -0.001
149	29.600, -0.001	29.600, -0.000	29.600, -0.000	29.600, 0.000	29.600, -0.000	29.600, -0.001
150	29.800, -0.001	29.800, -0.000	29.800, -0.000	29.800, 0.001	29.800, -0.000	29.800, -0.001
151	30.000, 0.000	30.000, 0.000	30.000, 0.000	30.000, 0.000	30.000, 0.000	30.000, 0.000
152	30.200, 0.013	30.200, 0.008	30.200, 0.010	30.200, 0.009	30.200, 0.006	30.200, 0.002
153	30.400, 0.028	30.400, 0.018	30.400, 0.022	30.400, 0.019	30.400, 0.012	30.400, 0.005
154	30.600, 0.044	30.600, 0.029	30.600, 0.035	30.600, 0.030	30.600, 0.020	30.600, 0.009
155	30.800, 0.062	30.800, 0.042	30.800, 0.049	30.800, 0.042	30.800, 0.028	30.800, 0.013
156	31.000, 0.080	31.000, 0.056	31.000, 0.064	31.000, 0.054	31.000, 0.036	31.000, 0.016
157	31.200, 0.098	31.200, 0.071	31.200, 0.078	31.200, 0.066	31.200, 0.044	31.200, 0.020
158	31.400, 0.116	31.400, 0.087	31.400, 0.092	31.400, 0.077	31.400, 0.052	31.400, 0.025
159	31.600, 0.132	31.600, 0.103	31.600, 0.105	31.600, 0.087	31.600, 0.060	31.600, 0.028
160	31.800, 0.147	31.800, 0.119	31.800, 0.117	31.800, 0.095	31.800, 0.066	31.800, 0.032
161	32.000, 0.159	32.000, 0.136	32.000, 0.127	32.000, 0.102	32.000, 0.072	32.000, 0.035
162	32.200, 0.168	32.200, 0.151	32.200, 0.134	32.200, 0.106	32.200, 0.077	32.200, 0.038
163	32.400, 0.175	32.400, 0.166	32.400, 0.139	32.400, 0.109	32.400, 0.079	32.400, 0.039
164	32.600, 0.180	32.600, 0.181	32.600, 0.144	32.600, 0.110	32.600, 0.081	32.600, 0.040
165	32.800, 0.184	32.800, 0.195	32.800, 0.146	32.800, 0.111	32.800, 0.083	32.800, 0.041
166	33.000, 0.187	33.000, 0.210	33.000, 0.149	33.000, 0.112	33.000, 0.084	33.000, 0.041
167	33.200, 0.189	33.200, 0.224	33.200, 0.150	33.200, 0.112	33.200, 0.084	33.200, 0.041
168	33.400, 0.191	33.400, 0.238	33.400, 0.151	33.400, 0.111	33.400, 0.085	33.400, 0.041
169	33.600, 0.192	33.600, 0.253	33.600, 0.151	33.600, 0.111	33.600, 0.085	33.600, 0.041
170	33.800, 0.193	33.800, 0.267	33.800, 0.152	33.800, 0.111	33.800, 0.085	33.800, 0.041
171	34.000, 0.194	34.000, 0.281	34.000, 0.152	34.000, 0.112	34.000, 0.086	34.000, 0.041
172	34.200, 0.195	34.200, 0.296	34.200, 0.152	34.200, 0.112	34.200, 0.086	34.200, 0.041
173	34.400, 0.196	34.400, 0.310	34.400, 0.153	34.400, 0.113	34.400, 0.086	34.400, 0.041
174	34.600, 0.196	34.600, 0.324	34.600, 0.153	34.600, 0.114	34.600, 0.086	34.600, 0.041
175	34.800, 0.197	34.800, 0.338	34.800, 0.153	34.800, 0.114	34.800, 0.086	34.800, 0.041
176	35.000, 0.197	35.000, 0.351	35.000, 0.153	35.000, 0.114	35.000, 0.086	35.000, 0.040
177	35.200, 0.198	35.200, 0.365	35.200, 0.153	35.200, 0.114	35.200, 0.086	35.200, 0.040
178	35.400, 0.198	35.400, 0.378	35.400, 0.153	35.400, 0.114	35.400, 0.086	35.400, 0.040
179	35.600, 0.199	35.600, 0.392	35.600, 0.153	35.600, 0.113	35.600, 0.086	35.600, 0.040
180	35.800, 0.199	35.800, 0.405	35.800, 0.153	35.800, 0.112	35.800, 0.086	35.800, 0.039
181	36.000, 0.200	36.000, 0.418	36.000, 0.153	36.000, 0.112	36.000, 0.086	36.000, 0.039
182	36.200, 0.200	36.200, 0.432	36.200, 0.153	36.200, 0.111	36.200, 0.087	36.200, 0.039
183	36.400, 0.201	36.400, 0.445	36.400, 0.153	36.400, 0.111	36.400, 0.087	36.400, 0.039
184	36.600, 0.201	36.600, 0.458	36.600, 0.153	36.600, 0.111	36.600, 0.087	36.600, 0.039
185	36.800, 0.202	36.800, 0.471	36.800, 0.154	36.800, 0.111	36.800, 0.087	36.800, 0.039
186	37.000, 0.202	37.000, 0.484	37.000, 0.154	37.000, 0.111	37.000, 0.087	37.000, 0.039
187	37.200, 0.202	37.200, 0.497	37.200, 0.154	37.200, 0.112	37.200, 0.087	37.200, 0.039
188	37.400, 0.202	37.400, 0.509	37.400, 0.154	37.400, 0.112	37.400, 0.087	37.400, 0.039
189	37.600, 0.203	37.600, 0.522	37.600, 0.155	37.600, 0.113	37.600, 0.087	37.600, 0.039
190	37.800, 0.202	37.800, 0.535	37.800, 0.155	37.800, 0.114	37.800, 0.087	37.800, 0.039
191	38.000, 0.202	38.000, 0.548	38.000, 0.156	38.000, 0.115	38.000, 0.087	38.000, 0.039
192	38.200, 0.202	38.200, 0.560	38.200, 0.156	38.200, 0.115	38.200, 0.087	38.200, 0.038
193	38.400, 0.202	38.400, 0.573	38.400, 0.156	38.400, 0.116	38.400, 0.087	38.400, 0.039
194	38.600, 0.202	38.600, 0.585	38.600, 0.157	38.600, 0.116	38.600, 0.087	38.600, 0.039
195	38.800, 0.202	38.800, 0.598	38.800, 0.157	38.800, 0.116	38.800, 0.088	38.800, 0.039
196	39.000, 0.202	39.000, 0.610	39.000, 0.157	39.000, 0.116	39.000, 0.088	39.000, 0.039
197	39.200, 0.201	39.200, 0.622	39.200, 0.157	39.200, 0.115	39.200, 0.088	39.200, 0.039
198	39.400, 0.201	39.400, 0.634	39.400, 0.158	39.400, 0.115	39.400, 0.088	39.400, 0.039
199	39.600, 0.201	39.600, 0.646	39.600, 0.158	39.600, 0.114	39.600, 0.088	39.600, 0.039
200	39.800, 0.201	39.800, 0.658	39.800, 0.158	39.800, 0.114	39.800, 0.088	39.800, 0.038
201	40.000, 0.201	40.000, 0.669	40.000, 0.158	40.000, 0.113	40.000, 0.088	40.000, 0.038
202	40.200, 0.201	40.200, 0.681	40.200, 0.159	40.200, 0.113	40.200, 0.088	40.200, 0.038
203	40.400, 0.201	40.400, 0.693	40.400, 0.159	40.400, 0.113	40.400, 0.088	40.400, 0.038
204	40.600, 0.201	40.600, 0.704	40.600, 0.159	40.600, 0.113	40.600, 0.088	40.600, 0.039
205	40.800, 0.201	40.800, 0.716	40.800, 0.159	40.800, 0.113	40.800, 0.088	40.800, 0.038
206	41.000, 0.202	41.000, 0.727	41.000, 0.160	41.000, 0.113	41.000, 0.088	41.000, 0.038
207	41.200, 0.202	41.200, 0.738	41.200, 0.160	41.200, 0.113	41.200, 0.088	41.200, 0.038
208	41.400, 0.203	41.400, 0.750	41.400, 0.160	41.400, 0.114	41.400, 0.088	41.400, 0.038
209	41.600, 0.203	41.600, 0.761	41.600, 0.160	41.600, 0.114	41.600, 0.088	41.600, 0.038
210	41.800, 0.204	41.800, 0.772	41.800, 0.161	41.800, 0.114	41.800, 0.089	41.800, 0.039
211	42.000, 0.204	42.000, 0.783	42.000, 0.161	42.000, 0.114	42.000, 0.089	42.000, 0.039
212	42.200, 0.205	42.200, 0.794	42.200, 0.161	42.200, 0.114	42.200, 0.089	42.200, 0.039
213	42.400, 0.206	42.400, 0.805	42.400, 0.161	42.400, 0.114	42.400, 0.089	42.400, 0.039
214	42.600, 0.206	42.600, 0.815	42.600, 0.161	42.600, 0.114	42.600, 0.090	42.600, 0.040
215	42.800, 0.206	42.800, 0.826	42.800, 0.161	42.800, 0.114	42.800, 0.090	42.800, 0.040
216	43.000, 0.207	43.000, 0.837	43.000, 0.161	43.000, 0.114	43.000, 0.090	43.000, 0.040
217	43.200, 0.207	43.200, 0.847	43.200, 0.161	43.200, 0.113	43.200, 0.090	43.200, 0.040
218	43.400, 0.207	43.400, 0.858	43.400, 0.161	43.400, 0.113	43.400, 0.091	43.400, 0.040
219	43.600, 0.207	43.600, 0.868	43.600, 0.161	43.600, 0.113	43.600, 0.091	43.600, 0.039
220	43.800, 0.207	43.800, 0.879	43.800, 0.161	43.800, 0.113	43.800, 0.091	43.800, 0.039
221	44.000, 0.206	44.000, 0.890	44.000, 0.161	44.000, 0.113	44.000, 0.091	44.000, 0.039
222	44.200, 0.206	44.200, 0.900	44.200, 0.161	44.200, 0.113	44.200, 0.091	44.200, 0.039
223	44.400, 0.205	44.400, 0.911	44.400, 0.161	44.400, 0.113	44.400, 0.091	44.400, 0.038
224	44.600, 0.205	44.600, 0.921	44.600, 0.161	44.600, 0.114	44.600, 0.091	44.600, 0.038
225	44.800, 0.205	44.800, 0.931	44.800, 0.162	44.800, 0.114	44.800, 0.091	44.800, 0.038
226	45.000, 0.205	45.000, 0.941	45.000, 0.162	45.000, 0.115	45.000, 0.091	45.000, 0.038
227	45.200, 0.205	45.200, 0.951	45.200, 0.162	45.200, 0.115	45.200, 0.090	45.200, 0.037
228	45.400, 0.206	45.400, 0.961	45.400, 0.162	45.400, 0.115	45.400, 0.090	45.400, 0.037
229	45.600, 0.206	45.600, 0.971	45.600, 0.162	45.600, 0.115	45.600, 0.089	45.600, 0.037
230	45.800, 0.206	45.800, 0.980	45.800, 0.163	45.800, 0.115	45.800, 0.089	45.800, 0.037
231	46.000, 0.207	46.000, 0.990	46.000, 0.163	46.000, 0.115	46.000, 0.089	46.000, 0.037
232	46.200, 0.207	46.200, 0.999	46.200, 0.163	46.200, 0.115	46.200, 0.089	46.200, 0.037
233	46.400, 0.208	46.400, 1.009	46.400, 0.163	46.400, 0.115	46.400, 0.089	46.400, 0.038
234	46.600, 0.208	46.600, 1.018	46.600, 0.164	46.600, 0.115	46.600, 0.089	46.600, 0.038
235	46.800, 0.208	46.800, 1.027	46.800, 0.164	46.800, 0.115	46.800, 0.089	46.800, 0.038
236	47.000, 0.209	47.000, 1.037	47.000, 0.164	47.000, 0.115	47.000, 0.089	47.000, 0.038
237	47.200, 0.209	47.200, 1.046	47.200, 0.164	47.200, 0.115	47.200, 0.089	47.200, 0.038
238	47.400, 0.209	47.400, 1.055	47.400, 0.164	47.400, 0.115	47.400, 0.089	47.400, 0.038
239	47.600, 0.209	47.600, 1.064	47.600, 0.164	47.600, 0.115	47.600, 0.090	47.600, 0.038
240	47.800, 0.209	47.800, 1.074	47.800, 0.163	47.800, 0.116	47.800, 0.090	47.800, 0.038
241	48.000, 0.209	48.000, 1.083	48.000, 0.163	48.000, 0.116	48.000, 0.090	48.000, 0.038
242	48.200, 0.209	48.200, 1.092	48.200, 0.163	48.200, 0.116	48.200, 0.091	48.200, 0.038
243	48.400, 0.209	48.400, 1.101	48.400, 0.163	48.400, 0.117	48.400, 0.091	48.400, 0.038
244	48.600, 0.209	48.600, 1.110	48.600, 0.163	48.600, 0.117	48.600, 0.091	48.600, 0.038
245	48.800, 0.209	48.800, 1.119	48.800, 0.163	48.800, 0.117	48.800, 0.091	48.800, 0.038
246	49.000, 0.209	49.000, 1.127	49.000, 0.163	49.000, 0.117	49.000, 0.091	49.000, 0.038
247	49.200, 0.209	49.200, 1.136	49.200, 0.163	49.200, 0.117	49.200, 0.091	49.200, 0.037
248	49.400, 0.209	49.400, 1.144	49.400, 0.163	49.400, 0.117	49.400, 0.091	49.400, 0.037
249	49.600, 0.209	49.600, 1.152	49.600, 0.163	49.600, 0.117	49.600, 0.090	49.600, 0.037
250	49.800, 0.209	49.800, 1.161	49.800, 0.163	49.800, 0.117	49.800, 0.090	49.800, 0.037
251	50.000, 0.209	50.000, 1.169	50.000, 0.163	50.000, 0.117	50.000, 0.090	50.000, 0.037
252	50.200, 0.209	50.200, 1.177	50.200, 0.163	50.200, 0.117	50.200, 0.090	50.200, 0.037
253	50.400, 0.209	50.400, 1.186	50.400, 0.163	50.400, 0.117	50.400, 0.090	50.400, 0.037
254	50.600, 0.209	50.600, 1.194	50.600, 0.163	50.600, 0.117	50.600, 0.090	50.600, 0.037
255	50.800, 0.209	50.800, 1.202	50.800, 0.163	50.800, 0.118	50.800, 0.090	50.800, 0.037
256	51.000, 0.209	51.000, 1.210	51.000, 0.163	51.000, 0.118	51.000, 0.090	51.000, 0.036
257	51.200, 0.209	51.200, 1.218	51.200, 0.163	51.200, 0.118	51.200, 0.089	51.200, 0.036
258	51.400, 0.209	51.400, 1.226	51.400, 0.163	51.400, 0.118	51.400, 0.089	51.400, 0.036
259	51.600, 0.209	51.600, 1.234	51.600, 0.163	51.600, 0.118	51.600, 0.088	51.600, 0.036
260	51.800, 0.209	51.800, 1.242	51.800, 0.163	51.800, 0.118	51.800, 0.088	51.800, 0.036
261	52.000, 0.209	52.000, 1.251	52.000, 0.163	52.000, 0.118	52.000, 0.088	52.000, 0.036
262	52.200, 0.210	52.200, 1.259	52.200, 0.164	52.200, 0.118	52.200, 0.088	52.200, 0.037
263	52.400, 0.210	52.400, 1.267	52.400, 0.164	52.400, 0.118	52.400, 0.088	52.400, 0.037
264	52.600, 0.210	52.600, 1.275	52.600, 0.164	52.600, 0.117	52.600, 0.087	52.600, 0.037
265	52.800, 0.210	52.800, 1.283	52.800, 0.165	52.800, 0.117	52.800, 0.087	52.800, 0.037
266	53.000, 0.210	53.000, 1.290	53.000, 0.165	53.000, 0.117	53.000, 0.087	53.000, 0.037
267	53.200, 0.210	53.200, 1.298	53.200, 0.165	53.200, 0.117	53.200, 0.088	53.200, 0.037
268	53.400, 0.210	53.400, 1.306	53.400, 0.165	53.400, 0.117	53.400, 0.088	53.400, 0.038
269	53.600, 0.211	53.600, 1.313	53.600, 0.165	53.600, 0.117	53.600, 0.088	53.600, 0.038
270	53.800, 0.211	53.800, 1.320	53.800, 0.165	53.800, 0.117	53.800, 0.088	53.800, 0.038
271	54.000, 0.211	54.000, 1.328	54.000, 0.165	54.000, 0.117	54.000, 0.088	54.000, 0.038
272	54.200, 0.212	54.200, 1.335	54.200, 0.165	54.200, 0.117	54.200, 0.089	54.200, 0.037
273	54.400, 0.212	54.400, 1.342	54.400, 0.166	54.400, 0.117	54.400, 0.089	54.400, 0.037
274	54.600, 0.212	54.600, 1.349	54.600, 0.166	54.600, 0.117	54.600, 0.089	54.600, 0.037
275	54.800, 0.212	54.800, 1.356	54.800, 0.166	54.800, 0.117	54.800, 0.089	54.800, 0.037
276	55.000, 0.212	55.000, 1.364	55.000, 0.167	55.000, 0.117	55.000, 0.089	55.000, 0.036
277	55.200, 0.212	55.200, 1.371	55.200, 0.167	55.200, 0.117	55.200, 0.089	55.200, 0.036
278	55.400, 0.212	55.400, 1.378	55.400, 0.167	55.400, 0.117	55.400, 0.089	55.400, 0.036
279	55.600, 0.212	55.600, 1.385	55.600, 0.167	55.600, 0.117	55.600, 0.088	55.600, 0.036
280	55.800, 0.212	55.800, 1.392	55.800, 0.167	55.800, 0.117	55.800, 0.088	55.800, 0.036
281	56.000, 0.212	56.000, 1.399	56.000, 0.167	56.000, 0.117	56.000, 0.088	56.000, 0.036
282	56.200, 0.212	56.200, 1.406	56.200, 0.167	56.200, 0.117	56.200, 0.088	56.200, 0.036
283	56.400, 0.212	56.400, 1.413	56.400, 0.167	56.400, 0.117	56.400, 0.087	56.400, 0.036
284	56.600, 0.212	56.600, 1.420	56.600, 0.167	56.600, 0.116	56.600, 0.087	56.600, 0.036
285	56.800, 0.212	56.800, 1.427	56.800, 0.167	56.800, 0.117	56.800, 0.087	56.800, 0.036
286	57.000, 0.212	57.000, 1.434	57.000, 0.167	57.000, 0.117	57.000, 0.087	57.000, 0.036
287	57.200, 0.212	57.200, 1.441	57.200, 0.167	57.200, 0.117	57.200, 0.086	57.200, 0.037
288	57.400, 0.212	57.400, 1.448	57.400, 0.167	57.400, 0.117	57.400, 0.086	57.400, 0.037
289	57.600, 0.212	57.600, 1.454	57.600, 0.167	57.600, 0.117	57.600, 0.086	57.600, 0.037
290	57.800, 0.212	57.800, 1.461	57.800, 0.167	57.800, 0.117	57.800, 0.086	57.800, 0.036
291	58.000, 0.212	58.000, 1.467	58.000, 0.167	58.000, 0.117	58.000, 0.086	58.000, 0.036
292	58.200, 0.212	58.200, 1.474	58.200, 0.167	58.200, 0.117	58.200, 0.086	58.200, 0.036
293	58.400, 0.211	58.400, 1.480	58.400, 0.167	58.400, 0.117	58.400, 0.086	58.400, 0.036
294	58.600, 0.211	58.600, 1.487	58.600, 0.167	58.600, 0.117	58.600, 0.087	58.600, 0.036
295	58.800, 0.211	58.800, 1.493	58.800, 0.167	58.800, 0.117	58.800, 0.087	58.800, 0.035
296	59.000, 0.211	59.000, 1.500	59.000, 0.167	59.000, 0.118	59.000, 0.087	59.000, 0.035
297	59.200, 0.211	59.200, 1.506	59.200, 0.167	59.200, 0.118	59.200, 0.087	59.200, 0.035
298	59.400, 0.211	59.400, 1.513	59.400, 0.167	59.400, 0.118	59.400, 0.087	59.400, 0.035
299	59.600, 0.211	59.600, 1.519	59.600, 0.167	59.600, 0.118	59.600, 0.087	59.600, 0.035
300	59.800, 0.211	59.800, 1.525	59.800, 0.167	59.800, 0.118	59.800, 0.087	59.800, 0.034
301	60.000, 0.211	60.000, 1.531	60.000, 0.168	60.000, 0.118	60.000, 0.087	60.000, 0.034
302	60.200, 0.212	60.200, 1.537	60.200, 0.168	60.200, 0.118	60.200, 0.086	60.200, 0.034
303	60.400, 0.212	60.400, 1.544	60.400, 0.168	60.400, 0.117	60.400, 0.086	60.400, 0.034
304	60.600, 0.212	60.600, 1.550	60.600, 0.168	60.600, 0.118	60.600, 0.086	60.600, 0.034
305	60.800, 0.212	60.800, 1.556	60.800, 0.168	60.800, 0.118	60.800, 0.086	60.800, 0.034
306	61.000, 0.213	61.000, 1.562	61.000, 0.168	61.000, 0.118	61.000, 0.086	61.000, 0.034
307	61.200, 0.213	61.200, 1.567	61.200, 0.168	61.200, 0.118	61.200, 0.085	61.200, 0.034
308	61.400, 0.213	61.400, 1.573	61.400, 0.168	61.400, 0.118	61.400, 0.085	61.400, 0.035
309	61.600, 0.213	61.600, 1.578	61.600, 0.168	61.600, 0.118	61.600, 0.085	61.600, 0.035
310	61.800, 0.213	61.800, 1.584	61.800, 0.168	61.800, 0.118	61.800, 0.085	61.800, 0.035
311	62.000, 0.213	62.000, 1.589	62.000, 0.168	62.000, 0.118	62.000, 0.085	62.000, 0.035
312	62.200, 0.213	62.200, 1.595	62.200, 0.168	62.200, 0.117	62.200, 0.085	62.200, 0.035
313	62.400, 0.213	62.400, 1.600	62.400, 0.168	62.400, 0.117	62.400, 0.085	62.400, 0.035
314	62.600, 0.212	62.600, 1.606	62.600, 0.169	62.600, 0.117	62.600, 0.085	62.600, 0.035
315	62.800, 0.212	62.800, 1.612	62.800, 0.169	62.800, 0.117	62.800, 0.084	62.800, 0.036
316	63.000, 0.212	63.000, 1.617	63.000, 0.169	63.000, 0.117	63.000, 0.084	63.000, 0.036
317	63.200, 0.212	63.200, 1.623	63.200, 0.169	63.200, 0.117	63.200, 0.084	63.200, 0.036
318	63.400, 0.212	63.400, 1.628	63.400, 0.169	63.400, 0.118	63.400, 0.084	63.400, 0.035
319	63.600, 0.212	63.600, 1.633	63.600, 0.169	63.600, 0.118	63.600, 0.084	63.600, 0.035
320	63.800, 0.212	63.800, 1.638	63.800, 0.169	63.800, 0.118	63.800, 0.084	63.800, 0.035
321	64.000, 0.212	64.000, 1.643	64.000, 0.169	64.000, 0.118	64.000, 0.083	64.000, 0.034
322	64.200, 0.213	64.200, 1.647	64.200, 0.170	64.200, 0.118	64.200, 0.083	64.200, 0.034
323	64.400, 0.213	64.400, 1.652	64.400, 0.170	64.400, 0.118	64.400, 0.083	64.400, 0.033
324	64.600, 0.214	64.600, 1.657	64.600, 0.170	64.600, 0.118	64.600, 0.083	64.600, 0.033
325	64.800, 0.214	64.800, 1.662	64.800, 0.170	64.800, 0.118	64.800, 0.083	64.800, 0.033
326	65.000, 0.214	65.000, 1.667	65.000, 0.170	65.000, 0.118	65.000, 0.083	65.000, 0.033
327	65.200, 0.215	65.200, 1.672	65.200, 0.170	65.200, 0.118	65.200, 0.082	65.200, 0.033
328	65.400, 0.215	65.400, 1.677	65.400, 0.170	65.400, 0.118	65.400, 0.082	65.400, 0.033
329	65.600, 0.215	65.600, 1.682	65.600, 0.169	65.600, 0.118	65.600, 0.082	65.600, 0.033
330	65.800, 0.215	65.800, 1.687	65.800, 0.169	65.800, 0.118	65.800, 0.082	65.800, 0.033
331	66.000, 0.215	66.000, 1.692	66.000, 0.169	66.000, 0.118	66.000, 0.082	66.000, 0.033
332	66.200, 0.215	66.200, 1.697	66.200, 0.169	66.200, 0.117	66.200, 0.082	66.200, 0.033
333	66.400, 0.215	66.400, 1.702	66.400, 0.169	66.400, 0.117	66.400, 0.082	66.400, 0.034
334	66.600, 0.214	66.600, 1.707	66.600, 0.168	66.600, 0.117	66.600, 0.082	66.600, 0.034
335	66.800, 0.214	66.800, 1.711	66.800, 0.168	66.800, 0.117	66.800, 0.082	66.800, 0.034
336	67.000, 0.214	67.000, 1.716	67.000, 0.168	67.000, 0.117	67.000, 0.082	67.000, 0.035
337	67.200, 0.214	67.200, 1.721	67.200, 0.168	67.200, 0.117	67.200, 0.081	67.200, 0.035
338	67.400, 0.214	67.400, 1.726	67.400, 0.167	67.400, 0.117	67.400, 0.081	67.400, 0.035
339	67.600, 0.214	67.600, 1.730	67.600, 0.167	67.600, 0.117	67.600, 0.081	67.600, 0.035
340	67.800, 0.214	67.800, 1.735	67.800, 0.167	67.800, 0.117	67.800, 0.082	67.800, 0.035
341	68.000, 0.214	68.000, 1.739	68.000, 0.167	68.000, 0.117	68.000, 0.082	68.000, 0.034
342	68.200, 0.214	68.200, 1.744	68.200, 0.168	68.200, 0.117	68.200, 0.082	68.200, 0.034
343	68.400, 0.214	68.400, 1.749	68.400, 0.168	68.400, 0.117	68.400, 0.082	68.400, 0.034
344	68.600, 0.214	68.600, 1.754	68.600, 0.168	68.600, 0.117	68.600, 0.082	68.600, 0.033
345	68.800, 0.214	68.800, 1.759	68.800, 0.169	68.800, 0.117	68.800, 0.082	68.800, 0.033
346	69.000, 0.214	69.000, 1.764	69.000, 0.169	69.000, 0.117	69.000, 0.081	69.000, 0.033
347	69.200, 0.214	69.200, 1.769	69.200, 0.170	69.200, 0.117	69.200, 0.081	69.200, 0.032
348	69.400, 0.215	69.400, 1.773	69.400, 0.170	69.400, 0.117	69.400, 0.080	69.400, 0.032
349	69.600, 0.215	69.600, 1.778	69.600, 0.171	69.600, 0.117	69.600, 0.080	69.600, 0.032
350	69.800, 0.215	69.800, 1.783	69.800, 0.171	69.800, 0.117	69.800, 0.080	69.800, 0.032
351	70.000, 0.215	70.000, 1.787	70.000, 0.172	70.000, 0.117	70.000, 0.080	70.000, 0.031
352	70.200, 0.215	70.200, 1.792	70.200, 0.172	70.200, 0.117	70.200, 0.080	70.200, 0.031
353	70.400, 0.215	70.400, 1.796	70.400, 0.172	70.400, 0.117	70.400, 0.079	70.400, 0.031
354	70.600, 0.215	70.600, 1.801	70.600, 0.172	70.600, 0.117	70.600, 0.079	70.600, 0.031
355	70.800, 0.215	70.800, 1.805	70.800, 0.172	70.800, 0.117	70.800, 0.079	70.800, 0.031
356	71.000, 0.215	71.000, 1.810	71.000, 0.172	71.000, 0.117	71.000, 0.079	71.000, 0.031
357	71.200, 0.216	71.200, 1.814	71.200, 0.172	71.200, 0.117	71.200, 0.079	71.200, 0.030
358	71.400, 0.216	71.400, 1.818	71.400, 0.172	71.400, 0.117	71.400, 0.079	71.400, 0.030
359	71.600, 0.216	71.600, 1.822	71.600, 0.172	71.600, 0.118	71.600, 0.079	71.600, 0.030
360	71.800, 0.216	71.800, 1.826	71.800, 0.172	71.800, 0.118	71.800, 0.080	71.800, 0.030
361	72.000, 0.216	72.000, 1.829	72.000, 0.172	72.000, 0.118	72.000, 0.080	72.000, 0.030
362	72.200, 0.215	72.200, 1.833	72.200, 0.172	72.200, 0.119	72.200, 0.080	72.200, 0.030
363	72.400, 0.215	72.400, 1.836	72.400, 0.172	72.400, 0.119	72.400, 0.080	72.400, 0.030
364	72.600, 0.215	72.600, 1.840	72.600, 0.172	72.600, 0.119	72.600, 0.079	72.600, 0.030
365	72.800, 0.215	72.800, 1.844	72.800, 0.172	72.800, 0.119	72.800, 0.079	72.800, 0.030
366	73.000, 0.215	73.000, 1.847	73.000, 0.172	73.000, 0.119	73.000, 0.079	73.000, 0.030
367	73.200, 0.215	73.200, 1.851	73.200, 0.172	73.200, 0.119	73.200, 0.079	73.200, 0.030
368	73.400, 0.215	73.400, 1.855	73.400, 0.173	73.400, 0.119	73.400, 0.078	73.400, 0.030
369	73.600, 0.215	73.600, 1.859	73.600, 0.173	73.600, 0.119	73.600, 0.078	73.600, 0.030
370	73.800, 0.215	73.800, 1.863	73.800, 0.173	73.800, 0.119	73.800, 0.078	73.800, 0.030
371	74.000, 0.215	74.000, 1.867	74.000, 0.173	74.000, 0.119	74.000, 0.078	74.000, 0.030
372	74.200, 0.215	74.200, 1.871	74.200, 0.173	74.200, 0.119	74.200, 0.078	74.200, 0.030
373	74.400, 0.215	74.400, 1.876	74.400, 0.173	74.400, 0.119	74.400, 0.078	74.400, 0.029
374	74.600, 0.215	74.600, 1.880	74.600, 0.173	74.600, 0.119	74.600, 0.078	74.600, 0.029
375	74.800, 0.215	74.800, 1.884	74.800, 0.173	74.800, 0.119	74.800, 0.078	74.800, 0.029
376	75.000, 0.215	75.000, 1.888	75.000, 0.173	75.000, 0.119	75.000, 0.078	75.000, 0.029
377	75.200, 0.215	75.200, 1.891	75.200, 0.173	75.200, 0.119	75.200, 0.079	75.200, 0.029
378	75.400, 0.215	75.400, 1.895	75.400, 0.173	75.400, 0.119	75.400, 0.079	75.400, 0.029
379	75.600, 0.215	75.600, 1.898	75.600, 0.173	75.600, 0.119	75.600, 0.078	75.600, 0.029
380	75.800, 0.215	75.800, 1.901	75.800, 0.173	75.800, 0.119	75.800, 0.078	75.800, 0.029
381	76.000, 0.215	76.000, 1.905	76.000, 0.173	76.000, 0.119	76.000, 0.078	76.000, 0.028
382	76.200, 0.214	76.200, 1.908	76.200, 0.173	76.200, 0.119	76.200, 0.078	76.200, 0.028
383	76.400, 0.214	76.400, 1.911	76.400, 0.172	76.400, 0.119	76.400, 0.077	76.400, 0.028
384	76.600, 0.214	76.600, 1.914	76.600, 0.172	76.600, 0.119	76.600, 0.077	76.600, 0.028
385	76.800, 0.214	76.800, 1.917	76.800, 0.172	76.800, 0.119	76.800, 0.077	76.800, 0.028
386	77.000, 0.214	77.000, 1.921	77.000, 0.172	77.000, 0.119	77.000, 0.076	77.000, 0.028
387	77.200, 0.213	77.200, 1.924	77.200, 0.173	77.200, 0.119	77.200, 0.076	77.200, 0.028
388	77.400, 0.214	77.400, 1.928	77.400, 0.173	77.400, 0.119	77.400, 0.076	77.400, 0.028
389	77.600, 0.214	77.600, 1.931	77.600, 0.173	77.600, 0.119	77.600, 0.076	77.600, 0.028
390	77.800, 0.214	77.800, 1.934	77.800, 0.173	77.800, 0.119	77.800, 0.076	77.800, 0.027
391	78.000, 0.214	78.000, 1.938	78.000, 0.173	78.000, 0.119	78.000, 0.076	78.000, 0.027
392	78.200, 0.214	78.200, 1.941	78.200, 0.173	78.200, 0.119	78.200, 0.076	78.200, 0.027
393	78.400, 0.215	78.400, 1.944	78.400, 0.173	78.400, 0.119	78.400, 0.076	78.400, 0.028
394	78.600, 0.215	78.600, 1.948	78.600, 0.173	78.600, 0.119	78.600, 0.076	78.600, 0.028
395	78.800, 0.216	78.800, 1.951	78.800, 0.173	78.800, 0.119	78.800, 0.076	78.800, 0.028
396	79.000, 0.216	79.000, 1.954	79.000, 0.173	79.000, 0.119	79.000, 0.076	79.000, 0.028
397	79.200, 0.217	79.200, 1.957	79.200, 0.173	79.200, 0.119	79.200, 0.075	79.200, 0.028
398	79.400, 0.217	79.400, 1.960	79.400, 0.173	79.400, 0.119	79.400, 0.075	79.400, 0.028
399	79.600, 0.217	79.600, 1.963	79.600, 0.173	79.600, 0.118	79.600, 0.075	79.600, 0.028
400	79.800, 0.217	79.800, 1.967	79.800, 0.173	79.800, 0.118	79.800, 0.074	79.800, 0.028
401	80.000, 0.217	80.000, 1.970	80.000, 0.173	80.000, 0.118	80.000, 0.074	80.000, 0.027
402	80.200, 0.216	80.200, 1.973	80.200, 0.173	80.200, 0.118	80.200, 0.073	80.200, 0.027
403	80.400, 0.216	80.400, 1.976	80.400, 0.173	80.400, 0.118	80.400, 0.073	80.400, 0.026
404	80.600, 0.216	80.600, 1.979	80.600, 0.173	80.600, 0.118	80.600, 0.072	80.600, 0.026
405	80.800, 0.215	80.800, 1.982	80.800, 0.173	80.800, 0.119	80.800, 0.072	80.800, 0.025
406	81.000, 0.215	81.000, 1.986	81.000, 0.173	81.000, 0.119	81.000, 0.072	81.000, 0.025
407	81.200, 0.215	81.200, 1.988	81.200, 0.174	81.200, 0.119	81.200, 0.072	81.200, 0.025
408	81.400, 0.215	81.400, 1.991	81.400, 0.174	81.400, 0.119	81.400, 0.072	81.400, 0.024
409	81.600, 0.215	81.600, 1.994	81.600, 0.174	81.600, 0.119	81.600, 0.072	81.600, 0.024
410	81.800, 0.215	81.800, 1.997	81.800, 0.174	81.800, 0.119	81.800, 0.072	81.800, 0.024
411	82.000, 0.215	82.000, 1.999	82.000, 0.174	82.000, 0.119	82.000, 0.072	82.000, 0.024
412	82.200, 0.216	82.200, 2.001	82.200, 0.174	82.200, 0.120	82.200, 0.072	82.200, 0.024
413	82.400, 0.216	82.400, 2.004	82.400, 0.174	82.400, 0.120	82.400, 0.072	82.400, 0.024
414	82.600, 0.216	82.600, 2.006	82.600, 0.174	82.600, 0.120	82.600, 0.071	82.600, 0.024
415	82.800, 0.216	82.800, 2.008	82.800, 0.174	82.800, 0.120	82.800, 0.071	82.800, 0.024
416	83.000, 0.216	83.000, 2.011	83.000, 0.174	83.000, 0.120	83.000, 0.071	83.000, 0.025
417	83.200, 0.216	83.200, 2.014	83.200, 0.175	83.200, 0.120	83.200, 0.071	83.200, 0.025
418	83.400, 0.216	83.400, 2.016	83.400, 0.175	83.400, 0.120	83.400, 0.071	83.400, 0.025
419	83.600, 0.216	83.600, 2.019	83.600, 0.175	83.600, 0.120	83.600, 0.071	83.600, 0.025
420	83.800, 0.216	83.800, 2.022	83.800, 0.175	83.800, 0.120	83.800, 0.071	83.800, 0.025
421	84.000, 0.216	84.000, 2.024	84.000, 0.175	84.000, 0.120	84.000, 0.070	84.000, 0.025
422	84.200, 0.216	84.200, 2.027	84.200, 0.175	84.200, 0.120	84.200, 0.070	84.200, 0.025
423	84.400, 0.216	84.400, 2.030	84.400, 0.175	84.400, 0.120	84.400, 0.070	84.400, 0.025
424	84.600, 0.216	84.600, 2.032	84.600, 0.175	84.600, 0.120	84.600, 0.069	84.600, 0.025
425	84.800, 0.216	84.800, 2.035	84.800, 0.175	84.800, 0.120	84.800, 0.070	84.800, 0.025
426	85.000, 0.216	85.000, 2.038	85.000, 0.175	85.000, 0.119	85.000, 0.070	85.000, 0.025
427	85.200, 0.216	85.200, 2.041	85.200, 0.175	85.200, 0.119	85.200, 0.070	85.200, 0.026
428	85.400, 0.216	85.400, 2.043	85.400, 0.174	85.400, 0.119	85.400, 0.070	85.400, 0.026
429	85.600, 0.216	85.600, 2.046	85.600, 0.174	85.600, 0.119	85.600, 0.071	85.600, 0.026
430	85.800, 0.217	85.800, 2.048	85.800, 0.174	85.800, 0.119	85.800, 0.071	85.800, 0.025
431	86.000, 0.217	86.000, 2.051	86.000, 0.174	86.000, 0.119	86.000, 0.071	86.000, 0.025
432	86.200, 0.217	86.200, 2.053	86.200, 0.174	86.200, 0.119	86.200, 0.071	86.200, 0.025
433	86.400, 0.217	86.400, 2.056	86.400, 0.174	86.400, 0.118	86.400, 0.071	86.400, 0.024
434	86.600, 0.217	86.600, 2.058	86.600, 0.175	86.600, 0.118	86.600, 0.071	86.600, 0.024
435	86.800, 0.217	86.800, 2.061	86.800, 0.175	86.800, 0.118	86.800, 0.071	86.800, 0.024
436	87.000, 0.217	87.000, 2.063	87.000, 0.175	87.000, 0.118	87.000, 0.071	87.000, 0.024
437	87.200, 0.217	87.200, 2.065	87.200, 0.175	87.200, 0.118	87.200, 0.071	87.200, 0.023
438	87.400, 0.217	87.400, 2.067	87.400, 0.176	87.400, 0.118	87.400, 0.071	87.400, 0.024
439	87.600, 0.217	87.600, 2.069	87.600, 0.176	87.600, 0.118	87.600, 0.071	87.600, 0.024
440	87.800, 0.217	87.800, 2.071	87.800, 0.176	87.800, 0.118	87.800, 0.070	87.800, 0.023
441	88.000, 0.217	88.000, 2.073	88.000, 0.176	88.000, 0.118	88.000, 0.070	88.000, 0.023
442	88.200, 0.217	88.200, 2.075	88.200, 0.176	88.200, 0.119	88.200, 0.070	88.200, 0.023
443	88.400, 0.217	88.400, 2.078	88.400, 0.176	88.400, 0.119	88.400, 0.070	88.400, 0.023
444	88.600, 0.217	88.600, 2.080	88.600, 0.176	88.600, 0.119	88.600, 0.070	88.600, 0.023
445	88.800, 0.217	88.800, 2.082	88.800, 0.176	88.800, 0.120	88.800, 0.070	88.800, 0.022
446	89.000, 0.218	89.000, 2.084	89.000, 0.176	89.000, 0.120	89.000, 0.070	89.000, 0.022
447	89.200, 0.218	89.200, 2.087	89.200, 0.177	89.200, 0.120	89.200, 0.070	89.200, 0.022
448	89.400, 0.217	89.400, 2.089	89.400, 0.176	89.400, 0.120	89.400, 0.070	89.400, 0.021
449	89.600, 0.217	89.600, 2.091	89.600, 0.177	89.600, 0.121	89.600, 0.069	89.600, 0.021
450	89.800, 0.217	89.800, 2.093	89.800, 0.177	89.800, 0.121	89.800, 0.069	89.800, 0.021
451	90.000, 0.217	90.000, 2.095	90.000, 0.177	90.000, 0.121	90.000, 0.069	90.000, 0.021
452	90.200, 0.218	90.200, 2.097	90.200, 0.177	90.200, 0.121	90.200, 0.068	90.200, 0.021
453	90.400, 0.218	90.400, 2.100	90.400, 0.177	90.400, 0.121	90.400, 0.068	90.400, 0.021
454	90.600, 0.218	90.600, 2.102	90.600, 0.178	90.600, 0.121	90.600, 0.068	90.600, 0.021
455	90.800, 0.218	90.800, 2.104	90.800, 0.178	90.800, 0.121	90.800, 0.068	90.800, 0.021
456	91.000, 0.218	91.000, 2.106	91.000, 0.179	91.000, 0.121	91.000, 0.068	91.000, 0.021
457	91.200, 0.218	91.200, 2.107	91.200, 0.179	91.200, 0.121	91.200, 0.067	91.200, 0.022
458	91.400, 0.219	91.400, 2.109	91.400, 0.179	91.400, 0.121	91.400, 0.067	91.400, 0.022
459	91.600, 0.219	91.600, 2.111	91.600, 0.179	91.600, 0.121	91.600, 0.067	91.600, 0.022
460	91.800, 0.219	91.800, 2.112	91.800, 0.178	91.800, 0.121	91.800, 0.067	91.800, 0.023
461	92.000, 0.219	92.000, 2.115	92.000, 0.178	92.000, 0.121	92.000, 0.067	92.000, 0.023
462	92.200, 0.219	92.200, 2.117	92.200, 0.178	92.200, 0.121	92.200, 0.067	92.200, 0.023
463	92.400, 0.219	92.400, 2.119	92.400, 0.177	92.400, 0.121	92.400, 0.067	92.400, 0.023
464	92.600, 0.219	92.600, 2.121	92.600, 0.177	92.600, 0.121	92.600, 0.067	92.600, 0.023
465	92.800, 0.219	92.800, 2.123	92.800, 0.177	92.800, 0.121	92.800, 0.067	92.800, 0.023
466	93.000, 0.219	93.000, 2.125	93.000, 0.177	93.000, 0.121	93.000, 0.067	93.000, 0.023
467	93.200, 0.219	93.200, 2.127	93.200, 0.177	93.200, 0.121	93.200, 0.067	93.200, 0.023
468	93.400, 0.219	93.400, 2.129	93.400, 0.176	93.400, 0.121	93.400, 0.066	93.400, 0.023
469	93.600, 0.219	93.600, 2.131	93.600, 0.176	93.600, 0.121	93.600, 0.066	93.600, 0.023
470	93.800, 0.219	93.800, 2.133	93.800, 0.176	93.800, 0.121	93.800, 0.066	93.800, 0.023
471	94.000, 0.219	94.000, 2.135	94.000, 0.177	94.000, 0.121	94.000, 0.066	94.000, 0.022
472	94.200, 0.219	94.200, 2.137	94.200, 0.177	94.200, 0.121	94.200, 0.067	94.200, 0.022
473	94.400, 0.219	94.400, 2.139	94.400, 0.178	94.400, 0.121	94.400, 0.067	94.400, 0.022
474	94.600, 0.219	94.600, 2.140	94.600, 0.178	94.600, 0.122	94.600, 0.067	94.600, 0.022
475	94.800, 0.219	94.800, 2.142	94.800, 0.178	94.800, 0.122	94.800, 0.067	94.800, 0.022
476	95.000, 0.220	95.000, 2.143	95.000, 0.179	95.000, 0.122	95.000, 0.067	95.000, 0.022
477	95.200, 0.220	95.200, 2.145	95.200, 0.179	95.200, 0.122	95.200, 0.067	95.200, 0.022
478	95.400, 0.220	95.400, 2.146	95.400, 0.179	95.400, 0.122	95.400, 0.067	95.400, 0.022
479	95.600, 0.220	95.600, 2.147	95.600, 0.179	95.600, 0.122	95.600, 0.067	95.600, 0.022
480	95.800, 0.220	95.800, 2.149	95.800, 0.179	95.800, 0.122	95.800, 0.067	95.800, 0.022
481	96.000, 0.220	96.000, 2.151	96.000, 0.179	96.000, 0.122	96.000, 0.067	96.000, 0.022
482	96.200, 0.219	96.200, 2.153	96.200, 0.179	96.200, 0.122	96.200, 0.067	96.200, 0.022
483	96.400, 0.219	96.400, 2.154	96.400, 0.179	96.400, 0.122	96.400, 0.067	96.400, 0.022
484	96.600, 0.219	96.600, 2.156	96.600, 0.179	96.600, 0.122	96.600, 0.066	96.600, 0.022
485	96.800, 0.219	96.800, 2.157	96.800, 0.179	96.800, 0.122	96.800, 0.066	96.800, 0.022
486	97.000, 0.219	97.000, 2.159	97.000, 0.179	97.000, 0.122	97.000, 0.066	97.000, 0.022
487	97.200, 0.219	97.200, 2.160	97.200, 0.179	97.200, 0.122	97.200, 0.065	97.200, 0.022
488	97.400, 0.218	97.400, 2.162	97.400, 0.179	97.400, 0.122	97.400, 0.065	97.400, 0.022
489	97.600, 0.218	97.600, 2.164	97.600, 0.179	97.600, 0.122	97.600, 0.065	97.600, 0.021
490	97.800, 0.218	97.800, 2.166	97.800, 0.179	97.800, 0.123	97.800, 0.064	97.800, 0.021
491	98.000, 0.218	98.000, 2.168	98.000, 0.179	98.000, 0.123	98.000, 0.064	98.000, 0.021
492	98.200, 0.217	98.200, 2.169	98.200, 0.179	98.200, 0.123	98.200, 0.064	98.200, 0.020
493	98.400, 0.217	98.400, 2.171	98.400, 0.179	98.400, 0.123	98.400, 0.064	98.400, 0.020
494	98.600, 0.217	98.600, 2.172	98.600, 0.179	98.600, 0.123	98.600, 0.064	98.600, 0.020
495	98.800, 0.217	98.800, 2.173	98.800, 0.179	98.800, 0.123	98.800, 0.064	98.800, 0.020
496	99.000, 0.217	99.000, 2.175	99.000, 0.179	99.000, 0.123	99.000, 0.064	99.000, 0.020
497	99.200, 0.217	99.200, 2.176	99.200, 0.179	99.200, 0.123	99.200, 0.064	99.200, 0.020
498	99.400, 0.217	99.400, 2.178	99.400, 0.179	99.400, 0.123	99.400, 0.064	99.400, 0.019
499	99.600, 0.217	99.600, 2.179	99.600, 0.179	99.600, 0.123	99.600, 0.064	99.600, 0.019
500	99.800, 0.217	99.800, 2.181	99.800, 0.179	99.800, 0.123	99.800, 0.065	99.800, 0.019
501	100.000, 0.217	100.000, 2.182	100.000, 0.179	100.000, 0.123	100.000, 0.065	100.000, 0.019
502	100.200, 0.218	100.200, 2.184	100.200, 0.179	100.200, 0.123	100.200, 0.065	100.200, 0.019
503	100.400, 0.218	100.400, 2.185	100.400, 0.179	100.400, 0.123	100.400, 0.065	100.400, 0.019
504	100.600, 0.218	100.600, 2.186	100.600, 0.179	100.600, 0.123	100.600, 0.064	100.600, 0.020
505	100.800, 0.218	100.800, 2.187	100.800, 0.179	100.800, 0.123	100.800, 0.064	100.800, 0.020
506	101.000, 0.218	101.000, 2.188	101.000, 0.180	101.000, 0.123	101.000, 0.064	101.000, 0.020
507	101.200, 0.218	101.200, 2.190	101.200, 0.180	101.200, 0.123	101.200, 0.064	101.200, 0.020
508	101.400, 0.218	101.400, 2.191	101.400, 0.180	101.400, 0.123	101.400, 0.063	101.400, 0.019
509	101.600, 0.218	101.600, 2.192	101.600, 0.180	101.600, 0.123	101.600, 0.063	101.600, 0.019
510	101.800, 0.218	101.800, 2.193	101.800, 0.180	101.800, 0.123	101.800, 0.063	101.800, 0.018
511	102.000, 0.218	102.000, 2.195	102.000, 0.180	102.000, 0.123	102.000, 0.063	102.000, 0.018
512	102.200, 0.217	102.200, 2.196	102.200, 0.180	102.200, 0.123	102.200, 0.062	102.200, 0.018
513	102.400, 0.217	102.400, 2.197	102.400, 0.180	102.400, 0.122	102.400, 0.062	102.400, 0.018
514	102.600, 0.217	102.600, 2.198	102.600, 0.180	102.600, 0.122	102.600, 0.062	102.600, 0.017
515	102.800, 0.217	102.800, 2.199	102.800, 0.180	102.800, 0.122	102.800, 0.062	102.800, 0.017
516	103.000, 0.217	103.000, 2.200	103.000, 0.180	103.000, 0.122	103.000, 0.062	103.000, 0.017
517	103.200, 0.217	103.200, 2.201	103.200, 0.180	103.200, 0.121	103.200, 0.062	103.200, 0.017
518	103.400, 0.218	103.400, 2.203	103.400, 0.180	103.400, 0.122	103.400, 0.062	103.400, 0.017
519	103.600, 0.218	103.600, 2.204	103.600, 0.180	103.600, 0.122	103.600, 0.062	103.600, 0.017
520	103.800, 0.219	103.800, 2.206	103.800, 0.180	103.800, 0.122	103.800, 0.062	103.800, 0.017
521	104.000, 0.219	104.000, 2.207	104.000, 0.179	104.000, 0.122	104.000, 0.062	104.000, 0.017
522	104.200, 0.219	104.200, 2.208	104.200, 0.179	104.200, 0.123	104.200, 0.061	104.200, 0.017
523	104.400, 0.219	104.400, 2.209	104.400, 0.179	104.400, 0.123	104.400, 0.061	104.400, 0.018
524	104.600, 0.219	104.600, 2.211	104.600, 0.179	104.600, 0.123	104.600, 0.061	104.600, 0.018
525	104.800, 0.219	104.800, 2.212	104.800, 0.179	104.800, 0.123	104.800, 0.061	104.800, 0.017
526	105.000, 0.219	105.000, 2.213	105.000, 0.179	105.000, 0.123	105.000, 0.061	105.000, 0.017
527	105.200, 0.219	105.200, 2.214	105.200, 0.179	105.200, 0.124	105.200, 0.061	105.200, 0.017
528	105.400, 0.219	105.400, 2.215	105.400, 0.179	105.400, 0.124	105.400, 0.061	105.400, 0.017
529	105.600, 0.219	105.600, 2.216	105.600, 0.179	105.600, 0.124	105.600, 0.061	105.600, 0.016
530	105.800, 0.219	105.800, 2.217	105.800, 0.179	105.800, 0.124	105.800, 0.060	105.800, 0.016
531	106.000, 0.219	106.000, 2.217	106.000, 0.179	106.000, 0.124	106.000, 0.060	106.000, 0.016
532	106.200, 0.219	106.200, 2.218	106.200, 0.179	106.200, 0.124	106.200, 0.060	106.200, 0.016
533	106.400, 0.220	106.400, 2.219	106.400, 0.179	106.400, 0.124	106.400, 0.060	106.400, 0.017
534	106.600, 0.220	106.600, 2.220	106.600, 0.179	106.600, 0.124	106.600, 0.059	106.600, 0.017
535	106.800, 0.220	106.800, 2.221	106.800, 0.180	106.800, 0.124	106.800, 0.059	106.800, 0.017
536	107.000, 0.220	107.000, 2.222	107.000, 0.180	107.000, 0.124	107.000, 0.058	107.000, 0.017
537	107.200, 0.221	107.200, 2.223	107.200, 0.180	107.200, 0.124	107.200, 0.058	107.200, 0.017
538	107.400, 0.221	107.400, 2.224	107.400, 0.180	107.400, 0.124	107.400, 0.058	107.400, 0.017
539	107.600, 0.221	107.600, 2.225	107.600, 0.180	107.600, 0.124	107.600, 0.058	107.600, 0.016
540	107.800, 0.221	107.800, 2.226	107.800, 0.180	107.800, 0.124	107.800, 0.058	107.800, 0.016
541	108.000, 0.221	108.000, 2.227	108.000, 0.181	108.000, 0.125	108.000, 0.058	108.000, 0.016
542	108.200, 0.221	108.200, 2.228	108.200, 0.181	108.200, 0.125	108.200, 0.058	108.200, 0.016
543	108.400, 0.221	108.400, 2.229	108.400, 0.181	108.400, 0.125	108.400, 0.058	108.400, 0.016
544	108.600, 0.221	108.600, 2.230	108.600, 0.181	108.600, 0.125	108.600, 0.059	108.600, 0.016
545	108.800, 0.221	108.800, 2.230	108.800, 0.181	108.800, 0.125	108.800, 0.059	108.800, 0.016
546	109.000, 0.221	109.000, 2.231	109.000, 0.182	109.000, 0.125	109.000, 0.059	109.000, 0.016
547	109.200, 0.221	109.200, 2.232	109.200, 0.182	109.200, 0.125	109.200, 0.059	109.200, 0.016
548	109.400, 0.221	109.400, 2.233	109.400, 0.182	109.400, 0.125	109.400, 0.059	109.400, 0.016
549	109.600, 0.221	109.600, 2.234	109.600, 0.182	109.600, 0.125	109.600, 0.059	109.600, 0.016
550	109.800, 0.221	109.800, 2.235	109.800, 0.182	109.800, 0.125	109.800, 0.059	109.800, 0.016
551	110.000, 0.221	110.000, 2.235	110.000, 0.182	110.000, 0.125	110.000, 0.059	110.000, 0.016
552	110.200, 0.221	110.200, 2.236	110.200, 0.181	110.200, 0.125	110.200, 0.059	110.200, 0.016
553	110.400, 0.221	110.400, 2.237	110.400, 0.181	110.400, 0.125	110.400, 0.059	110.400, 0.016
554	110.600, 0.220	110.600, 2.238	110.600, 0.181	110.600, 0.125	110.600, 0.059	110.600, 0.016
555	110.800, 0.220	110.800, 2.239	110.800, 0.181	110.800, 0.125	110.800, 0.059	110.800, 0.016
556	111.000, 0.220	111.000, 2.240	111.000, 0.181	111.000, 0.125	111.000, 0.059	111.000, 0.015
557	111.200, 0.220	111.200, 2.241	111.200, 0.181	111.200, 0.125	111.200, 0.058	111.200, 0.015
558	111.400, 0.219	111.400, 2.242	111.400, 0.181	111.400, 0.125	111.400, 0.058	111.400, 0.015
559	111.600, 0.219	111.600, 2.243	111.600, 0.181	111.600, 0.126	111.600, 0.058	111.600, 0.015
560	111.800, 0.220	111.800, 2.244	111.800, 0.181	111.800, 0.126	111.800, 0.058	111.800, 0.015
561	112.000, 0.220	112.000, 2.245	112.000, 0.181	112.000, 0.125	112.000, 0.058	112.000, 0.015
562	112.200, 0.220	112.200, 2.246	112.200, 0.182	112.200, 0.125	112.200, 0.058	112.200, 0.015
563	112.400, 0.220	112.400, 2.247	112.400, 0.182	112.400, 0.125	112.400, 0.058	112.400, 0.015
564	112.600, 0.220	112.600, 2.248	112.600, 0.182	112.600, 0.125	112.600, 0.058	112.600, 0.015
565	112.800, 0.220	112.800, 2.249	112.800, 0.182	112.800, 0.125	112.800, 0.058	112.800, 0.015
566	113.000, 0.220	113.000, 2.250	113.000, 0.183	113.000, 0.125	113.000, 0.057	113.000, 0.015
567	113.200, 0.220	113.200, 2.250	113.200, 0.183	113.200, 0.125	113.200, 0.057	113.200, 0.015
568	113.400, 0.220	113.400, 2.250	113.400, 0.183	113.400, 0.125	113.400, 0.057	113.400, 0.015
569	113.600, 0.221	113.600, 2.251	113.600, 0.183	113.600, 0.125	113.600, 0.057	113.600, 0.016
570	113.800, 0.221	113.800, 2.251	113.800, 0.183	113.800, 0.125	113.800, 0.057	113.800, 0.016
571	114.000, 0.221	114.000, 2.251	114.000, 0.183	114.000, 0.125	114.000, 0.057	114.000, 0.016
572	114.200, 0.221	114.200, 2.252	114.200, 0.183	114.200, 0.125	114.200, 0.057	114.200, 0.016
573	114.400, 0.221	114.400, 2.252	114.400, 0.183	114.400, 0.125	114.400, 0.057	114.400, 0.015
574	114.600, 0.220	114.600, 2.253	114.600, 0.183	114.600, 0.125	114.600, 0.057	114.600, 0.015
575	114.800, 0.220	114.800, 2.253	114.800, 0.183	114.800, 0.125	114.800, 0.057	114.800, 0.015
576	115.000, 0.220	115.000, 2.254	115.000, 0.182	115.000, 0.126	115.000, 0.057	115.000, 0.015
577	115.200, 0.220	115.200, 2.255	115.200, 0.182	115.200, 0.126	115.200, 0.056	115.200, 0.015
578	115.400, 0.220	115.400, 2.256	115.400, 0.182	115.400, 0.127	115.400, 0.056	115.400, 0.015
579	115.600, 0.220	115.600, 2.257	115.600, 0.182	115.600, 0.127	115.600, 0.056	115.600, 0.015
580	115.800, 0.220	115.800, 2.258	115.800, 0.183	115.800, 0.127	115.800, 0.056	115.800, 0.015
581	116.000, 0.220	116.000, 2.259	116.000, 0.183	116.000, 0.127	116.000, 0.056	116.000, 0.015
582	116.200, 0.220	116.200, 2.260	116.200, 0.183	116.200, 0.127	116.200, 0.056	116.200, 0.015
583	116.400, 0.220	116.400, 2.261	116.400, 0.183	116.400, 0.127	116.400, 0.056	116.400, 0.015
584	116.600, 0.220	116.600, 2.261	116.600, 0.183	116.600, 0.127	116.600, 0.055	116.600, 0.015
585	116.800, 0.220	116.800, 2.262	116.800, 0.183	116.800, 0.127	116.800, 0.055	116.800, 0.015
586	117.000, 0.220	117.000, 2.263	117.000, 0.183	117.000, 0.127	117.000, 0.055	117.000, 0.015
587	117.200, 0.220	117.200, 2.263	117.200, 0.183	117.200, 0.127	117.200, 0.055	117.200, 0.015
588	117.400, 0.220	117.400, 2.264	117.400, 0.183	117.400, 0.127	117.400, 0.055	117.400, 0.016
589	117.600, 0.220	117.600, 2.264	117.600, 0.184	117.600, 0.126	117.600, 0.055	117.600, 0.016
590	117.800, 0.221	117.800, 2.264	117.800, 0.184	117.800, 0.126	117.800, 0.055	117.800, 0.015
591	118.000, 0.221	118.000, 2.265	118.000, 0.184	118.000, 0.126	118.000, 0.056	118.000, 0.015
592	118.200, 0.221	118.200, 2.265	118.200, 0.184	118.200, 0.126	118.200, 0.056	118.200, 0.015
593	118.400, 0.221	118.400, 2.266	118.400, 0.184	118.400, 0.126	118.400, 0.056	118.400, 0.015
594	118.600, 0.221	118.600, 2.267	118.600, 0.184	118.600, 0.126	118.600, 0.056	118.600, 0.014
595	118.800, 0.221	118.800, 2.267	118.800, 0.183	118.800, 0.126	118.800, 0.056	118.800, 0.014
596	119.000, 0.221	119.000, 2.268	119.000, 0.183	119.000, 0.126	119.000, 0.055	119.000, 0.014
597	119.200, 0.221	119.200, 2.268	119.200, 0.183	119.200, 0.127	119.200, 0.055	119.200, 0.014
598	119.400, 0.221	119.400, 2.269	119.400, 0.183	119.400, 0.127	119.400, 0.055	119.400, 0.014
599	119.600, 0.221	119.600, 2.270	119.600, 0.183	119.600, 0.127	119.600, 0.055	119.600, 0.013
600	119.800, 0.221	119.800, 2.270	119.800, 0.183	119.800, 0.127	119.800, 0.055	119.800, 0.013
601	120.000, 0.221	120.000, 2.271	120.000, 0.183	120.000, 0.127	120.000, 0.055	120.000, 0.013
602	120.200, 0.221	120.200, 2.272	120.200, 0.182	120.200, 0.127	120.200, 0.055	120.200, 0.013
603	120.400, 0.221	120.400, 2.272	120.400, 0.182	120.400, 0.127	120.400, 0.055	120.400, 0.012
604	120.600, 0.221	120.600, 2.273	120.600, 0.182	120.600, 0.127	120.600, 0.054	120.600, 0.012
605	120.800, 0.221	120.800, 2.274	120.800, 0.182	120.800, 0.127	120.800, 0.054	120.800, 0.012
606	121.000, 0.221	121.000, 2.274	121.000, 0.182	121.000, 0.127	121.000, 0.054	121.000, 0.012
607	121.200, 0.222	121.200, 2.274	121.200, 0.182	121.200, 0.127	121.200, 0.053	121.200, 0.012
608	121.400, 0.222	121.400, 2.275	121.400, 0.182	121.400, 0.126	121.400, 0.053	121.400, 0.012
609	121.600, 0.222	121.600, 2.275	121.600, 0.182	121.600, 0.126	121.600, 0.053	121.600, 0.012
610	121.800, 0.221	121.800, 2.275	121.800, 0.182	121.800, 0.126	121.800, 0.053	121.800, 0.013
611	122.000, 0.221	122.000, 2.276	122.000, 0.182	122.000, 0.125	122.000, 0.053	122.000, 0.013
612	122.200, 0.220	122.200, 2.276	122.200, 0.182	122.200, 0.124	122.200, 0.053	122.200, 0.013
613	122.400, 0.220	122.400, 2.277	122.400, 0.182	122.400, 0.123	122.400, 0.052	122.400, 0.013
614	122.600, 0.220	122.600, 2.277	122.600, 0.182	122.600, 0.123	122.600, 0.052	122.600, 0.014
615	122.800, 0.220	122.800, 2.277	122.800, 0.182	122.800, 0.122	122.800, 0.052	122.800, 0.014
616	123.000, 0.219	123.000, 2.278	123.000, 0.183	123.000, 0.122	123.000, 0.052	123.000, 0.014
617	123.200, 0.219	123.200, 2.278	123.200, 0.183	123.200, 0.122	123.200, 0.052	123.200, 0.013
618	123.400, 0.219	123.400, 2.279	123.400, 0.183	123.400, 0.122	123.400, 0.052	123.400, 0.013
619	123.600, 0.219	123.600, 2.280	123.600, 0.183	123.600, 0.122	123.600, 0.052	123.600, 0.013
620	123.800, 0.219	123.800, 2.280	123.800, 0.183	123.800, 0.122	123.800, 0.052	123.800, 0.013
621	124.000, 0.220	124.000, 2.281	124.000, 0.183	124.000, 0.122	124.000, 0.052	124.000, 0.013
622	124.200, 0.220	124.200, 2.282	124.200, 0.184	124.200, 0.121	124.200, 0.052	124.200, 0.012
623	124.400, 0.221	124.400, 2.282	124.400, 0.184	124.400, 0.121	124.400, 0.052	124.400, 0.013
624	124.600, 0.221	124.600, 2.283	124.600, 0.184	124.600, 0.122	124.600, 0.052	124.600, 0.013
625	124.800, 0.222	124.800, 2.283	124.800, 0.184	124.800, 0.122	124.800, 0.052	124.800, 0.013
626	125.000, 0.222	125.000, 2.284	125.000, 0.184	125.000, 0.122	125.000, 0.052	125.000, 0.013
627	125.200, 0.223	125.200, 2.284	125.200, 0.184	125.200, 0.123	125.200, 0.052	125.200, 0.012
628	125.400, 0.223	125.400, 2.284	125.400, 0.184	125.400, 0.123	125.400, 0.052	125.400, 0.012
629	125.600, 0.223	125.600, 2.285	125.600, 0.184	125.600, 0.123	125.600, 0.052	125.600, 0.012
630	125.800, 0.222	125.800, 2.285	125.800, 0.184	125.800, 0.122	125.800, 0.052	125.800, 0.013
631	126.000, 0.222	126.000, 2.286	126.000, 0.185	126.000, 0.122	126.000, 0.051	126.000, 0.013
632	126.200, 0.222	126.200, 2.286	126.200, 0.185	126.200, 0.122	126.200, 0.051	126.200, 0.013
633	126.400, 0.221	126.400, 2.287	126.400, 0.185	126.400, 0.122	126.400, 0.051	126.400, 0.013
634	126.600, 0.221	126.600, 2.287	126.600, 0.185	126.600, 0.122	126.600, 0.051	126.600, 0.013
635	126.800, 0.220	126.800, 2.287	126.800, 0.185	126.800, 0.122	126.800, 0.050	126.800, 0.013
636	127.000, 0.220	127.000, 2.288	127.000, 0.185	127.000, 0.121	127.000, 0.050	127.000, 0.013
637	127.200, 0.220	127.200, 2.289	127.200, 0.185	127.200, 0.121	127.200, 0.050	127.200, 0.013
638	127.400, 0.220	127.400, 2.289	127.400, 0.185	127.400, 0.121	127.400, 0.050	127.400, 0.013
639	127.600, 0.220	127.600, 2.290	127.600, 0.185	127.600, 0.121	127.600, 0.050	127.600, 0.013
640	127.800, 0.220	127.800, 2.290	127.800, 0.185	127.800, 0.120	127.800, 0.050	127.800, 0.013
641	128.000, 0.220	128.000, 2.290	128.000, 0.185	128.000, 0.120	128.000, 0.050	128.000, 0.012
642	128.200, 0.219	128.200, 2.291	128.200, 0.185	128.200, 0.120	128.200, 0.050	128.200, 0.012
643	128.400, 0.219	128.400, 2.291	128.400, 0.185	128.400, 0.120	128.400, 0.050	128.400, 0.012
644	128.600, 0.220	128.600, 2.291	128.600, 0.185	128.600, 0.120	128.600, 0.050	128.600, 0.012
645	128.800, 0.220	128.800, 2.291	128.800, 0.185	128.800, 0.120	128.800, 0.050	128.800, 0.012
646	129.000, 0.220	129.000, 2.292	129.000, 0.185	129.000, 0.120	129.000, 0.050	129.000, 0.011
647	129.200, 0.220	129.200, 2.292	129.200, 0.185	129.200, 0.120	129.200, 0.050	129.200, 0.011
648	129.400, 0.220	129.400, 2.292	129.400, 0.185	129.400, 0.120	129.400, 0.050	129.400, 0.011
649	129.600, 0.219	129.600, 2.292	129.600, 0.185	129.600, 0.120	129.600, 0.050	129.600, 0.011
650	129.800, 0.219	129.800, 2.293	129.800, 0.185	129.800, 0.120	129.800, 0.050	129.800, 0.012
651	130.000, 0.219	130.000, 2.293	130.000, 0.185	130.000, 0.120	130.000, 0.049	130.000, 0.012
652	130.200, 0.219	130.200, 2.294	130.200, 0.185	130.200, 0.120	130.200, 0.049	130.200, 0.012
653	130.400, 0.219	130.400, 2.294	130.400, 0.185	130.400, 0.120	130.400, 0.049	130.400, 0.012
654	130.600, 0.219	130.600, 2.295	130.600, 0.185	130.600, 0.120	130.600, 0.049	130.600, 0.012
655	130.800, 0.219	130.800, 2.295	130.800, 0.185	130.800, 0.119	130.800, 0.049	130.800, 0.012
656	131.000, 0.219	131.000, 2.296	131.000, 0.185	131.000, 0.119	131.000, 0.048	131.000, 0.012
657	131.200, 0.219	131.200, 2.296	131.200, 0.185	131.200, 0.119	131.200, 0.048	131.200, 0.012
658	131.400, 0.219	131.400, 2.296	131.400, 0.184	131.400, 0.119	131.400, 0.048	131.400, 0.012
659	131.600, 0.219	131.600, 2.297	131.600, 0.184	131.600, 0.119	131.600, 0.048	131.600, 0.012
660	131.800, 0.219	131.800, 2.297	131.800, 0.184	131.800, 0.119	131.800, 0.048	131.800, 0.012
661	132.000, 0.219	132.000, 2.297	132.000, 0.185	132.000, 0.120	132.000, 0.047	132.000, 0.011
662	132.200, 0.219	132.200, 2.297	132.200, 0.185	132.200, 0.120	132.200, 0.047	132.200, 0.011
663	132.400, 0.220	132.400, 2.297	132.400, 0.185	132.400, 0.120	132.400, 0.047	132.400, 0.011
664	132.600, 0.220	132.600, 2.298	132.600, 0.185	132.600, 0.121	132.600, 0.047	132.600, 0.011
665	132.800, 0.220	132.800, 2.298	132.800, 0.185	132.800, 0.121	132.800, 0.048	132.800, 0.011
666	133.000, 0.220	133.000, 2.298	133.000, 0.185	133.000, 0.121	133.000, 0.048	133.000, 0.011
667	133.200, 0.220	133.200, 2.298	133.200, 0.185	133.200, 0.121	133.200, 0.048	133.200, 0.011
668	133.400, 0.220	133.400, 2.298	133.400, 0.186	133.400, 0.121	133.400, 0.048	133.400, 0.011
669	133.600, 0.220	133.600, 2.298	133.600, 0.186	133.600, 0.121	133.600, 0.048	133.600, 0.010
670	133.800, 0.221	133.800, 2.298	133.800, 0.186	133.800, 0.121	133.800, 0.047	133.800, 0.010
671	134.000, 0.221	134.000, 2.298	134.000, 0.187	134.000, 0.121	134.000, 0.047	134.000, 0.010
672	134.200, 0.220	134.200, 2.299	134.200, 0.187	134.200, 0.121	134.200, 0.047	134.200, 0.010
673	134.400, 0.220	134.400, 2.299	134.400, 0.187	134.400, 0.121	134.400, 0.047	134.400, 0.010
674	134.600, 0.220	134.600, 2.299	134.600, 0.186	134.600, 0.121	134.600, 0.046	134.600, 0.009
675	134.800, 0.220	134.800, 2.300	134.800, 0.186	134.800, 0.121	134.800, 0.046	134.800, 0.009
676	135.000, 0.219	135.000, 2.300	135.000, 0.186	135.000, 0.121	135.000, 0.046	135.000, 0.009
677	135.200, 0.219	135.200, 2.300	135.200, 0.186	135.200, 0.120	135.200, 0.046	135.200, 0.009
678	135.400, 0.219	135.400, 2.300	135.400, 0.186	135.400, 0.120	135.400, 0.046	135.400, 0.009
679	135.600, 0.219	135.600, 2.300	135.600, 0.186	135.600, 0.120	135.600, 0.046	135.600, 0.009
680	135.800, 0.219	135.800, 2.300	135.800, 0.186	135.800, 0.120	135.800, 0.046	135.800, 0.009
681	136.000, 0.220	136.000, 2.300	136.000, 0.186	136.000, 0.120	136.000, 0.046	136.000, 0.009
682	136.200, 0.220	136.200, 2.300	136.200, 0.186	136.200, 0.120	136.200, 0.046	136.200, 0.009
683	136.400, 0.221	136.400, 2.300	136.400, 0.186	136.400, 0.121	136.400, 0.046	136.400, 0.009
684	136.600, 0.221	136.600, 2.300	136.600, 0.185	136.600, 0.121	136.600, 0.047	136.600, 0.009
685	136.800, 0.221	136.800, 2.300	136.800, 0.185	136.800, 0.121	136.800, 0.047	136.800, 0.009
686	137.000, 0.222	137.000, 2.300	137.000, 0.185	137.000, 0.121	137.000, 0.047	137.000, 0.009
687	137.200, 0.222	137.200, 2.300	137.200, 0.186	137.200, 0.121	137.200, 0.047	137.200, 0.009
688	137.400, 0.222	137.400, 2.300	137.400, 0.185	137.400, 0.121	137.400, 0.047	137.400, 0.009
689	137.600, 0.222	137.600, 2.301	137.600, 0.185	137.600, 0.121	137.600, 0.047	137.600, 0.010
690	137.800, 0.222	137.800, 2.301	137.800, 0.185	137.800, 0.122	137.800, 0.047	137.800, 0.010
691	138.000, 0.221	138.000, 2.302	138.000, 0.185	138.000, 0.122	138.000, 0.047	138.000, 0.010
692	138.200, 0.221	138.200, 2.302	138.200, 0.185	138.200, 0.122	138.200, 0.047	138.200, 0.010
693	138.400, 0.221	138.400, 2.303	138.400, 0.185	138.400, 0.122	138.400, 0.047	138.400, 0.010
694	138.600, 0.221	138.600, 2.304	138.600, 0.185	138.600, 0.122	138.600, 0.047	138.600, 0.010
695	138.800, 0.221	138.800, 2.304	138.800, 0.185	138.800, 0.122	138.800, 0.048	138.800, 0.010
696	139.000, 0.221	139.000, 2.305	139.000, 0.185	139.000, 0.122	139.000, 0.048	139.000, 0.010
697	139.200, 0.221	139.200, 2.305	139.200, 0.185	139.200, 0.121	139.200, 0.048	139.200, 0.009
698	139.400, 0.221	139.400, 2.305	139.400, 0.185	139.400, 0.121	139.400, 0.048	139.400, 0.009
699	139.600, 0.221	139.600, 2.306	139.600, 0.185	139.600, 0.121	139.600, 0.048	139.600, 0.009
700	139.800, 0.221	139.800, 2.306	139.800, 0.185	139.800, 0.121	139.800, 0.048	139.800, 0.009
701	140.000, 0.221	140.000, 2.306	140.000, 0.185	140.000, 0.121	140.000, 0.048	140.000, 0.009
702	140.200, 0.221	140.200, 2.306	140.200, 0.185	140.200, 0.121	140.200, 0.048	140.200, 0.009
703	140.400, 0.221	140.400, 2.305	140.400, 0.185	140.400, 0.121	140.400, 0.048	140.400, 0.008
704	140.600, 0.221	140.600, 2.305	140.600, 0.186	140.600, 0.120	140.600, 0.048	140.600, 0.008
705	140.800, 0.221	140.800, 2.305	140.800, 0.186	140.800, 0.120	140.800, 0.047	140.800, 0.008
706	141.000, 0.221	141.000, 2.305	141.000, 0.186	141.000, 0.120	141.000, 0.047	141.000, 0.008
707	141.200, 0.221	141.200, 2.304	141.200, 0.186	141.200, 0.121	141.200, 0.047	141.200, 0.008
708	141.400, 0.221	141.400, 2.304	141.400, 0.186	141.400, 0.121	141.400, 0.046	141.400, 0.009
709	141.600, 0.221	141.600, 2.304	141.600, 0.186	141.600, 0.121	141.600, 0.045	141.600, 0.009
710	141.800, 0.222	141.800, 2.304	141.800, 0.186	141.800, 0.121	141.800, 0.044	141.800, 0.009
711	142.000, 0.222	142.000, 2.304	142.000, 0.187	142.000, 0.121	142.000, 0.043	142.000, 0.009
712	142.200, 0.222	142.200, 2.304	142.200, 0.187	142.200, 0.121	142.200, 0.041	142.200, 0.009
713	142.400, 0.223	142.400, 2.304	142.400, 0.187	142.400, 0.121	142.400, 0.040	142.400, 0.009
714	142.600, 0.223	142.600, 2.304	142.600, 0.187	142.600, 0.121	142.600, 0.038	142.600, 0.008
715	142.800, 0.223	142.800, 2.304	142.800, 0.186	142.800, 0.121	142.800, 0.036	142.800, 0.008
716	143.000, 0.224	143.000, 2.304	143.000, 0.186	143.000, 0.122	143.000, 0.035	143.000, 0.008
717	143.200, 0.224	143.200, 2.305	143.200, 0.186	143.200, 0.122	143.200, 0.034	143.200, 0.008
718	143.400, 0.224	143.400, 2.305	143.400, 0.186	143.400, 0.122	143.400, 0.033	143.400, 0.008
719	143.600, 0.224	143.600, 2.305	143.600, 0.186	143.600, 0.122	143.600, 0.032	143.600, 0.008
720	143.800, 0.224	143.800, 2.306	143.800, 0.186	143.800, 0.121	143.800, 0.032	143.800, 0.008
721	144.000, 0.223	144.000, 2.306	144.000, 0.185	144.000, 0.121	144.000, 0.031	144.000, 0.008
722	144.200, 0.223	144.200, 2.306	144.200, 0.185	144.200, 0.121	144.200, 0.031	144.200, 0.008
723	144.400, 0.222	144.400, 2.306	144.400, 0.185	144.400, 0.121	144.400, 0.030	144.400, 0.008
724	144.600, 0.222	144.600, 2.307	144.600, 0.185	144.600, 0.121	144.600, 0.030	144.600, 0.007
725	144.800, 0.222	144.800, 2.307	144.800, 0.185	144.800, 0.121	144.800, 0.029	144.800, 0.007
726	145.000, 0.221	145.000, 2.307	145.000, 0.185	145.000, 0.121	145.000, 0.028	145.000, 0.008
727	145.200, 0.221	145.200, 2.307	145.200, 0.185	145.200, 0.122	145.200, 0.027	145.200, 0.008
728	145.400, 0.221	145.400, 2.307	145.400, 0.185	145.400, 0.122	145.400, 0.025	145.400, 0.008
729	145.600, 0.221	145.600, 2.308	145.600, 0.185	145.600, 0.122	145.600, 0.023	145.600, 0.008
730	145.800, 0.220	145.800, 2.308	145.800, 0.186	145.800, 0.122	145.800, 0.022	145.800, 0.008
731	146.000, 0.220	146.000, 2.308	146.000, 0.186	146.000, 0.122	146.000, 0.020	146.000, 0.008
732	146.200, 0.220	146.200, 2.308	146.200, 0.186	146.200, 0.122	146.200, 0.019	146.200, 0.008
733	146.400, 0.220	146.400, 2.308	146.400, 0.186	146.400, 0.122	146.400, 0.018	146.400, 0.008
734	146.600, 0.220	146.600, 2.308	146.600, 0.186	146.600, 0.122	146.600, 0.017	146.600, 0.008
735	146.800, 0.220	146.800, 2.308	146.800, 0.186	146.800, 0.122	146.800, 0.017	146.800, 0.008
736	147.000, 0.220	147.000, 2.308	147.000, 0.186	147.000, 0.122	147.000, 0.017	147.000, 0.008
737	147.200, 0.221	147.200, 2.308	147.200, 0.187	147.200, 0.122	147.200, 0.017	147.200, 0.008
738	147.400, 0.221	147.400, 2.308	147.400, 0.187	147.400, 0.122	147.400, 0.017	147.400, 0.008
739	147.600, 0.221	147.600, 2.308	147.600, 0.187	147.600, 0.122	147.600, 0.017	147.600, 0.008
740	147.800, 0.221	147.800, 2.308	147.800, 0.187	147.800, 0.122	147.800, 0.017	147.800, 0.008
741	148.000, 0.221	148.000, 2.308	148.000, 0.186	148.000, 0.122	148.000, 0.018	148.000, 0.008
742	148.200, 0.221	148.200, 2.309	148.200, 0.186	148.200, 0.122	148.200, 0.018	148.200, 0.008
743	148.400, 0.221	148.400, 2.309	148.400, 0.186	148.400, 0.122	148.400, 0.018	148.400, 0.008
744	148.600, 0.221	148.600, 2.309	148.600, 0.186	148.600, 0.122	148.600, 0.018	148.600, 0.007
745	148.800, 0.221	148.800, 2.309	148.800, 0.186	148.800, 0.121	148.800, 0.018	148.800, 0.007
746	149.000, 0.221	149.000, 2.309	149.000, 0.186	149.000, 0.121	149.000, 0.018	149.000, 0.007
747	149.200, 0.221	149.200, 2.309	149.200, 0.186	149.200, 0.121	149.200, 0.018	149.200, 0.007
748	149.400, 0.221	149.400, 2.309	149.400, 0.186	149.400, 0.121	149.400, 0.018	149.400, 0.007
749	149.600, 0.221	149.600, 2.309	149.600, 0.186	149.600, 0.120	149.600, 0.018	149.600, 0.007
750	149.800, 0.221	149.800, 2.309	149.800, 0.187	149.800, 0.120	149.800, 0.018	149.800, 0.006
751	150.000, 0.221	150.000, 2.309	150.000, 0.187	150.000, 0.120	150.000, 0.018	150.000, 0.006
752	150.200, 0.217	150.200, 2.303	150.200, 0.183	150.200, 0.116	150.200, 0.016	150.200, 0.006
753	150.400, 0.213	150.400, 2.295	150.400, 0.179	150.400, 0.113	150.400, 0.015	150.400, 0.005
754	150.600, 0.209	150.600, 2.285	150.600, 0.175	150.600, 0.109	150.600, 0.014	150.600, 0.005
755	150.800, 0.205	150.800, 2.273	150.800, 0.171	150.800, 0.105	150.800, 0.013	150.800, 0.005
756	151.000, 0.200	151.000, 2.260	151.000, 0.167	151.000, 0.101	151.000, 0.012	151.000, 0.005
757	151.200, 0.195	151.200, 2.245	151.200, 0.163	151.200, 0.098	151.200, 0.012	151.200, 0.006
758	151.400, 0.191	151.400, 2.228	151.400, 0.159	151.400, 0.095	151.400, 0.012	151.400, 0.006
759	151.600, 0.186	151.600, 2.209	151.600, 0.156	151.600, 0.092	151.600, 0.012	151.600, 0.007
760	151.800, 0.182	151.800, 2.190	151.800, 0.154	151.800, 0.090	151.800, 0.013	151.800, 0.009
761	152.000, 0.179	152.000, 2.170	152.000, 0.152	152.000, 0.089	152.000, 0.014	152.000, 0.010
762	152.200, 0.176	152.200, 2.150	152.200, 0.151	152.200, 0.089	152.200, 0.016	152.200, 0.012
763	152.400, 0.174	152.400, 2.129	152.400, 0.150	152.400, 0.088	152.400, 0.017	152.400, 0.013
764	152.600, 0.172	152.600, 2.107	152.600, 0.149	152.600, 0.088	152.600, 0.018	152.600, 0.015
765	152.800, 0.171	152.800, 2.084	152.800, 0.148	152.800, 0.088	152.800, 0.019	152.800, 0.015
766	153.000, 0.169	153.000, 2.061	153.000, 0.148	153.000, 0.088	153.000, 0.020	153.000, 0.016
767	153.200, 0.168	153.200, 2.038	153.200, 0.147	153.200, 0.087	153.200, 0.021	153.200, 0.017
768	153.400, 0.167	153.400, 2.015	153.400, 0.147	153.400, 0.087	153.400, 0.021	153.400, 0.018
769	153.600, 0.165	153.600, 1.992	153.600, 0.146	153.600, 0.087	153.600, 0.022	153.600, 0.018
770	153.800, 0.164	153.800, 1.968	153.800, 0.146	153.800, 0.087	153.800, 0.022	153.800, 0.019
771	154.000, 0.163	154.000, 1.944	154.000, 0.145	154.000, 0.086	154.000, 0.023	154.000, 0.020
772	154.200, 0.161	154.200, 1.921	154.200, 0.145	154.200, 0.086	154.200, 0.023	154.200, 0.020
773	154.400, 0.160	154.400, 1.897	154.400, 0.145	154.400, 0.086	154.400, 0.024	154.400, 0.021
774	154.600, 0.159	154.600, 1.874	154.600, 0.145	154.600, 0.087	154.600, 0.025	154.600, 0.022
775	154.800, 0.158	154.800, 1.851	154.800, 0.145	154.800, 0.087	154.800, 0.025	154.800, 0.022
776	155.000, 0.156	155.000, 1.827	155.000, 0.144	155.000, 0.087	155.000, 0.026	155.000, 0.023
777	155.200, 0.155	155.200, 1.804	155.200, 0.144	155.200, 0.087	155.200, 0.027	155.200, 0.023
778	155.400, 0.154	155.400, 1.781	155.400, 0.144	155.400, 0.087	155.400, 0.027	155.400, 0.024
779	155.600, 0.153	155.600, 1.758	155.600, 0.144	155.600, 0.087	155.600, 0.028	155.600, 0.024
780	155.800, 0.152	155.800, 1.735	155.800, 0.143	155.800, 0.086	155.800, 0.028	155.800, 0.025
781	156.000, 0.151	156.000, 1.712	156.000, 0.143	156.000, 0.086	156.000, 0.029	156.000, 0.026
782	156.200, 0.151	156.200, 1.690	156.200, 0.143	156.200, 0.086	156.200, 0.029	156.200, 0.026
783	156.400, 0.150	156.400, 1.669	156.400, 0.143	156.400, 0.086	156.400, 0.029	156.400, 0.027
784	156.600, 0.149	156.600, 1.647	156.600, 0.143	156.600, 0.086	156.600, 0.030	156.600, 0.027
785	156.800, 0.148	156.800, 1.626	156.800, 0.143	156.800, 0.086	156.800, 0.030	156.800, 0.027
786	157.000, 0.147	157.000, 1.605	157.000, 0.142	157.000, 0.085	157.000, 0.030	157.000, 0.027
787	157.200, 0.146	157.200, 1.584	157.200, 0.142	157.200, 0.085	157.200, 0.030	157.200, 0.027
788	157.400, 0.146	157.400, 1.563	157.400, 0.142	157.400, 0.085	157.400, 0.030	157.400, 0.027
789	157.600, 0.145	157.600, 1.543	157.600, 0.142	157.600, 0.084	157.600, 0.030	157.600, 0.028
790	157.800, 0.144	157.800, 1.523	157.800, 0.142	157.800, 0.084	157.800, 0.030	157.800, 0.028
791	158.000, 0.144	158.000, 1.504	158.000, 0.142	158.000, 0.084	158.000, 0.030	158.000, 0.028
792	158.200, 0.143	158.200, 1.484	158.200, 0.142	158.200, 0.084	158.200, 0.030	158.200, 0.028
793	158.400, 0.143	158.400, 1.465	158.400, 0.142	158.400, 0.085	158.400, 0.030	158.400, 0.028
794	158.600, 0.142	158.600, 1.447	158.600, 0.142	158.600, 0.085	158.600, 0.030	158.600, 0.028
795	158.800, 0.142	158.800, 1.428	158.800, 0.142	158.800, 0.085	158.800, 0.030	158.800, 0.029
796	159.000, 0.141	159.000, 1.410	159.000, 0.142	159.000, 0.085	159.000, 0.030	159.000, 0.029
797	159.200, 0.141	159.200, 1.392	159.200, 0.142	159.200, 0.085	159.200, 0.030	159.200, 0.029
798	159.400, 0.140	159.400, 1.374	159.400, 0.142	159.400, 0.085	159.400, 0.030	159.400, 0.029
799	159.600, 0.140	159.600, 1.357	159.600, 0.142	159.600, 0.085	159.600, 0.030	159.600, 0.030
800	159.800, 0.140	159.800, 1.340	159.800, 0.142	159.800, 0.085	159.800, 0.030	159.800, 0.030
801	160.000, 0.139	160.000, 1.323	160.000, 0.142	160.000, 0.085	160.000, 0.030	160.000, 0.030
802	160.200, 0.139	160.200, 1.307	160.200, 0.142	160.200, 0.085	160.200, 0.030	160.200, 0.030
803	160.400, 0.139	160.400, 1.291	160.400, 0.142	160.400, 0.085	160.400, 0.030	160.400, 0.030
804	160.600, 0.138	160.600, 1.275	160.600, 0.142	160.600, 0.085	160.600, 0.030	160.600, 0.030
805	160.800, 0.138	160.800, 1.260	160.800, 0.141	160.800, 0.085	160.800, 0.030	160.800, 0.030
806	161.000, 0.138	161.000, 1.244	161.000, 0.141	161.000, 0.084	161.000, 0.030	161.000, 0.031
807	161.200, 0.137	161.200, 1.229	161.200, 0.141	161.200, 0.084	161.200, 0.031	161.200, 0.031
808	161.400, 0.137	161.400, 1.213	161.400, 0.140	161.400, 0.084	161.400, 0.031	161.400, 0.031
809	161.600, 0.137	161.600, 1.198	161.600, 0.140	161.600, 0.084	161.600, 0.031	161.600, 0.031
810	161.800, 0.137	161.800, 1.184	161.800, 0.140	161.800, 0.084	161.800, 0.031	161.800, 0.031
811	162.000, 0.137	162.000, 1.169	162.000, 0.140	162.000, 0.084	162.000, 0.032	162.000, 0.031
812	162.200, 0.137	162.200, 1.155	162.200, 0.140	162.200, 0.084	162.200, 0.032	162.200, 0.031
813	162.400, 0.136	162.400, 1.142	162.400, 0.140	162.400, 0.084	162.400, 0.032	162.400, 0.031
814	162.600, 0.136	162.600, 1.128	162.600, 0.140	162.600, 0.083	162.600, 0.032	162.600, 0.031
815	162.800, 0.136	162.800, 1.115	162.800, 0.140	162.800, 0.083	162.800, 0.032	162.800, 0.030
816	163.000, 0.135	163.000, 1.102	163.000, 0.140	163.000, 0.083	163.000, 0.032	163.000, 0.030
817	163.200, 0.135	163.200, 1.090	163.200, 0.140	163.200, 0.083	163.200, 0.032	163.200, 0.030
818	163.400, 0.135	163.400, 1.078	163.400, 0.140	163.400, 0.083	163.400, 0.031	163.400, 0.030
819	163.600, 0.135	163.600, 1.066	163.600, 0.140	163.600, 0.083	163.600, 0.031	163.600, 0.030
820	163.800, 0.135	163.800, 1.055	163.800, 0.140	163.800, 0.083	163.800, 0.031	163.800, 0.029
821	164.000, 0.135	164.000, 1.044	164.000, 0.140	164.000, 0.083	164.000, 0.031	164.000, 0.029
822	164.200, 0.134	164.200, 1.033	164.200, 0.140	164.200, 0.083	164.200, 0.031	164.200, 0.029
823	164.400, 0.134	164.400, 1.022	164.400, 0.140	164.400, 0.083	164.400, 0.031	164.400, 0.029
824	164.600, 0.134	164.600, 1.012	164.600, 0.140	164.600, 0.083	164.600, 0.031	164.600, 0.029
825	164.800, 0.134	164.800, 1.001	164.800, 0.140	164.800, 0.083	164.800, 0.031	164.800, 0.029
826	165.000, 0.133	165.000, 0.991	165.000, 0.139	165.000, 0.083	165.000, 0.031	165.000, 0.029
827	165.200, 0.133	165.200, 0.981	165.200, 0.139	165.200, 0.083	165.200, 0.031	165.200, 0.029
828	165.400, 0.133	165.400, 0.972	165.400, 0.139	165.400, 0.083	165.400, 0.031	165.400, 0.029
829	165.600, 0.133	165.600, 0.962	165.600, 0.139	165.600, 0.082	165.600, 0.031	165.600, 0.029
830	165.800, 0.133	165.800, 0.953	165.800, 0.138	165.800, 0.082	165.800, 0.031	165.800, 0.029
831	166.000, 0.134	166.000, 0.944	166.000, 0.138	166.000, 0.082	166.000, 0.031	166.000, 0.029
832	166.200, 0.134	166.200, 0.935	166.200, 0.138	166.200, 0.082	166.200, 0.031	166.200, 0.029
833	166.400, 0.133	166.400, 0.926	166.400, 0.137	166.400, 0.082	166.400, 0.031	166.400, 0.029
834	166.600, 0.133	166.600, 0.917	166.600, 0.137	166.600, 0.082	166.600, 0.031	166.600, 0.029
835	166.800, 0.133	166.800, 0.909	166.800, 0.137	166.800, 0.081	166.800, 0.031	166.800, 0.029
836	167.000, 0.133	167.000, 0.901	167.000, 0.137	167.000, 0.081	167.000, 0.030	167.000, 0.029
837	167.200, 0.133	167.200, 0.893	167.200, 0.137	167.200, 0.082	167.200, 0.030	167.200, 0.029
838	167.400, 0.133	167.400, 0.886	167.400, 0.137	167.400, 0.082	167.400, 0.030	167.400, 0.029
839	167.600, 0.133	167.600, 0.878	167.600, 0.137	167.600, 0.082	167.600, 0.030	167.600, 0.029
840	167.800, 0.133	167.800, 0.871	167.800, 0.137	167.800, 0.082	167.800, 0.030	167.800, 0.029
841	168.000, 0.133	168.000, 0.863	168.000, 0.137	168.000, 0.082	168.000, 0.030	168.000, 0.029
842	168.200, 0.132	168.200, 0.856	168.200, 0.137	168.200, 0.083	168.200, 0.030	168.200, 0.029
843	168.400, 0.132	168.400, 0.849	168.400, 0.137	168.400, 0.083	168.400, 0.030	168.400, 0.029
844	168.600, 0.132	168.600, 0.842	168.600, 0.137	168.600, 0.083	168.600, 0.030	168.600, 0.029
845	168.800, 0.131	168.800, 0.835	168.800, 0.137	168.800, 0.083	168.800, 0.030	168.800, 0.029
846	169.000, 0.131	169.000, 0.829	169.000, 0.137	169.000, 0.083	169.000, 0.030	169.000, 0.029
847	169.200, 0.131	169.200, 0.822	169.200, 0.136	169.200, 0.083	169.200, 0.030	169.200, 0.029
848	169.400, 0.130	169.400, 0.816	169.400, 0.136	169.400, 0.082	169.400, 0.030	169.400, 0.028
849	169.600, 0.130	169.600, 0.809	169.600, 0.136	169.600, 0.082	169.600, 0.030	169.600, 0.028
850	169.800, 0.130	169.800, 0.803	169.800, 0.136	169.800, 0.082	169.800, 0.030	169.800, 0.028
851	170.000, 0.130	170.000, 0.797	170.000, 0.136	170.000, 0.081	170.000, 0.030	170.000, 0.027
852	170.200, 0.129	170.200, 0.791	170.200, 0.136	170.200, 0.081	170.200, 0.030	170.200, 0.027
853	170.400, 0.129	170.400, 0.785	170.400, 0.136	170.400, 0.081	170.400, 0.030	170.400, 0.027
854	170.600, 0.129	170.600, 0.779	170.600, 0.136	170.600, 0.081	170.600, 0.030	170.600, 0.027
855	170.800, 0.129	170.800, 0.774	170.800, 0.136	170.800, 0.081	170.800, 0.030	170.800, 0.026
856	171.000, 0.129	171.000, 0.769	171.000, 0.136	171.000, 0.080	171.000, 0.030	171.000, 0.026
857	171.200, 0.129	171.200, 0.763	171.200, 0.136	171.200, 0.080	171.200, 0.030	171.200, 0.027
858	171.400, 0.129	171.400, 0.758	171.400, 0.136	171.400, 0.080	171.400, 0.030	171.400, 0.027
859	171.600, 0.129	171.600, 0.753	171.600, 0.136	171.600, 0.080	171.600, 0.030	171.600, 0.027
860	171.800, 0.129	171.800, 0.748	171.800, 0.136	171.800, 0.080	171.800, 0.030	171.800, 0.027
861	172.000, 0.129	172.000, 0.743	172.000, 0.136	172.000, 0.081	172.000, 0.030	172.000, 0.027
862	172.200, 0.129	172.200, 0.738	172.200, 0.136	172.200, 0.081	172.200, 0.030	172.200, 0.027
863	172.400, 0.129	172.400, 0.733	172.400, 0.136	172.400, 0.081	172.400, 0.030	172.400, 0.027
864	172.600, 0.129	172.600, 0.728	172.600, 0.135	172.600, 0.081	172.600, 0.030	172.600, 0.027
865	172.800, 0.128	172.800, 0.724	172.800, 0.135	172.800, 0.081	172.800, 0.030	172.800, 0.027
866	173.000, 0.128	173.000, 0.719	173.000, 0.135	173.000, 0.081	173.000, 0.030	173.000, 0.027
867	173.200, 0.128	173.200, 0.715	173.200, 0.135	173.200, 0.080	173.200, 0.030	173.200, 0.027
868	173.400, 0.128	173.400, 0.710	173.400, 0.135	173.400, 0.080	173.400, 0.030	173.400, 0.026
869	173.600, 0.128	173.600, 0.706	173.600, 0.136	173.600, 0.080	173.600, 0.029	173.600, 0.026
870	173.800, 0.127	173.800, 0.701	173.800, 0.136	173.800, 0.079	173.800, 0.029	173.800, 0.026
871	174.000, 0.127	174.000, 0.697	174.000, 0.136	174.000, 0.079	174.000, 0.029	174.000, 0.025
872	174.200, 0.127	174.200, 0.693	174.200, 0.136	174.200, 0.079	174.200, 0.029	174.200, 0.025
873	174.400, 0.127	174.400, 0.689	174.400, 0.136	174.400, 0.078	174.400, 0.029	174.400, 0.025
874	174.600, 0.127	174.600, 0.685	174.600, 0.136	174.600, 0.078	174.600, 0.029	174.600, 0.024
875	174.800, 0.127	174.800, 0.681	174.800, 0.136	174.800, 0.078	174.800, 0.029	174.800, 0.024
876	175.000, 0.127	175.000, 0.677	175.000, 0.136	175.000, 0.078	175.000, 0.029	175.000, 0.024
877	175.200, 0.127	175.200, 0.674	175.200, 0.136	175.200, 0.079	175.200, 0.029	175.200, 0.024
878	175.400, 0.127	175.400, 0.670	175.400, 0.136	175.400, 0.079	175.400, 0.029	175.400, 0.024
879	175.600, 0.127	175.600, 0.666	175.600, 0.135	175.600, 0.079	175.600, 0.029	175.600, 0.024
880	175.800, 0.127	175.800, 0.662	175.800, 0.135	175.800, 0.079	175.800, 0.029	175.800, 0.024
881	176.000, 0.127	176.000, 0.658	176.000, 0.135	176.000, 0.079	176.000, 0.029	176.000, 0.024
882	176.200, 0.127	176.200, 0.655	176.200, 0.135	176.200, 0.079	176.200, 0.029	176.200, 0.024
883	176.400, 0.127	176.400, 0.651	176.400, 0.134	176.400, 0.079	176.400, 0.028	176.400, 0.024
884	176.600, 0.127	176.600, 0.648	176.600, 0.134	176.600, 0.080	176.600, 0.029	176.600, 0.025
885	176.800, 0.127	176.800, 0.644	176.800, 0.134	176.800, 0.080	176.800, 0.029	176.800, 0.025
886	177.000, 0.126	177.000, 0.641	177.000, 0.134	177.000, 0.080	177.000, 0.029	177.000, 0.025
887	177.200, 0.126	177.200, 0.637	177.200, 0.133	177.200, 0.080	177.200, 0.028	177.200, 0.025
888	177.400, 0.126	177.400, 0.634	177.400, 0.133	177.400, 0.079	177.400, 0.028	177.400, 0.025
889	177.600, 0.125	177.600, 0.630	177.600, 0.133	177.600, 0.079	177.600, 0.028	177.600, 0.026
890	177.800, 0.125	177.800, 0.627	177.800, 0.133	177.800, 0.079	177.800, 0.027	177.800, 0.026
891	178.000, 0.125	178.000, 0.624	178.000, 0.133	178.000, 0.078	178.000, 0.027	178.000, 0.026
892	178.200, 0.124	178.200, 0.621	178.200, 0.133	178.200, 0.078	178.200, 0.026	178.200, 0.026
893	178.400, 0.124	178.400, 0.617	178.400, 0.133	178.400, 0.077	178.400, 0.026	178.400, 0.026
894	178.600, 0.124	178.600, 0.614	178.600, 0.133	178.600, 0.077	178.600, 0.026	178.600, 0.026
895	178.800, 0.124	178.800, 0.611	178.800, 0.133	178.800, 0.077	178.800, 0.026	178.800, 0.025
896	179.000, 0.125	179.000, 0.608	179.000, 0.133	179.000, 0.077	179.000, 0.025	179.000, 0.025
897	179.200, 0.125	179.200, 0.605	179.200, 0.133	179.200, 0.077	179.200, 0.025	179.200, 0.025
898	179.400, 0.125	179.400, 0.602	179.400, 0.133	179.400, 0.076	179.400, 0.025	179.400, 0.024
899	179.600, 0.125	179.600, 0.599	179.600, 0.134	179.600, 0.076	179.600, 0.025	179.600, 0.024
900	179.800, 0.125	179.800, 0.596	179.800, 0.134	179.800, 0.076	179.800, 0.025	179.800, 0.024
901	180.000, 0.125	180.000, 0.593	180.000, 0.134	180.000, 0.076	180.000, 0.024	180.000, 0.023
902	180.200, 0.125	180.200, 0.590	180.200, 0.134	180.200, 0.076	180.200, 0.025	180.200, 0.023
903	180.400, 0.125	180.400, 0.587	180.400, 0.134	180.400, 0.076	180.400, 0.025	180.400, 0.023
904	180.600, 0.125	180.600, 0.584	180.600, 0.133	180.600, 0.076	180.600, 0.025	180.600, 0.023
905	180.800, 0.125	180.800, 0.582	180.800, 0.133	180.800, 0.077	180.800, 0.025	180.800, 0.022
906	181.000, 0.125	181.000, 0.579	181.000, 0.133	181.000, 0.077	181.000, 0.026	181.000, 0.022
907	181.200, 0.125	181.200, 0.576	181.200, 0.133	181.200, 0.077	181.200, 0.026	181.200, 0.022
908	181.400, 0.124	181.400, 0.574	181.400, 0.133	181.400, 0.076	181.400, 0.026	181.400, 0.022
909	181.600, 0.124	181.600, 0.572	181.600, 0.133	181.600, 0.076	181.600, 0.026	181.600, 0.022
910	181.800, 0.124	181.800, 0.569	181.800, 0.132	181.800, 0.075	181.800, 0.026	181.800, 0.022
911	182.000, 0.124	182.000, 0.567	182.000, 0.132	182.000, 0.075	182.000, 0.026	182.000, 0.022
912	182.200, 0.124	182.200, 0.565	182.200, 0.132	182.200, 0.075	182.200, 0.026	182.200, 0.022
913	182.400, 0.124	182.400, 0.562	182.400, 0.132	182.400, 0.075	182.400, 0.026	182.400, 0.021
914	182.600, 0.124	182.600, 0.560	182.600, 0.132	182.600, 0.075	182.600, 0.025	182.600, 0.021
915	182.800, 0.124	182.800, 0.558	182.800, 0.132	182.800, 0.075	182.800, 0.025	182.800, 0.021
916	183.000, 0.124	183.000, 0.555	183.000, 0.132	183.000, 0.075	183.000, 0.025	183.000, 0.021
917	183.200, 0.124	183.200, 0.553	183.200, 0.132	183.200, 0.075	183.200, 0.024	183.200, 0.021
918	183.400, 0.124	183.400, 0.550	183.400, 0.132	183.400, 0.075	183.400, 0.024	183.400, 0.021
919	183.600, 0.124	183.600, 0.548	183.600, 0.132	183.600, 0.075	183.600, 0.023	183.600, 0.021
920	183.800, 0.123	183.800, 0.545	183.800, 0.132	183.800, 0.075	183.800, 0.023	183.800, 0.021
921	184.000, 0.123	184.000, 0.543	184.000, 0.131	184.000, 0.075	184.000, 0.022	184.000, 0.021
922	184.200, 0.123	184.200, 0.540	184.200, 0.131	184.200, 0.075	184.200, 0.022	184.200, 0.021
923	184.400, 0.123	184.400, 0.537	184.400, 0.131	184.400, 0.076	184.400, 0.022	184.400, 0.022
924	184.600, 0.123	184.600, 0.535	184.600, 0.131	184.600, 0.076	184.600, 0.022	184.600, 0.022
925	184.800, 0.122	184.800, 0.532	184.800, 0.131	184.800, 0.076	184.800, 0.022	184.800, 0.022
926	185.000, 0.122	185.000, 0.530	185.000, 0.130	185.000, 0.076	185.000, 0.022	185.000, 0.021
927	185.200, 0.122	185.200, 0.527	185.200, 0.130	185.200, 0.076	185.200, 0.022	185.200, 0.021
928	185.400, 0.121	185.400, 0.525	185.400, 0.130	185.400, 0.075	185.400, 0.023	185.400, 0.021
929	185.600, 0.121	185.600, 0.523	185.600, 0.131	185.600, 0.075	185.600, 0.023	185.600, 0.021
930	185.800, 0.121	185.800, 0.521	185.800, 0.131	185.800, 0.075	185.800, 0.023	185.800, 0.021
931	186.000, 0.121	186.000, 0.519	186.000, 0.131	186.000, 0.075	186.000, 0.023	186.000, 0.020
932	186.200, 0.121	186.200, 0.517	186.200, 0.131	186.200, 0.075	186.200, 0.023	186.200, 0.020
933	186.400, 0.121	186.400, 0.515	186.400, 0.131	186.400, 0.075	186.400, 0.024	186.400, 0.020
934	186.600, 0.121	186.600, 0.513	186.600, 0.131	186.600, 0.075	186.600, 0.024	186.600, 0.019
935	186.800, 0.120	186.800, 0.510	186.800, 0.130	186.800, 0.075	186.800, 0.024	186.800, 0.019
936	187.000, 0.120	187.000, 0.508	187.000, 0.130	187.000, 0.075	187.000, 0.023	187.000, 0.019
937	187.200, 0.120	187.200, 0.506	187.200, 0.130	187.200, 0.074	187.200, 0.023	187.200, 0.019
938	187.400, 0.121	187.400, 0.504	187.400, 0.130	187.400, 0.074	187.400, 0.023	187.400, 0.019
939	187.600, 0.121	187.600, 0.502	187.600, 0.130	187.600, 0.074	187.600, 0.023	187.600, 0.018
940	187.800, 0.121	187.800, 0.500	187.800, 0.129	187.800, 0.074	187.800, 0.023	187.800, 0.018
941	188.000, 0.121	188.000, 0.498	188.000, 0.129	188.000, 0.074	188.000, 0.023	188.000, 0.018
942	188.200, 0.122	188.200, 0.496	188.200, 0.129	188.200, 0.074	188.200, 0.023	188.200, 0.018
943	188.400, 0.122	188.400, 0.494	188.400, 0.128	188.400, 0.074	188.400, 0.023	188.400, 0.018
944	188.600, 0.122	188.600, 0.492	188.600, 0.128	188.600, 0.074	188.600, 0.023	188.600, 0.018
945	188.800, 0.122	188.800, 0.490	188.800, 0.128	188.800, 0.074	188.800, 0.023	188.800, 0.018
946	189.000, 0.122	189.000, 0.488	189.000, 0.128	189.000, 0.074	189.000, 0.023	189.000, 0.018
947	189.200, 0.122	189.200, 0.487	189.200, 0.128	189.200, 0.074	189.200, 0.023	189.200, 0.018
948	189.400, 0.122	189.400, 0.485	189.400, 0.128	189.400, 0.074	189.400, 0.023	189.400, 0.018
949	189.600, 0.122	189.600, 0.483	189.600, 0.128	189.600, 0.074	189.600, 0.023	189.600, 0.018
950	189.800, 0.122	189.800, 0.481	189.800, 0.128	189.800, 0.074	189.800, 0.022	189.800, 0.018
951	190.000, 0.122	190.000, 0.479	190.000, 0.128	190.000, 0.075	190.000, 0.022	190.000, 0.018
952	190.200, 0.122	190.200, 0.477	190.200, 0.128	190.200, 0.075	190.200, 0.022	190.200, 0.018
953	190.400, 0.121	190.400, 0.476	190.400, 0.128	190.400, 0.075	190.400, 0.022	190.400, 0.018
954	190.600, 0.121	190.600, 0.474	190.600, 0.128	190.600, 0.075	190.600, 0.021	190.600, 0.018
955	190.800, 0.121	190.800, 0.472	190.800, 0.128	190.800, 0.075	190.800, 0.021	190.800, 0.018
956	191.000, 0.121	191.000, 0.470	191.000, 0.129	191.000, 0.074	191.000, 0.021	191.000, 0.018
957	191.200, 0.121	191.200, 0.468	191.200, 0.129	191.200, 0.074	191.200, 0.021	191.200, 0.018
958	191.400, 0.121	191.400, 0.466	191.400, 0.129	191.400, 0.074	191.400, 0.021	191.400, 0.018
959	191.600, 0.121	191.600, 0.464	191.600, 0.129	191.600, 0.073	191.600, 0.021	191.600, 0.018
960	191.800, 0.120	191.800, 0.463	191.800, 0.129	191.800, 0.073	191.800, 0.020	191.800, 0.018
961	192.000, 0.120	192.000, 0.460	192.000, 0.129	192.000, 0.073	192.000, 0.020	192.000, 0.018
962	192.200, 0.120	192.200, 0.458	192.200, 0.128	192.200, 0.073	192.200, 0.020	192.200, 0.018
963	192.400, 0.120	192.400, 0.457	192.400, 0.128	192.400, 0.072	192.400, 0.020	192.400, 0.017
964	192.600, 0.120	192.600, 0.455	192.600, 0.128	192.600, 0.072	192.600, 0.020	192.600, 0.017
965	192.800, 0.120	192.800, 0.453	192.800, 0.128	192.800, 0.072	192.800, 0.020	192.800, 0.017
966	193.000, 0.120	193.000, 0.451	193.000, 0.128	193.000, 0.071	193.000, 0.020	193.000, 0.017
967	193.200, 0.120	193.200, 0.450	193.200, 0.128	193.200, 0.071	193.200, 0.020	193.200, 0.017
968	193.400, 0.120	193.400, 0.448	193.400, 0.128	193.400, 0.071	193.400, 0.020	193.400, 0.017
969	193.600, 0.120	193.600, 0.446	193.600, 0.127	193.600, 0.071	193.600, 0.020	193.600, 0.017
970	193.800, 0.120	193.800, 0.445	193.800, 0.127	193.800, 0.070	193.800, 0.020	193.800, 0.017
971	194.000, 0.120	194.000, 0.443	194.000, 0.127	194.000, 0.070	194.000, 0.020	194.000, 0.017
972	194.200, 0.120	194.200, 0.442	194.200, 0.127	194.200, 0.070	194.200, 0.020	194.200, 0.017
973	194.400, 0.120	194.400, 0.441	194.400, 0.127	194.400, 0.071	194.400, 0.020	194.400, 0.017
974	194.600, 0.120	194.600, 0.439	194.600, 0.127	194.600, 0.071	194.600, 0.020	194.600, 0.016
975	194.800, 0.120	194.800, 0.438	194.800, 0.127	194.800, 0.071	194.800, 0.020	194.800, 0.016
976	195.000, 0.120	195.000, 0.437	195.000, 0.127	195.000, 0.071	195.000, 0.020	195.000, 0.016
977	195.200, 0.120	195.200, 0.436	195.200, 0.127	195.200, 0.071	195.200, 0.020	195.200, 0.016
978	195.400, 0.120	195.400, 0.434	195.400, 0.127	195.400, 0.071	195.400, 0.020	195.400, 0.015
979	195.600, 0.120	195.600, 0.433	195.600, 0.126	195.600, 0.071	195.600, 0.020	195.600, 0.015
980	195.800, 0.120	195.800, 0.431	195.800, 0.126	195.800, 0.072	195.800, 0.020	195.800, 0.014
981	196.000, 0.120	196.000, 0.430	196.000, 0.126	196.000, 0.072	196.000, 0.020	196.000, 0.014
982	196.200, 0.120	196.200, 0.428	196.200, 0.126	196.200, 0.072	196.200, 0.020	196.200, 0.014
983	196.400, 0.120	196.400, 0.427	196.400, 0.126	196.400, 0.072	196.400, 0.020	196.400, 0.014
984	196.600, 0.120	196.600, 0.425	196.600, 0.126	196.600, 0.072	196.600, 0.020	196.600, 0.014
985	196.800, 0.120	196.800, 0.423	196.800, 0.126	196.800, 0.072	196.800, 0.020	196.800, 0.014
986	197.000, 0.119	197.000, 0.422	197.000, 0.126	197.000, 0.071	197.000, 0.020	197.000, 0.014
987	197.200, 0.119	197.200, 0.420	197.200, 0.126	197.200, 0.071	197.200, 0.019	197.200, 0.014
988	197.400, 0.119	197.400, 0.418	197.400, 0.126	197.400, 0.071	197.400, 0.019	197.400, 0.014
989	197.600, 0.119	197.600, 0.417	197.600, 0.126	197.600, 0.070	197.600, 0.019	197.600, 0.014
990	197.800, 0.119	197.800, 0.415	197.800, 0.126	197.800, 0.070	197.800, 0.019	197.800, 0.014
991	198.000, 0.118	198.000, 0.414	198.000, 0.126	198.000, 0.070	198.000, 0.019	198.000, 0.014
992	198.200, 0.118	198.200, 0.412	198.200, 0.126	198.200, 0.069	198.200, 0.019	198.200, 0.014
993	198.400, 0.118	198.400, 0.411	198.400, 0.126	198.400, 0.069	198.400, 0.018	198.400, 0.014
994	198.600, 0.118	198.600, 0.410	198.600, 0.126	198.600, 0.069	198.600, 0.018	198.600, 0.014
995	198.800, 0.118	198.800, 0.408	198.800, 0.126	198.800, 0.069	198.800, 0.018	198.800, 0.014
996	199.000, 0.119	199.000, 0.407	199.000, 0.126	199.000, 0.069	199.000, 0.018	199.000, 0.014
997	199.200, 0.119	199.200, 0.406	199.200, 0.125	199.200, 0.069	199.200, 0.019	199.200, 0.014
998	199.400, 0.119	199.400, 0.405	199.400, 0.125	199.400, 0.069	199.400, 0.019	199.400, 0.014
999	199.600, 0.119	199.600, 0.403	199.600, 0.125	199.600, 0.069	199.600, 0.019	199.600, 0.014
1000	199.800, 0.119	199.800, 0.402	199.800, 0.125	199.800, 0.069	199.800, 0.019	199.800, 0.014
1001	200.000, 0.119	200.000, 0.401	200.000, 0.125	200.000, 0.069	200.000, 0.019	200.000, 0.014
1002	200.200, 0.119	200.200, 0.400	200.200, 0.125	200.200, 0.070	200.200, 0.019	200.200, 0.014
1003	200.400, 0.119	200.400, 0.399	200.400, 0.125	200.400, 0.070	200.400, 0.019	200.400, 0.014
1004	200.600, 0.119	200.600, 0.397	200.600, 0.125	200.600, 0.070	200.600, 0.019	200.600, 0.014
1005	200.800, 0.119	200.800, 0.396	200.800, 0.125	200.800, 0.070	200.800, 0.019	200.800, 0.013
1006	201.000, 0.118	201.000, 0.395	201.000, 0.125	201.000, 0.070	201.000, 0.019	201.000, 0.013
1007	201.200, 0.118	201.200, 0.394	201.200, 0.125	201.200, 0.070	201.200, 0.018	201.200, 0.013
1008	201.400, 0.118	201.400, 0.392	201.400, 0.125	201.400, 0.069	201.400, 0.018	201.400, 0.013
1009	201.600, 0.118	201.600, 0.391	201.600, 0.125	201.600, 0.069	201.600, 0.018	201.600, 0.013
1010	201.800, 0.117	201.800, 0.390	201.800, 0.125	201.800, 0.069	201.800, 0.018	201.800, 0.014
1011	202.000, 0.117	202.000, 0.388	202.000, 0.125	202.000, 0.068	202.000, 0.018	202.000, 0.014
1012	202.200, 0.117	202.200, 0.387	202.200, 0.125	202.200, 0.068	202.200, 0.017	202.200, 0.014
1013	202.400, 0.117	202.400, 0.386	202.400, 0.125	202.400, 0.068	202.400, 0.017	202.400, 0.014
1014	202.600, 0.116	202.600, 0.384	202.600, 0.125	202.600, 0.068	202.600, 0.017	202.600, 0.014
1015	202.800, 0.116	202.800, 0.383	202.800, 0.125	202.800, 0.068	202.800, 0.017	202.800, 0.014
1016	203.000, 0.116	203.000, 0.381	203.000, 0.125	203.000, 0.068	203.000, 0.017	203.000, 0.014
1017	203.200, 0.116	203.200, 0.380	203.200, 0.125	203.200, 0.068	203.200, 0.017	203.200, 0.014
1018	203.400, 0.117	203.400, 0.379	203.400, 0.125	203.400, 0.068	203.400, 0.017	203.400, 0.014
1019	203.600, 0.117	203.600, 0.377	203.600, 0.125	203.600, 0.068	203.600, 0.017	203.600, 0.014
1020	203.800, 0.117	203.800, 0.376	203.800, 0.124	203.800, 0.068	203.800, 0.017	203.800, 0.014
1021	204.000, 0.117	204.000, 0.375	204.000, 0.124	204.000, 0.068	204.000, 0.017	204.000, 0.014
1022	204.200, 0.118	204.200, 0.374	204.200, 0.124	204.200, 0.068	204.200, 0.017	204.200, 0.013
1023	204.400, 0.118	204.400, 0.372	204.400, 0.124	204.400, 0.069	204.400, 0.017	204.400, 0.013
1024	204.600, 0.118	204.600, 0.372	204.600, 0.124	204.600, 0.069	204.600, 0.017	204.600, 0.013
1025	204.800, 0.118	204.800, 0.371	204.800, 0.124	204.800, 0.069	204.800, 0.017	204.800, 0.013
1026	205.000, 0.118	205.000, 0.370	205.000, 0.123	205.000, 0.069	205.000, 0.016	205.000, 0.013
1027	205.200, 0.118	205.200, 0.369	205.200, 0.123	205.200, 0.069	205.200, 0.016	205.200, 0.013
1028	205.400, 0.118	205.400, 0.368	205.400, 0.122	205.400, 0.069	205.400, 0.016	205.400, 0.013
1029	205.600, 0.118	205.600, 0.367	205.600, 0.122	205.600, 0.069	205.600, 0.017	205.600, 0.013
1030	205.800, 0.118	205.800, 0.366	205.800, 0.122	205.800, 0.069	205.800, 0.017	205.800, 0.013
1031	206.000, 0.117	206.000, 0.365	206.000, 0.121	206.000, 0.069	206.000, 0.017	206.000, 0.013
1032	206.200, 0.117	206.200, 0.365	206.200, 0.121	206.200, 0.068	206.200, 0.017	206.200, 0.013
1033	206.400, 0.117	206.400, 0.364	206.400, 0.121	206.400, 0.068	206.400, 0.017	206.400, 0.013
1034	206.600, 0.116	206.600, 0.363	206.600, 0.121	206.600, 0.068	206.600, 0.017	206.600, 0.013
1035	206.800, 0.116	206.800, 0.362	206.800, 0.121	206.800, 0.068	206.800, 0.017	206.800, 0.013
1036	207.000, 0.116	207.000, 0.360	207.000, 0.121	207.000, 0.068	207.000, 0.017	207.000, 0.013
1037	207.200, 0.116	207.200, 0.359	207.200, 0.121	207.200, 0.068	207.200, 0.017	207.200, 0.013
1038	207.400, 0.116	207.400, 0.358	207.400, 0.121	207.400, 0.068	207.400, 0.016	207.400, 0.012
1039	207.600, 0.116	207.600, 0.357	207.600, 0.121	207.600, 0.068	207.600, 0.016	207.600, 0.012
1040	207.800, 0.116	207.800, 0.356	207.800, 0.121	207.800, 0.068	207.800, 0.016	207.800, 0.012
1041	208.000, 0.116	208.000, 0.355	208.000, 0.121	208.000, 0.067	208.000, 0.015	208.000, 0.012
1042	208.200, 0.116	208.200, 0.354	208.200, 0.121	208.200, 0.067	208.200, 0.015	208.200, 0.012
1043	208.400, 0.116	208.400, 0.353	208.400, 0.121	208.400, 0.067	208.400, 0.015	208.400, 0.011
1044	208.600, 0.116	208.600, 0.353	208.600, 0.121	208.600, 0.067	208.600, 0.015	208.600, 0.011
1045	208.800, 0.116	208.800, 0.352	208.800, 0.121	208.800, 0.067	208.800, 0.015	208.800, 0.011
1046	209.000, 0.116	209.000, 0.351	209.000, 0.121	209.000, 0.067	209.000, 0.015	209.000, 0.011
1047	209.200, 0.116	209.200, 0.350	209.200, 0.120	209.200, 0.067	209.200, 0.015	209.200, 0.010
1048	209.400, 0.115	209.400, 0.349	209.400, 0.120	209.400, 0.067	209.400, 0.015	209.400, 0.010
1049	209.600, 0.115	209.600, 0.349	209.600, 0.120	209.600, 0.067	209.600, 0.015	209.600, 0.010
1050	209.800, 0.115	209.800, 0.348	209.800, 0.120	209.800, 0.066	209.800, 0.015	209.800, 0.010
1051	210.000, 0.115	210.000, 0.347	210.000, 0.120	210.000, 0.066	210.000, 0.015	210.000, 0.010
1052	210.200, 0.115	210.200, 0.346	210.200, 0.120	210.200, 0.066	210.200, 0.015	210.200, 0.010
1053	210.400, 0.114	210.400, 0.345	210.400, 0.120	210.400, 0.066	210.400, 0.014	210.400, 0.010
1054	210.600, 0.114	210.600, 0.344	210.600, 0.120	210.600, 0.066	210.600, 0.014	210.600, 0.011
1055	210.800, 0.114	210.800, 0.343	210.800, 0.121	210.800, 0.066	210.800, 0.014	210.800, 0.011
1056	211.000, 0.114	211.000, 0.342	211.000, 0.121	211.000, 0.066	211.000, 0.014	211.000, 0.012
1057	211.200, 0.114	211.200, 0.341	211.200, 0.121	211.200, 0.066	211.200, 0.013	211.200, 0.012
1058	211.400, 0.114	211.400, 0.340	211.400, 0.121	211.400, 0.066	211.400, 0.013	211.400, 0.012
1059	211.600, 0.114	211.600, 0.339	211.600, 0.121	211.600, 0.066	211.600, 0.013	211.600, 0.012
1060	211.800, 0.114	211.800, 0.339	211.800, 0.121	211.800, 0.066	211.800, 0.013	211.800, 0.012
1061	212.000, 0.114	212.000, 0.338	212.000, 0.121	212.000, 0.066	212.000, 0.013	212.000, 0.012
1062	212.200, 0.114	212.200, 0.337	212.200, 0.121	212.200, 0.066	212.200, 0.013	212.200, 0.012
1063	212.400, 0.114	212.400, 0.336	212.400, 0.121	212.400, 0.066	212.400, 0.014	212.400, 0.011
1064	212.600, 0.114	212.600, 0.336	212.600, 0.120	212.600, 0.066	212.600, 0.014	212.600, 0.011
1065	212.800, 0.114	212.800, 0.335	212.800, 0.120	212.800, 0.066	212.800, 0.014	212.800, 0.011
1066	213.000, 0.114	213.000, 0.334	213.000, 0.120	213.000, 0.066	213.000, 0.014	213.000, 0.011
1067	213.200, 0.114	213.200, 0.333	213.200, 0.120	213.200, 0.065	213.200, 0.014	213.200, 0.011
1068	213.400, 0.115	213.400, 0.333	213.400, 0.120	213.400, 0.065	213.400, 0.014	213.400, 0.010
1069	213.600, 0.115	213.600, 0.332	213.600, 0.120	213.600, 0.065	213.600, 0.014	213.600, 0.010
1070	213.800, 0.115	213.800, 0.331	213.800, 0.120	213.800, 0.065	213.800, 0.014	213.800, 0.010
1071	214.000, 0.115	214.000, 0.331	214.000, 0.120	214.000, 0.065	214.000, 0.014	214.000, 0.010
1072	214.200, 0.115	214.200, 0.330	214.200, 0.120	214.200, 0.065	214.200, 0.014	214.200, 0.010
1073	214.400, 0.115	214.400, 0.329	214.400, 0.120	214.400, 0.065	214.400, 0.014	214.400, 0.010
1074	214.600, 0.115	214.600, 0.328	214.600, 0.120	214.600, 0.064	214.600, 0.014	214.600, 0.010
1075	214.800, 0.115	214.800, 0.327	214.800, 0.120	214.800, 0.064	214.800, 0.014	214.800, 0.010
1076	215.000, 0.115	215.000, 0.326	215.000, 0.120	215.000, 0.064	215.000, 0.014	215.000, 0.010
1077	215.200, 0.115	215.200, 0.326	215.200, 0.120	215.200, 0.064	215.200, 0.014	215.200, 0.010
1078	215.400, 0.114	215.400, 0.325	215.400, 0.119	215.400, 0.064	215.400, 0.014	215.400, 0.010
1079	215.600, 0.114	215.600, 0.324	215.600, 0.120	215.600, 0.064	215.600, 0.014	215.600, 0.010
1080	215.800, 0.114	215.800, 0.324	215.800, 0.120	215.800, 0.064	215.800, 0.014	215.800, 0.010
1081	216.000, 0.114	216.000, 0.323	216.000, 0.120	216.000, 0.064	216.000, 0.014	216.000, 0.010
1082	216.200, 0.114	216.200, 0.322	216.200, 0.120	216.200, 0.064	216.200, 0.014	216.200, 0.010
1083	216.400, 0.114	216.400, 0.322	216.400, 0.120	216.400, 0.064	216.400, 0.014	216.400, 0.010
1084	216.600, 0.114	216.600, 0.321	216.600, 0.120	216.600, 0.064	216.600, 0.014	216.600, 0.010
1085	216.800, 0.114	216.800, 0.321	216.800, 0.119	216.800, 0.064	216.800, 0.014	216.800, 0.010
1086	217.000, 0.114	217.000, 0.320	217.000, 0.119	217.000, 0.064	217.000, 0.013	217.000, 0.010
1087	217.200, 0.114	217.200, 0.320	217.200, 0.119	217.200, 0.064	217.200, 0.013	217.200, 0.010
1088	217.400, 0.114	217.400, 0.319	217.400, 0.119	217.400, 0.064	217.400, 0.013	217.400, 0.010
1089	217.600, 0.114	217.600, 0.319	217.600, 0.119	217.600, 0.064	217.600, 0.013	217.600, 0.010
1090	217.800, 0.114	217.800, 0.318	217.800, 0.119	217.800, 0.064	217.800, 0.013	217.800, 0.010
1091	218.000, 0.114	218.000, 0.317	218.000, 0.119	218.000, 0.064	218.000, 0.013	218.000, 0.010
1092	218.200, 0.114	218.200, 0.316	218.200, 0.119	218.200, 0.064	218.200, 0.013	218.200, 0.010
1093	218.400, 0.114	218.400, 0.315	218.400, 0.118	218.400, 0.064	218.400, 0.013	218.400, 0.010
1094	218.600, 0.114	218.600, 0.314	218.600, 0.118	218.600, 0.064	218.600, 0.013	218.600, 0.010
1095	218.800, 0.114	218.800, 0.313	218.800, 0.118	218.800, 0.063	218.800, 0.013	218.800, 0.010
1096	219.000, 0.114	219.000, 0.313	219.000, 0.118	219.000, 0.063	219.000, 0.012	219.000, 0.010
1097	219.200, 0.114	219.200, 0.312	219.200, 0.118	219.200, 0.063	219.200, 0.012	219.200, 0.010
1098	219.400, 0.113	219.400, 0.311	219.400, 0.118	219.400, 0.063	219.400, 0.012	219.400, 0.010
1099	219.600, 0.114	219.600, 0.310	219.600, 0.118	219.600, 0.063	219.600, 0.012	219.600, 0.010
1100	219.800, 0.114	219.800, 0.309	219.800, 0.118	219.800, 0.063	219.800, 0.012	219.800, 0.010
1101	220.000, 0.114	220.000, 0.309	220.000, 0.118	220.000, 0.063	220.000, 0.012	220.000, 0.010
1102	220.200, 0.114	220.200, 0.308	220.200, 0.117	220.200, 0.063	220.200, 0.012	220.200, 0.009
1103	220.400, 0.114	220.400, 0.308	220.400, 0.117	220.400, 0.063	220.400, 0.012	220.400, 0.009
1104	220.600, 0.114	220.600, 0.307	220.600, 0.117	220.600, 0.063	220.600, 0.012	220.600, 0.009
1105	220.800, 0.114	220.800, 0.307	220.800, 0.117	220.800, 0.063	220.800, 0.012	220.800, 0.009
1106	221.000, 0.114	221.000, 0.307	221.000, 0.117	221.000, 0.063	221.000, 0.012	221.000, 0.009
1107	221.200, 0.114	221.200, 0.306	221.200, 0.117	221.200, 0.063	221.200, 0.012	221.200, 0.009
1108	221.400, 0.114	221.400, 0.306	221.400, 0.117	221.400, 0.062	221.400, 0.012	221.400, 0.009
1109	221.600, 0.114	221.600, 0.306	221.600, 0.117	221.600, 0.062	221.600, 0.012	221.600, 0.009
1110	221.800, 0.113	221.800, 0.306	221.800, 0.117	221.800, 0.062	221.800, 0.012	221.800, 0.010
1111	222.000, 0.113	222.000, 0.305	222.000, 0.118	222.000, 0.062	222.000, 0.012	222.000, 0.010
1112	222.200, 0.113	222.200, 0.305	222.200, 0.118	222.200, 0.062	222.200, 0.012	222.200, 0.010
1113	222.400, 0.113	222.400, 0.305	222.400, 0.118	222.400, 0.061	222.400, 0.012	222.400, 0.010
1114	222.600, 0.113	222.600, 0.304	222.600, 0.117	222.600, 0.061	222.600, 0.012	222.600, 0.010
1115	222.800, 0.113	222.800, 0.304	222.800, 0.117	222.800, 0.061	222.800, 0.012	222.800, 0.010
1116	223.000, 0.113	223.000, 0.303	223.000, 0.117	223.000, 0.061	223.000, 0.012	223.000, 0.010
1117	223.200, 0.113	223.200, 0.303	223.200, 0.117	223.200, 0.061	223.200, 0.012	223.200, 0.009
1118	223.400, 0.112	223.400, 0.302	223.400, 0.116	223.400, 0.061	223.400, 0.012	223.400, 0.009
1119	223.600, 0.112	223.600, 0.302	223.600, 0.116	223.600, 0.061	223.600, 0.012	223.600, 0.009
1120	223.800, 0.112	223.800, 0.301	223.800, 0.116	223.800, 0.062	223.800, 0.012	223.800, 0.009
1121	224.000, 0.112	224.000, 0.301	224.000, 0.116	224.000, 0.062	224.000, 0.012	224.000, 0.009
1122	224.200, 0.113	224.200, 0.300	224.200, 0.116	224.200, 0.062	224.200, 0.012	224.200, 0.009
1123	224.400, 0.113	224.400, 0.300	224.400, 0.116	224.400, 0.062	224.400, 0.012	224.400, 0.008
1124	224.600, 0.113	224.600, 0.299	224.600, 0.116	224.600, 0.062	224.600, 0.012	224.600, 0.008
1125	224.800, 0.113	224.800, 0.299	224.800, 0.117	224.800, 0.062	224.800, 0.012	224.800, 0.008
1126	225.000, 0.113	225.000, 0.298	225.000, 0.117	225.000, 0.062	225.000, 0.012	225.000, 0.008
1127	225.200, 0.113	225.200, 0.298	225.200, 0.117	225.200, 0.061	225.200, 0.012	225.200, 0.008
1128	225.400, 0.113	225.400, 0.297	225.400, 0.117	225.400, 0.061	225.400, 0.012	225.400, 0.008
1129	225.600, 0.113	225.600, 0.297	225.600, 0.117	225.600, 0.061	225.600, 0.012	225.600, 0.008
1130	225.800, 0.114	225.800, 0.296	225.800, 0.117	225.800, 0.061	225.800, 0.012	225.800, 0.009
1131	226.000, 0.114	226.000, 0.296	226.000, 0.118	226.000, 0.060	226.000, 0.012	226.000, 0.009
1132	226.200, 0.114	226.200, 0.295	226.200, 0.117	226.200, 0.060	226.200, 0.012	226.200, 0.009
1133	226.400, 0.114	226.400, 0.295	226.400, 0.117	226.400, 0.060	226.400, 0.012	226.400, 0.009
1134	226.600, 0.114	226.600, 0.294	226.600, 0.117	226.600, 0.060	226.600, 0.012	226.600, 0.009
1135	226.800, 0.114	226.800, 0.294	226.800, 0.116	226.800, 0.060	226.800, 0.012	226.800, 0.009
1136	227.000, 0.113	227.000, 0.293	227.000, 0.116	227.000, 0.060	227.000, 0.012	227.000, 0.009
1137	227.200, 0.113	227.200, 0.293	227.200, 0.116	227.200, 0.060	227.200, 0.012	227.200, 0.009
1138	227.400, 0.113	227.400, 0.292	227.400, 0.115	227.400, 0.060	227.400, 0.012	227.400, 0.009
1139	227.600, 0.113	227.600, 0.292	227.600, 0.115	227.600, 0.061	227.600, 0.012	227.600, 0.009
1140	227.800, 0.112	227.800, 0.291	227.800, 0.114	227.800, 0.061	227.800, 0.011	227.800, 0.008
1141	228.000, 0.112	228.000, 0.291	228.000, 0.114	228.000, 0.061	228.000, 0.011	228.000, 0.008
1142	228.200, 0.112	228.200, 0.291	228.200, 0.114	228.200, 0.061	228.200, 0.011	228.200, 0.008
1143	228.400, 0.112	228.400, 0.290	228.400, 0.114	228.400, 0.061	228.400, 0.010	228.400, 0.008
1144	228.600, 0.112	228.600, 0.290	228.600, 0.113	228.600, 0.061	228.600, 0.010	228.600, 0.008
1145	228.800, 0.111	228.800, 0.290	228.800, 0.113	228.800, 0.061	228.800, 0.010	228.800, 0.008
1146	229.000, 0.111	229.000, 0.289	229.000, 0.113	229.000, 0.061	229.000, 0.010	229.000, 0.008
1147	229.200, 0.111	229.200, 0.288	229.200, 0.113	229.200, 0.061	229.200, 0.010	229.200, 0.008
1148	229.400, 0.111	229.400, 0.288	229.400, 0.114	229.400, 0.060	229.400, 0.010	229.400, 0.008
1149	229.600, 0.111	229.600, 0.287	229.600, 0.114	229.600, 0.060	229.600, 0.010	229.600, 0.008
1150	229.800, 0.111	229.800, 0.287	229.800, 0.114	229.800, 0.060	229.800, 0.010	229.800, 0.008
1151	230.000, 0.110	230.000, 0.286	230.000, 0.114	230.000, 0.059	230.000, 0.010	230.000, 0.009
1152	230.200, 0.110	230.200, 0.286	230.200, 0.114	230.200, 0.059	230.200, 0.010	230.200, 0.009
1153	230.400, 0.110	230.400, 0.286	230.400, 0.115	230.400, 0.059	230.400, 0.010	230.400, 0.009
1154	230.600, 0.110	230.600, 0.285	230.600, 0.115	230.600, 0.059	230.600, 0.010	230.600, 0.009
1155	230.800, 0.110	230.800, 0.285	230.800, 0.114	230.800, 0.059	230.800, 0.010	230.800, 0.009
1156	231.000, 0.110	231.000, 0.285	231.000, 0.114	231.000, 0.059	231.000, 0.010	231.000, 0.009
1157	231.200, 0.110	231.200, 0.284	231.200, 0.114	231.200, 0.059	231.200, 0.010	231.200, 0.009
1158	231.400, 0.110	231.400, 0.284	231.400, 0.114	231.400, 0.060	231.400, 0.010	231.400, 0.008
1159	231.600, 0.110	231.600, 0.283	231.600, 0.114	231.600, 0.060	231.600, 0.010	231.600, 0.008
1160	231.800, 0.110	231.800, 0.283	231.800, 0.114	231.800, 0.060	231.800, 0.010	231.800, 0.008
1161	232.000, 0.110	232.000, 0.283	232.000, 0.114	232.000, 0.060	232.000, 0.010	232.000, 0.008
1162	232.200, 0.110	232.200, 0.283	232.200, 0.114	232.200, 0.060	232.200, 0.010	232.200, 0.007
1163	232.400, 0.110	232.400, 0.283	232.400, 0.114	232.400, 0.061	232.400, 0.010	232.400, 0.007
1164	232.600, 0.110	232.600, 0.282	232.600, 0.114	232.600, 0.061	232.600, 0.010	232.600, 0.007
1165	232.800, 0.110	232.800, 0.282	232.800, 0.114	232.800, 0.061	232.800, 0.010	232.800, 0.007
1166	233.000, 0.110	233.000, 0.282	233.000, 0.114	233.000, 0.060	233.000, 0.010	233.000, 0.007
1167	233.200, 0.110	233.200, 0.281	233.200, 0.114	233.200, 0.060	233.200, 0.010	233.200, 0.007
1168	233.400, 0.110	233.400, 0.281	233.400, 0.114	233.400, 0.060	233.400, 0.010	233.400, 0.008
1169	233.600, 0.110	233.600, 0.280	233.600, 0.113	233.600, 0.060	233.600, 0.010	233.600, 0.008
1170	233.800, 0.110	233.800, 0.280	233.800, 0.113	233.800, 0.059	233.800, 0.010	233.800, 0.008
1171	234.000, 0.110	234.000, 0.280	234.000, 0.113	234.000, 0.059	234.000, 0.010	234.000, 0.008
1172	234.200, 0.110	234.200, 0.279	234.200, 0.113	234.200, 0.059	234.200, 0.010	234.200, 0.008
1173	234.400, 0.110	234.400, 0.279	234.400, 0.113	234.400, 0.059	234.400, 0.010	234.400, 0.008
1174	234.600, 0.111	234.600, 0.279	234.600, 0.113	234.600, 0.058	234.600, 0.010	234.600, 0.008
1175	234.800, 0.111	234.800, 0.278	234.800, 0.112	234.800, 0.058	234.800, 0.010	234.800, 0.008
1176	235.000, 0.111	235.000, 0.278	235.000, 0.112	235.000, 0.058	235.000, 0.010	235.000, 0.008
1177	235.200, 0.111	235.200, 0.278	235.200, 0.112	235.200, 0.058	235.200, 0.010	235.200, 0.008
1178	235.400, 0.112	235.400, 0.277	235.400, 0.112	235.400, 0.057	235.400, 0.010	235.400, 0.007
1179	235.600, 0.112	235.600, 0.277	235.600, 0.112	235.600, 0.057	235.600, 0.009	235.600, 0.007
1180	235.800, 0.112	235.800, 0.277	235.800, 0.111	235.800, 0.057	235.800, 0.009	235.800, 0.007
1181	236.000, 0.112	236.000, 0.277	236.000, 0.111	236.000, 0.057	236.000, 0.009	236.000, 0.007
1182	236.200, 0.112	236.200, 0.277	236.200, 0.111	236.200, 0.057	236.200, 0.009	236.200, 0.007
1183	236.400, 0.112	236.400, 0.277	236.400, 0.111	236.400, 0.057	236.400, 0.009	236.400, 0.007
1184	236.600, 0.112	236.600, 0.277	236.600, 0.111	236.600, 0.057	236.600, 0.009	236.600, 0.007
1185	236.800, 0.111	236.800, 0.277	236.800, 0.111	236.800, 0.057	236.800, 0.009	236.800, 0.007
1186	237.000, 0.111	237.000, 0.277	237.000, 0.111	237.000, 0.057	237.000, 0.009	237.000, 0.007
1187	237.200, 0.111	237.200, 0.276	237.200, 0.111	237.200, 0.057	237.200, 0.010	237.200, 0.008
1188	237.400, 0.110	237.400, 0.276	237.400, 0.111	237.400, 0.057	237.400, 0.010	237.400, 0.008
1189	237.600, 0.110	237.600, 0.275	237.600, 0.111	237.600, 0.057	237.600, 0.010	237.600, 0.008
1190	237.800, 0.110	237.800, 0.275	237.800, 0.111	237.800, 0.057	237.800, 0.010	237.800, 0.008
1191	238.000, 0.110	238.000, 0.274	238.000, 0.111	238.000, 0.056	238.000, 0.010	238.000, 0.008
1192	238.200, 0.110	238.200, 0.273	238.200, 0.112	238.200, 0.056	238.200, 0.010	238.200, 0.008
1193	238.400, 0.110	238.400, 0.273	238.400, 0.112	238.400, 0.056	238.400, 0.010	238.400, 0.008
1194	238.600, 0.110	238.600, 0.272	238.600, 0.112	238.600, 0.056	238.600, 0.010	238.600, 0.008
1195	238.800, 0.110	238.800, 0.271	238.800, 0.112	238.800, 0.056	238.800, 0.010	238.800, 0.008
1196	239.000, 0.110	239.000, 0.271	239.000, 0.112	239.000, 0.056	239.000, 0.010	239.000, 0.007
1197	239.200, 0.110	239.200, 0.270	239.200, 0.112	239.200, 0.056	239.200, 0.009	239.200, 0.007
1198	239.400, 0.110	239.400, 0.270	239.400, 0.111	239.400, 0.056	239.400, 0.009	239.400, 0.007
1199	239.600, 0.110	239.600, 0.270	239.600, 0.111	239.600, 0.056	239.600, 0.009	239.600, 0.007
1200	239.800, 0.110	239.800, 0.270	239.800, 0.111	239.800, 0.056	239.800, 0.009	239.800, 0.006
1201	240.000, 0.110	240.000, 0.269	240.000, 0.110	240.000, 0.056	240.000, 0.009	240.000, 0.006
1202	240.200, 0.110	240.200, 0.269	240.200, 0.110	240.200, 0.057	240.200, 0.009	240.200, 0.006
1203	240.400, 0.110	240.400, 0.269	240.400, 0.110	240.400, 0.057	240.400, 0.009	240.400, 0.006
1204	240.600, 0.109	240.600, 0.269	240.600, 0.110	240.600, 0.057	240.600, 0.009	240.600, 0.006
1205	240.800, 0.109	240.800, 0.269	240.800, 0.110	240.800, 0.058	240.800, 0.009	240.800, 0.006
1206	241.000, 0.109	241.000, 0.268	241.000, 0.110	241.000, 0.058	241.000, 0.009	241.000, 0.006
1207	241.200, 0.108	241.200, 0.268	241.200, 0.110	241.200, 0.058	241.200, 0.009	241.200, 0.006
1208	241.400, 0.108	241.400, 0.267	241.400, 0.110	241.400, 0.058	241.400, 0.009	241.400, 0.006
1209	241.600, 0.108	241.600, 0.267	241.600, 0.110	241.600, 0.058	241.600, 0.009	241.600, 0.006
1210	241.800, 0.108	241.800, 0.267	241.800, 0.110	241.800, 0.057	241.800, 0.009	241.800, 0.006
1211	242.000, 0.107	242.000, 0.266	242.000, 0.110	242.000, 0.057	242.000, 0.009	242.000, 0.006
1212	242.200, 0.107	242.200, 0.266	242.200, 0.110	242.200, 0.057	242.200, 0.009	242.200, 0.006
1213	242.400, 0.107	242.400, 0.266	242.400, 0.110	242.400, 0.057	242.400, 0.009	242.400, 0.006
1214	242.600, 0.107	242.600, 0.266	242.600, 0.110	242.600, 0.057	242.600, 0.009	242.600, 0.006
1215	242.800, 0.107	242.800, 0.266	242.800, 0.110	242.800, 0.057	242.800, 0.009	242.800, 0.006
1216	243.000, 0.108	243.000, 0.265	243.000, 0.110	243.000, 0.057	243.000, 0.009	243.000, 0.006
1217	243.200, 0.108	243.200, 0.265	243.200, 0.110	243.200, 0.057	243.200, 0.009	243.200, 0.006
1218	243.400, 0.108	243.400, 0.265	243.400, 0.110	243.400, 0.057	243.400, 0.009	243.400, 0.006
1219	243.600, 0.108	243.600, 0.265	243.600, 0.109	243.600, 0.057	243.600, 0.009	243.600, 0.006
1220	243.800, 0.109	243.800, 0.265	243.800, 0.109	243.800, 0.056	243.800, 0.009	243.800, 0.006
1221	244.000, 0.109	244.000, 0.265	244.000, 0.109	244.000, 0.056	244.000, 0.009	244.000, 0.006
1222	244.200, 0.109	244.200, 0.265	244.200, 0.109	244.200, 0.056	244.200, 0.009	244.200, 0.006
1223	244.400, 0.109	244.400, 0.265	244.400, 0.109	244.400, 0.056	244.400, 0.008	244.400, 0.006
1224	244.600, 0.109	244.600, 0.264	244.600, 0.109	244.600, 0.056	244.600, 0.008	244.600, 0.006
1225	244.800, 0.109	244.800, 0.264	244.800, 0.109	244.800, 0.056	244.800, 0.008	244.800, 0.006
1226	245.000, 0.109	245.000, 0.264	245.000, 0.109	245.000, 0.055	245.000, 0.008	245.000, 0.006
1227	245.200, 0.109	245.200, 0.264	245.200, 0.109	245.200, 0.055	245.200, 0.008	245.200, 0.006
1228	245.400, 0.109	245.400, 0.263	245.400, 0.109	245.400, 0.055	245.400, 0.008	245.400, 0.006
1229	245.600, 0.109	245.600, 0.263	245.600, 0.109	245.600, 0.054	245.600, 0.007	245.600, 0.006
1230	245.800, 0.109	245.800, 0.263	245.800, 0.109	245.800, 0.054	245.800, 0.007	245.800, 0.006
1231	246.000, 0.109	246.000, 0.263	246.000, 0.109	246.000, 0.054	246.000, 0.007	246.000, 0.006
1232	246.200, 0.109	246.200, 0.262	246.200, 0.109	246.200, 0.054	246.200, 0.007	246.200, 0.007
1233	246.400, 0.109	246.400, 0.262	246.400, 0.109	246.400, 0.054	246.400, 0.007	246.400, 0.007
1234	246.600, 0.109	246.600, 0.262	246.600, 0.108	246.600, 0.053	246.600, 0.007	246.600, 0.007
1235	246.800, 0.109	246.800, 0.262	246.800, 0.108	246.800, 0.053	246.800, 0.007	246.800, 0.007
1236	247.000, 0.108	247.000, 0.262	247.000, 0.108	247.000, 0.053	247.000, 0.007	247.000, 0.007
1237	247.200, 0.108	247.200, 0.262	247.200, 0.108	247.200, 0.053	247.200, 0.007	247.200, 0.007
1238	247.400, 0.108	247.400, 0.262	247.400, 0.108	247.400, 0.053	247.400, 0.007	247.400, 0.007
1239	247.600, 0.108	247.600, 0.262	247.600, 0.108	247.600, 0.054	247.600, 0.007	247.600, 0.007
1240	247.800, 0.108	247.800, 0.261	247.800, 0.107	247.800, 0.054	247.800, 0.007	247.800, 0.007
1241	248.000, 0.108	248.000, 0.261	248.000, 0.107	248.000, 0.054	248.000, 0.007	248.000, 0.006
1242	248.200, 0.108	248.200, 0.261	248.200, 0.107	248.200, 0.054	248.200, 0.007	248.200, 0.006
1243	248.400, 0.108	248.400, 0.261	248.400, 0.107	248.400, 0.054	248.400, 0.007	248.400, 0.006
1244	248.600, 0.108	248.600, 0.261	248.600, 0.107	248.600, 0.054	248.600, 0.007	248.600, 0.006
1245	248.800, 0.108	248.800, 0.260	248.800, 0.107	248.800, 0.053	248.800, 0.007	248.800, 0.005
1246	249.000, 0.108	249.000, 0.260	249.000, 0.108	249.000, 0.053	249.000, 0.007	249.000, 0.005
1247	249.200, 0.109	249.200, 0.259	249.200, 0.108	249.200, 0.053	249.200, 0.007	249.200, 0.005
1248	249.400, 0.109	249.400, 0.259	249.400, 0.108	249.400, 0.053	249.400, 0.007	249.400, 0.005
1249	249.600, 0.109	249.600, 0.259	249.600, 0.108	249.600, 0.053	249.600, 0.007	249.600, 0.005
1250	249.800, 0.109	249.800, 0.258	249.800, 0.108	249.800, 0.053	249.800, 0.007	249.800, 0.005
1251	250.000, 0.109	250.000, 0.258	250.000, 0.108	250.000, 0.053	250.000, 0.007	250.000, 0.005
1252	250.200, 0.109	250.200, 0.258	250.200, 0.108	250.200, 0.053	250.200, 0.007	250.200, 0.005
1253	250.400, 0.109	250.400, 0.258	250.400, 0.107	250.400, 0.053	250.400, 0.007	250.400, 0.005
1254	250.600, 0.108	250.600, 0.257	250.600, 0.107	250.600, 0.053	250.600, 0.007	250.600, 0.005
1255	250.800, 0.108	250.800, 0.257	250.800, 0.106	250.800, 0.053	250.800, 0.007	250.800, 0.005
1256	251.000, 0.108	251.000, 0.257	251.000, 0.106	251.000, 0.053	251.000, 0.007	251.000, 0.006
1257	251.200, 0.108	251.200, 0.257	251.200, 0.106	251.200, 0.054	251.200, 0.007	251.200, 0.006
1258	251.400, 0.107	251.400, 0.256	251.400, 0.105	251.400, 0.054	251.400, 0.007	251.400, 0.006
1259	251.600, 0.107	251.600, 0.256	251.600, 0.105	251.600, 0.054	251.600, 0.008	251.600, 0.006
1260	251.800, 0.106	251.800, 0.256	251.800, 0.104	251.800, 0.054	251.800, 0.008	251.800, 0.006
1261	252.000, 0.106	252.000, 0.256	252.000, 0.104	252.000, 0.053	252.000, 0.008	252.000, 0.006
1262	252.200, 0.106	252.200, 0.256	252.200, 0.104	252.200, 0.053	252.200, 0.008	252.200, 0.005
1263	252.400, 0.105	252.400, 0.255	252.400, 0.104	252.400, 0.053	252.400, 0.008	252.400, 0.005
1264	252.600, 0.105	252.600, 0.255	252.600, 0.104	252.600, 0.053	252.600, 0.007	252.600, 0.005
1265	252.800, 0.105	252.800, 0.255	252.800, 0.104	252.800, 0.053	252.800, 0.007	252.800, 0.005
1266	253.000, 0.105	253.000, 0.255	253.000, 0.104	253.000, 0.053	253.000, 0.007	253.000, 0.005
1267	253.200, 0.105	253.200, 0.255	253.200, 0.105	253.200, 0.052	253.200, 0.007	253.200, 0.005
1268	253.400, 0.105	253.400, 0.254	253.400, 0.105	253.400, 0.052	253.400, 0.007	253.400, 0.005
1269	253.600, 0.106	253.600, 0.254	253.600, 0.105	253.600, 0.052	253.600, 0.007	253.600, 0.006
1270	253.800, 0.106	253.800, 0.254	253.800, 0.105	253.800, 0.052	253.800, 0.006	253.800, 0.006
1271	254.000, 0.106	254.000, 0.254	254.000, 0.105	254.000, 0.052	254.000, 0.006	254.000, 0.006
1272	254.200, 0.107	254.200, 0.254	254.200, 0.105	254.200, 0.052	254.200, 0.006	254.200, 0.006
1273	254.400, 0.107	254.400, 0.254	254.400, 0.105	254.400, 0.052	254.400, 0.006	254.400, 0.006
1274	254.600, 0.107	254.600, 0.254	254.600, 0.105	254.600, 0.052	254.600, 0.006	254.600, 0.006
1275	254.800, 0.108	254.800, 0.254	254.800, 0.105	254.800, 0.052	254.800, 0.006	254.800, 0.006
1276	255.000, 0.108	255.000, 0.254	255.000, 0.105	255.000, 0.052	255.000, 0.006	255.000, 0.006
1277	255.200, 0.108	255.200, 0.254	255.200, 0.105	255.200, 0.051	255.200, 0.006	255.200, 0.006
1278	255.400, 0.108	255.400, 0.254	255.400, 0.104	255.400, 0.051	255.400, 0.006	255.400, 0.006
1279	255.600, 0.108	255.600, 0.254	255.600, 0.104	255.600, 0.051	255.600, 0.006	255.600, 0.006
1280	255.800, 0.107	255.800, 0.253	255.800, 0.104	255.800, 0.051	255.800, 0.006	255.800, 0.005
1281	256.000, 0.107	256.000, 0.253	256.000, 0.104	256.000, 0.051	256.000, 0.006	256.000, 0.005
1282	256.200, 0.107	256.200, 0.253	256.200, 0.104	256.200, 0.051	256.200, 0.006	256.200, 0.005
1283	256.400, 0.107	256.400, 0.252	256.400, 0.104	256.400, 0.051	256.400, 0.006	256.400, 0.005
1284	256.600, 0.107	256.600, 0.252	256.600, 0.104	256.600, 0.051	256.600, 0.006	256.600, 0.004
1285	256.800, 0.106	256.800, 0.251	256.800, 0.104	256.800, 0.051	256.800, 0.006	256.800, 0.004
1286	257.000, 0.106	257.000, 0.251	257.000, 0.104	257.000, 0.051	257.000, 0.006	257.000, 0.004
1287	257.200, 0.106	257.200, 0.251	257.200, 0.104	257.200, 0.051	257.200, 0.006	257.200, 0.005
1288	257.400, 0.105	257.400, 0.251	257.400, 0.104	257.400, 0.052	257.400, 0.006	257.400, 0.005
1289	257.600, 0.105	257.600, 0.250	257.600, 0.104	257.600, 0.052	257.600, 0.006	257.600, 0.005
1290	257.800, 0.105	257.800, 0.250	257.800, 0.104	257.800, 0.052	257.800, 0.006	257.800, 0.005
1291	258.000, 0.105	258.000, 0.250	258.000, 0.104	258.000, 0.052	258.000, 0.006	258.000, 0.005
1292	258.200, 0.105	258.200, 0.250	258.200, 0.104	258.200, 0.052	258.200, 0.006	258.200, 0.005
1293	258.400, 0.106	258.400, 0.250	258.400, 0.104	258.400, 0.052	258.400, 0.006	258.400, 0.006
1294	258.600, 0.106	258.600, 0.250	258.600, 0.104	258.600, 0.052	258.600, 0.006	258.600, 0.006
1295	258.800, 0.106	258.800, 0.250	258.800, 0.103	258.800, 0.052	258.800, 0.006	258.800, 0.006
1296	259.000, 0.106	259.000, 0.250	259.000, 0.103	259.000, 0.052	259.000, 0.006	259.000, 0.006
1297	259.200, 0.106	259.200, 0.250	259.200, 0.103	259.200, 0.052	259.200, 0.006	259.200, 0.006
1298	259.400, 0.106	259.400, 0.250	259.400, 0.103	259.400, 0.052	259.400, 0.006	259.400, 0.005
1299	259.600, 0.106	259.600, 0.250	259.600, 0.103	259.600, 0.051	259.600, 0.006	259.600, 0.005
1300	259.800, 0.106	259.800, 0.250	259.800, 0.103	259.800, 0.051	259.800, 0.006	259.800, 0.005
1301	260.000, 0.106	260.000, 0.250	260.000, 0.103	260.000, 0.051	260.000, 0.006	260.000, 0.005
1302	260.200, 0.106	260.200, 0.250	260.200, 0.103	260.200, 0.051	260.200, 0.005	260.200, 0.005
1303	260.400, 0.106	260.400, 0.250	260.400, 0.103	260.400, 0.051	260.400, 0.005	260.400, 0.004
1304	260.600, 0.106	260.600, 0.249	260.600, 0.103	260.600, 0.051	260.600, 0.005	260.600, 0.004
1305	260.800, 0.106	260.800, 0.249	260.800, 0.103	260.800, 0.050	260.800, 0.005	260.800, 0.004
1306	261.000, 0.106	261.000, 0.249	261.000, 0.103	261.000, 0.050	261.000, 0.005	261.000, 0.004
1307	261.200, 0.106	261.200, 0.249	261.200, 0.103	261.200, 0.050	261.200, 0.005	261.200, 0.004
1308	261.400, 0.106	261.400, 0.249	261.400, 0.103	261.400, 0.050	261.400, 0.005	261.400, 0.004
1309	261.600, 0.106	261.600, 0.249	261.600, 0.103	261.600, 0.050	261.600, 0.005	261.600, 0.004
1310	261.800, 0.106	261.800, 0.248	261.800, 0.103	261.800, 0.050	261.800, 0.005	261.800, 0.004
1311	262.000, 0.106	262.000, 0.248	262.000, 0.103	262.000, 0.050	262.000, 0.005	262.000, 0.004
1312	262.200, 0.106	262.200, 0.248	262.200, 0.103	262.200, 0.050	262.200, 0.005	262.200, 0.005
1313	262.400, 0.106	262.400, 0.248	262.400, 0.103	262.400, 0.050	262.400, 0.005	262.400, 0.005
1314	262.600, 0.106	262.600, 0.248	262.600, 0.103	262.600, 0.050	262.600, 0.005	262.600, 0.005
1315	262.800, 0.106	262.800, 0.248	262.800, 0.103	262.800, 0.050	262.800, 0.004	262.800, 0.005
1316	263.000, 0.106	263.000, 0.247	263.000, 0.102	263.000, 0.050	263.000, 0.004	263.000, 0.005
1317	263.200, 0.106	263.200, 0.247	263.200, 0.102	263.200, 0.050	263.200, 0.004	263.200, 0.005
1318	263.400, 0.106	263.400, 0.247	263.400, 0.102	263.400, 0.050	263.400, 0.004	263.400, 0.005
1319	263.600, 0.106	263.600, 0.246	263.600, 0.102	263.600, 0.050	263.600, 0.004	263.600, 0.005
1320	263.800, 0.106	263.800, 0.246	263.800, 0.102	263.800, 0.050	263.800, 0.004	263.800, 0.005
1321	264.000, 0.106	264.000, 0.246	264.000, 0.102	264.000, 0.051	264.000, 0.004	264.000, 0.004
1322	264.200, 0.106	264.200, 0.245	264.200, 0.101	264.200, 0.051	264.200, 0.004	264.200, 0.004
1323	264.400, 0.106	264.400, 0.245	264.400, 0.101	264.400, 0.051	264.400, 0.004	264.400, 0.004
1324	264.600, 0.106	264.600, 0.245	264.600, 0.101	264.600, 0.051	264.600, 0.005	264.600, 0.003
1325	264.800, 0.106	264.800, 0.245	264.800, 0.101	264.800, 0.050	264.800, 0.005	264.800, 0.003
1326	265.000, 0.106	265.000, 0.245	265.000, 0.101	265.000, 0.050	265.000, 0.005	265.000, 0.003
1327	265.200, 0.106	265.200, 0.244	265.200, 0.101	265.200, 0.050	265.200, 0.005	265.200, 0.003
1328	265.400, 0.106	265.400, 0.244	265.400, 0.100	265.400, 0.050	265.400, 0.005	265.400, 0.004
1329	265.600, 0.106	265.600, 0.244	265.600, 0.100	265.600, 0.050	265.600, 0.005	265.600, 0.004
1330	265.800, 0.106	265.800, 0.244	265.800, 0.100	265.800, 0.050	265.800, 0.005	265.800, 0.004
1331	266.000, 0.106	266.000, 0.244	266.000, 0.100	266.000, 0.050	266.000, 0.006	266.000, 0.004
1332	266.200, 0.106	266.200, 0.244	266.200, 0.100	266.200, 0.050	266.200, 0.006	266.200, 0.004
1333	266.400, 0.106	266.400, 0.244	266.400, 0.100	266.400, 0.050	266.400, 0.005	266.400, 0.005
1334	266.600, 0.106	266.600, 0.245	266.600, 0.100	266.600, 0.049	266.600, 0.005	266.600, 0.005
1335	266.800, 0.106	266.800, 0.245	266.800, 0.100	266.800, 0.049	266.800, 0.005	266.800, 0.005
1336	267.000, 0.106	267.000, 0.245	267.000, 0.100	267.000, 0.049	267.000, 0.005	267.000, 0.005
1337	267.200, 0.106	267.200, 0.245	267.200, 0.100	267.200, 0.049	267.200, 0.005	267.200, 0.005
1338	267.400, 0.106	267.400, 0.245	267.400, 0.100	267.400, 0.049	267.400, 0.004	267.400, 0.005
1339	267.600, 0.106	267.600, 0.244	267.600, 0.099	267.600, 0.048	267.600, 0.004	267.600, 0.005
1340	267.800, 0.106	267.800, 0.244	267.800, 0.099	267.800, 0.048	267.800, 0.004	267.800, 0.005
1341	268.000, 0.105	268.000, 0.244	268.000, 0.099	268.000, 0.048	268.000, 0.004	268.000, 0.004
1342	268.200, 0.105	268.200, 0.244	268.200, 0.099	268.200, 0.048	268.200, 0.004	268.200, 0.004
1343	268.400, 0.105	268.400, 0.244	268.400, 0.099	268.400, 0.047	268.400, 0.004	268.400, 0.004
1344	268.600, 0.105	268.600, 0.244	268.600, 0.099	268.600, 0.047	268.600, 0.004	268.600, 0.003
1345	268.800, 0.105	268.800, 0.243	268.800, 0.099	268.800, 0.047	268.800, 0.004	268.800, 0.003
1346	269.000, 0.105	269.000, 0.243	269.000, 0.099	269.000, 0.047	269.000, 0.004	269.000, 0.003
1347	269.200, 0.104	269.200, 0.243	269.200, 0.099	269.200, 0.047	269.200, 0.004	269.200, 0.003
1348	269.400, 0.104	269.400, 0.242	269.400, 0.099	269.400, 0.047	269.400, 0.004	269.400, 0.003
1349	269.600, 0.104	269.600, 0.242	269.600, 0.099	269.600, 0.047	269.600, 0.004	269.600, 0.003
1350	269.800, 0.104	269.800, 0.242	269.800, 0.099	269.800, 0.047	269.800, 0.005	269.800, 0.002
1351	,	,	,	,	,	,
1352	,	,	,	,	,	,
1353	,	,	,	,	,	,
1354	,	,	,	,	,	,
1355	,	,	,	,	,	,
1356	,	,	,	,	,	,
1357	,	,	,	,	,	,
1358	,	,	,	,	,	,
1359	,	,	,	,	,	,
1360	,	,	,	,	,	,
1361	,	,	,	,	,	,
1362	,	,	,	,	,	,
1363	,	,	,	,	,	,
1364	,	,	,	,	,	,
1365	,	,	,	,	,	,
1366	,	,	,	,	,	,
1367	,	,	,	,	,	,
1368	,	,	,	,	,	,
1369	,	,	,	,	,	,
1370	,	,	,	,	,	,
1371	,	,	,	,	,	,
1372	,	,	,	,	,	,
1373	,	,	,	,	,	,
1374	,	,	,	,	,	,
1375	,	,	,	,	,	,
1376	,	,	,	,	,	,
1377	,	,	,	,	,	,
1378	,	,	,	,	,	,
1379	,	,	,	,	,	,
1380	,	,	,	,	,	,
1381	,	,	,	,	,	,
1382	,	,	,	,	,	,
1383	,	,	,	,	,	,
1384	,	,	,	,	,	,
1385	,	,	,	,	,	,
1386	,	,	,	,	,	,
1387	,	,	,	,	,	,
1388	,	,	,	,	,	,
1389	,	,	,	,	,	,
1390	,	,	,	,	,	,
1391	,	,	,	,	,	,
1392	,	,	,	,	,	,
1393	,	,	,	,	,	,
1394	,	,	,	,	,	,
1395	,	,	,	,	,	,
1396	,	,	,	,	,	,
1397	,	,	,	,	,	,
1398	,	,	,	,	,	,
1399	,	,	,	,	,	,
1400	,	,	,	,	,	,
1401	,	,	,	,	,	,
1402	,	,	,	,	,	,
1403	,	,	,	,	,	,
1404	,	,	,	,	,	,
1405	,	,	,	,	,	,
1406	,	,	,	,	,	,
1407	,	,	,	,	,	,
1408	,	,	,	,	,	,
1409	,	,	,	,	,	,
1410	,	,	,	,	,	,
1411	,	,	,	,	,	,
1412	,	,	,	,	,	,
1413	,	,	,	,	,	,
1414	,	,	,	,	,	,
1415	,	,	,	,	,	,
1416	,	,	,	,	,	,
1417	,	,	,	,	,	,
1418	,	,	,	,	,	,
1419	,	,	,	,	,	,
1420	,	,	,	,	,	,
1421	,	,	,	,	,	,
1422	,	,	,	,	,	,
1423	,	,	,	,	,	,
1424	,	,	,	,	,	,
1425	,	,	,	,	,	,
1426	,	,	,	,	,	,
1427	,	,	,	,	,	,
1428	,	,	,	,	,	,
1429	,	,	,	,	,	,
1430	,	,	,	,	,	,
1431	,	,	,	,	,	,
1432	,	,	,	,	,	,
1433	,	,	,	,	,	,
1434	,	,	,	,	,	,
1435	,	,	,	,	,	,
1436	,	,	,	,	,	,
1437	,	,	,	,	,	,
1438	,	,	,	,	,	,
1439	,	,	,	,	,	,
1440	,	,	,	,	,	,
1441	,	,	,	,	,	,
1442	,	,	,	,	,	,
1443	,	,	,	,	,	,
1444	,	,	,	,	,	,
1445	,	,	,	,	,	,
1446	,	,	,	,	,	,
1447	,	,	,	,	,	,
1448	,	,	,	,	,	,
1449	,	,	,	,	,	,
1450	,	,	,	,	,	,
1451	,	,	,	,	,	,
1452	,	,	,	,	,	,
1453	,	,	,	,	,	,
1454	,	,	,	,	,	,
1455	,	,	,	,	,	,
1456	,	,	,	,	,	,
1457	,	,	,	,	,	,
1458	,	,	,	,	,	,
1459	,	,	,	,	,	,
1460	,	,	,	,	,	,
1461	,	,	,	,	,	,
1462	,	,	,	,	,	,
1463	,	,	,	,	,	,
1464	,	,	,	,	,	,
1465	,	,	,	,	,	,
1466	,	,	,	,	,	,
1467	,	,	,	,	,	,
1468	,	,	,	,	,	,
1469	,	,	,	,	,	,
1470	,	,	,	,	,	,
1471	,	,	,	,	,	,
1472	,	,	,	,	,	,
1473	,	,	,	,	,	,
1474	,	,	,	,	,	,
1475	,	,	,	,	,	,
1476	,	,	,	,	,	,
1477	,	,	,	,	,	,
1478	,	,	,	,	,	,
1479	,	,	,	,	,	,
1480	,	,	,	,	,	,
1481	,	,	,	,	,	,
1482	,	,	,	,	,	,
1483	,	,	,	,	,	,
1484	,	,	,	,	,	,
1485	,	,	,	,	,	,
1486	,	,	,	,	,	,
1487	,	,	,	,	,	,
1488	,	,	,	,	,	,
1489	,	,	,	,	,	,
1490	,	,	,	,	,	,
1491	,	,	,	,	,	,
1492	,	,	,	,	,	,
1493	,	,	,	,	,	,
1494	,	,	,	,	,	,
1495	,	,	,	,	,	,
1496	,	,	,	,	,	,
1497	,	,	,	,	,	,
1498	,	,	,	,	,	,
1499	,	,	,	,	,	,
1500	,	,	,	,	,	,
1501	,	,	,	,	,	,
1502	,	,	,	,	,	,
1503	,	,	,	,	,	,
1504	,	,	,	,	,	,
1505	,	,	,	,	,	,
1506	,	,	,	,	,	,
1507	,	,	,	,	,	,
1508	,	,	,	,	,	,
1509	,	,	,	,	,	,
1510	,	,	,	,	,	,
1511	,	,	,	,	,	,
1512	,	,	,	,	,	,
1513	,	,	,	,	,	,
1514	,	,	,	,	,	,
1515	,	,	,	,	,	,
1516	,	,	,	,	,	,
1517	,	,	,	,	,	,
1518	,	,	,	,	,	,
1519	,	,	,	,	,	,
1520	,	,	,	,	,	,
1521	,	,	,	,	,	,
1522	,	,	,	,	,	,
1523	,	,	,	,	,	,
1524	,	,	,	,	,	,
1525	,	,	,	,	,	,
1526	,	,	,	,	,	,
1527	,	,	,	,	,	,
1528	,	,	,	,	,	,
1529	,	,	,	,	,	,
1530	,	,	,	,	,	,
1531	,	,	,	,	,	,
1532	,	,	,	,	,	,
1533	,	,	,	,	,	,
1534	,	,	,	,	,	,
1535	,	,	,	,	,	,
1536	,	,	,	,	,	,
1537	,	,	,	,	,	,
1538	,	,	,	,	,	,
1539	,	,	,	,	,	,
1540	,	,	,	,	,	,
1541	,	,	,	,	,	,
1542	,	,	,	,	,	,
1543	,	,	,	,	,	,
1544	,	,	,	,	,	,
1545	,	,	,	,	,	,
1546	,	,	,	,	,	,
1547	,	,	,	,	,	,
1548	,	,	,	,	,	,
1549	,	,	,	,	,	,
1550	,	,	,	,	,	,
1551	,	,	,	,	,	,
1552	,	,	,	,	,	,
1553	,	,	,	,	,	,
1554	,	,	,	,	,	,
1555	,	,	,	,	,	,
1556	,	,	,	,	,	,
1557	,	,	,	,	,	,
1558	,	,	,	,	,	,
1559	,	,	,	,	,	,
1560	,	,	,	,	,	,
1561	,	,	,	,	,	,
1562	,	,	,	,	,	,
1563	,	,	,	,	,	,
1564	,	,	,	,	,	,
1565	,	,	,	,	,	,
1566	,	,	,	,	,	,
1567	,	,	,	,	,	,
1568	,	,	,	,	,	,
1569	,	,	,	,	,	,
1570	,	,	,	,	,	,
1571	,	,	,	,	,	,
1572	,	,	,	,	,	,
1573	,	,	,	,	,	,
1574	,	,	,	,	,	,
1575	,	,	,	,	,	,
1576	,	,	,	,	,	,
1577	,	,	,	,	,	,
1578	,	,	,	,	,	,
1579	,	,	,	,	,	,
1580	,	,	,	,	,	,
1581	,	,	,	,	,	,
1582	,	,	,	,	,	,
1583	,	,	,	,	,	,
1584	,	,	,	,	,	,
1585	,	,	,	,	,	,
1586	,	,	,	,	,	,
1587	,	,	,	,	,	,
1588	,	,	,	,	,	,
1589	,	,	,	,	,	,
1590	,	,	,	,	,	,
1591	,	,	,	,	,	,
1592	,	,	,	,	,	,
1593	,	,	,	,	,	,
1594	,	,	,	,	,	,
1595	,	,	,	,	,	,
1596	,	,	,	,	,	,
1597	,	,	,	,	,	,
1598	,	,	,	,	,	,
1599	,	,	,	,	,	,
1600	,	,	,	,	,	,
1601	,	,	,	,	,	,
1602	,	,	,	,	,	,
1603	,	,	,	,	,	,
1604	,	,	,	,	,	,
1605	,	,	,	,	,	,
1606	,	,	,	,	,	,
1607	,	,	,	,	,	,
1608	,	,	,	,	,	,
1609	,	,	,	,	,	,
1610	,	,	,	,	,	,
1611	,	,	,	,	,	,
1612	,	,	,	,	,	,
1613	,	,	,	,	,	,
1614	,	,	,	,	,	,
1615	,	,	,	,	,	,
1616	,	,	,	,	,	,
1617	,	,	,	,	,	,
1618	,	,	,	,	,	,
1619	,	,	,	,	,	,
1620	,	,	,	,	,	,
1621	,	,	,	,	,	,
1622	,	,	,	,	,	,
1623	,	,	,	,	,	,
1624	,	,	,	,	,	,
1625	,	,	,	,	,	,
1626	,	,	,	,	,	,
1627	,	,	,	,	,	,
1628	,	,	,	,	,	,
1629	,	,	,	,	,	,
1630	,	,	,	,	,	,
1631	,	,	,	,	,	,
1632	,	,	,	,	,	,
1633	,	,	,	,	,	,
1634	,	,	,	,	,	,
1635	,	,	,	,	,	,
1636	,	,	,	,	,	,
1637	,	,	,	,	,	,
1638	,	,	,	,	,	,
1639	,	,	,	,	,	,
1640	,	,	,	,	,	,
1641	,	,	,	,	,	,
1642	,	,	,	,	,	,
1643	,	,	,	,	,	,
1644	,	,	,	,	,	,
1645	,	,	,	,	,	,
1646	,	,	,	,	,	,
1647	,	,	,	,	,	,
1648	,	,	,	,	,	,
1649	,	,	,	,	,	,
1650	,	,	,	,	,	,
1651	,	,	,	,	,	,
1652	,	,	,	,	,	,
1653	,	,	,	,	,	,
1654	,	,	,	,	,	,
1655	,	,	,	,	,	,
1656	,	,	,	,	,	,
1657	,	,	,	,	,	,
1658	,	,	,	,	,	,
1659	,	,	,	,	,	,
1660	,	,	,	,	,	,
1661	,	,	,	,	,	,
1662	,	,	,	,	,	,
1663	,	,	,	,	,	,
1664	,	,	,	,	,	,
1665	,	,	,	,	,	,
1666	,	,	,	,	,	,
1667	,	,	,	,	,	,
1668	,	,	,	,	,	,
1669	,	,	,	,	,	,
1670	,	,	,	,	,	,
1671	,	,	,	,	,	,
1672	,	,	,	,	,	,
1673	,	,	,	,	,	,
1674	,	,	,	,	,	,
1675	,	,	,	,	,	,
1676	,	,	,	,	,	,
1677	,	,	,	,	,	,
1678	,	,	,	,	,	,
1679	,	,	,	,	,	,
1680	,	,	,	,	,	,
1681	,	,	,	,	,	,
1682	,	,	,	,	,	,
1683	,	,	,	,	,	,
1684	,	,	,	,	,	,
1685	,	,	,	,	,	,
1686	,	,	,	,	,	,
1687	,	,	,	,	,	,
1688	,	,	,	,	,	,
1689	,	,	,	,	,	,
1690	,	,	,	,	,	,
1691	,	,	,	,	,	,
1692	,	,	,	,	,	,
1693	,	,	,	,	,	,
1694	,	,	,	,	,	,
1695	,	,	,	,	,	,
1696	,	,	,	,	,	,
1697	,	,	,	,	,	,
1698	,	,	,	,	,	,
1699	,	,	,	,	,	,
1700	,	,	,	,	,	,
1701	,	,	,	,	,	,
1702	,	,	,	,	,	,
1703	,	,	,	,	,	,
1704	,	,	,	,	,	,
1705	,	,	,	,	,	,
1706	,	,	,	,	,	,
1707	,	,	,	,	,	,
1708	,	,	,	,	,	,
1709	,	,	,	,	,	,
1710	,	,	,	,	,	,
1711	,	,	,	,	,	,
1712	,	,	,	,	,	,
1713	,	,	,	,	,	,
1714	,	,	,	,	,	,
1715	,	,	,	,	,	,
1716	,	,	,	,	,	,
1717	,	,	,	,	,	,
1718	,	,	,	,	,	,
1719	,	,	,	,	,	,
1720	,	,	,	,	,	,
1721	,	,	,	,	,	,
1722	,	,	,	,	,	,
1723	,	,	,	,	,	,
1724	,	,	,	,	,	,
1725	,	,	,	,	,	,
1726	,	,	,	,	,	,
1727	,	,	,	,	,	,
1728	,	,	,	,	,	,
1729	,	,	,	,	,	,
1730	,	,	,	,	,	,
1731	,	,	,	,	,	,
1732	,	,	,	,	,	,
1733	,	,	,	,	,	,
1734	,	,	,	,	,	,
1735	,	,	,	,	,	,
1736	,	,	,	,	,	,
1737	,	,	,	,	,	,
1738	,	,	,	,	,	,
1739	,	,	,	,	,	,
1740	,	,	,	,	,	,
1741	,	,	,	,	,	,
1742	,	,	,	,	,	,
1743	,	,	,	,	,	,
1744	,	,	,	,	,	,
1745	,	,	,	,	,	,
1746	,	,	,	,	,	,
1747	,	,	,	,	,	,
1748	,	,	,	,	,	,
1749	,	,	,	,	,	,
1750	,	,	,	,	,	,
1751	,	,	,	,	,	,
1752	,	,	,	,	,	,
1753	,	,	,	,	,	,
1754	,	,	,	,	,	,
1755	,	,	,	,	,	,
1756	,	,	,	,	,	,
1757	,	,	,	,	,	,
1758	,	,	,	,	,	,
1759	,	,	,	,	,	,
1760	,	,	,	,	,	,
1761	,	,	,	,	,	,
1762	,	,	,	,	,	,
1763	,	,	,	,	,	,
1764	,	,	,	,	,	,
1765	,	,	,	,	,	,
1766	,	,	,	,	,	,
1767	,	,	,	,	,	,
1768	,	,	,	,	,	,
1769	,	,	,	,	,	,
1770	,	,	,	,	,	,
1771	,	,	,	,	,	,
1772	,	,	,	,	,	,
1773	,	,	,	,	,	,
1774	,	,	,	,	,	,
1775	,	,	,	,	,	,
1776	,	,	,	,	,	,
1777	,	,	,	,	,	,
1778	,	,	,	,	,	,
1779	,	,	,	,	,	,
1780	,	,	,	,	,	,
1781	,	,	,	,	,	,
1782	,	,	,	,	,	,
1783	,	,	,	,	,	,
1784	,	,	,	,	,	,
1785	,	,	,	,	,	,
1786	,	,	,	,	,	,
1787	,	,	,	,	,	,
1788	,	,	,	,	,	,
1789	,	,	,	,	,	,
1790	,	,	,	,	,	,
1791	,	,	,	,	,	,
1792	,	,	,	,	,	,
1793	,	,	,	,	,	,
1794	,	,	,	,	,	,
1795	,	,	,	,	,	,
1796	,	,	,	,	,	,
1797	,	,	,	,	,	,
1798	,	,	,	,	,	,
1799	,	,	,	,	,	,
1800	,	,	,	,	,	,
1801	,	,	,	,	,	,
1802	,	,	,	,	,	,
1803	,	,	,	,	,	,
1804	,	,	,	,	,	,
1805	,	,	,	,	,	,
1806	,	,	,	,	,	,
1807	,	,	,	,	,	,
1808	,	,	,	,	,	,
1809	,	,	,	,	,	,
1810	,	,	,	,	,	,
1811	,	,	,	,	,	,
1812	,	,	,	,	,	,
1813	,	,	,	,	,	,
1814	,	,	,	,	,	,
1815	,	,	,	,	,	,
1816	,	,	,	,	,	,
1817	,	,	,	,	,	,
1818	,	,	,	,	,	,
1819	,	,	,	,	,	,
1820	,	,	,	,	,	,
1821	,	,	,	,	,	,
1822	,	,	,	,	,	,
1823	,	,	,	,	,	,
1824	,	,	,	,	,	,
1825	,	,	,	,	,	,
1826	,	,	,	,	,	,
1827	,	,	,	,	,	,
1828	,	,	,	,	,	,
1829	,	,	,	,	,	,
1830	,	,	,	,	,	,
1831	,	,	,	,	,	,
1832	,	,	,	,	,	,
1833	,	,	,	,	,	,
1834	,	,	,	,	,	,
1835	,	,	,	,	,	,
1836	,	,	,	,	,	,
1837	,	,	,	,	,	,
1838	,	,	,	,	,	,
1839	,	,	,	,	,	,
1840	,	,	,	,	,	,
1841	,	,	,	,	,	,
1842	,	,	,	,	,	,
1843	,	,	,	,	,	,
1844	,	,	,	,	,	,
1845	,	,	,	,	,	,
1846	,	,	,	,	,	,
1847	,	,	,	,	,	,
1848	,	,	,	,	,	,
1849	,	,	,	,	,	,
1850	,	,	,	,	,	,
1851	,	,	,	,	,	,
1852	,	,	,	,	,	,
1853	,	,	,	,	,	,
1854	,	,	,	,	,	,
1855	,	,	,	,	,	,
1856	,	,	,	,	,	,
1857	,	,	,	,	,	,
1858	,	,	,	,	,	,
1859	,	,	,	,	,	,
1860	,	,	,	,	,	,
1861	,	,	,	,	,	,
1862	,	,	,	,	,	,
1863	,	,	,	,	,	,
1864	,	,	,	,	,	,
1865	,	,	,	,	,	,
1866	,	,	,	,	,	,
1867	,	,	,	,	,	,
1868	,	,	,	,	,	,
1869	,	,	,	,	,	,
1870	,	,	,	,	,	,
1871	,	,	,	,	,	,
1872	,	,	,	,	,	,
1873	,	,	,	,	,	,
1874	,	,	,	,	,	,
1875	,	,	,	,	,	,
1876	,	,	,	,	,	,
1877	,	,	,	,	,	,
1878	,	,	,	,	,	,
1879	,	,	,	,	,	,
1880	,	,	,	,	,	,
1881	,	,	,	,	,	,
1882	,	,	,	,	,	,
1883	,	,	,	,	,	,
1884	,	,	,	,	,	,
1885	,	,	,	,	,	,
1886	,	,	,	,	,	,
1887	,	,	,	,	,	,
1888	,	,	,	,	,	,
1889	,	,	,	,	,	,
1890	,	,	,	,	,	,
1891	,	,	,	,	,	,
1892	,	,	,	,	,	,
1893	,	,	,	,	,	,
1894	,	,	,	,	,	,
1895	,	,	,	,	,	,
1896	,	,	,	,	,	,
1897	,	,	,	,	,	,
1898	,	,	,	,	,	,
1899	,	,	,	,	,	,
1900	,	,	,	,	,	,
1901	,	,	,	,	,	,
1902	,	,	,	,	,	,
1903	,	,	,	,	,	,
1904	,	,	,	,	,	,
1905	,	,	,	,	,	,
1906	,	,	,	,	,	,
1907	,	,	,	,	,	,
1908	,	,	,	,	,	,
1909	,	,	,	,	,	,
1910	,	,	,	,	,	,
1911	,	,	,	,	,	,
1912	,	,	,	,	,	,
1913	,	,	,	,	,	,
1914	,	,	,	,	,	,
1915	,	,	,	,	,	,
1916	,	,	,	,	,	,
1917	,	,	,	,	,	,
1918	,	,	,	,	,	,
1919	,	,	,	,	,	,
1920	,	,	,	,	,	,
1921	,	,	,	,	,	,
1922	,	,	,	,	,	,
1923	,	,	,	,	,	,
1924	,	,	,	,	,	,
1925	,	,	,	,	,	,
1926	,	,	,	,	,	,
1927	,	,	,	,	,	,
1928	,	,	,	,	,	,
1929	,	,	,	,	,	,
1930	,	,	,	,	,	,
1931	,	,	,	,	,	,
1932	,	,	,	,	,	,
1933	,	,	,	,	,	,
1934	,	,	,	,	,	,
1935	,	,	,	,	,	,
1936	,	,	,	,	,	,
1937	,	,	,	,	,	,
1938	,	,	,	,	,	,
1939	,	,	,	,	,	,
1940	,	,	,	,	,	,
1941	,	,	,	,	,	,
1942	,	,	,	,	,	,
1943	,	,	,	,	,	,
1944	,	,	,	,	,	,
1945	,	,	,	,	,	,
1946	,	,	,	,	,	,
1947	,	,	,	,	,	,
1948	,	,	,	,	,	,
1949	,	,	,	,	,	,
1950	,	,	,	,	,	,
1951	,	,	,	,	,	,
1952	,	,	,	,	,	,
1953	,	,	,	,	,	,
1954	,	,	,	,	,	,
1955	,	,	,	,	,	,
1956	,	,	,	,	,	,
1957	,	,	,	,	,	,
1958	,	,	,	,	,	,
1959	,	,	,	,	,	,
1960	,	,	,	,	,	,
1961	,	,	,	,	,	,
1962	,	,	,	,	,	,
1963	,	,	,	,	,	,
1964	,	,	,	,	,	,
1965	,	,	,	,	,	,
1966	,	,	,	,	,	,
1967	,	,	,	,	,	,
1968	,	,	,	,	,	,
1969	,	,	,	,	,	,
1970	,	,	,	,	,	,
1971	,	,	,	,	,	,
1972	,	,	,	,	,	,
1973	,	,	,	,	,	,
1974	,	,	,	,	,	,
1975	,	,	,	,	,	,
1976	,	,	,	,	,	,
1977	,	,	,	,	,	,
1978	,	,	,	,	,	,
1979	,	,	,	,	,	,
1980	,	,	,	,	,	,
1981	,	,	,	,	,	,
1982	,	,	,	,	,	,
1983	,	,	,	,	,	,
1984	,	,	,	,	,	,
1985	,	,	,	,	,	,
1986	,	,	,	,	,	,
1987	,	,	,	,	,	,
1988	,	,	,	,	,	,
1989	,	,	,	,	,	,
1990	,	,	,	,	,	,
1991	,	,	,	,	,	,
1992	,	,	,	,	,	,
1993	,	,	,	,	,	,
1994	,	,	,	,	,	,
1995	,	,	,	,	,	,
1996	,	,	,	,	,	,
1997	,	,	,	,	,	,
1998	,	,	,	,	,	,
1999	,	,	,	,	,	,
[truncated: 13,001 more rows]

## Sheet: Fig3_panelA_B_C_rep2
	169bp parS closed DNA and ParB CTP	169bp parS closed DNA and ParB	BamHI cut 169bp parS DNA and ParB CTP	EcoRI cut 169bp parS DNA and ParB CTP	BamHI cut 169bp parS DNA and ParB	EcoRI cut 169bp parS DNA and ParB
1	0.000, 0.062	0.000, 0.037	0.000, 0.045	0.000, 0.026	0.000, 0.031	0.000, 0.042
2	0.200, 0.061	0.200, 0.036	0.200, 0.045	0.200, 0.025	0.200, 0.031	0.200, 0.041
3	0.400, 0.059	0.400, 0.035	0.400, 0.044	0.400, 0.025	0.400, 0.030	0.400, 0.040
4	0.600, 0.057	0.600, 0.034	0.600, 0.043	0.600, 0.024	0.600, 0.030	0.600, 0.040
5	0.800, 0.056	0.800, 0.032	0.800, 0.042	0.800, 0.024	0.800, 0.029	0.800, 0.039
6	1.000, 0.054	1.000, 0.031	1.000, 0.041	1.000, 0.023	1.000, 0.028	1.000, 0.039
7	1.200, 0.052	1.200, 0.030	1.200, 0.040	1.200, 0.023	1.200, 0.028	1.200, 0.038
8	1.400, 0.050	1.400, 0.028	1.400, 0.039	1.400, 0.022	1.400, 0.027	1.400, 0.037
9	1.600, 0.048	1.600, 0.027	1.600, 0.037	1.600, 0.022	1.600, 0.027	1.600, 0.036
10	1.800, 0.047	1.800, 0.026	1.800, 0.036	1.800, 0.021	1.800, 0.026	1.800, 0.035
11	2.000, 0.045	2.000, 0.025	2.000, 0.035	2.000, 0.021	2.000, 0.026	2.000, 0.034
12	2.200, 0.044	2.200, 0.024	2.200, 0.033	2.200, 0.021	2.200, 0.025	2.200, 0.033
13	2.400, 0.043	2.400, 0.023	2.400, 0.032	2.400, 0.020	2.400, 0.024	2.400, 0.033
14	2.600, 0.042	2.600, 0.022	2.600, 0.031	2.600, 0.020	2.600, 0.024	2.600, 0.032
15	2.800, 0.041	2.800, 0.022	2.800, 0.030	2.800, 0.020	2.800, 0.023	2.800, 0.031
16	3.000, 0.040	3.000, 0.021	3.000, 0.030	3.000, 0.019	3.000, 0.022	3.000, 0.030
17	3.200, 0.039	3.200, 0.020	3.200, 0.029	3.200, 0.019	3.200, 0.022	3.200, 0.029
18	3.400, 0.038	3.400, 0.019	3.400, 0.028	3.400, 0.019	3.400, 0.022	3.400, 0.028
19	3.600, 0.037	3.600, 0.019	3.600, 0.028	3.600, 0.018	3.600, 0.021	3.600, 0.027
20	3.800, 0.036	3.800, 0.018	3.800, 0.027	3.800, 0.018	3.800, 0.021	3.800, 0.026
21	4.000, 0.035	4.000, 0.018	4.000, 0.026	4.000, 0.017	4.000, 0.021	4.000, 0.025
22	4.200, 0.034	4.200, 0.017	4.200, 0.025	4.200, 0.017	4.200, 0.021	4.200, 0.024
23	4.400, 0.034	4.400, 0.016	4.400, 0.025	4.400, 0.017	4.400, 0.020	4.400, 0.024
24	4.600, 0.033	4.600, 0.016	4.600, 0.024	4.600, 0.016	4.600, 0.020	4.600, 0.023
25	4.800, 0.032	4.800, 0.016	4.800, 0.023	4.800, 0.016	4.800, 0.020	4.800, 0.023
26	5.000, 0.032	5.000, 0.015	5.000, 0.023	5.000, 0.016	5.000, 0.020	5.000, 0.022
27	5.200, 0.031	5.200, 0.015	5.200, 0.022	5.200, 0.016	5.200, 0.019	5.200, 0.022
28	5.400, 0.031	5.400, 0.015	5.400, 0.022	5.400, 0.015	5.400, 0.019	5.400, 0.021
29	5.600, 0.031	5.600, 0.015	5.600, 0.022	5.600, 0.015	5.600, 0.019	5.600, 0.020
30	5.800, 0.030	5.800, 0.014	5.800, 0.022	5.800, 0.015	5.800, 0.018	5.800, 0.020
31	6.000, 0.030	6.000, 0.014	6.000, 0.021	6.000, 0.015	6.000, 0.018	6.000, 0.019
32	6.200, 0.029	6.200, 0.014	6.200, 0.021	6.200, 0.014	6.200, 0.018	6.200, 0.019
33	6.400, 0.029	6.400, 0.014	6.400, 0.021	6.400, 0.014	6.400, 0.018	6.400, 0.018
34	6.600, 0.029	6.600, 0.013	6.600, 0.021	6.600, 0.014	6.600, 0.018	6.600, 0.017
35	6.800, 0.028	6.800, 0.013	6.800, 0.020	6.800, 0.014	6.800, 0.017	6.800, 0.017
36	7.000, 0.028	7.000, 0.012	7.000, 0.020	7.000, 0.014	7.000, 0.017	7.000, 0.017
37	7.200, 0.027	7.200, 0.012	7.200, 0.020	7.200, 0.014	7.200, 0.017	7.200, 0.016
38	7.400, 0.026	7.400, 0.011	7.400, 0.020	7.400, 0.014	7.400, 0.016	7.400, 0.016
39	7.600, 0.025	7.600, 0.011	7.600, 0.020	7.600, 0.014	7.600, 0.016	7.600, 0.015
40	7.800, 0.025	7.800, 0.010	7.800, 0.019	7.800, 0.013	7.800, 0.016	7.800, 0.015
41	8.000, 0.024	8.000, 0.010	8.000, 0.019	8.000, 0.013	8.000, 0.015	8.000, 0.014
42	8.200, 0.023	8.200, 0.010	8.200, 0.019	8.200, 0.013	8.200, 0.015	8.200, 0.014
43	8.400, 0.023	8.400, 0.009	8.400, 0.018	8.400, 0.013	8.400, 0.015	8.400, 0.014
44	8.600, 0.022	8.600, 0.009	8.600, 0.018	8.600, 0.012	8.600, 0.015	8.600, 0.013
45	8.800, 0.022	8.800, 0.009	8.800, 0.018	8.800, 0.012	8.800, 0.015	8.800, 0.013
46	9.000, 0.021	9.000, 0.008	9.000, 0.017	9.000, 0.012	9.000, 0.014	9.000, 0.013
47	9.200, 0.021	9.200, 0.008	9.200, 0.017	9.200, 0.011	9.200, 0.014	9.200, 0.013
48	9.400, 0.021	9.400, 0.009	9.400, 0.017	9.400, 0.011	9.400, 0.014	9.400, 0.013
49	9.600, 0.021	9.600, 0.009	9.600, 0.016	9.600, 0.011	9.600, 0.014	9.600, 0.012
50	9.800, 0.021	9.800, 0.009	9.800, 0.016	9.800, 0.011	9.800, 0.014	9.800, 0.012
51	10.000, 0.021	10.000, 0.009	10.000, 0.016	10.000, 0.011	10.000, 0.014	10.000, 0.012
52	10.200, 0.020	10.200, 0.009	10.200, 0.015	10.200, 0.010	10.200, 0.014	10.200, 0.011
53	10.400, 0.020	10.400, 0.009	10.400, 0.015	10.400, 0.010	10.400, 0.015	10.400, 0.011
54	10.600, 0.020	10.600, 0.009	10.600, 0.015	10.600, 0.010	10.600, 0.014	10.600, 0.011
55	10.800, 0.019	10.800, 0.008	10.800, 0.015	10.800, 0.010	10.800, 0.014	10.800, 0.010
56	11.000, 0.018	11.000, 0.008	11.000, 0.015	11.000, 0.009	11.000, 0.014	11.000, 0.010
57	11.200, 0.018	11.200, 0.008	11.200, 0.015	11.200, 0.009	11.200, 0.014	11.200, 0.010
58	11.400, 0.017	11.400, 0.008	11.400, 0.015	11.400, 0.009	11.400, 0.014	11.400, 0.010
59	11.600, 0.016	11.600, 0.008	11.600, 0.015	11.600, 0.009	11.600, 0.014	11.600, 0.009
60	11.800, 0.016	11.800, 0.007	11.800, 0.015	11.800, 0.009	11.800, 0.013	11.800, 0.009
61	12.000, 0.015	12.000, 0.007	12.000, 0.015	12.000, 0.008	12.000, 0.013	12.000, 0.009
62	12.200, 0.015	12.200, 0.006	12.200, 0.014	12.200, 0.008	12.200, 0.013	12.200, 0.008
63	12.400, 0.015	12.400, 0.006	12.400, 0.014	12.400, 0.008	12.400, 0.013	12.400, 0.008
64	12.600, 0.015	12.600, 0.006	12.600, 0.014	12.600, 0.008	12.600, 0.012	12.600, 0.008
65	12.800, 0.014	12.800, 0.006	12.800, 0.014	12.800, 0.008	12.800, 0.012	12.800, 0.008
66	13.000, 0.014	13.000, 0.006	13.000, 0.013	13.000, 0.008	13.000, 0.012	13.000, 0.007
67	13.200, 0.014	13.200, 0.005	13.200, 0.013	13.200, 0.008	13.200, 0.012	13.200, 0.007
68	13.400, 0.014	13.400, 0.005	13.400, 0.013	13.400, 0.007	13.400, 0.012	13.400, 0.007
69	13.600, 0.014	13.600, 0.005	13.600, 0.013	13.600, 0.007	13.600, 0.012	13.600, 0.006
70	13.800, 0.014	13.800, 0.005	13.800, 0.012	13.800, 0.007	13.800, 0.011	13.800, 0.006
71	14.000, 0.014	14.000, 0.005	14.000, 0.012	14.000, 0.007	14.000, 0.011	14.000, 0.005
72	14.200, 0.014	14.200, 0.005	14.200, 0.012	14.200, 0.007	14.200, 0.011	14.200, 0.005
73	14.400, 0.013	14.400, 0.005	14.400, 0.012	14.400, 0.007	14.400, 0.011	14.400, 0.004
74	14.600, 0.013	14.600, 0.004	14.600, 0.012	14.600, 0.007	14.600, 0.012	14.600, 0.004
75	14.800, 0.013	14.800, 0.004	14.800, 0.012	14.800, 0.007	14.800, 0.012	14.800, 0.004
76	15.000, 0.012	15.000, 0.004	15.000, 0.012	15.000, 0.007	15.000, 0.012	15.000, 0.004
77	15.200, 0.012	15.200, 0.004	15.200, 0.012	15.200, 0.007	15.200, 0.011	15.200, 0.005
78	15.400, 0.011	15.400, 0.004	15.400, 0.012	15.400, 0.006	15.400, 0.011	15.400, 0.005
79	15.600, 0.011	15.600, 0.003	15.600, 0.011	15.600, 0.006	15.600, 0.011	15.600, 0.005
80	15.800, 0.011	15.800, 0.003	15.800, 0.011	15.800, 0.006	15.800, 0.011	15.800, 0.005
81	16.000, 0.011	16.000, 0.003	16.000, 0.011	16.000, 0.006	16.000, 0.010	16.000, 0.005
82	16.200, 0.010	16.200, 0.003	16.200, 0.011	16.200, 0.005	16.200, 0.010	16.200, 0.005
83	16.400, 0.010	16.400, 0.003	16.400, 0.011	16.400, 0.005	16.400, 0.010	16.400, 0.005
84	16.600, 0.009	16.600, 0.003	16.600, 0.011	16.600, 0.005	16.600, 0.010	16.600, 0.005
85	16.800, 0.009	16.800, 0.003	16.800, 0.010	16.800, 0.005	16.800, 0.010	16.800, 0.005
86	17.000, 0.008	17.000, 0.003	17.000, 0.010	17.000, 0.005	17.000, 0.009	17.000, 0.004
87	17.200, 0.008	17.200, 0.003	17.200, 0.010	17.200, 0.005	17.200, 0.009	17.200, 0.004
88	17.400, 0.007	17.400, 0.003	17.400, 0.010	17.400, 0.004	17.400, 0.009	17.400, 0.004
89	17.600, 0.007	17.600, 0.003	17.600, 0.010	17.600, 0.004	17.600, 0.008	17.600, 0.004
90	17.800, 0.007	17.800, 0.003	17.800, 0.009	17.800, 0.004	17.800, 0.008	17.800, 0.004
91	18.000, 0.007	18.000, 0.003	18.000, 0.009	18.000, 0.004	18.000, 0.008	18.000, 0.004
92	18.200, 0.007	18.200, 0.003	18.200, 0.009	18.200, 0.004	18.200, 0.008	18.200, 0.003
93	18.400, 0.007	18.400, 0.003	18.400, 0.009	18.400, 0.004	18.400, 0.008	18.400, 0.003
94	18.600, 0.007	18.600, 0.003	18.600, 0.009	18.600, 0.004	18.600, 0.008	18.600, 0.003
95	18.800, 0.006	18.800, 0.003	18.800, 0.008	18.800, 0.004	18.800, 0.008	18.800, 0.003
96	19.000, 0.006	19.000, 0.002	19.000, 0.008	19.000, 0.003	19.000, 0.008	19.000, 0.003
97	19.200, 0.006	19.200, 0.002	19.200, 0.008	19.200, 0.003	19.200, 0.007	19.200, 0.003
98	19.400, 0.006	19.400, 0.002	19.400, 0.007	19.400, 0.003	19.400, 0.007	19.400, 0.003
99	19.600, 0.006	19.600, 0.002	19.600, 0.007	19.600, 0.003	19.600, 0.007	19.600, 0.003
100	19.800, 0.005	19.800, 0.002	19.800, 0.007	19.800, 0.002	19.800, 0.007	19.800, 0.003
101	20.000, 0.005	20.000, 0.002	20.000, 0.007	20.000, 0.002	20.000, 0.007	20.000, 0.003
102	20.200, 0.005	20.200, 0.002	20.200, 0.007	20.200, 0.002	20.200, 0.007	20.200, 0.003
103	20.400, 0.004	20.400, 0.002	20.400, 0.007	20.400, 0.002	20.400, 0.006	20.400, 0.002
104	20.600, 0.004	20.600, 0.002	20.600, 0.006	20.600, 0.002	20.600, 0.006	20.600, 0.002
105	20.800, 0.004	20.800, 0.002	20.800, 0.006	20.800, 0.003	20.800, 0.006	20.800, 0.002
106	21.000, 0.004	21.000, 0.002	21.000, 0.006	21.000, 0.003	21.000, 0.005	21.000, 0.002
107	21.200, 0.004	21.200, 0.002	21.200, 0.006	21.200, 0.003	21.200, 0.005	21.200, 0.002
108	21.400, 0.004	21.400, 0.002	21.400, 0.006	21.400, 0.003	21.400, 0.004	21.400, 0.001
109	21.600, 0.004	21.600, 0.002	21.600, 0.005	21.600, 0.003	21.600, 0.004	21.600, 0.001
110	21.800, 0.004	21.800, 0.002	21.800, 0.005	21.800, 0.004	21.800, 0.003	21.800, 0.001
111	22.000, 0.004	22.000, 0.002	22.000, 0.005	22.000, 0.004	22.000, 0.003	22.000, 0.001
112	22.200, 0.004	22.200, 0.002	22.200, 0.005	22.200, 0.004	22.200, 0.003	22.200, 0.000
113	22.400, 0.004	22.400, 0.001	22.400, 0.004	22.400, 0.004	22.400, 0.003	22.400, 0.000
114	22.600, 0.003	22.600, 0.001	22.600, 0.004	22.600, 0.004	22.600, 0.003	22.600, 0.000
115	22.800, 0.003	22.800, 0.001	22.800, 0.004	22.800, 0.004	22.800, 0.003	22.800, 0.000
116	23.000, 0.003	23.000, 0.001	23.000, 0.004	23.000, 0.004	23.000, 0.003	23.000, 0.000
117	23.200, 0.002	23.200, 0.001	23.200, 0.004	23.200, 0.004	23.200, 0.003	23.200, 0.000
118	23.400, 0.002	23.400, 0.001	23.400, 0.004	23.400, 0.004	23.400, 0.003	23.400, 0.000
119	23.600, 0.002	23.600, 0.002	23.600, 0.004	23.600, 0.003	23.600, 0.003	23.600, 0.000
120	23.800, 0.001	23.800, 0.002	23.800, 0.005	23.800, 0.003	23.800, 0.003	23.800, 0.000
121	24.000, 0.001	24.000, 0.002	24.000, 0.005	24.000, 0.003	24.000, 0.003	24.000, 0.000
122	24.200, 0.001	24.200, 0.002	24.200, 0.004	24.200, 0.003	24.200, 0.003	24.200, 0.000
123	24.400, 0.001	24.400, 0.002	24.400, 0.004	24.400, 0.003	24.400, 0.002	24.400, 0.000
124	24.600, 0.001	24.600, 0.002	24.600, 0.004	24.600, 0.003	24.600, 0.002	24.600, 0.001
125	24.800, 0.001	24.800, 0.002	24.800, 0.004	24.800, 0.002	24.800, 0.002	24.800, 0.001
126	25.000, 0.001	25.000, 0.002	25.000, 0.003	25.000, 0.002	25.000, 0.002	25.000, 0.001
127	25.200, 0.001	25.200, 0.002	25.200, 0.003	25.200, 0.002	25.200, 0.001	25.200, 0.002
128	25.400, 0.001	25.400, 0.001	25.400, 0.002	25.400, 0.002	25.400, 0.001	25.400, 0.002
129	25.600, 0.001	25.600, 0.001	25.600, 0.002	25.600, 0.002	25.600, 0.000	25.600, 0.002
130	25.800, 0.001	25.800, 0.001	25.800, 0.002	25.800, 0.002	25.800, 0.000	25.800, 0.002
131	26.000, 0.001	26.000, 0.000	26.000, 0.001	26.000, 0.001	26.000, -0.000	26.000, 0.002
132	26.200, 0.001	26.200, -0.000	26.200, 0.001	26.200, 0.001	26.200, -0.000	26.200, 0.002
133	26.400, 0.001	26.400, -0.000	26.400, 0.001	26.400, 0.001	26.400, -0.000	26.400, 0.001
134	26.600, 0.001	26.600, -0.000	26.600, 0.001	26.600, 0.001	26.600, -0.000	26.600, 0.001
135	26.800, 0.000	26.800, -0.000	26.800, 0.001	26.800, 0.000	26.800, -0.000	26.800, 0.001
136	27.000, 0.000	27.000, -0.000	27.000, 0.001	27.000, 0.000	27.000, -0.000	27.000, 0.001
137	27.200, 0.000	27.200, 0.000	27.200, 0.001	27.200, -0.000	27.200, -0.000	27.200, 0.001
138	27.400, -0.000	27.400, 0.000	27.400, 0.001	27.400, -0.000	27.400, -0.000	27.400, 0.000
139	27.600, -0.000	27.600, 0.000	27.600, 0.001	27.600, -0.001	27.600, -0.000	27.600, 0.000
140	27.800, -0.000	27.800, 0.000	27.800, 0.001	27.800, -0.001	27.800, 0.000	27.800, 0.000
141	28.000, -0.000	28.000, 0.000	28.000, 0.001	28.000, -0.001	28.000, 0.000	28.000, -0.000
142	28.200, -0.000	28.200, 0.000	28.200, 0.000	28.200, -0.001	28.200, 0.000	28.200, -0.000
143	28.400, -0.000	28.400, 0.000	28.400, 0.000	28.400, -0.000	28.400, 0.000	28.400, -0.000
144	28.600, -0.000	28.600, 0.000	28.600, -0.000	28.600, -0.000	28.600, 0.000	28.600, -0.000
145	28.800, -0.000	28.800, 0.000	28.800, -0.000	28.800, 0.000	28.800, 0.000	28.800, -0.000
146	29.000, 0.000	29.000, 0.000	29.000, -0.001	29.000, 0.000	29.000, 0.000	29.000, -0.000
147	29.200, 0.000	29.200, -0.000	29.200, -0.001	29.200, 0.001	29.200, 0.000	29.200, -0.000
148	29.400, 0.000	29.400, -0.000	29.400, -0.001	29.400, 0.001	29.400, -0.000	29.400, -0.000
149	29.600, 0.000	29.600, -0.000	29.600, -0.001	29.600, 0.001	29.600, -0.000	29.600, -0.001
150	29.800, 0.000	29.800, -0.001	29.800, -0.001	29.800, 0.001	29.800, -0.000	29.800, -0.001
151	30.000, 0.000	30.000, 0.000	30.000, 0.000	30.000, 0.000	30.000, 0.000	30.000, 0.000
152	30.200, 0.005	30.200, 0.005	30.200, 0.002	30.200, -0.001	30.200, 0.004	30.200, 0.003
153	30.400, 0.012	30.400, 0.011	30.400, 0.006	30.400, -0.001	30.400, 0.008	30.400, 0.008
154	30.600, 0.020	30.600, 0.018	30.600, 0.009	30.600, -0.001	30.600, 0.013	30.600, 0.013
155	30.800, 0.029	30.800, 0.026	30.800, 0.013	30.800, -0.001	30.800, 0.019	30.800, 0.018
156	31.000, 0.039	31.000, 0.035	31.000, 0.018	31.000, -0.001	31.000, 0.025	31.000, 0.024
157	31.200, 0.050	31.200, 0.044	31.200, 0.023	31.200, -0.000	31.200, 0.031	31.200, 0.030
158	31.400, 0.062	31.400, 0.054	31.400, 0.028	31.400, 0.000	31.400, 0.037	31.400, 0.037
159	31.600, 0.075	31.600, 0.063	31.600, 0.033	31.600, 0.001	31.600, 0.044	31.600, 0.043
160	31.800, 0.087	31.800, 0.072	31.800, 0.037	31.800, 0.002	31.800, 0.049	31.800, 0.049
161	32.000, 0.100	32.000, 0.081	32.000, 0.042	32.000, 0.004	32.000, 0.055	32.000, 0.054
162	32.200, 0.112	32.200, 0.088	32.200, 0.045	32.200, 0.005	32.200, 0.059	32.200, 0.059
163	32.400, 0.124	32.400, 0.094	32.400, 0.049	32.400, 0.005	32.400, 0.062	32.400, 0.063
164	32.600, 0.135	32.600, 0.099	32.600, 0.051	32.600, 0.005	32.600, 0.065	32.600, 0.066
165	32.800, 0.146	32.800, 0.103	32.800, 0.053	32.800, 0.005	32.800, 0.067	32.800, 0.069
166	33.000, 0.158	33.000, 0.107	33.000, 0.054	33.000, 0.004	33.000, 0.068	33.000, 0.071
167	33.200, 0.169	33.200, 0.110	33.200, 0.055	33.200, 0.004	33.200, 0.069	33.200, 0.072
168	33.400, 0.180	33.400, 0.113	33.400, 0.056	33.400, 0.003	33.400, 0.070	33.400, 0.074
169	33.600, 0.192	33.600, 0.115	33.600, 0.056	33.600, 0.002	33.600, 0.070	33.600, 0.074
170	33.800, 0.203	33.800, 0.116	33.800, 0.056	33.800, 0.002	33.800, 0.070	33.800, 0.075
171	34.000, 0.214	34.000, 0.118	34.000, 0.056	34.000, 0.001	34.000, 0.070	34.000, 0.075
172	34.200, 0.225	34.200, 0.120	34.200, 0.056	34.200, 0.001	34.200, 0.070	34.200, 0.075
173	34.400, 0.236	34.400, 0.121	34.400, 0.056	34.400, 0.001	34.400, 0.069	34.400, 0.075
174	34.600, 0.247	34.600, 0.122	34.600, 0.055	34.600, -0.000	34.600, 0.069	34.600, 0.075
175	34.800, 0.258	34.800, 0.123	34.800, 0.054	34.800, -0.001	34.800, 0.069	34.800, 0.075
176	35.000, 0.269	35.000, 0.124	35.000, 0.053	35.000, -0.001	35.000, 0.069	35.000, 0.075
177	35.200, 0.280	35.200, 0.125	35.200, 0.052	35.200, -0.002	35.200, 0.069	35.200, 0.074
178	35.400, 0.292	35.400, 0.126	35.400, 0.051	35.400, -0.003	35.400, 0.069	35.400, 0.074
179	35.600, 0.303	35.600, 0.126	35.600, 0.049	35.600, -0.004	35.600, 0.070	35.600, 0.073
180	35.800, 0.314	35.800, 0.127	35.800, 0.048	35.800, -0.005	35.800, 0.070	35.800, 0.073
181	36.000, 0.325	36.000, 0.127	36.000, 0.047	36.000, -0.006	36.000, 0.070	36.000, 0.072
182	36.200, 0.336	36.200, 0.128	36.200, 0.045	36.200, -0.006	36.200, 0.069	36.200, 0.072
183	36.400, 0.347	36.400, 0.128	36.400, 0.044	36.400, -0.007	36.400, 0.069	36.400, 0.072
184	36.600, 0.358	36.600, 0.128	36.600, 0.043	36.600, -0.008	36.600, 0.068	36.600, 0.072
185	36.800, 0.369	36.800, 0.128	36.800, 0.041	36.800, -0.009	36.800, 0.068	36.800, 0.072
186	37.000, 0.380	37.000, 0.128	37.000, 0.040	37.000, -0.010	37.000, 0.067	37.000, 0.072
187	37.200, 0.391	37.200, 0.128	37.200, 0.039	37.200, -0.010	37.200, 0.067	37.200, 0.072
188	37.400, 0.402	37.400, 0.127	37.400, 0.038	37.400, -0.010	37.400, 0.067	37.400, 0.072
189	37.600, 0.413	37.600, 0.127	37.600, 0.038	37.600, -0.010	37.600, 0.066	37.600, 0.072
190	37.800, 0.423	37.800, 0.127	37.800, 0.037	37.800, -0.010	37.800, 0.066	37.800, 0.072
191	38.000, 0.434	38.000, 0.127	38.000, 0.036	38.000, -0.010	38.000, 0.066	38.000, 0.072
192	38.200, 0.444	38.200, 0.127	38.200, 0.035	38.200, -0.010	38.200, 0.066	38.200, 0.072
193	38.400, 0.455	38.400, 0.128	38.400, 0.034	38.400, -0.011	38.400, 0.066	38.400, 0.072
194	38.600, 0.466	38.600, 0.128	38.600, 0.032	38.600, -0.011	38.600, 0.065	38.600, 0.071
195	38.800, 0.476	38.800, 0.128	38.800, 0.031	38.800, -0.011	38.800, 0.065	38.800, 0.071
196	39.000, 0.486	39.000, 0.128	39.000, 0.030	39.000, -0.011	39.000, 0.064	39.000, 0.071
197	39.200, 0.497	39.200, 0.128	39.200, 0.029	39.200, -0.011	39.200, 0.064	39.200, 0.071
198	39.400, 0.507	39.400, 0.129	39.400, 0.028	39.400, -0.012	39.400, 0.064	39.400, 0.070
199	39.600, 0.518	39.600, 0.129	39.600, 0.027	39.600, -0.012	39.600, 0.063	39.600, 0.070
200	39.800, 0.528	39.800, 0.129	39.800, 0.026	39.800, -0.012	39.800, 0.062	39.800, 0.070
201	40.000, 0.538	40.000, 0.130	40.000, 0.025	40.000, -0.012	40.000, 0.061	40.000, 0.070
202	40.200, 0.549	40.200, 0.130	40.200, 0.024	40.200, -0.012	40.200, 0.060	40.200, 0.070
203	40.400, 0.559	40.400, 0.130	40.400, 0.024	40.400, -0.012	40.400, 0.059	40.400, 0.070
204	40.600, 0.570	40.600, 0.130	40.600, 0.023	40.600, -0.011	40.600, 0.059	40.600, 0.071
205	40.800, 0.580	40.800, 0.130	40.800, 0.023	40.800, -0.011	40.800, 0.058	40.800, 0.071
206	41.000, 0.591	41.000, 0.130	41.000, 0.022	41.000, -0.010	41.000, 0.058	41.000, 0.071
207	41.200, 0.601	41.200, 0.130	41.200, 0.021	41.200, -0.010	41.200, 0.058	41.200, 0.071
208	41.400, 0.611	41.400, 0.130	41.400, 0.021	41.400, -0.010	41.400, 0.058	41.400, 0.071
209	41.600, 0.621	41.600, 0.130	41.600, 0.020	41.600, -0.009	41.600, 0.057	41.600, 0.072
210	41.800, 0.632	41.800, 0.130	41.800, 0.019	41.800, -0.009	41.800, 0.058	41.800, 0.072
211	42.000, 0.642	42.000, 0.131	42.000, 0.018	42.000, -0.009	42.000, 0.058	42.000, 0.072
212	42.200, 0.652	42.200, 0.131	42.200, 0.018	42.200, -0.009	42.200, 0.058	42.200, 0.072
213	42.400, 0.662	42.400, 0.131	42.400, 0.017	42.400, -0.009	42.400, 0.058	42.400, 0.072
214	42.600, 0.672	42.600, 0.131	42.600, 0.016	42.600, -0.009	42.600, 0.058	42.600, 0.072
215	42.800, 0.681	42.800, 0.130	42.800, 0.015	42.800, -0.009	42.800, 0.059	42.800, 0.072
216	43.000, 0.691	43.000, 0.130	43.000, 0.014	43.000, -0.009	43.000, 0.059	43.000, 0.072
217	43.200, 0.701	43.200, 0.130	43.200, 0.013	43.200, -0.010	43.200, 0.059	43.200, 0.072
218	43.400, 0.710	43.400, 0.130	43.400, 0.012	43.400, -0.010	43.400, 0.060	43.400, 0.072
219	43.600, 0.720	43.600, 0.130	43.600, 0.011	43.600, -0.011	43.600, 0.060	43.600, 0.072
220	43.800, 0.729	43.800, 0.130	43.800, 0.011	43.800, -0.011	43.800, 0.060	43.800, 0.072
221	44.000, 0.738	44.000, 0.131	44.000, 0.010	44.000, -0.011	44.000, 0.061	44.000, 0.072
222	44.200, 0.748	44.200, 0.131	44.200, 0.010	44.200, -0.011	44.200, 0.061	44.200, 0.072
223	44.400, 0.757	44.400, 0.131	44.400, 0.009	44.400, -0.011	44.400, 0.061	44.400, 0.072
224	44.600, 0.766	44.600, 0.131	44.600, 0.009	44.600, -0.011	44.600, 0.061	44.600, 0.072
225	44.800, 0.775	44.800, 0.131	44.800, 0.009	44.800, -0.011	44.800, 0.061	44.800, 0.073
226	45.000, 0.785	45.000, 0.131	45.000, 0.009	45.000, -0.010	45.000, 0.061	45.000, 0.073
227	45.200, 0.794	45.200, 0.131	45.200, 0.009	45.200, -0.010	45.200, 0.061	45.200, 0.073
228	45.400, 0.804	45.400, 0.132	45.400, 0.008	45.400, -0.009	45.400, 0.061	45.400, 0.073
229	45.600, 0.813	45.600, 0.132	45.600, 0.008	45.600, -0.009	45.600, 0.061	45.600, 0.073
230	45.800, 0.823	45.800, 0.133	45.800, 0.007	45.800, -0.008	45.800, 0.060	45.800, 0.073
231	46.000, 0.832	46.000, 0.133	46.000, 0.007	46.000, -0.008	46.000, 0.060	46.000, 0.073
232	46.200, 0.841	46.200, 0.133	46.200, 0.007	46.200, -0.008	46.200, 0.060	46.200, 0.073
233	46.400, 0.851	46.400, 0.134	46.400, 0.006	46.400, -0.007	46.400, 0.060	46.400, 0.073
234	46.600, 0.859	46.600, 0.134	46.600, 0.006	46.600, -0.007	46.600, 0.060	46.600, 0.073
235	46.800, 0.868	46.800, 0.134	46.800, 0.006	46.800, -0.007	46.800, 0.060	46.800, 0.073
236	47.000, 0.877	47.000, 0.134	47.000, 0.005	47.000, -0.007	47.000, 0.060	47.000, 0.073
237	47.200, 0.886	47.200, 0.134	47.200, 0.005	47.200, -0.007	47.200, 0.060	47.200, 0.073
238	47.400, 0.895	47.400, 0.134	47.400, 0.005	47.400, -0.007	47.400, 0.060	47.400, 0.074
239	47.600, 0.904	47.600, 0.135	47.600, 0.004	47.600, -0.007	47.600, 0.060	47.600, 0.074
240	47.800, 0.912	47.800, 0.135	47.800, 0.004	47.800, -0.008	47.800, 0.060	47.800, 0.074
241	48.000, 0.921	48.000, 0.135	48.000, 0.003	48.000, -0.008	48.000, 0.060	48.000, 0.074
242	48.200, 0.929	48.200, 0.135	48.200, 0.003	48.200, -0.008	48.200, 0.059	48.200, 0.075
243	48.400, 0.938	48.400, 0.136	48.400, 0.003	48.400, -0.008	48.400, 0.059	48.400, 0.075
244	48.600, 0.947	48.600, 0.136	48.600, 0.002	48.600, -0.008	48.600, 0.059	48.600, 0.075
245	48.800, 0.955	48.800, 0.136	48.800, 0.002	48.800, -0.008	48.800, 0.058	48.800, 0.075
246	49.000, 0.964	49.000, 0.137	49.000, 0.001	49.000, -0.008	49.000, 0.058	49.000, 0.075
247	49.200, 0.973	49.200, 0.137	49.200, 0.001	49.200, -0.007	49.200, 0.057	49.200, 0.075
248	49.400, 0.981	49.400, 0.137	49.400, 0.000	49.400, -0.007	49.400, 0.057	49.400, 0.075
249	49.600, 0.990	49.600, 0.137	49.600, -0.000	49.600, -0.007	49.600, 0.057	49.600, 0.075
250	49.800, 0.998	49.800, 0.138	49.800, -0.001	49.800, -0.007	49.800, 0.057	49.800, 0.075
251	50.000, 1.007	50.000, 0.138	50.000, -0.001	50.000, -0.007	50.000, 0.057	50.000, 0.075
252	50.200, 1.015	50.200, 0.138	50.200, -0.001	50.200, -0.007	50.200, 0.057	50.200, 0.074
253	50.400, 1.023	50.400, 0.138	50.400, -0.001	50.400, -0.007	50.400, 0.056	50.400, 0.074
254	50.600, 1.031	50.600, 0.137	50.600, -0.002	50.600, -0.007	50.600, 0.056	50.600, 0.075
255	50.800, 1.040	50.800, 0.137	50.800, -0.002	50.800, -0.007	50.800, 0.056	50.800, 0.075
256	51.000, 1.048	51.000, 0.137	51.000, -0.003	51.000, -0.007	51.000, 0.056	51.000, 0.075
257	51.200, 1.056	51.200, 0.137	51.200, -0.004	51.200, -0.007	51.200, 0.057	51.200, 0.076
258	51.400, 1.064	51.400, 0.137	51.400, -0.004	51.400, -0.007	51.400, 0.057	51.400, 0.076
259	51.600, 1.072	51.600, 0.137	51.600, -0.005	51.600, -0.006	51.600, 0.057	51.600, 0.077
260	51.800, 1.079	51.800, 0.137	51.800, -0.006	51.800, -0.006	51.800, 0.057	51.800, 0.077
261	52.000, 1.087	52.000, 0.137	52.000, -0.006	52.000, -0.006	52.000, 0.057	52.000, 0.077
262	52.200, 1.094	52.200, 0.137	52.200, -0.007	52.200, -0.006	52.200, 0.057	52.200, 0.077
263	52.400, 1.102	52.400, 0.137	52.400, -0.007	52.400, -0.005	52.400, 0.057	52.400, 0.078
264	52.600, 1.109	52.600, 0.137	52.600, -0.007	52.600, -0.005	52.600, 0.057	52.600, 0.078
265	52.800, 1.116	52.800, 0.137	52.800, -0.008	52.800, -0.005	52.800, 0.057	52.800, 0.078
266	53.000, 1.124	53.000, 0.137	53.000, -0.008	53.000, -0.005	53.000, 0.058	53.000, 0.078
267	53.200, 1.131	53.200, 0.137	53.200, -0.008	53.200, -0.004	53.200, 0.058	53.200, 0.078
268	53.400, 1.139	53.400, 0.137	53.400, -0.009	53.400, -0.004	53.400, 0.058	53.400, 0.077
269	53.600, 1.146	53.600, 0.137	53.600, -0.009	53.600, -0.005	53.600, 0.059	53.600, 0.077
270	53.800, 1.154	53.800, 0.137	53.800, -0.009	53.800, -0.004	53.800, 0.059	53.800, 0.077
271	54.000, 1.161	54.000, 0.137	54.000, -0.009	54.000, -0.004	54.000, 0.059	54.000, 0.077
272	54.200, 1.168	54.200, 0.137	54.200, -0.009	54.200, -0.004	54.200, 0.059	54.200, 0.077
273	54.400, 1.175	54.400, 0.137	54.400, -0.009	54.400, -0.004	54.400, 0.059	54.400, 0.078
274	54.600, 1.182	54.600, 0.137	54.600, -0.009	54.600, -0.004	54.600, 0.059	54.600, 0.078
275	54.800, 1.189	54.800, 0.138	54.800, -0.009	54.800, -0.004	54.800, 0.059	54.800, 0.079
276	55.000, 1.196	55.000, 0.138	55.000, -0.009	55.000, -0.004	55.000, 0.059	55.000, 0.079
277	55.200, 1.203	55.200, 0.138	55.200, -0.010	55.200, -0.004	55.200, 0.058	55.200, 0.079
278	55.400, 1.210	55.400, 0.139	55.400, -0.010	55.400, -0.004	55.400, 0.058	55.400, 0.079
279	55.600, 1.216	55.600, 0.139	55.600, -0.010	55.600, -0.004	55.600, 0.058	55.600, 0.079
280	55.800, 1.223	55.800, 0.139	55.800, -0.011	55.800, -0.004	55.800, 0.057	55.800, 0.080
281	56.000, 1.229	56.000, 0.140	56.000, -0.011	56.000, -0.004	56.000, 0.057	56.000, 0.080
282	56.200, 1.236	56.200, 0.140	56.200, -0.011	56.200, -0.003	56.200, 0.056	56.200, 0.080
283	56.400, 1.242	56.400, 0.140	56.400, -0.011	56.400, -0.003	56.400, 0.056	56.400, 0.080
284	56.600, 1.249	56.600, 0.140	56.600, -0.012	56.600, -0.003	56.600, 0.056	56.600, 0.081
285	56.800, 1.256	56.800, 0.140	56.800, -0.012	56.800, -0.003	56.800, 0.056	56.800, 0.081
286	57.000, 1.263	57.000, 0.140	57.000, -0.013	57.000, -0.003	57.000, 0.056	57.000, 0.081
287	57.200, 1.270	57.200, 0.139	57.200, -0.013	57.200, -0.003	57.200, 0.056	57.200, 0.081
288	57.400, 1.277	57.400, 0.139	57.400, -0.014	57.400, -0.003	57.400, 0.056	57.400, 0.081
289	57.600, 1.284	57.600, 0.139	57.600, -0.014	57.600, -0.003	57.600, 0.056	57.600, 0.081
290	57.800, 1.290	57.800, 0.139	57.800, -0.014	57.800, -0.002	57.800, 0.057	57.800, 0.081
291	58.000, 1.297	58.000, 0.139	58.000, -0.014	58.000, -0.002	58.000, 0.057	58.000, 0.081
292	58.200, 1.304	58.200, 0.139	58.200, -0.015	58.200, -0.002	58.200, 0.058	58.200, 0.081
293	58.400, 1.311	58.400, 0.139	58.400, -0.015	58.400, -0.002	58.400, 0.058	58.400, 0.082
294	58.600, 1.318	58.600, 0.139	58.600, -0.016	58.600, -0.002	58.600, 0.059	58.600, 0.082
295	58.800, 1.325	58.800, 0.139	58.800, -0.016	58.800, -0.002	58.800, 0.059	58.800, 0.081
296	59.000, 1.331	59.000, 0.140	59.000, -0.017	59.000, -0.002	59.000, 0.060	59.000, 0.081
297	59.200, 1.338	59.200, 0.140	59.200, -0.017	59.200, -0.001	59.200, 0.060	59.200, 0.081
298	59.400, 1.344	59.400, 0.140	59.400, -0.017	59.400, -0.001	59.400, 0.060	59.400, 0.081
299	59.600, 1.350	59.600, 0.141	59.600, -0.017	59.600, -0.001	59.600, 0.059	59.600, 0.081
300	59.800, 1.357	59.800, 0.141	59.800, -0.018	59.800, -0.001	59.800, 0.059	59.800, 0.081
301	60.000, 1.363	60.000, 0.141	60.000, -0.018	60.000, -0.000	60.000, 0.059	60.000, 0.081
302	60.200, 1.370	60.200, 0.141	60.200, -0.018	60.200, -0.000	60.200, 0.058	60.200, 0.081
303	60.400, 1.376	60.400, 0.141	60.400, -0.018	60.400, 0.000	60.400, 0.058	60.400, 0.081
304	60.600, 1.382	60.600, 0.141	60.600, -0.018	60.600, 0.000	60.600, 0.058	60.600, 0.081
305	60.800, 1.388	60.800, 0.141	60.800, -0.018	60.800, 0.000	60.800, 0.057	60.800, 0.081
306	61.000, 1.394	61.000, 0.142	61.000, -0.018	61.000, 0.000	61.000, 0.057	61.000, 0.081
307	61.200, 1.400	61.200, 0.142	61.200, -0.018	61.200, 0.001	61.200, 0.057	61.200, 0.081
308	61.400, 1.406	61.400, 0.142	61.400, -0.019	61.400, 0.001	61.400, 0.057	61.400, 0.081
309	61.600, 1.411	61.600, 0.142	61.600, -0.019	61.600, 0.001	61.600, 0.058	61.600, 0.081
310	61.800, 1.417	61.800, 0.142	61.800, -0.019	61.800, 0.000	61.800, 0.058	61.800, 0.082
311	62.000, 1.423	62.000, 0.142	62.000, -0.020	62.000, 0.000	62.000, 0.059	62.000, 0.082
312	62.200, 1.429	62.200, 0.143	62.200, -0.021	62.200, 0.000	62.200, 0.059	62.200, 0.082
313	62.400, 1.435	62.400, 0.143	62.400, -0.021	62.400, -0.000	62.400, 0.059	62.400, 0.082
314	62.600, 1.441	62.600, 0.143	62.600, -0.022	62.600, -0.000	62.600, 0.060	62.600, 0.082
315	62.800, 1.447	62.800, 0.143	62.800, -0.022	62.800, -0.001	62.800, 0.060	62.800, 0.083
316	63.000, 1.452	63.000, 0.143	63.000, -0.022	63.000, -0.001	63.000, 0.060	63.000, 0.083
317	63.200, 1.458	63.200, 0.143	63.200, -0.022	63.200, -0.001	63.200, 0.060	63.200, 0.083
318	63.400, 1.464	63.400, 0.143	63.400, -0.022	63.400, -0.001	63.400, 0.060	63.400, 0.084
319	63.600, 1.470	63.600, 0.144	63.600, -0.022	63.600, -0.001	63.600, 0.059	63.600, 0.084
320	63.800, 1.475	63.800, 0.144	63.800, -0.023	63.800, -0.001	63.800, 0.059	63.800, 0.085
321	64.000, 1.481	64.000, 0.144	64.000, -0.023	64.000, -0.001	64.000, 0.059	64.000, 0.085
322	64.200, 1.487	64.200, 0.144	64.200, -0.023	64.200, -0.001	64.200, 0.058	64.200, 0.086
323	64.400, 1.492	64.400, 0.144	64.400, -0.023	64.400, -0.001	64.400, 0.058	64.400, 0.086
324	64.600, 1.498	64.600, 0.144	64.600, -0.023	64.600, -0.001	64.600, 0.057	64.600, 0.086
325	64.800, 1.502	64.800, 0.144	64.800, -0.023	64.800, -0.001	64.800, 0.057	64.800, 0.087
326	65.000, 1.507	65.000, 0.145	65.000, -0.024	65.000, -0.000	65.000, 0.057	65.000, 0.087
327	65.200, 1.512	65.200, 0.145	65.200, -0.024	65.200, -0.000	65.200, 0.056	65.200, 0.087
328	65.400, 1.517	65.400, 0.145	65.400, -0.024	65.400, -0.000	65.400, 0.056	65.400, 0.087
329	65.600, 1.522	65.600, 0.145	65.600, -0.025	65.600, -0.000	65.600, 0.056	65.600, 0.087
330	65.800, 1.527	65.800, 0.145	65.800, -0.025	65.800, 0.000	65.800, 0.056	65.800, 0.087
331	66.000, 1.532	66.000, 0.146	66.000, -0.026	66.000, 0.000	66.000, 0.056	66.000, 0.087
332	66.200, 1.537	66.200, 0.146	66.200, -0.026	66.200, 0.000	66.200, 0.057	66.200, 0.087
333	66.400, 1.542	66.400, 0.146	66.400, -0.026	66.400, 0.000	66.400, 0.057	66.400, 0.087
334	66.600, 1.548	66.600, 0.146	66.600, -0.026	66.600, 0.000	66.600, 0.057	66.600, 0.087
335	66.800, 1.553	66.800, 0.147	66.800, -0.026	66.800, 0.000	66.800, 0.057	66.800, 0.087
336	67.000, 1.559	67.000, 0.147	67.000, -0.026	67.000, 0.000	67.000, 0.057	67.000, 0.086
337	67.200, 1.564	67.200, 0.147	67.200, -0.026	67.200, 0.000	67.200, 0.058	67.200, 0.087
338	67.400, 1.569	67.400, 0.147	67.400, -0.026	67.400, 0.000	67.400, 0.058	67.400, 0.087
339	67.600, 1.574	67.600, 0.148	67.600, -0.026	67.600, 0.000	67.600, 0.058	67.600, 0.087
340	67.800, 1.580	67.800, 0.148	67.800, -0.026	67.800, 0.000	67.800, 0.058	67.800, 0.087
341	68.000, 1.585	68.000, 0.148	68.000, -0.026	68.000, 0.000	68.000, 0.058	68.000, 0.087
342	68.200, 1.590	68.200, 0.148	68.200, -0.027	68.200, -0.000	68.200, 0.058	68.200, 0.087
343	68.400, 1.594	68.400, 0.148	68.400, -0.027	68.400, -0.000	68.400, 0.058	68.400, 0.087
344	68.600, 1.599	68.600, 0.148	68.600, -0.027	68.600, -0.000	68.600, 0.058	68.600, 0.087
345	68.800, 1.604	68.800, 0.148	68.800, -0.028	68.800, -0.001	68.800, 0.058	68.800, 0.087
346	69.000, 1.608	69.000, 0.148	69.000, -0.028	69.000, -0.001	69.000, 0.059	69.000, 0.087
347	69.200, 1.613	69.200, 0.148	69.200, -0.029	69.200, -0.001	69.200, 0.059	69.200, 0.087
348	69.400, 1.618	69.400, 0.148	69.400, -0.029	69.400, -0.001	69.400, 0.059	69.400, 0.087
349	69.600, 1.622	69.600, 0.148	69.600, -0.030	69.600, -0.002	69.600, 0.059	69.600, 0.088
350	69.800, 1.627	69.800, 0.147	69.800, -0.030	69.800, -0.002	69.800, 0.060	69.800, 0.088
351	70.000, 1.632	70.000, 0.147	70.000, -0.030	70.000, -0.002	70.000, 0.060	70.000, 0.088
352	70.200, 1.637	70.200, 0.147	70.200, -0.030	70.200, -0.002	70.200, 0.060	70.200, 0.088
353	70.400, 1.642	70.400, 0.147	70.400, -0.030	70.400, -0.002	70.400, 0.060	70.400, 0.088
354	70.600, 1.647	70.600, 0.147	70.600, -0.031	70.600, -0.001	70.600, 0.060	70.600, 0.088
355	70.800, 1.651	70.800, 0.147	70.800, -0.031	70.800, -0.001	70.800, 0.060	70.800, 0.088
356	71.000, 1.656	71.000, 0.147	71.000, -0.031	71.000, -0.001	71.000, 0.060	71.000, 0.088
357	71.200, 1.660	71.200, 0.147	71.200, -0.031	71.200, -0.001	71.200, 0.060	71.200, 0.089
358	71.400, 1.665	71.400, 0.147	71.400, -0.031	71.400, -0.001	71.400, 0.060	71.400, 0.089
359	71.600, 1.669	71.600, 0.147	71.600, -0.031	71.600, -0.001	71.600, 0.060	71.600, 0.089
360	71.800, 1.673	71.800, 0.147	71.800, -0.032	71.800, -0.001	71.800, 0.060	71.800, 0.089
361	72.000, 1.677	72.000, 0.147	72.000, -0.032	72.000, -0.001	72.000, 0.060	72.000, 0.089
362	72.200, 1.681	72.200, 0.147	72.200, -0.033	72.200, -0.001	72.200, 0.060	72.200, 0.089
363	72.400, 1.685	72.400, 0.147	72.400, -0.033	72.400, -0.001	72.400, 0.060	72.400, 0.090
364	72.600, 1.689	72.600, 0.147	72.600, -0.033	72.600, -0.001	72.600, 0.060	72.600, 0.090
365	72.800, 1.693	72.800, 0.147	72.800, -0.034	72.800, -0.002	72.800, 0.060	72.800, 0.090
366	73.000, 1.697	73.000, 0.147	73.000, -0.034	73.000, -0.002	73.000, 0.060	73.000, 0.090
367	73.200, 1.702	73.200, 0.147	73.200, -0.035	73.200, -0.002	73.200, 0.060	73.200, 0.090
368	73.400, 1.706	73.400, 0.148	73.400, -0.035	73.400, -0.002	73.400, 0.059	73.400, 0.090
369	73.600, 1.710	73.600, 0.148	73.600, -0.035	73.600, -0.002	73.600, 0.059	73.600, 0.090
370	73.800, 1.714	73.800, 0.148	73.800, -0.035	73.800, -0.002	73.800, 0.059	73.800, 0.090
371	74.000, 1.718	74.000, 0.148	74.000, -0.036	74.000, -0.002	74.000, 0.059	74.000, 0.091
372	74.200, 1.723	74.200, 0.148	74.200, -0.036	74.200, -0.002	74.200, 0.059	74.200, 0.091
373	74.400, 1.727	74.400, 0.148	74.400, -0.036	74.400, -0.002	74.400, 0.059	74.400, 0.091
374	74.600, 1.731	74.600, 0.148	74.600, -0.036	74.600, -0.002	74.600, 0.059	74.600, 0.092
375	74.800, 1.736	74.800, 0.148	74.800, -0.037	74.800, -0.002	74.800, 0.059	74.800, 0.092
376	75.000, 1.740	75.000, 0.149	75.000, -0.037	75.000, -0.002	75.000, 0.060	75.000, 0.093
377	75.200, 1.744	75.200, 0.149	75.200, -0.037	75.200, -0.002	75.200, 0.060	75.200, 0.093
378	75.400, 1.749	75.400, 0.149	75.400, -0.037	75.400, -0.002	75.400, 0.061	75.400, 0.093
379	75.600, 1.753	75.600, 0.149	75.600, -0.037	75.600, -0.002	75.600, 0.061	75.600, 0.093
380	75.800, 1.757	75.800, 0.149	75.800, -0.037	75.800, -0.002	75.800, 0.062	75.800, 0.093
381	76.000, 1.761	76.000, 0.149	76.000, -0.037	76.000, -0.002	76.000, 0.062	76.000, 0.092
382	76.200, 1.764	76.200, 0.150	76.200, -0.037	76.200, -0.002	76.200, 0.062	76.200, 0.092
383	76.400, 1.768	76.400, 0.150	76.400, -0.037	76.400, -0.002	76.400, 0.062	76.400, 0.093
384	76.600, 1.772	76.600, 0.150	76.600, -0.037	76.600, -0.002	76.600, 0.062	76.600, 0.092
385	76.800, 1.776	76.800, 0.151	76.800, -0.036	76.800, -0.002	76.800, 0.062	76.800, 0.093
386	77.000, 1.780	77.000, 0.151	77.000, -0.036	77.000, -0.002	77.000, 0.062	77.000, 0.093
387	77.200, 1.783	77.200, 0.151	77.200, -0.036	77.200, -0.002	77.200, 0.061	77.200, 0.092
388	77.400, 1.787	77.400, 0.152	77.400, -0.036	77.400, -0.001	77.400, 0.061	77.400, 0.092
389	77.600, 1.790	77.600, 0.152	77.600, -0.036	77.600, -0.001	77.600, 0.061	77.600, 0.092
390	77.800, 1.793	77.800, 0.152	77.800, -0.037	77.800, -0.002	77.800, 0.060	77.800, 0.092
391	78.000, 1.797	78.000, 0.152	78.000, -0.037	78.000, -0.002	78.000, 0.060	78.000, 0.092
392	78.200, 1.800	78.200, 0.152	78.200, -0.037	78.200, -0.002	78.200, 0.060	78.200, 0.092
393	78.400, 1.804	78.400, 0.153	78.400, -0.037	78.400, -0.002	78.400, 0.060	78.400, 0.092
394	78.600, 1.808	78.600, 0.153	78.600, -0.038	78.600, -0.002	78.600, 0.060	78.600, 0.093
395	78.800, 1.811	78.800, 0.153	78.800, -0.038	78.800, -0.002	78.800, 0.059	78.800, 0.093
396	79.000, 1.815	79.000, 0.153	79.000, -0.039	79.000, -0.002	79.000, 0.059	79.000, 0.093
397	79.200, 1.818	79.200, 0.153	79.200, -0.039	79.200, -0.002	79.200, 0.060	79.200, 0.093
398	79.400, 1.822	79.400, 0.153	79.400, -0.040	79.400, -0.002	79.400, 0.060	79.400, 0.093
399	79.600, 1.825	79.600, 0.153	79.600, -0.040	79.600, -0.002	79.600, 0.060	79.600, 0.093
400	79.800, 1.829	79.800, 0.153	79.800, -0.040	79.800, -0.002	79.800, 0.060	79.800, 0.093
401	80.000, 1.832	80.000, 0.153	80.000, -0.040	80.000, -0.002	80.000, 0.060	80.000, 0.093
402	80.200, 1.835	80.200, 0.153	80.200, -0.040	80.200, -0.002	80.200, 0.061	80.200, 0.094
403	80.400, 1.839	80.400, 0.152	80.400, -0.041	80.400, -0.002	80.400, 0.061	80.400, 0.094
404	80.600, 1.842	80.600, 0.152	80.600, -0.041	80.600, -0.002	80.600, 0.061	80.600, 0.094
405	80.800, 1.846	80.800, 0.151	80.800, -0.041	80.800, -0.002	80.800, 0.061	80.800, 0.095
406	81.000, 1.849	81.000, 0.151	81.000, -0.042	81.000, -0.002	81.000, 0.061	81.000, 0.095
407	81.200, 1.852	81.200, 0.151	81.200, -0.042	81.200, -0.002	81.200, 0.061	81.200, 0.095
408	81.400, 1.856	81.400, 0.151	81.400, -0.042	81.400, -0.002	81.400, 0.061	81.400, 0.095
409	81.600, 1.859	81.600, 0.151	81.600, -0.043	81.600, -0.002	81.600, 0.061	81.600, 0.096
410	81.800, 1.862	81.800, 0.151	81.800, -0.043	81.800, -0.002	81.800, 0.061	81.800, 0.096
411	82.000, 1.865	82.000, 0.151	82.000, -0.043	82.000, -0.002	82.000, 0.061	82.000, 0.096
412	82.200, 1.868	82.200, 0.151	82.200, -0.043	82.200, -0.002	82.200, 0.061	82.200, 0.096
413	82.400, 1.872	82.400, 0.151	82.400, -0.043	82.400, -0.002	82.400, 0.061	82.400, 0.097
414	82.600, 1.875	82.600, 0.152	82.600, -0.043	82.600, -0.001	82.600, 0.061	82.600, 0.097
415	82.800, 1.878	82.800, 0.152	82.800, -0.044	82.800, -0.001	82.800, 0.061	82.800, 0.097
416	83.000, 1.882	83.000, 0.153	83.000, -0.044	83.000, -0.001	83.000, 0.062	83.000, 0.097
417	83.200, 1.885	83.200, 0.153	83.200, -0.044	83.200, -0.000	83.200, 0.062	83.200, 0.096
418	83.400, 1.888	83.400, 0.153	83.400, -0.044	83.400, 0.000	83.400, 0.062	83.400, 0.096
419	83.600, 1.890	83.600, 0.154	83.600, -0.045	83.600, 0.000	83.600, 0.062	83.600, 0.096
420	83.800, 1.893	83.800, 0.154	83.800, -0.045	83.800, 0.001	83.800, 0.062	83.800, 0.096
421	84.000, 1.896	84.000, 0.154	84.000, -0.045	84.000, 0.000	84.000, 0.062	84.000, 0.095
422	84.200, 1.899	84.200, 0.153	84.200, -0.046	84.200, 0.000	84.200, 0.062	84.200, 0.095
423	84.400, 1.903	84.400, 0.153	84.400, -0.046	84.400, -0.000	84.400, 0.063	84.400, 0.095
424	84.600, 1.906	84.600, 0.153	84.600, -0.046	84.600, -0.001	84.600, 0.062	84.600, 0.095
425	84.800, 1.909	84.800, 0.153	84.800, -0.046	84.800, -0.001	84.800, 0.062	84.800, 0.095
426	85.000, 1.912	85.000, 0.154	85.000, -0.046	85.000, -0.002	85.000, 0.062	85.000, 0.095
427	85.200, 1.914	85.200, 0.154	85.200, -0.046	85.200, -0.002	85.200, 0.062	85.200, 0.095
428	85.400, 1.917	85.400, 0.154	85.400, -0.046	85.400, -0.002	85.400, 0.062	85.400, 0.095
429	85.600, 1.919	85.600, 0.154	85.600, -0.046	85.600, -0.002	85.600, 0.062	85.600, 0.095
430	85.800, 1.922	85.800, 0.155	85.800, -0.046	85.800, -0.002	85.800, 0.062	85.800, 0.095
431	86.000, 1.924	86.000, 0.155	86.000, -0.045	86.000, -0.002	86.000, 0.062	86.000, 0.096
432	86.200, 1.927	86.200, 0.155	86.200, -0.045	86.200, -0.002	86.200, 0.063	86.200, 0.096
433	86.400, 1.930	86.400, 0.155	86.400, -0.045	86.400, -0.002	86.400, 0.063	86.400, 0.096
434	86.600, 1.933	86.600, 0.155	86.600, -0.045	86.600, -0.002	86.600, 0.063	86.600, 0.096
435	86.800, 1.936	86.800, 0.155	86.800, -0.045	86.800, -0.002	86.800, 0.063	86.800, 0.096
436	87.000, 1.938	87.000, 0.155	87.000, -0.045	87.000, -0.001	87.000, 0.063	87.000, 0.096
437	87.200, 1.941	87.200, 0.155	87.200, -0.046	87.200, -0.001	87.200, 0.063	87.200, 0.097
438	87.400, 1.943	87.400, 0.155	87.400, -0.046	87.400, -0.001	87.400, 0.064	87.400, 0.097
439	87.600, 1.946	87.600, 0.155	87.600, -0.047	87.600, -0.002	87.600, 0.064	87.600, 0.097
440	87.800, 1.949	87.800, 0.155	87.800, -0.047	87.800, -0.002	87.800, 0.064	87.800, 0.097
441	88.000, 1.951	88.000, 0.154	88.000, -0.047	88.000, -0.002	88.000, 0.064	88.000, 0.097
442	88.200, 1.954	88.200, 0.154	88.200, -0.048	88.200, -0.003	88.200, 0.065	88.200, 0.097
443	88.400, 1.956	88.400, 0.154	88.400, -0.048	88.400, -0.003	88.400, 0.065	88.400, 0.097
444	88.600, 1.958	88.600, 0.154	88.600, -0.048	88.600, -0.003	88.600, 0.065	88.600, 0.097
445	88.800, 1.960	88.800, 0.154	88.800, -0.049	88.800, -0.003	88.800, 0.065	88.800, 0.097
446	89.000, 1.963	89.000, 0.154	89.000, -0.049	89.000, -0.003	89.000, 0.065	89.000, 0.097
447	89.200, 1.965	89.200, 0.155	89.200, -0.049	89.200, -0.003	89.200, 0.065	89.200, 0.097
448	89.400, 1.968	89.400, 0.155	89.400, -0.050	89.400, -0.003	89.400, 0.065	89.400, 0.097
449	89.600, 1.970	89.600, 0.155	89.600, -0.050	89.600, -0.002	89.600, 0.065	89.600, 0.097
450	89.800, 1.973	89.800, 0.155	89.800, -0.050	89.800, -0.002	89.800, 0.065	89.800, 0.098
451	90.000, 1.976	90.000, 0.155	90.000, -0.050	90.000, -0.002	90.000, 0.065	90.000, 0.098
452	90.200, 1.979	90.200, 0.155	90.200, -0.050	90.200, -0.001	90.200, 0.064	90.200, 0.099
453	90.400, 1.981	90.400, 0.155	90.400, -0.050	90.400, -0.001	90.400, 0.064	90.400, 0.099
454	90.600, 1.984	90.600, 0.155	90.600, -0.050	90.600, -0.001	90.600, 0.063	90.600, 0.099
455	90.800, 1.987	90.800, 0.155	90.800, -0.050	90.800, -0.001	90.800, 0.063	90.800, 0.100
456	91.000, 1.990	91.000, 0.155	91.000, -0.050	91.000, -0.001	91.000, 0.063	91.000, 0.100
457	91.200, 1.993	91.200, 0.155	91.200, -0.050	91.200, -0.001	91.200, 0.063	91.200, 0.100
458	91.400, 1.996	91.400, 0.155	91.400, -0.050	91.400, -0.001	91.400, 0.063	91.400, 0.100
459	91.600, 1.998	91.600, 0.155	91.600, -0.050	91.600, -0.001	91.600, 0.063	91.600, 0.100
460	91.800, 2.001	91.800, 0.155	91.800, -0.050	91.800, -0.001	91.800, 0.063	91.800, 0.100
461	92.000, 2.003	92.000, 0.156	92.000, -0.050	92.000, -0.001	92.000, 0.064	92.000, 0.100
462	92.200, 2.005	92.200, 0.156	92.200, -0.050	92.200, -0.001	92.200, 0.064	92.200, 0.099
463	92.400, 2.006	92.400, 0.156	92.400, -0.050	92.400, -0.002	92.400, 0.064	92.400, 0.099
464	92.600, 2.008	92.600, 0.156	92.600, -0.050	92.600, -0.002	92.600, 0.064	92.600, 0.099
465	92.800, 2.010	92.800, 0.155	92.800, -0.050	92.800, -0.002	92.800, 0.064	92.800, 0.099
466	93.000, 2.011	93.000, 0.155	93.000, -0.051	93.000, -0.002	93.000, 0.064	93.000, 0.099
467	93.200, 2.013	93.200, 0.155	93.200, -0.051	93.200, -0.001	93.200, 0.064	93.200, 0.099
468	93.400, 2.015	93.400, 0.155	93.400, -0.051	93.400, -0.001	93.400, 0.064	93.400, 0.100
469	93.600, 2.017	93.600, 0.155	93.600, -0.051	93.600, -0.002	93.600, 0.064	93.600, 0.100
470	93.800, 2.019	93.800, 0.155	93.800, -0.051	93.800, -0.002	93.800, 0.064	93.800, 0.100
471	94.000, 2.021	94.000, 0.155	94.000, -0.052	94.000, -0.002	94.000, 0.064	94.000, 0.100
472	94.200, 2.023	94.200, 0.155	94.200, -0.052	94.200, -0.002	94.200, 0.064	94.200, 0.100
473	94.400, 2.026	94.400, 0.156	94.400, -0.052	94.400, -0.002	94.400, 0.063	94.400, 0.100
474	94.600, 2.029	94.600, 0.156	94.600, -0.052	94.600, -0.002	94.600, 0.063	94.600, 0.100
475	94.800, 2.031	94.800, 0.156	94.800, -0.052	94.800, -0.002	94.800, 0.063	94.800, 0.100
476	95.000, 2.034	95.000, 0.156	95.000, -0.053	95.000, -0.002	95.000, 0.063	95.000, 0.100
477	95.200, 2.036	95.200, 0.156	95.200, -0.053	95.200, -0.002	95.200, 0.063	95.200, 0.100
478	95.400, 2.039	95.400, 0.156	95.400, -0.054	95.400, -0.002	95.400, 0.063	95.400, 0.100
479	95.600, 2.041	95.600, 0.157	95.600, -0.054	95.600, -0.002	95.600, 0.063	95.600, 0.099
480	95.800, 2.042	95.800, 0.157	95.800, -0.054	95.800, -0.002	95.800, 0.063	95.800, 0.099
481	96.000, 2.044	96.000, 0.157	96.000, -0.055	96.000, -0.002	96.000, 0.063	96.000, 0.099
482	96.200, 2.046	96.200, 0.157	96.200, -0.055	96.200, -0.003	96.200, 0.063	96.200, 0.099
483	96.400, 2.047	96.400, 0.157	96.400, -0.055	96.400, -0.003	96.400, 0.064	96.400, 0.099
484	96.600, 2.049	96.600, 0.157	96.600, -0.055	96.600, -0.003	96.600, 0.064	96.600, 0.099
485	96.800, 2.050	96.800, 0.157	96.800, -0.055	96.800, -0.003	96.800, 0.064	96.800, 0.099
486	97.000, 2.052	97.000, 0.157	97.000, -0.055	97.000, -0.003	97.000, 0.064	97.000, 0.099
487	97.200, 2.054	97.200, 0.157	97.200, -0.055	97.200, -0.003	97.200, 0.065	97.200, 0.099
488	97.400, 2.056	97.400, 0.157	97.400, -0.054	97.400, -0.003	97.400, 0.065	97.400, 0.099
489	97.600, 2.058	97.600, 0.157	97.600, -0.054	97.600, -0.003	97.600, 0.064	97.600, 0.100
490	97.800, 2.060	97.800, 0.157	97.800, -0.054	97.800, -0.003	97.800, 0.064	97.800, 0.100
491	98.000, 2.062	98.000, 0.157	98.000, -0.054	98.000, -0.003	98.000, 0.064	98.000, 0.100
492	98.200, 2.064	98.200, 0.157	98.200, -0.054	98.200, -0.002	98.200, 0.064	98.200, 0.101
493	98.400, 2.067	98.400, 0.157	98.400, -0.054	98.400, -0.002	98.400, 0.064	98.400, 0.101
494	98.600, 2.069	98.600, 0.157	98.600, -0.054	98.600, -0.002	98.600, 0.064	98.600, 0.101
495	98.800, 2.071	98.800, 0.157	98.800, -0.054	98.800, -0.002	98.800, 0.064	98.800, 0.101
496	99.000, 2.072	99.000, 0.157	99.000, -0.055	99.000, -0.002	99.000, 0.064	99.000, 0.102
497	99.200, 2.074	99.200, 0.158	99.200, -0.055	99.200, -0.002	99.200, 0.064	99.200, 0.102
498	99.400, 2.075	99.400, 0.158	99.400, -0.055	99.400, -0.002	99.400, 0.064	99.400, 0.102
499	99.600, 2.076	99.600, 0.158	99.600, -0.055	99.600, -0.002	99.600, 0.064	99.600, 0.101
500	99.800, 2.077	99.800, 0.158	99.800, -0.055	99.800, -0.002	99.800, 0.064	99.800, 0.101
501	100.000, 2.079	100.000, 0.158	100.000, -0.055	100.000, -0.003	100.000, 0.065	100.000, 0.101
502	100.200, 2.080	100.200, 0.158	100.200, -0.055	100.200, -0.003	100.200, 0.065	100.200, 0.101
503	100.400, 2.081	100.400, 0.158	100.400, -0.056	100.400, -0.003	100.400, 0.066	100.400, 0.101
504	100.600, 2.082	100.600, 0.158	100.600, -0.056	100.600, -0.003	100.600, 0.066	100.600, 0.100
505	100.800, 2.084	100.800, 0.158	100.800, -0.056	100.800, -0.004	100.800, 0.066	100.800, 0.100
506	101.000, 2.086	101.000, 0.158	101.000, -0.056	101.000, -0.004	101.000, 0.066	101.000, 0.100
507	101.200, 2.088	101.200, 0.158	101.200, -0.056	101.200, -0.004	101.200, 0.066	101.200, 0.101
508	101.400, 2.090	101.400, 0.158	101.400, -0.056	101.400, -0.004	101.400, 0.066	101.400, 0.101
509	101.600, 2.092	101.600, 0.158	101.600, -0.057	101.600, -0.004	101.600, 0.067	101.600, 0.101
510	101.800, 2.094	101.800, 0.158	101.800, -0.057	101.800, -0.003	101.800, 0.067	101.800, 0.101
511	102.000, 2.096	102.000, 0.158	102.000, -0.058	102.000, -0.003	102.000, 0.067	102.000, 0.102
512	102.200, 2.098	102.200, 0.158	102.200, -0.058	102.200, -0.002	102.200, 0.067	102.200, 0.102
513	102.400, 2.100	102.400, 0.158	102.400, -0.058	102.400, -0.002	102.400, 0.066	102.400, 0.102
514	102.600, 2.102	102.600, 0.159	102.600, -0.059	102.600, -0.002	102.600, 0.066	102.600, 0.103
515	102.800, 2.103	102.800, 0.159	102.800, -0.059	102.800, -0.002	102.800, 0.066	102.800, 0.103
516	103.000, 2.105	103.000, 0.159	103.000, -0.059	103.000, -0.002	103.000, 0.066	103.000, 0.103
517	103.200, 2.107	103.200, 0.159	103.200, -0.059	103.200, -0.002	103.200, 0.066	103.200, 0.103
518	103.400, 2.108	103.400, 0.159	103.400, -0.059	103.400, -0.002	103.400, 0.066	103.400, 0.103
519	103.600, 2.110	103.600, 0.159	103.600, -0.059	103.600, -0.002	103.600, 0.066	103.600, 0.103
520	103.800, 2.111	103.800, 0.159	103.800, -0.059	103.800, -0.002	103.800, 0.066	103.800, 0.103
521	104.000, 2.112	104.000, 0.159	104.000, -0.059	104.000, -0.003	104.000, 0.066	104.000, 0.104
522	104.200, 2.114	104.200, 0.159	104.200, -0.059	104.200, -0.003	104.200, 0.065	104.200, 0.104
523	104.400, 2.115	104.400, 0.159	104.400, -0.059	104.400, -0.003	104.400, 0.065	104.400, 0.104
524	104.600, 2.116	104.600, 0.159	104.600, -0.058	104.600, -0.003	104.600, 0.065	104.600, 0.104
525	104.800, 2.118	104.800, 0.159	104.800, -0.058	104.800, -0.003	104.800, 0.065	104.800, 0.104
526	105.000, 2.120	105.000, 0.159	105.000, -0.058	105.000, -0.004	105.000, 0.066	105.000, 0.104
527	105.200, 2.121	105.200, 0.159	105.200, -0.058	105.200, -0.003	105.200, 0.066	105.200, 0.105
528	105.400, 2.123	105.400, 0.159	105.400, -0.058	105.400, -0.003	105.400, 0.066	105.400, 0.105
529	105.600, 2.125	105.600, 0.159	105.600, -0.058	105.600, -0.003	105.600, 0.066	105.600, 0.105
530	105.800, 2.126	105.800, 0.159	105.800, -0.059	105.800, -0.003	105.800, 0.066	105.800, 0.105
531	106.000, 2.128	106.000, 0.159	106.000, -0.059	106.000, -0.003	106.000, 0.066	106.000, 0.105
532	106.200, 2.129	106.200, 0.159	106.200, -0.059	106.200, -0.003	106.200, 0.066	106.200, 0.105
533	106.400, 2.130	106.400, 0.159	106.400, -0.060	106.400, -0.003	106.400, 0.066	106.400, 0.105
534	106.600, 2.132	106.600, 0.159	106.600, -0.060	106.600, -0.003	106.600, 0.066	106.600, 0.104
535	106.800, 2.133	106.800, 0.159	106.800, -0.060	106.800, -0.003	106.800, 0.066	106.800, 0.104
536	107.000, 2.135	107.000, 0.159	107.000, -0.061	107.000, -0.003	107.000, 0.066	107.000, 0.104
537	107.200, 2.136	107.200, 0.159	107.200, -0.061	107.200, -0.003	107.200, 0.066	107.200, 0.105
538	107.400, 2.137	107.400, 0.158	107.400, -0.061	107.400, -0.003	107.400, 0.066	107.400, 0.105
539	107.600, 2.138	107.600, 0.158	107.600, -0.061	107.600, -0.003	107.600, 0.066	107.600, 0.105
540	107.800, 2.139	107.800, 0.158	107.800, -0.061	107.800, -0.003	107.800, 0.067	107.800, 0.105
541	108.000, 2.141	108.000, 0.159	108.000, -0.061	108.000, -0.003	108.000, 0.067	108.000, 0.105
542	108.200, 2.142	108.200, 0.158	108.200, -0.061	108.200, -0.003	108.200, 0.067	108.200, 0.105
543	108.400, 2.143	108.400, 0.159	108.400, -0.061	108.400, -0.003	108.400, 0.067	108.400, 0.105
544	108.600, 2.144	108.600, 0.159	108.600, -0.061	108.600, -0.003	108.600, 0.068	108.600, 0.104
545	108.800, 2.145	108.800, 0.159	108.800, -0.061	108.800, -0.003	108.800, 0.068	108.800, 0.104
546	109.000, 2.147	109.000, 0.159	109.000, -0.061	109.000, -0.004	109.000, 0.069	109.000, 0.104
547	109.200, 2.148	109.200, 0.159	109.200, -0.061	109.200, -0.004	109.200, 0.069	109.200, 0.104
548	109.400, 2.150	109.400, 0.159	109.400, -0.061	109.400, -0.004	109.400, 0.069	109.400, 0.103
549	109.600, 2.151	109.600, 0.159	109.600, -0.062	109.600, -0.004	109.600, 0.069	109.600, 0.103
550	109.800, 2.152	109.800, 0.159	109.800, -0.062	109.800, -0.005	109.800, 0.068	109.800, 0.103
551	110.000, 2.153	110.000, 0.159	110.000, -0.062	110.000, -0.005	110.000, 0.068	110.000, 0.103
552	110.200, 2.155	110.200, 0.160	110.200, -0.062	110.200, -0.005	110.200, 0.068	110.200, 0.103
553	110.400, 2.156	110.400, 0.160	110.400, -0.063	110.400, -0.005	110.400, 0.068	110.400, 0.103
554	110.600, 2.158	110.600, 0.160	110.600, -0.063	110.600, -0.005	110.600, 0.067	110.600, 0.104
555	110.800, 2.159	110.800, 0.160	110.800, -0.063	110.800, -0.005	110.800, 0.067	110.800, 0.104
556	111.000, 2.160	111.000, 0.161	111.000, -0.063	111.000, -0.005	111.000, 0.067	111.000, 0.104
557	111.200, 2.162	111.200, 0.161	111.200, -0.063	111.200, -0.005	111.200, 0.066	111.200, 0.104
558	111.400, 2.163	111.400, 0.161	111.400, -0.063	111.400, -0.005	111.400, 0.066	111.400, 0.105
559	111.600, 2.164	111.600, 0.161	111.600, -0.063	111.600, -0.005	111.600, 0.066	111.600, 0.105
560	111.800, 2.166	111.800, 0.160	111.800, -0.063	111.800, -0.005	111.800, 0.066	111.800, 0.105
561	112.000, 2.167	112.000, 0.160	112.000, -0.064	112.000, -0.005	112.000, 0.066	112.000, 0.106
562	112.200, 2.168	112.200, 0.160	112.200, -0.064	112.200, -0.005	112.200, 0.066	112.200, 0.106
563	112.400, 2.169	112.400, 0.160	112.400, -0.064	112.400, -0.005	112.400, 0.066	112.400, 0.106
564	112.600, 2.170	112.600, 0.160	112.600, -0.065	112.600, -0.004	112.600, 0.067	112.600, 0.107
565	112.800, 2.171	112.800, 0.161	112.800, -0.065	112.800, -0.004	112.800, 0.067	112.800, 0.107
566	113.000, 2.172	113.000, 0.161	113.000, -0.065	113.000, -0.004	113.000, 0.067	113.000, 0.107
567	113.200, 2.172	113.200, 0.161	113.200, -0.066	113.200, -0.003	113.200, 0.067	113.200, 0.107
568	113.400, 2.173	113.400, 0.161	113.400, -0.066	113.400, -0.003	113.400, 0.067	113.400, 0.107
569	113.600, 2.174	113.600, 0.161	113.600, -0.066	113.600, -0.003	113.600, 0.068	113.600, 0.107
570	113.800, 2.175	113.800, 0.162	113.800, -0.066	113.800, -0.003	113.800, 0.068	113.800, 0.108
571	114.000, 2.176	114.000, 0.162	114.000, -0.066	114.000, -0.002	114.000, 0.068	114.000, 0.108
572	114.200, 2.177	114.200, 0.162	114.200, -0.066	114.200, -0.002	114.200, 0.068	114.200, 0.108
573	114.400, 2.178	114.400, 0.162	114.400, -0.066	114.400, -0.003	114.400, 0.068	114.400, 0.108
574	114.600, 2.179	114.600, 0.162	114.600, -0.066	114.600, -0.003	114.600, 0.068	114.600, 0.107
575	114.800, 2.180	114.800, 0.162	114.800, -0.066	114.800, -0.003	114.800, 0.068	114.800, 0.107
576	115.000, 2.182	115.000, 0.162	115.000, -0.065	115.000, -0.003	115.000, 0.068	115.000, 0.107
577	115.200, 2.183	115.200, 0.162	115.200, -0.065	115.200, -0.003	115.200, 0.067	115.200, 0.107
578	115.400, 2.184	115.400, 0.162	115.400, -0.065	115.400, -0.004	115.400, 0.067	115.400, 0.107
579	115.600, 2.185	115.600, 0.161	115.600, -0.065	115.600, -0.004	115.600, 0.067	115.600, 0.106
580	115.800, 2.186	115.800, 0.161	115.800, -0.065	115.800, -0.004	115.800, 0.067	115.800, 0.106
581	116.000, 2.187	116.000, 0.161	116.000, -0.065	116.000, -0.005	116.000, 0.067	116.000, 0.106
582	116.200, 2.188	116.200, 0.161	116.200, -0.066	116.200, -0.005	116.200, 0.067	116.200, 0.106
583	116.400, 2.189	116.400, 0.161	116.400, -0.066	116.400, -0.005	116.400, 0.067	116.400, 0.106
584	116.600, 2.190	116.600, 0.161	116.600, -0.066	116.600, -0.005	116.600, 0.067	116.600, 0.106
585	116.800, 2.191	116.800, 0.161	116.800, -0.066	116.800, -0.005	116.800, 0.067	116.800, 0.106
586	117.000, 2.192	117.000, 0.161	117.000, -0.066	117.000, -0.004	117.000, 0.067	117.000, 0.106
587	117.200, 2.192	117.200, 0.161	117.200, -0.066	117.200, -0.005	117.200, 0.068	117.200, 0.106
588	117.400, 2.193	117.400, 0.161	117.400, -0.066	117.400, -0.005	117.400, 0.068	117.400, 0.107
589	117.600, 2.194	117.600, 0.161	117.600, -0.066	117.600, -0.005	117.600, 0.068	117.600, 0.107
590	117.800, 2.195	117.800, 0.161	117.800, -0.066	117.800, -0.005	117.800, 0.068	117.800, 0.108
591	118.000, 2.196	118.000, 0.161	118.000, -0.066	118.000, -0.005	118.000, 0.068	118.000, 0.108
592	118.200, 2.197	118.200, 0.161	118.200, -0.066	118.200, -0.004	118.200, 0.068	118.200, 0.109
593	118.400, 2.198	118.400, 0.161	118.400, -0.066	118.400, -0.004	118.400, 0.068	118.400, 0.109
594	118.600, 2.200	118.600, 0.161	118.600, -0.065	118.600, -0.004	118.600, 0.068	118.600, 0.109
595	118.800, 2.201	118.800, 0.161	118.800, -0.065	118.800, -0.004	118.800, 0.068	118.800, 0.109
596	119.000, 2.202	119.000, 0.161	119.000, -0.065	119.000, -0.004	119.000, 0.068	119.000, 0.109
597	119.200, 2.203	119.200, 0.161	119.200, -0.065	119.200, -0.004	119.200, 0.068	119.200, 0.109
598	119.400, 2.203	119.400, 0.161	119.400, -0.065	119.400, -0.004	119.400, 0.068	119.400, 0.109
599	119.600, 2.204	119.600, 0.161	119.600, -0.065	119.600, -0.004	119.600, 0.068	119.600, 0.109
600	119.800, 2.204	119.800, 0.162	119.800, -0.065	119.800, -0.004	119.800, 0.067	119.800, 0.108
601	120.000, 2.205	120.000, 0.162	120.000, -0.066	120.000, -0.004	120.000, 0.067	120.000, 0.108
602	120.200, 2.206	120.200, 0.162	120.200, -0.066	120.200, -0.004	120.200, 0.067	120.200, 0.108
603	120.400, 2.206	120.400, 0.162	120.400, -0.066	120.400, -0.004	120.400, 0.067	120.400, 0.108
604	120.600, 2.207	120.600, 0.162	120.600, -0.066	120.600, -0.004	120.600, 0.067	120.600, 0.107
605	120.800, 2.208	120.800, 0.162	120.800, -0.067	120.800, -0.004	120.800, 0.067	120.800, 0.107
606	121.000, 2.208	121.000, 0.162	121.000, -0.067	121.000, -0.004	121.000, 0.068	121.000, 0.107
607	121.200, 2.209	121.200, 0.163	121.200, -0.067	121.200, -0.005	121.200, 0.068	121.200, 0.107
608	121.400, 2.210	121.400, 0.163	121.400, -0.067	121.400, -0.005	121.400, 0.069	121.400, 0.108
609	121.600, 2.211	121.600, 0.163	121.600, -0.067	121.600, -0.005	121.600, 0.069	121.600, 0.108
610	121.800, 2.211	121.800, 0.163	121.800, -0.067	121.800, -0.005	121.800, 0.069	121.800, 0.108
611	122.000, 2.212	122.000, 0.163	122.000, -0.066	122.000, -0.005	122.000, 0.069	122.000, 0.109
612	122.200, 2.213	122.200, 0.163	122.200, -0.066	122.200, -0.005	122.200, 0.068	122.200, 0.109
613	122.400, 2.214	122.400, 0.164	122.400, -0.066	122.400, -0.005	122.400, 0.068	122.400, 0.109
614	122.600, 2.216	122.600, 0.164	122.600, -0.066	122.600, -0.005	122.600, 0.068	122.600, 0.109
615	122.800, 2.217	122.800, 0.163	122.800, -0.066	122.800, -0.004	122.800, 0.068	122.800, 0.109
616	123.000, 2.218	123.000, 0.163	123.000, -0.066	123.000, -0.004	123.000, 0.068	123.000, 0.109
617	123.200, 2.219	123.200, 0.163	123.200, -0.066	123.200, -0.004	123.200, 0.068	123.200, 0.109
618	123.400, 2.219	123.400, 0.163	123.400, -0.066	123.400, -0.004	123.400, 0.068	123.400, 0.110
619	123.600, 2.220	123.600, 0.163	123.600, -0.067	123.600, -0.005	123.600, 0.068	123.600, 0.110
620	123.800, 2.220	123.800, 0.163	123.800, -0.067	123.800, -0.005	123.800, 0.068	123.800, 0.110
621	124.000, 2.221	124.000, 0.163	124.000, -0.067	124.000, -0.005	124.000, 0.068	124.000, 0.110
622	124.200, 2.222	124.200, 0.162	124.200, -0.068	124.200, -0.005	124.200, 0.068	124.200, 0.110
623	124.400, 2.222	124.400, 0.162	124.400, -0.068	124.400, -0.006	124.400, 0.068	124.400, 0.110
624	124.600, 2.223	124.600, 0.162	124.600, -0.068	124.600, -0.006	124.600, 0.068	124.600, 0.110
625	124.800, 2.224	124.800, 0.162	124.800, -0.069	124.800, -0.006	124.800, 0.068	124.800, 0.110
626	125.000, 2.224	125.000, 0.162	125.000, -0.069	125.000, -0.005	125.000, 0.068	125.000, 0.110
627	125.200, 2.225	125.200, 0.162	125.200, -0.069	125.200, -0.005	125.200, 0.068	125.200, 0.111
628	125.400, 2.226	125.400, 0.162	125.400, -0.069	125.400, -0.005	125.400, 0.069	125.400, 0.111
629	125.600, 2.226	125.600, 0.163	125.600, -0.069	125.600, -0.005	125.600, 0.069	125.600, 0.111
630	125.800, 2.227	125.800, 0.163	125.800, -0.069	125.800, -0.005	125.800, 0.069	125.800, 0.112
631	126.000, 2.227	126.000, 0.163	126.000, -0.069	126.000, -0.005	126.000, 0.068	126.000, 0.112
632	126.200, 2.228	126.200, 0.163	126.200, -0.069	126.200, -0.004	126.200, 0.068	126.200, 0.112
633	126.400, 2.228	126.400, 0.164	126.400, -0.070	126.400, -0.004	126.400, 0.068	126.400, 0.112
634	126.600, 2.229	126.600, 0.164	126.600, -0.070	126.600, -0.004	126.600, 0.068	126.600, 0.112
635	126.800, 2.229	126.800, 0.164	126.800, -0.070	126.800, -0.004	126.800, 0.069	126.800, 0.112
636	127.000, 2.230	127.000, 0.164	127.000, -0.070	127.000, -0.004	127.000, 0.069	127.000, 0.112
637	127.200, 2.230	127.200, 0.164	127.200, -0.070	127.200, -0.004	127.200, 0.069	127.200, 0.112
638	127.400, 2.231	127.400, 0.164	127.400, -0.070	127.400, -0.004	127.400, 0.069	127.400, 0.112
639	127.600, 2.231	127.600, 0.164	127.600, -0.070	127.600, -0.005	127.600, 0.069	127.600, 0.112
640	127.800, 2.232	127.800, 0.164	127.800, -0.070	127.800, -0.005	127.800, 0.068	127.800, 0.112
641	128.000, 2.233	128.000, 0.164	128.000, -0.070	128.000, -0.005	128.000, 0.068	128.000, 0.112
642	128.200, 2.234	128.200, 0.163	128.200, -0.070	128.200, -0.005	128.200, 0.068	128.200, 0.111
643	128.400, 2.235	128.400, 0.163	128.400, -0.070	128.400, -0.006	128.400, 0.067	128.400, 0.111
644	128.600, 2.236	128.600, 0.163	128.600, -0.069	128.600, -0.006	128.600, 0.067	128.600, 0.111
645	128.800, 2.237	128.800, 0.163	128.800, -0.069	128.800, -0.006	128.800, 0.067	128.800, 0.111
646	129.000, 2.238	129.000, 0.163	129.000, -0.069	129.000, -0.007	129.000, 0.068	129.000, 0.112
647	129.200, 2.239	129.200, 0.162	129.200, -0.069	129.200, -0.007	129.200, 0.068	129.200, 0.112
648	129.400, 2.240	129.400, 0.162	129.400, -0.069	129.400, -0.007	129.400, 0.068	129.400, 0.112
649	129.600, 2.241	129.600, 0.162	129.600, -0.069	129.600, -0.007	129.600, 0.068	129.600, 0.112
650	129.800, 2.242	129.800, 0.162	129.800, -0.069	129.800, -0.007	129.800, 0.068	129.800, 0.112
651	130.000, 2.243	130.000, 0.162	130.000, -0.069	130.000, -0.007	130.000, 0.068	130.000, 0.112
652	130.200, 2.243	130.200, 0.162	130.200, -0.069	130.200, -0.007	130.200, 0.068	130.200, 0.112
653	130.400, 2.243	130.400, 0.162	130.400, -0.070	130.400, -0.007	130.400, 0.069	130.400, 0.112
654	130.600, 2.243	130.600, 0.162	130.600, -0.070	130.600, -0.007	130.600, 0.069	130.600, 0.112
655	130.800, 2.244	130.800, 0.163	130.800, -0.070	130.800, -0.006	130.800, 0.069	130.800, 0.113
656	131.000, 2.244	131.000, 0.163	131.000, -0.071	131.000, -0.006	131.000, 0.069	131.000, 0.113
657	131.200, 2.244	131.200, 0.163	131.200, -0.071	131.200, -0.006	131.200, 0.069	131.200, 0.113
658	131.400, 2.245	131.400, 0.163	131.400, -0.072	131.400, -0.005	131.400, 0.069	131.400, 0.113
659	131.600, 2.246	131.600, 0.163	131.600, -0.072	131.600, -0.005	131.600, 0.069	131.600, 0.113
660	131.800, 2.246	131.800, 0.164	131.800, -0.073	131.800, -0.005	131.800, 0.069	131.800, 0.113
661	132.000, 2.246	132.000, 0.164	132.000, -0.073	132.000, -0.005	132.000, 0.069	132.000, 0.113
662	132.200, 2.246	132.200, 0.164	132.200, -0.073	132.200, -0.005	132.200, 0.069	132.200, 0.113
663	132.400, 2.246	132.400, 0.164	132.400, -0.073	132.400, -0.005	132.400, 0.069	132.400, 0.113
664	132.600, 2.246	132.600, 0.164	132.600, -0.073	132.600, -0.005	132.600, 0.069	132.600, 0.113
665	132.800, 2.247	132.800, 0.164	132.800, -0.073	132.800, -0.005	132.800, 0.069	132.800, 0.113
666	133.000, 2.247	133.000, 0.164	133.000, -0.073	133.000, -0.006	133.000, 0.069	133.000, 0.113
667	133.200, 2.248	133.200, 0.164	133.200, -0.072	133.200, -0.006	133.200, 0.069	133.200, 0.113
668	133.400, 2.249	133.400, 0.164	133.400, -0.072	133.400, -0.006	133.400, 0.069	133.400, 0.113
669	133.600, 2.250	133.600, 0.163	133.600, -0.072	133.600, -0.006	133.600, 0.069	133.600, 0.113
670	133.800, 2.251	133.800, 0.163	133.800, -0.072	133.800, -0.007	133.800, 0.070	133.800, 0.113
671	134.000, 2.252	134.000, 0.163	134.000, -0.072	134.000, -0.007	134.000, 0.070	134.000, 0.112
672	134.200, 2.253	134.200, 0.163	134.200, -0.072	134.200, -0.007	134.200, 0.070	134.200, 0.112
673	134.400, 2.254	134.400, 0.163	134.400, -0.072	134.400, -0.007	134.400, 0.070	134.400, 0.112
674	134.600, 2.254	134.600, 0.163	134.600, -0.072	134.600, -0.007	134.600, 0.070	134.600, 0.112
675	134.800, 2.255	134.800, 0.163	134.800, -0.072	134.800, -0.007	134.800, 0.070	134.800, 0.112
676	135.000, 2.256	135.000, 0.163	135.000, -0.072	135.000, -0.007	135.000, 0.070	135.000, 0.113
677	135.200, 2.256	135.200, 0.163	135.200, -0.072	135.200, -0.006	135.200, 0.070	135.200, 0.113
678	135.400, 2.257	135.400, 0.163	135.400, -0.072	135.400, -0.006	135.400, 0.070	135.400, 0.113
679	135.600, 2.257	135.600, 0.163	135.600, -0.072	135.600, -0.006	135.600, 0.070	135.600, 0.113
680	135.800, 2.257	135.800, 0.163	135.800, -0.072	135.800, -0.006	135.800, 0.070	135.800, 0.113
681	136.000, 2.257	136.000, 0.163	136.000, -0.073	136.000, -0.006	136.000, 0.069	136.000, 0.113
682	136.200, 2.257	136.200, 0.163	136.200, -0.073	136.200, -0.006	136.200, 0.069	136.200, 0.113
683	136.400, 2.257	136.400, 0.164	136.400, -0.073	136.400, -0.006	136.400, 0.069	136.400, 0.113
684	136.600, 2.258	136.600, 0.164	136.600, -0.073	136.600, -0.006	136.600, 0.069	136.600, 0.113
685	136.800, 2.258	136.800, 0.164	136.800, -0.073	136.800, -0.006	136.800, 0.069	136.800, 0.114
686	137.000, 2.259	137.000, 0.164	137.000, -0.073	137.000, -0.006	137.000, 0.069	137.000, 0.114
687	137.200, 2.260	137.200, 0.164	137.200, -0.073	137.200, -0.006	137.200, 0.069	137.200, 0.114
688	137.400, 2.260	137.400, 0.164	137.400, -0.073	137.400, -0.007	137.400, 0.069	137.400, 0.114
689	137.600, 2.261	137.600, 0.164	137.600, -0.073	137.600, -0.007	137.600, 0.069	137.600, 0.114
690	137.800, 2.262	137.800, 0.164	137.800, -0.074	137.800, -0.007	137.800, 0.069	137.800, 0.113
691	138.000, 2.263	138.000, 0.164	138.000, -0.074	138.000, -0.007	138.000, 0.069	138.000, 0.113
692	138.200, 2.264	138.200, 0.164	138.200, -0.074	138.200, -0.007	138.200, 0.070	138.200, 0.113
693	138.400, 2.264	138.400, 0.164	138.400, -0.074	138.400, -0.007	138.400, 0.070	138.400, 0.113
694	138.600, 2.264	138.600, 0.163	138.600, -0.075	138.600, -0.007	138.600, 0.070	138.600, 0.113
695	138.800, 2.265	138.800, 0.163	138.800, -0.075	138.800, -0.007	138.800, 0.070	138.800, 0.113
696	139.000, 2.265	139.000, 0.163	139.000, -0.075	139.000, -0.007	139.000, 0.070	139.000, 0.113
697	139.200, 2.265	139.200, 0.163	139.200, -0.074	139.200, -0.008	139.200, 0.070	139.200, 0.113
698	139.400, 2.266	139.400, 0.163	139.400, -0.074	139.400, -0.008	139.400, 0.070	139.400, 0.113
699	139.600, 2.266	139.600, 0.163	139.600, -0.074	139.600, -0.008	139.600, 0.070	139.600, 0.113
700	139.800, 2.266	139.800, 0.163	139.800, -0.074	139.800, -0.008	139.800, 0.070	139.800, 0.114
701	140.000, 2.266	140.000, 0.163	140.000, -0.074	140.000, -0.008	140.000, 0.070	140.000, 0.114
702	140.200, 2.266	140.200, 0.162	140.200, -0.074	140.200, -0.008	140.200, 0.070	140.200, 0.114
703	140.400, 2.266	140.400, 0.162	140.400, -0.074	140.400, -0.007	140.400, 0.070	140.400, 0.114
704	140.600, 2.265	140.600, 0.162	140.600, -0.074	140.600, -0.007	140.600, 0.070	140.600, 0.114
705	140.800, 2.265	140.800, 0.162	140.800, -0.074	140.800, -0.007	140.800, 0.070	140.800, 0.114
706	141.000, 2.266	141.000, 0.163	141.000, -0.075	141.000, -0.007	141.000, 0.070	141.000, 0.114
707	141.200, 2.266	141.200, 0.163	141.200, -0.075	141.200, -0.007	141.200, 0.070	141.200, 0.114
708	141.400, 2.267	141.400, 0.163	141.400, -0.075	141.400, -0.007	141.400, 0.070	141.400, 0.115
709	141.600, 2.267	141.600, 0.163	141.600, -0.075	141.600, -0.007	141.600, 0.070	141.600, 0.115
710	141.800, 2.268	141.800, 0.163	141.800, -0.075	141.800, -0.007	141.800, 0.070	141.800, 0.115
711	142.000, 2.269	142.000, 0.163	142.000, -0.076	142.000, -0.008	142.000, 0.070	142.000, 0.115
712	142.200, 2.270	142.200, 0.163	142.200, -0.076	142.200, -0.008	142.200, 0.070	142.200, 0.115
713	142.400, 2.271	142.400, 0.163	142.400, -0.076	142.400, -0.008	142.400, 0.070	142.400, 0.115
714	142.600, 2.271	142.600, 0.163	142.600, -0.076	142.600, -0.008	142.600, 0.070	142.600, 0.114
715	142.800, 2.272	142.800, 0.164	142.800, -0.077	142.800, -0.009	142.800, 0.070	142.800, 0.114
716	143.000, 2.272	143.000, 0.164	143.000, -0.077	143.000, -0.009	143.000, 0.070	143.000, 0.114
717	143.200, 2.273	143.200, 0.164	143.200, -0.077	143.200, -0.009	143.200, 0.071	143.200, 0.114
718	143.400, 2.273	143.400, 0.165	143.400, -0.077	143.400, -0.009	143.400, 0.071	143.400, 0.114
719	143.600, 2.273	143.600, 0.165	143.600, -0.077	143.600, -0.009	143.600, 0.071	143.600, 0.115
720	143.800, 2.274	143.800, 0.165	143.800, -0.078	143.800, -0.008	143.800, 0.071	143.800, 0.115
721	144.000, 2.274	144.000, 0.165	144.000, -0.078	144.000, -0.008	144.000, 0.071	144.000, 0.115
722	144.200, 2.274	144.200, 0.166	144.200, -0.078	144.200, -0.008	144.200, 0.070	144.200, 0.115
723	144.400, 2.274	144.400, 0.166	144.400, -0.078	144.400, -0.007	144.400, 0.070	144.400, 0.115
724	144.600, 2.274	144.600, 0.166	144.600, -0.077	144.600, -0.007	144.600, 0.070	144.600, 0.115
725	144.800, 2.275	144.800, 0.166	144.800, -0.077	144.800, -0.007	144.800, 0.070	144.800, 0.115
726	145.000, 2.275	145.000, 0.166	145.000, -0.077	145.000, -0.007	145.000, 0.071	145.000, 0.115
727	145.200, 2.276	145.200, 0.166	145.200, -0.077	145.200, -0.007	145.200, 0.071	145.200, 0.115
728	145.400, 2.276	145.400, 0.166	145.400, -0.077	145.400, -0.007	145.400, 0.071	145.400, 0.115
729	145.600, 2.277	145.600, 0.166	145.600, -0.076	145.600, -0.007	145.600, 0.071	145.600, 0.115
730	145.800, 2.278	145.800, 0.165	145.800, -0.076	145.800, -0.007	145.800, 0.071	145.800, 0.115
731	146.000, 2.278	146.000, 0.165	146.000, -0.076	146.000, -0.007	146.000, 0.071	146.000, 0.115
732	146.200, 2.278	146.200, 0.165	146.200, -0.076	146.200, -0.007	146.200, 0.071	146.200, 0.115
733	146.400, 2.278	146.400, 0.165	146.400, -0.077	146.400, -0.007	146.400, 0.071	146.400, 0.115
734	146.600, 2.278	146.600, 0.165	146.600, -0.077	146.600, -0.007	146.600, 0.071	146.600, 0.115
735	146.800, 2.278	146.800, 0.165	146.800, -0.077	146.800, -0.007	146.800, 0.071	146.800, 0.115
736	147.000, 2.279	147.000, 0.165	147.000, -0.077	147.000, -0.007	147.000, 0.071	147.000, 0.115
737	147.200, 2.279	147.200, 0.165	147.200, -0.078	147.200, -0.007	147.200, 0.072	147.200, 0.116
738	147.400, 2.279	147.400, 0.166	147.400, -0.078	147.400, -0.007	147.400, 0.072	147.400, 0.116
739	147.600, 2.280	147.600, 0.166	147.600, -0.078	147.600, -0.007	147.600, 0.071	147.600, 0.116
740	147.800, 2.280	147.800, 0.166	147.800, -0.078	147.800, -0.007	147.800, 0.071	147.800, 0.116
741	148.000, 2.281	148.000, 0.166	148.000, -0.078	148.000, -0.007	148.000, 0.071	148.000, 0.116
742	148.200, 2.281	148.200, 0.167	148.200, -0.078	148.200, -0.007	148.200, 0.070	148.200, 0.115
743	148.400, 2.282	148.400, 0.167	148.400, -0.078	148.400, -0.007	148.400, 0.070	148.400, 0.115
744	148.600, 2.283	148.600, 0.167	148.600, -0.078	148.600, -0.007	148.600, 0.070	148.600, 0.115
745	148.800, 2.283	148.800, 0.167	148.800, -0.078	148.800, -0.007	148.800, 0.070	148.800, 0.115
746	149.000, 2.284	149.000, 0.167	149.000, -0.078	149.000, -0.008	149.000, 0.070	149.000, 0.115
747	149.200, 2.285	149.200, 0.166	149.200, -0.078	149.200, -0.008	149.200, 0.070	149.200, 0.115
748	149.400, 2.285	149.400, 0.166	149.400, -0.078	149.400, -0.008	149.400, 0.070	149.400, 0.115
749	149.600, 2.286	149.600, 0.166	149.600, -0.078	149.600, -0.008	149.600, 0.070	149.600, 0.115
750	149.800, 2.286	149.800, 0.166	149.800, -0.078	149.800, -0.008	149.800, 0.069	149.800, 0.115
751	150.000, 2.286	150.000, 0.166	150.000, -0.078	150.000, -0.008	150.000, 0.069	150.000, 0.115
752	150.200, 2.277	150.200, 0.163	150.200, -0.078	150.200, -0.011	150.200, 0.067	150.200, 0.110
753	150.400, 2.266	150.400, 0.160	150.400, -0.078	150.400, -0.013	150.400, 0.065	150.400, 0.105
754	150.600, 2.252	150.600, 0.157	150.600, -0.077	150.600, -0.015	150.600, 0.063	150.600, 0.101
755	150.800, 2.237	150.800, 0.153	150.800, -0.077	150.800, -0.017	150.800, 0.061	150.800, 0.096
756	151.000, 2.220	151.000, 0.149	151.000, -0.076	151.000, -0.019	151.000, 0.059	151.000, 0.092
757	151.200, 2.201	151.200, 0.146	151.200, -0.075	151.200, -0.021	151.200, 0.057	151.200, 0.088
758	151.400, 2.181	151.400, 0.142	151.400, -0.074	151.400, -0.022	151.400, 0.055	151.400, 0.084
759	151.600, 2.160	151.600, 0.139	151.600, -0.072	151.600, -0.022	151.600, 0.054	151.600, 0.082
760	151.800, 2.138	151.800, 0.136	151.800, -0.071	151.800, -0.022	151.800, 0.052	151.800, 0.080
761	152.000, 2.116	152.000, 0.134	152.000, -0.069	152.000, -0.022	152.000, 0.052	152.000, 0.079
762	152.200, 2.095	152.200, 0.132	152.200, -0.067	152.200, -0.020	152.200, 0.051	152.200, 0.079
763	152.400, 2.072	152.400, 0.130	152.400, -0.065	152.400, -0.019	152.400, 0.051	152.400, 0.079
764	152.600, 2.050	152.600, 0.128	152.600, -0.063	152.600, -0.019	152.600, 0.051	152.600, 0.078
765	152.800, 2.027	152.800, 0.126	152.800, -0.062	152.800, -0.018	152.800, 0.051	152.800, 0.078
766	153.000, 2.004	153.000, 0.125	153.000, -0.061	153.000, -0.017	153.000, 0.051	153.000, 0.078
767	153.200, 1.981	153.200, 0.123	153.200, -0.059	153.200, -0.016	153.200, 0.051	153.200, 0.078
768	153.400, 1.959	153.400, 0.122	153.400, -0.058	153.400, -0.015	153.400, 0.051	153.400, 0.077
769	153.600, 1.936	153.600, 0.121	153.600, -0.057	153.600, -0.014	153.600, 0.051	153.600, 0.078
770	153.800, 1.913	153.800, 0.120	153.800, -0.057	153.800, -0.013	153.800, 0.051	153.800, 0.078
771	154.000, 1.890	154.000, 0.119	154.000, -0.056	154.000, -0.012	154.000, 0.052	154.000, 0.078
772	154.200, 1.868	154.200, 0.118	154.200, -0.055	154.200, -0.012	154.200, 0.052	154.200, 0.078
773	154.400, 1.845	154.400, 0.118	154.400, -0.054	154.400, -0.011	154.400, 0.052	154.400, 0.079
774	154.600, 1.823	154.600, 0.117	154.600, -0.053	154.600, -0.010	154.600, 0.052	154.600, 0.079
775	154.800, 1.801	154.800, 0.116	154.800, -0.053	154.800, -0.010	154.800, 0.053	154.800, 0.080
776	155.000, 1.779	155.000, 0.116	155.000, -0.052	155.000, -0.009	155.000, 0.053	155.000, 0.080
777	155.200, 1.757	155.200, 0.115	155.200, -0.052	155.200, -0.008	155.200, 0.053	155.200, 0.080
778	155.400, 1.736	155.400, 0.115	155.400, -0.051	155.400, -0.007	155.400, 0.053	155.400, 0.080
779	155.600, 1.715	155.600, 0.115	155.600, -0.050	155.600, -0.007	155.600, 0.054	155.600, 0.080
780	155.800, 1.694	155.800, 0.115	155.800, -0.049	155.800, -0.006	155.800, 0.054	155.800, 0.080
781	156.000, 1.673	156.000, 0.114	156.000, -0.049	156.000, -0.006	156.000, 0.054	156.000, 0.080
782	156.200, 1.652	156.200, 0.114	156.200, -0.048	156.200, -0.006	156.200, 0.054	156.200, 0.080
783	156.400, 1.631	156.400, 0.114	156.400, -0.047	156.400, -0.005	156.400, 0.054	156.400, 0.080
784	156.600, 1.611	156.600, 0.114	156.600, -0.046	156.600, -0.005	156.600, 0.054	156.600, 0.080
785	156.800, 1.591	156.800, 0.114	156.800, -0.045	156.800, -0.005	156.800, 0.054	156.800, 0.080
786	157.000, 1.572	157.000, 0.114	157.000, -0.045	157.000, -0.004	157.000, 0.055	157.000, 0.079
787	157.200, 1.552	157.200, 0.114	157.200, -0.044	157.200, -0.004	157.200, 0.055	157.200, 0.079
788	157.400, 1.533	157.400, 0.113	157.400, -0.043	157.400, -0.003	157.400, 0.055	157.400, 0.079
789	157.600, 1.514	157.600, 0.113	157.600, -0.042	157.600, -0.003	157.600, 0.055	157.600, 0.080
790	157.800, 1.495	157.800, 0.113	157.800, -0.041	157.800, -0.002	157.800, 0.056	157.800, 0.080
791	158.000, 1.477	158.000, 0.112	158.000, -0.040	158.000, -0.002	158.000, 0.056	158.000, 0.080
792	158.200, 1.459	158.200, 0.112	158.200, -0.039	158.200, -0.002	158.200, 0.056	158.200, 0.080
793	158.400, 1.441	158.400, 0.112	158.400, -0.038	158.400, -0.001	158.400, 0.056	158.400, 0.080
794	158.600, 1.423	158.600, 0.111	158.600, -0.038	158.600, -0.001	158.600, 0.056	158.600, 0.080
795	158.800, 1.406	158.800, 0.111	158.800, -0.037	158.800, -0.001	158.800, 0.056	158.800, 0.080
796	159.000, 1.389	159.000, 0.111	159.000, -0.037	159.000, -0.000	159.000, 0.056	159.000, 0.080
797	159.200, 1.373	159.200, 0.110	159.200, -0.036	159.200, -0.000	159.200, 0.057	159.200, 0.080
798	159.400, 1.356	159.400, 0.110	159.400, -0.036	159.400, 0.000	159.400, 0.057	159.400, 0.080
799	159.600, 1.340	159.600, 0.110	159.600, -0.035	159.600, 0.000	159.600, 0.057	159.600, 0.080
800	159.800, 1.324	159.800, 0.109	159.800, -0.035	159.800, 0.001	159.800, 0.057	159.800, 0.080
801	160.000, 1.309	160.000, 0.109	160.000, -0.035	160.000, 0.001	160.000, 0.057	160.000, 0.080
802	160.200, 1.294	160.200, 0.109	160.200, -0.034	160.200, 0.001	160.200, 0.057	160.200, 0.080
803	160.400, 1.279	160.400, 0.109	160.400, -0.034	160.400, 0.001	160.400, 0.057	160.400, 0.081
804	160.600, 1.264	160.600, 0.109	160.600, -0.033	160.600, 0.001	160.600, 0.058	160.600, 0.081
805	160.800, 1.250	160.800, 0.109	160.800, -0.033	160.800, 0.001	160.800, 0.058	160.800, 0.081
806	161.000, 1.236	161.000, 0.109	161.000, -0.032	161.000, 0.001	161.000, 0.058	161.000, 0.081
807	161.200, 1.222	161.200, 0.109	161.200, -0.032	161.200, 0.001	161.200, 0.058	161.200, 0.081
808	161.400, 1.208	161.400, 0.109	161.400, -0.031	161.400, 0.002	161.400, 0.059	161.400, 0.081
809	161.600, 1.195	161.600, 0.109	161.600, -0.031	161.600, 0.002	161.600, 0.059	161.600, 0.081
810	161.800, 1.182	161.800, 0.109	161.800, -0.030	161.800, 0.002	161.800, 0.059	161.800, 0.081
811	162.000, 1.169	162.000, 0.109	162.000, -0.030	162.000, 0.002	162.000, 0.059	162.000, 0.081
812	162.200, 1.156	162.200, 0.109	162.200, -0.030	162.200, 0.002	162.200, 0.059	162.200, 0.081
813	162.400, 1.144	162.400, 0.109	162.400, -0.029	162.400, 0.002	162.400, 0.059	162.400, 0.081
814	162.600, 1.133	162.600, 0.109	162.600, -0.029	162.600, 0.002	162.600, 0.060	162.600, 0.081
815	162.800, 1.121	162.800, 0.109	162.800, -0.029	162.800, 0.002	162.800, 0.060	162.800, 0.081
816	163.000, 1.110	163.000, 0.109	163.000, -0.029	163.000, 0.002	163.000, 0.060	163.000, 0.081
817	163.200, 1.100	163.200, 0.108	163.200, -0.029	163.200, 0.002	163.200, 0.060	163.200, 0.081
818	163.400, 1.089	163.400, 0.108	163.400, -0.029	163.400, 0.002	163.400, 0.060	163.400, 0.081
819	163.600, 1.079	163.600, 0.108	163.600, -0.029	163.600, 0.002	163.600, 0.060	163.600, 0.080
820	163.800, 1.069	163.800, 0.107	163.800, -0.028	163.800, 0.002	163.800, 0.060	163.800, 0.080
821	164.000, 1.059	164.000, 0.107	164.000, -0.028	164.000, 0.003	164.000, 0.060	164.000, 0.080
822	164.200, 1.050	164.200, 0.107	164.200, -0.028	164.200, 0.003	164.200, 0.060	164.200, 0.081
823	164.400, 1.040	164.400, 0.106	164.400, -0.027	164.400, 0.003	164.400, 0.060	164.400, 0.081
824	164.600, 1.031	164.600, 0.106	164.600, -0.027	164.600, 0.003	164.600, 0.060	164.600, 0.081
825	164.800, 1.022	164.800, 0.106	164.800, -0.027	164.800, 0.003	164.800, 0.061	164.800, 0.081
826	165.000, 1.013	165.000, 0.106	165.000, -0.026	165.000, 0.003	165.000, 0.061	165.000, 0.081
827	165.200, 1.004	165.200, 0.106	165.200, -0.026	165.200, 0.003	165.200, 0.060	165.200, 0.081
828	165.400, 0.995	165.400, 0.106	165.400, -0.026	165.400, 0.003	165.400, 0.060	165.400, 0.082
829	165.600, 0.986	165.600, 0.106	165.600, -0.025	165.600, 0.003	165.600, 0.060	165.600, 0.082
830	165.800, 0.978	165.800, 0.106	165.800, -0.025	165.800, 0.003	165.800, 0.060	165.800, 0.082
831	166.000, 0.970	166.000, 0.106	166.000, -0.025	166.000, 0.003	166.000, 0.060	166.000, 0.082
832	166.200, 0.961	166.200, 0.106	166.200, -0.025	166.200, 0.003	166.200, 0.061	166.200, 0.082
833	166.400, 0.954	166.400, 0.106	166.400, -0.025	166.400, 0.003	166.400, 0.061	166.400, 0.082
834	166.600, 0.946	166.600, 0.106	166.600, -0.025	166.600, 0.003	166.600, 0.061	166.600, 0.082
835	166.800, 0.939	166.800, 0.107	166.800, -0.025	166.800, 0.003	166.800, 0.061	166.800, 0.082
836	167.000, 0.931	167.000, 0.107	167.000, -0.025	167.000, 0.003	167.000, 0.062	167.000, 0.082
837	167.200, 0.924	167.200, 0.107	167.200, -0.025	167.200, 0.003	167.200, 0.062	167.200, 0.082
838	167.400, 0.917	167.400, 0.107	167.400, -0.024	167.400, 0.003	167.400, 0.062	167.400, 0.082
839	167.600, 0.910	167.600, 0.107	167.600, -0.024	167.600, 0.003	167.600, 0.062	167.600, 0.082
840	167.800, 0.904	167.800, 0.107	167.800, -0.023	167.800, 0.003	167.800, 0.062	167.800, 0.082
841	168.000, 0.897	168.000, 0.106	168.000, -0.023	168.000, 0.003	168.000, 0.062	168.000, 0.082
842	168.200, 0.891	168.200, 0.106	168.200, -0.023	168.200, 0.003	168.200, 0.063	168.200, 0.082
843	168.400, 0.884	168.400, 0.106	168.400, -0.022	168.400, 0.003	168.400, 0.063	168.400, 0.082
844	168.600, 0.878	168.600, 0.105	168.600, -0.022	168.600, 0.003	168.600, 0.063	168.600, 0.082
845	168.800, 0.873	168.800, 0.105	168.800, -0.022	168.800, 0.003	168.800, 0.063	168.800, 0.083
846	169.000, 0.867	169.000, 0.105	169.000, -0.022	169.000, 0.003	169.000, 0.063	169.000, 0.083
847	169.200, 0.862	169.200, 0.105	169.200, -0.022	169.200, 0.003	169.200, 0.063	169.200, 0.083
848	169.400, 0.857	169.400, 0.105	169.400, -0.022	169.400, 0.003	169.400, 0.063	169.400, 0.083
849	169.600, 0.851	169.600, 0.105	169.600, -0.022	169.600, 0.003	169.600, 0.063	169.600, 0.083
850	169.800, 0.846	169.800, 0.105	169.800, -0.022	169.800, 0.003	169.800, 0.063	169.800, 0.083
851	170.000, 0.841	170.000, 0.105	170.000, -0.023	170.000, 0.003	170.000, 0.063	170.000, 0.083
852	170.200, 0.836	170.200, 0.105	170.200, -0.023	170.200, 0.003	170.200, 0.063	170.200, 0.083
853	170.400, 0.831	170.400, 0.105	170.400, -0.023	170.400, 0.003	170.400, 0.063	170.400, 0.082
854	170.600, 0.826	170.600, 0.105	170.600, -0.023	170.600, 0.003	170.600, 0.063	170.600, 0.082
855	170.800, 0.822	170.800, 0.105	170.800, -0.024	170.800, 0.003	170.800, 0.064	170.800, 0.082
856	171.000, 0.817	171.000, 0.105	171.000, -0.024	171.000, 0.002	171.000, 0.064	171.000, 0.082
857	171.200, 0.812	171.200, 0.105	171.200, -0.023	171.200, 0.002	171.200, 0.064	171.200, 0.082
858	171.400, 0.808	171.400, 0.105	171.400, -0.023	171.400, 0.002	171.400, 0.064	171.400, 0.082
859	171.600, 0.803	171.600, 0.105	171.600, -0.023	171.600, 0.002	171.600, 0.064	171.600, 0.082
860	171.800, 0.798	171.800, 0.105	171.800, -0.022	171.800, 0.001	171.800, 0.064	171.800, 0.082
861	172.000, 0.793	172.000, 0.105	172.000, -0.022	172.000, 0.001	172.000, 0.065	172.000, 0.082
862	172.200, 0.789	172.200, 0.104	172.200, -0.022	172.200, 0.001	172.200, 0.065	172.200, 0.082
863	172.400, 0.784	172.400, 0.104	172.400, -0.021	172.400, 0.001	172.400, 0.065	172.400, 0.082
864	172.600, 0.780	172.600, 0.104	172.600, -0.021	172.600, 0.000	172.600, 0.065	172.600, 0.082
865	172.800, 0.776	172.800, 0.104	172.800, -0.021	172.800, 0.000	172.800, 0.065	172.800, 0.082
866	173.000, 0.772	173.000, 0.104	173.000, -0.020	173.000, -0.000	173.000, 0.065	173.000, 0.081
867	173.200, 0.768	173.200, 0.104	173.200, -0.020	173.200, -0.000	173.200, 0.065	173.200, 0.081
868	173.400, 0.764	173.400, 0.104	173.400, -0.020	173.400, -0.000	173.400, 0.065	173.400, 0.081
869	173.600, 0.760	173.600, 0.103	173.600, -0.020	173.600, -0.000	173.600, 0.065	173.600, 0.081
870	173.800, 0.756	173.800, 0.103	173.800, -0.020	173.800, -0.000	173.800, 0.065	173.800, 0.080
871	174.000, 0.753	174.000, 0.104	174.000, -0.020	174.000, -0.000	174.000, 0.065	174.000, 0.080
872	174.200, 0.749	174.200, 0.104	174.200, -0.020	174.200, -0.000	174.200, 0.065	174.200, 0.080
873	174.400, 0.746	174.400, 0.104	174.400, -0.019	174.400, -0.000	174.400, 0.065	174.400, 0.080
874	174.600, 0.743	174.600, 0.104	174.600, -0.019	174.600, -0.000	174.600, 0.065	174.600, 0.080
875	174.800, 0.740	174.800, 0.104	174.800, -0.019	174.800, -0.000	174.800, 0.065	174.800, 0.080
876	175.000, 0.737	175.000, 0.104	175.000, -0.019	175.000, -0.000	175.000, 0.065	175.000, 0.080
877	175.200, 0.734	175.200, 0.104	175.200, -0.019	175.200, -0.000	175.200, 0.065	175.200, 0.080
878	175.400, 0.731	175.400, 0.104	175.400, -0.019	175.400, -0.000	175.400, 0.066	175.400, 0.080
879	175.600, 0.728	175.600, 0.104	175.600, -0.019	175.600, -0.000	175.600, 0.066	175.600, 0.081
880	175.800, 0.724	175.800, 0.104	175.800, -0.019	175.800, -0.000	175.800, 0.066	175.800, 0.081
881	176.000, 0.721	176.000, 0.104	176.000, -0.019	176.000, -0.001	176.000, 0.067	176.000, 0.081
882	176.200, 0.718	176.200, 0.104	176.200, -0.019	176.200, -0.001	176.200, 0.067	176.200, 0.081
883	176.400, 0.715	176.400, 0.104	176.400, -0.019	176.400, -0.001	176.400, 0.067	176.400, 0.081
884	176.600, 0.712	176.600, 0.103	176.600, -0.020	176.600, -0.002	176.600, 0.066	176.600, 0.081
885	176.800, 0.709	176.800, 0.103	176.800, -0.020	176.800, -0.002	176.800, 0.066	176.800, 0.081
886	177.000, 0.706	177.000, 0.103	177.000, -0.020	177.000, -0.002	177.000, 0.066	177.000, 0.081
887	177.200, 0.703	177.200, 0.103	177.200, -0.020	177.200, -0.002	177.200, 0.066	177.200, 0.081
888	177.400, 0.700	177.400, 0.102	177.400, -0.021	177.400, -0.003	177.400, 0.066	177.400, 0.081
889	177.600, 0.698	177.600, 0.102	177.600, -0.021	177.600, -0.003	177.600, 0.066	177.600, 0.081
890	177.800, 0.695	177.800, 0.102	177.800, -0.021	177.800, -0.003	177.800, 0.065	177.800, 0.081
891	178.000, 0.692	178.000, 0.101	178.000, -0.021	178.000, -0.003	178.000, 0.065	178.000, 0.081
892	178.200, 0.689	178.200, 0.101	178.200, -0.021	178.200, -0.003	178.200, 0.065	178.200, 0.080
893	178.400, 0.686	178.400, 0.101	178.400, -0.021	178.400, -0.003	178.400, 0.065	178.400, 0.080
894	178.600, 0.683	178.600, 0.101	178.600, -0.021	178.600, -0.004	178.600, 0.065	178.600, 0.080
895	178.800, 0.680	178.800, 0.101	178.800, -0.021	178.800, -0.004	178.800, 0.065	178.800, 0.079
896	179.000, 0.677	179.000, 0.101	179.000, -0.021	179.000, -0.004	179.000, 0.066	179.000, 0.079
897	179.200, 0.674	179.200, 0.101	179.200, -0.020	179.200, -0.004	179.200, 0.066	179.200, 0.079
898	179.400, 0.672	179.400, 0.101	179.400, -0.020	179.400, -0.004	179.400, 0.066	179.400, 0.079
899	179.600, 0.669	179.600, 0.101	179.600, -0.020	179.600, -0.004	179.600, 0.066	179.600, 0.078
900	179.800, 0.666	179.800, 0.101	179.800, -0.020	179.800, -0.004	179.800, 0.066	179.800, 0.079
901	180.000, 0.663	180.000, 0.101	180.000, -0.020	180.000, -0.004	180.000, 0.066	180.000, 0.079
902	180.200, 0.661	180.200, 0.101	180.200, -0.020	180.200, -0.004	180.200, 0.066	180.200, 0.079
903	180.400, 0.658	180.400, 0.101	180.400, -0.019	180.400, -0.004	180.400, 0.066	180.400, 0.079
904	180.600, 0.656	180.600, 0.102	180.600, -0.019	180.600, -0.004	180.600, 0.065	180.600, 0.080
905	180.800, 0.653	180.800, 0.102	180.800, -0.019	180.800, -0.004	180.800, 0.065	180.800, 0.080
906	181.000, 0.651	181.000, 0.102	181.000, -0.019	181.000, -0.004	181.000, 0.065	181.000, 0.080
907	181.200, 0.649	181.200, 0.102	181.200, -0.019	181.200, -0.004	181.200, 0.065	181.200, 0.080
908	181.400, 0.647	181.400, 0.101	181.400, -0.019	181.400, -0.004	181.400, 0.065	181.400, 0.080
909	181.600, 0.645	181.600, 0.101	181.600, -0.019	181.600, -0.004	181.600, 0.065	181.600, 0.080
910	181.800, 0.642	181.800, 0.101	181.800, -0.019	181.800, -0.004	181.800, 0.065	181.800, 0.080
911	182.000, 0.639	182.000, 0.101	182.000, -0.019	182.000, -0.004	182.000, 0.065	182.000, 0.080
912	182.200, 0.637	182.200, 0.101	182.200, -0.020	182.200, -0.004	182.200, 0.065	182.200, 0.080
913	182.400, 0.634	182.400, 0.101	182.400, -0.020	182.400, -0.004	182.400, 0.065	182.400, 0.080
914	182.600, 0.631	182.600, 0.101	182.600, -0.020	182.600, -0.005	182.600, 0.065	182.600, 0.080
915	182.800, 0.628	182.800, 0.100	182.800, -0.020	182.800, -0.005	182.800, 0.065	182.800, 0.080
916	183.000, 0.626	183.000, 0.100	183.000, -0.020	183.000, -0.005	183.000, 0.065	183.000, 0.080
917	183.200, 0.623	183.200, 0.100	183.200, -0.020	183.200, -0.005	183.200, 0.065	183.200, 0.080
918	183.400, 0.620	183.400, 0.100	183.400, -0.020	183.400, -0.005	183.400, 0.065	183.400, 0.080
919	183.600, 0.618	183.600, 0.100	183.600, -0.020	183.600, -0.006	183.600, 0.065	183.600, 0.080
920	183.800, 0.615	183.800, 0.100	183.800, -0.020	183.800, -0.006	183.800, 0.065	183.800, 0.081
921	184.000, 0.613	184.000, 0.100	184.000, -0.020	184.000, -0.006	184.000, 0.065	184.000, 0.081
922	184.200, 0.610	184.200, 0.100	184.200, -0.020	184.200, -0.006	184.200, 0.065	184.200, 0.081
923	184.400, 0.608	184.400, 0.100	184.400, -0.021	184.400, -0.006	184.400, 0.065	184.400, 0.081
924	184.600, 0.606	184.600, 0.100	184.600, -0.021	184.600, -0.007	184.600, 0.065	184.600, 0.080
925	184.800, 0.604	184.800, 0.100	184.800, -0.021	184.800, -0.007	184.800, 0.065	184.800, 0.080
926	185.000, 0.602	185.000, 0.100	185.000, -0.021	185.000, -0.007	185.000, 0.064	185.000, 0.080
927	185.200, 0.600	185.200, 0.100	185.200, -0.021	185.200, -0.007	185.200, 0.064	185.200, 0.080
928	185.400, 0.599	185.400, 0.100	185.400, -0.021	185.400, -0.007	185.400, 0.064	185.400, 0.079
929	185.600, 0.597	185.600, 0.100	185.600, -0.021	185.600, -0.007	185.600, 0.064	185.600, 0.079
930	185.800, 0.595	185.800, 0.100	185.800, -0.020	185.800, -0.007	185.800, 0.065	185.800, 0.079
931	186.000, 0.593	186.000, 0.100	186.000, -0.020	186.000, -0.007	186.000, 0.065	186.000, 0.079
932	186.200, 0.591	186.200, 0.100	186.200, -0.020	186.200, -0.007	186.200, 0.065	186.200, 0.078
933	186.400, 0.589	186.400, 0.099	186.400, -0.020	186.400, -0.007	186.400, 0.065	186.400, 0.078
934	186.600, 0.587	186.600, 0.099	186.600, -0.020	186.600, -0.007	186.600, 0.065	186.600, 0.078
935	186.800, 0.584	186.800, 0.099	186.800, -0.020	186.800, -0.007	186.800, 0.065	186.800, 0.078
936	187.000, 0.582	187.000, 0.099	187.000, -0.020	187.000, -0.007	187.000, 0.065	187.000, 0.078
937	187.200, 0.580	187.200, 0.099	187.200, -0.020	187.200, -0.008	187.200, 0.066	187.200, 0.078
938	187.400, 0.578	187.400, 0.099	187.400, -0.020	187.400, -0.008	187.400, 0.066	187.400, 0.078
939	187.600, 0.576	187.600, 0.099	187.600, -0.020	187.600, -0.008	187.600, 0.066	187.600, 0.078
940	187.800, 0.574	187.800, 0.099	187.800, -0.020	187.800, -0.008	187.800, 0.067	187.800, 0.078
941	188.000, 0.571	188.000, 0.099	188.000, -0.020	188.000, -0.008	188.000, 0.067	188.000, 0.078
942	188.200, 0.569	188.200, 0.099	188.200, -0.020	188.200, -0.009	188.200, 0.067	188.200, 0.078
943	188.400, 0.567	188.400, 0.099	188.400, -0.020	188.400, -0.009	188.400, 0.066	188.400, 0.078
944	188.600, 0.565	188.600, 0.099	188.600, -0.021	188.600, -0.009	188.600, 0.066	188.600, 0.078
945	188.800, 0.563	188.800, 0.099	188.800, -0.021	188.800, -0.009	188.800, 0.066	188.800, 0.079
946	189.000, 0.561	189.000, 0.099	189.000, -0.021	189.000, -0.009	189.000, 0.066	189.000, 0.078
947	189.200, 0.559	189.200, 0.099	189.200, -0.021	189.200, -0.010	189.200, 0.066	189.200, 0.078
948	189.400, 0.558	189.400, 0.099	189.400, -0.021	189.400, -0.010	189.400, 0.066	189.400, 0.078
949	189.600, 0.556	189.600, 0.098	189.600, -0.021	189.600, -0.010	189.600, 0.066	189.600, 0.078
950	189.800, 0.554	189.800, 0.098	189.800, -0.022	189.800, -0.010	189.800, 0.066	189.800, 0.078
951	190.000, 0.553	190.000, 0.098	190.000, -0.022	190.000, -0.010	190.000, 0.066	190.000, 0.078
952	190.200, 0.551	190.200, 0.098	190.200, -0.022	190.200, -0.010	190.200, 0.066	190.200, 0.078
953	190.400, 0.549	190.400, 0.098	190.400, -0.022	190.400, -0.010	190.400, 0.066	190.400, 0.078
954	190.600, 0.547	190.600, 0.098	190.600, -0.022	190.600, -0.010	190.600, 0.066	190.600, 0.078
955	190.800, 0.545	190.800, 0.098	190.800, -0.022	190.800, -0.010	190.800, 0.066	190.800, 0.077
956	191.000, 0.544	191.000, 0.098	191.000, -0.022	191.000, -0.010	191.000, 0.066	191.000, 0.077
957	191.200, 0.542	191.200, 0.098	191.200, -0.022	191.200, -0.010	191.200, 0.066	191.200, 0.077
958	191.400, 0.540	191.400, 0.098	191.400, -0.022	191.400, -0.010	191.400, 0.066	191.400, 0.077
959	191.600, 0.538	191.600, 0.098	191.600, -0.022	191.600, -0.010	191.600, 0.066	191.600, 0.077
960	191.800, 0.537	191.800, 0.098	191.800, -0.022	191.800, -0.010	191.800, 0.066	191.800, 0.077
961	192.000, 0.535	192.000, 0.098	192.000, -0.022	192.000, -0.010	192.000, 0.066	192.000, 0.078
962	192.200, 0.533	192.200, 0.098	192.200, -0.022	192.200, -0.011	192.200, 0.066	192.200, 0.078
963	192.400, 0.531	192.400, 0.097	192.400, -0.022	192.400, -0.011	192.400, 0.066	192.400, 0.078
964	192.600, 0.529	192.600, 0.097	192.600, -0.022	192.600, -0.011	192.600, 0.065	192.600, 0.078
965	192.800, 0.528	192.800, 0.097	192.800, -0.022	192.800, -0.011	192.800, 0.065	192.800, 0.078
966	193.000, 0.526	193.000, 0.097	193.000, -0.022	193.000, -0.011	193.000, 0.065	193.000, 0.078
967	193.200, 0.524	193.200, 0.096	193.200, -0.022	193.200, -0.012	193.200, 0.065	193.200, 0.078
968	193.400, 0.521	193.400, 0.096	193.400, -0.022	193.400, -0.012	193.400, 0.065	193.400, 0.078
969	193.600, 0.519	193.600, 0.096	193.600, -0.022	193.600, -0.012	193.600, 0.065	193.600, 0.078
970	193.800, 0.517	193.800, 0.096	193.800, -0.022	193.800, -0.012	193.800, 0.065	193.800, 0.078
971	194.000, 0.515	194.000, 0.096	194.000, -0.022	194.000, -0.013	194.000, 0.065	194.000, 0.078
972	194.200, 0.513	194.200, 0.096	194.200, -0.023	194.200, -0.013	194.200, 0.065	194.200, 0.078
973	194.400, 0.511	194.400, 0.096	194.400, -0.023	194.400, -0.013	194.400, 0.066	194.400, 0.078
974	194.600, 0.510	194.600, 0.096	194.600, -0.023	194.600, -0.013	194.600, 0.066	194.600, 0.078
975	194.800, 0.508	194.800, 0.096	194.800, -0.023	194.800, -0.013	194.800, 0.066	194.800, 0.078
976	195.000, 0.507	195.000, 0.096	195.000, -0.023	195.000, -0.014	195.000, 0.066	195.000, 0.078
977	195.200, 0.506	195.200, 0.096	195.200, -0.023	195.200, -0.014	195.200, 0.066	195.200, 0.078
978	195.400, 0.504	195.400, 0.096	195.400, -0.023	195.400, -0.014	195.400, 0.066	195.400, 0.078
979	195.600, 0.503	195.600, 0.097	195.600, -0.023	195.600, -0.014	195.600, 0.066	195.600, 0.078
980	195.800, 0.502	195.800, 0.097	195.800, -0.023	195.800, -0.014	195.800, 0.066	195.800, 0.077
981	196.000, 0.500	196.000, 0.097	196.000, -0.023	196.000, -0.014	196.000, 0.066	196.000, 0.077
982	196.200, 0.499	196.200, 0.097	196.200, -0.023	196.200, -0.014	196.200, 0.066	196.200, 0.077
983	196.400, 0.497	196.400, 0.097	196.400, -0.023	196.400, -0.014	196.400, 0.066	196.400, 0.077
984	196.600, 0.496	196.600, 0.097	196.600, -0.023	196.600, -0.014	196.600, 0.065	196.600, 0.077
985	196.800, 0.495	196.800, 0.097	196.800, -0.023	196.800, -0.014	196.800, 0.065	196.800, 0.077
986	197.000, 0.493	197.000, 0.097	197.000, -0.022	197.000, -0.014	197.000, 0.065	197.000, 0.077
987	197.200, 0.492	197.200, 0.097	197.200, -0.022	197.200, -0.015	197.200, 0.065	197.200, 0.077
988	197.400, 0.490	197.400, 0.098	197.400, -0.022	197.400, -0.015	197.400, 0.065	197.400, 0.077
989	197.600, 0.488	197.600, 0.098	197.600, -0.022	197.600, -0.015	197.600, 0.065	197.600, 0.077
990	197.800, 0.486	197.800, 0.097	197.800, -0.022	197.800, -0.015	197.800, 0.065	197.800, 0.077
991	198.000, 0.484	198.000, 0.097	198.000, -0.022	198.000, -0.015	198.000, 0.065	198.000, 0.078
992	198.200, 0.483	198.200, 0.097	198.200, -0.022	198.200, -0.015	198.200, 0.066	198.200, 0.078
993	198.400, 0.481	198.400, 0.097	198.400, -0.022	198.400, -0.015	198.400, 0.066	198.400, 0.078
994	198.600, 0.479	198.600, 0.097	198.600, -0.022	198.600, -0.015	198.600, 0.066	198.600, 0.077
995	198.800, 0.478	198.800, 0.097	198.800, -0.021	198.800, -0.015	198.800, 0.066	198.800, 0.077
996	199.000, 0.476	199.000, 0.096	199.000, -0.021	199.000, -0.015	199.000, 0.066	199.000, 0.077
997	199.200, 0.475	199.200, 0.096	199.200, -0.021	199.200, -0.015	199.200, 0.066	199.200, 0.077
998	199.400, 0.473	199.400, 0.096	199.400, -0.021	199.400, -0.015	199.400, 0.066	199.400, 0.076
999	199.600, 0.472	199.600, 0.096	199.600, -0.021	199.600, -0.015	199.600, 0.066	199.600, 0.076
1000	199.800, 0.470	199.800, 0.096	199.800, -0.021	199.800, -0.015	199.800, 0.065	199.800, 0.076
1001	200.000, 0.468	200.000, 0.096	200.000, -0.022	200.000, -0.015	200.000, 0.065	200.000, 0.076
1002	200.200, 0.467	200.200, 0.096	200.200, -0.022	200.200, -0.015	200.200, 0.065	200.200, 0.076
1003	200.400, 0.465	200.400, 0.096	200.400, -0.023	200.400, -0.015	200.400, 0.065	200.400, 0.075
1004	200.600, 0.464	200.600, 0.097	200.600, -0.023	200.600, -0.016	200.600, 0.065	200.600, 0.075
1005	200.800, 0.463	200.800, 0.097	200.800, -0.023	200.800, -0.016	200.800, 0.065	200.800, 0.076
1006	201.000, 0.461	201.000, 0.097	201.000, -0.024	201.000, -0.016	201.000, 0.065	201.000, 0.076
1007	201.200, 0.460	201.200, 0.097	201.200, -0.024	201.200, -0.016	201.200, 0.064	201.200, 0.076
1008	201.400, 0.458	201.400, 0.097	201.400, -0.024	201.400, -0.016	201.400, 0.064	201.400, 0.076
1009	201.600, 0.457	201.600, 0.097	201.600, -0.025	201.600, -0.017	201.600, 0.064	201.600, 0.076
1010	201.800, 0.455	201.800, 0.097	201.800, -0.025	201.800, -0.017	201.800, 0.064	201.800, 0.076
1011	202.000, 0.454	202.000, 0.097	202.000, -0.025	202.000, -0.017	202.000, 0.065	202.000, 0.076
1012	202.200, 0.453	202.200, 0.096	202.200, -0.025	202.200, -0.017	202.200, 0.064	202.200, 0.076
1013	202.400, 0.452	202.400, 0.096	202.400, -0.025	202.400, -0.017	202.400, 0.064	202.400, 0.076
1014	202.600, 0.450	202.600, 0.096	202.600, -0.024	202.600, -0.017	202.600, 0.064	202.600, 0.076
1015	202.800, 0.449	202.800, 0.096	202.800, -0.024	202.800, -0.017	202.800, 0.064	202.800, 0.076
1016	203.000, 0.448	203.000, 0.095	203.000, -0.024	203.000, -0.017	203.000, 0.064	203.000, 0.076
1017	203.200, 0.447	203.200, 0.095	203.200, -0.024	203.200, -0.017	203.200, 0.064	203.200, 0.076
1018	203.400, 0.446	203.400, 0.095	203.400, -0.023	203.400, -0.017	203.400, 0.064	203.400, 0.076
1019	203.600, 0.445	203.600, 0.095	203.600, -0.023	203.600, -0.017	203.600, 0.064	203.600, 0.076
1020	203.800, 0.444	203.800, 0.095	203.800, -0.023	203.800, -0.017	203.800, 0.064	203.800, 0.076
1021	204.000, 0.443	204.000, 0.095	204.000, -0.023	204.000, -0.017	204.000, 0.064	204.000, 0.076
1022	204.200, 0.441	204.200, 0.095	204.200, -0.023	204.200, -0.018	204.200, 0.064	204.200, 0.076
1023	204.400, 0.440	204.400, 0.095	204.400, -0.023	204.400, -0.018	204.400, 0.064	204.400, 0.076
1024	204.600, 0.439	204.600, 0.095	204.600, -0.023	204.600, -0.018	204.600, 0.064	204.600, 0.076
1025	204.800, 0.438	204.800, 0.094	204.800, -0.024	204.800, -0.018	204.800, 0.064	204.800, 0.076
1026	205.000, 0.436	205.000, 0.094	205.000, -0.024	205.000, -0.018	205.000, 0.065	205.000, 0.076
1027	205.200, 0.435	205.200, 0.094	205.200, -0.024	205.200, -0.018	205.200, 0.065	205.200, 0.076
1028	205.400, 0.434	205.400, 0.094	205.400, -0.024	205.400, -0.018	205.400, 0.065	205.400, 0.076
1029	205.600, 0.432	205.600, 0.094	205.600, -0.024	205.600, -0.018	205.600, 0.065	205.600, 0.076
1030	205.800, 0.431	205.800, 0.094	205.800, -0.024	205.800, -0.018	205.800, 0.065	205.800, 0.076
1031	206.000, 0.430	206.000, 0.094	206.000, -0.024	206.000, -0.018	206.000, 0.065	206.000, 0.075
1032	206.200, 0.428	206.200, 0.094	206.200, -0.024	206.200, -0.018	206.200, 0.065	206.200, 0.075
1033	206.400, 0.427	206.400, 0.094	206.400, -0.024	206.400, -0.018	206.400, 0.065	206.400, 0.075
1034	206.600, 0.426	206.600, 0.094	206.600, -0.025	206.600, -0.018	206.600, 0.065	206.600, 0.075
1035	206.800, 0.424	206.800, 0.094	206.800, -0.025	206.800, -0.018	206.800, 0.065	206.800, 0.074
1036	207.000, 0.423	207.000, 0.094	207.000, -0.025	207.000, -0.018	207.000, 0.065	207.000, 0.074
1037	207.200, 0.422	207.200, 0.094	207.200, -0.025	207.200, -0.019	207.200, 0.065	207.200, 0.074
1038	207.400, 0.421	207.400, 0.094	207.400, -0.025	207.400, -0.019	207.400, 0.065	207.400, 0.074
1039	207.600, 0.420	207.600, 0.094	207.600, -0.025	207.600, -0.019	207.600, 0.065	207.600, 0.074
1040	207.800, 0.418	207.800, 0.094	207.800, -0.025	207.800, -0.020	207.800, 0.065	207.800, 0.074
1041	208.000, 0.417	208.000, 0.093	208.000, -0.025	208.000, -0.020	208.000, 0.065	208.000, 0.074
1042	208.200, 0.416	208.200, 0.093	208.200, -0.025	208.200, -0.020	208.200, 0.065	208.200, 0.074
1043	208.400, 0.415	208.400, 0.093	208.400, -0.025	208.400, -0.020	208.400, 0.065	208.400, 0.074
1044	208.600, 0.415	208.600, 0.093	208.600, -0.025	208.600, -0.021	208.600, 0.065	208.600, 0.074
1045	208.800, 0.414	208.800, 0.093	208.800, -0.025	208.800, -0.021	208.800, 0.065	208.800, 0.074
1046	209.000, 0.413	209.000, 0.093	209.000, -0.025	209.000, -0.021	209.000, 0.065	209.000, 0.074
1047	209.200, 0.412	209.200, 0.094	209.200, -0.026	209.200, -0.021	209.200, 0.065	209.200, 0.074
1048	209.400, 0.411	209.400, 0.094	209.400, -0.026	209.400, -0.021	209.400, 0.064	209.400, 0.074
1049	209.600, 0.410	209.600, 0.094	209.600, -0.026	209.600, -0.021	209.600, 0.064	209.600, 0.074
1050	209.800, 0.408	209.800, 0.094	209.800, -0.026	209.800, -0.021	209.800, 0.064	209.800, 0.074
1051	210.000, 0.407	210.000, 0.094	210.000, -0.026	210.000, -0.021	210.000, 0.063	210.000, 0.074
1052	210.200, 0.406	210.200, 0.095	210.200, -0.026	210.200, -0.021	210.200, 0.063	210.200, 0.074
1053	210.400, 0.405	210.400, 0.095	210.400, -0.026	210.400, -0.021	210.400, 0.063	210.400, 0.074
1054	210.600, 0.405	210.600, 0.095	210.600, -0.026	210.600, -0.021	210.600, 0.063	210.600, 0.074
1055	210.800, 0.404	210.800, 0.095	210.800, -0.026	210.800, -0.021	210.800, 0.063	210.800, 0.074
1056	211.000, 0.403	211.000, 0.094	211.000, -0.026	211.000, -0.021	211.000, 0.063	211.000, 0.074
1057	211.200, 0.402	211.200, 0.094	211.200, -0.026	211.200, -0.021	211.200, 0.063	211.200, 0.075
1058	211.400, 0.400	211.400, 0.093	211.400, -0.026	211.400, -0.021	211.400, 0.064	211.400, 0.075
1059	211.600, 0.399	211.600, 0.093	211.600, -0.026	211.600, -0.021	211.600, 0.064	211.600, 0.075
1060	211.800, 0.398	211.800, 0.092	211.800, -0.026	211.800, -0.021	211.800, 0.064	211.800, 0.075
1061	212.000, 0.397	212.000, 0.092	212.000, -0.026	212.000, -0.021	212.000, 0.064	212.000, 0.075
1062	212.200, 0.396	212.200, 0.092	212.200, -0.026	212.200, -0.021	212.200, 0.064	212.200, 0.074
1063	212.400, 0.396	212.400, 0.092	212.400, -0.026	212.400, -0.021	212.400, 0.065	212.400, 0.074
1064	212.600, 0.395	212.600, 0.092	212.600, -0.026	212.600, -0.022	212.600, 0.065	212.600, 0.074
1065	212.800, 0.394	212.800, 0.092	212.800, -0.026	212.800, -0.022	212.800, 0.065	212.800, 0.074
1066	213.000, 0.393	213.000, 0.092	213.000, -0.026	213.000, -0.022	213.000, 0.065	213.000, 0.073
1067	213.200, 0.392	213.200, 0.092	213.200, -0.027	213.200, -0.022	213.200, 0.065	213.200, 0.073
1068	213.400, 0.391	213.400, 0.092	213.400, -0.027	213.400, -0.022	213.400, 0.064	213.400, 0.073
1069	213.600, 0.389	213.600, 0.092	213.600, -0.026	213.600, -0.022	213.600, 0.064	213.600, 0.073
1070	213.800, 0.388	213.800, 0.093	213.800, -0.026	213.800, -0.021	213.800, 0.064	213.800, 0.073
1071	214.000, 0.388	214.000, 0.093	214.000, -0.026	214.000, -0.021	214.000, 0.064	214.000, 0.073
1072	214.200, 0.387	214.200, 0.093	214.200, -0.026	214.200, -0.021	214.200, 0.064	214.200, 0.073
1073	214.400, 0.386	214.400, 0.093	214.400, -0.026	214.400, -0.022	214.400, 0.064	214.400, 0.073
1074	214.600, 0.386	214.600, 0.093	214.600, -0.026	214.600, -0.022	214.600, 0.064	214.600, 0.073
1075	214.800, 0.385	214.800, 0.093	214.800, -0.025	214.800, -0.022	214.800, 0.064	214.800, 0.073
1076	215.000, 0.384	215.000, 0.093	215.000, -0.025	215.000, -0.022	215.000, 0.064	215.000, 0.073
1077	215.200, 0.383	215.200, 0.092	215.200, -0.025	215.200, -0.022	215.200, 0.064	215.200, 0.073
1078	215.400, 0.382	215.400, 0.092	215.400, -0.026	215.400, -0.022	215.400, 0.064	215.400, 0.073
1079	215.600, 0.381	215.600, 0.092	215.600, -0.026	215.600, -0.022	215.600, 0.064	215.600, 0.073
1080	215.800, 0.380	215.800, 0.092	215.800, -0.026	215.800, -0.022	215.800, 0.064	215.800, 0.072
1081	216.000, 0.380	216.000, 0.091	216.000, -0.026	216.000, -0.023	216.000, 0.064	216.000, 0.072
1082	216.200, 0.379	216.200, 0.091	216.200, -0.026	216.200, -0.023	216.200, 0.064	216.200, 0.072
1083	216.400, 0.378	216.400, 0.091	216.400, -0.027	216.400, -0.023	216.400, 0.064	216.400, 0.071
1084	216.600, 0.377	216.600, 0.091	216.600, -0.027	216.600, -0.023	216.600, 0.063	216.600, 0.071
1085	216.800, 0.376	216.800, 0.091	216.800, -0.027	216.800, -0.024	216.800, 0.063	216.800, 0.071
1086	217.000, 0.375	217.000, 0.092	217.000, -0.027	217.000, -0.024	217.000, 0.063	217.000, 0.071
1087	217.200, 0.374	217.200, 0.091	217.200, -0.028	217.200, -0.024	217.200, 0.063	217.200, 0.072
1088	217.400, 0.373	217.400, 0.091	217.400, -0.028	217.400, -0.024	217.400, 0.063	217.400, 0.072
1089	217.600, 0.373	217.600, 0.091	217.600, -0.028	217.600, -0.024	217.600, 0.063	217.600, 0.072
1090	217.800, 0.372	217.800, 0.091	217.800, -0.029	217.800, -0.024	217.800, 0.063	217.800, 0.072
1091	218.000, 0.371	218.000, 0.091	218.000, -0.029	218.000, -0.024	218.000, 0.063	218.000, 0.072
1092	218.200, 0.370	218.200, 0.091	218.200, -0.029	218.200, -0.024	218.200, 0.063	218.200, 0.072
1093	218.400, 0.369	218.400, 0.090	218.400, -0.029	218.400, -0.024	218.400, 0.063	218.400, 0.072
1094	218.600, 0.368	218.600, 0.090	218.600, -0.029	218.600, -0.024	218.600, 0.063	218.600, 0.073
1095	218.800, 0.367	218.800, 0.090	218.800, -0.029	218.800, -0.025	218.800, 0.063	218.800, 0.073
1096	219.000, 0.367	219.000, 0.090	219.000, -0.029	219.000, -0.025	219.000, 0.063	219.000, 0.073
1097	219.200, 0.366	219.200, 0.090	219.200, -0.029	219.200, -0.025	219.200, 0.063	219.200, 0.073
1098	219.400, 0.365	219.400, 0.090	219.400, -0.029	219.400, -0.025	219.400, 0.063	219.400, 0.073
1099	219.600, 0.364	219.600, 0.090	219.600, -0.029	219.600, -0.025	219.600, 0.063	219.600, 0.072
1100	219.800, 0.363	219.800, 0.091	219.800, -0.029	219.800, -0.025	219.800, 0.063	219.800, 0.072
1101	220.000, 0.362	220.000, 0.091	220.000, -0.029	220.000, -0.025	220.000, 0.063	220.000, 0.072
1102	220.200, 0.362	220.200, 0.091	220.200, -0.029	220.200, -0.025	220.200, 0.063	220.200, 0.072
1103	220.400, 0.361	220.400, 0.091	220.400, -0.029	220.400, -0.025	220.400, 0.063	220.400, 0.072
1104	220.600, 0.361	220.600, 0.091	220.600, -0.029	220.600, -0.025	220.600, 0.063	220.600, 0.072
1105	220.800, 0.360	220.800, 0.091	220.800, -0.029	220.800, -0.025	220.800, 0.063	220.800, 0.072
1106	221.000, 0.359	221.000, 0.091	221.000, -0.029	221.000, -0.025	221.000, 0.063	221.000, 0.072
1107	221.200, 0.359	221.200, 0.091	221.200, -0.030	221.200, -0.025	221.200, 0.063	221.200, 0.071
1108	221.400, 0.358	221.400, 0.090	221.400, -0.029	221.400, -0.026	221.400, 0.063	221.400, 0.071
1109	221.600, 0.358	221.600, 0.090	221.600, -0.029	221.600, -0.026	221.600, 0.063	221.600, 0.071
1110	221.800, 0.357	221.800, 0.090	221.800, -0.029	221.800, -0.026	221.800, 0.063	221.800, 0.071
1111	222.000, 0.357	222.000, 0.090	222.000, -0.029	222.000, -0.026	222.000, 0.063	222.000, 0.071
1112	222.200, 0.356	222.200, 0.090	222.200, -0.029	222.200, -0.026	222.200, 0.062	222.200, 0.071
1113	222.400, 0.355	222.400, 0.090	222.400, -0.029	222.400, -0.026	222.400, 0.062	222.400, 0.071
1114	222.600, 0.355	222.600, 0.090	222.600, -0.029	222.600, -0.026	222.600, 0.062	222.600, 0.070
1115	222.800, 0.354	222.800, 0.090	222.800, -0.029	222.800, -0.026	222.800, 0.062	222.800, 0.070
1116	223.000, 0.353	223.000, 0.089	223.000, -0.029	223.000, -0.026	223.000, 0.062	223.000, 0.070
1117	223.200, 0.352	223.200, 0.090	223.200, -0.029	223.200, -0.026	223.200, 0.062	223.200, 0.070
1118	223.400, 0.351	223.400, 0.090	223.400, -0.029	223.400, -0.026	223.400, 0.062	223.400, 0.070
1119	223.600, 0.351	223.600, 0.090	223.600, -0.029	223.600, -0.026	223.600, 0.062	223.600, 0.070
1120	223.800, 0.350	223.800, 0.090	223.800, -0.029	223.800, -0.026	223.800, 0.062	223.800, 0.070
1121	224.000, 0.349	224.000, 0.090	224.000, -0.029	224.000, -0.026	224.000, 0.062	224.000, 0.070
1122	224.200, 0.348	224.200, 0.090	224.200, -0.030	224.200, -0.026	224.200, 0.062	224.200, 0.070
1123	224.400, 0.347	224.400, 0.090	224.400, -0.030	224.400, -0.026	224.400, 0.062	224.400, 0.070
1124	224.600, 0.347	224.600, 0.090	224.600, -0.030	224.600, -0.026	224.600, 0.062	224.600, 0.070
1125	224.800, 0.346	224.800, 0.090	224.800, -0.030	224.800, -0.026	224.800, 0.062	224.800, 0.070
1126	225.000, 0.345	225.000, 0.090	225.000, -0.030	225.000, -0.026	225.000, 0.062	225.000, 0.070
1127	225.200, 0.345	225.200, 0.090	225.200, -0.030	225.200, -0.026	225.200, 0.062	225.200, 0.070
1128	225.400, 0.344	225.400, 0.090	225.400, -0.029	225.400, -0.026	225.400, 0.061	225.400, 0.070
1129	225.600, 0.344	225.600, 0.090	225.600, -0.029	225.600, -0.026	225.600, 0.061	225.600, 0.070
1130	225.800, 0.344	225.800, 0.090	225.800, -0.029	225.800, -0.026	225.800, 0.061	225.800, 0.070
1131	226.000, 0.343	226.000, 0.091	226.000, -0.029	226.000, -0.026	226.000, 0.062	226.000, 0.070
1132	226.200, 0.343	226.200, 0.090	226.200, -0.029	226.200, -0.026	226.200, 0.062	226.200, 0.070
1133	226.400, 0.342	226.400, 0.090	226.400, -0.029	226.400, -0.026	226.400, 0.062	226.400, 0.070
1134	226.600, 0.342	226.600, 0.090	226.600, -0.029	226.600, -0.026	226.600, 0.062	226.600, 0.071
1135	226.800, 0.341	226.800, 0.090	226.800, -0.029	226.800, -0.026	226.800, 0.062	226.800, 0.071
1136	227.000, 0.340	227.000, 0.090	227.000, -0.030	227.000, -0.026	227.000, 0.062	227.000, 0.071
1137	227.200, 0.339	227.200, 0.090	227.200, -0.030	227.200, -0.026	227.200, 0.062	227.200, 0.071
1138	227.400, 0.339	227.400, 0.089	227.400, -0.030	227.400, -0.027	227.400, 0.062	227.400, 0.071
1139	227.600, 0.338	227.600, 0.089	227.600, -0.030	227.600, -0.027	227.600, 0.061	227.600, 0.071
1140	227.800, 0.337	227.800, 0.089	227.800, -0.030	227.800, -0.027	227.800, 0.061	227.800, 0.071
1141	228.000, 0.336	228.000, 0.089	228.000, -0.030	228.000, -0.027	228.000, 0.061	228.000, 0.071
1142	228.200, 0.336	228.200, 0.089	228.200, -0.030	228.200, -0.027	228.200, 0.062	228.200, 0.070
1143	228.400, 0.335	228.400, 0.089	228.400, -0.031	228.400, -0.027	228.400, 0.062	228.400, 0.070
1144	228.600, 0.335	228.600, 0.089	228.600, -0.031	228.600, -0.028	228.600, 0.062	228.600, 0.070
1145	228.800, 0.334	228.800, 0.089	228.800, -0.031	228.800, -0.028	228.800, 0.062	228.800, 0.070
1146	229.000, 0.334	229.000, 0.089	229.000, -0.031	229.000, -0.028	229.000, 0.062	229.000, 0.070
1147	229.200, 0.334	229.200, 0.089	229.200, -0.031	229.200, -0.028	229.200, 0.062	229.200, 0.069
1148	229.400, 0.333	229.400, 0.089	229.400, -0.031	229.400, -0.028	229.400, 0.062	229.400, 0.069
1149	229.600, 0.333	229.600, 0.089	229.600, -0.031	229.600, -0.027	229.600, 0.062	229.600, 0.069
1150	229.800, 0.333	229.800, 0.089	229.800, -0.031	229.800, -0.027	229.800, 0.062	229.800, 0.068
1151	230.000, 0.333	230.000, 0.090	230.000, -0.032	230.000, -0.027	230.000, 0.062	230.000, 0.068
1152	230.200, 0.332	230.200, 0.090	230.200, -0.032	230.200, -0.028	230.200, 0.062	230.200, 0.069
1153	230.400, 0.332	230.400, 0.090	230.400, -0.032	230.400, -0.028	230.400, 0.062	230.400, 0.069
1154	230.600, 0.332	230.600, 0.090	230.600, -0.032	230.600, -0.028	230.600, 0.061	230.600, 0.069
1155	230.800, 0.331	230.800, 0.090	230.800, -0.032	230.800, -0.028	230.800, 0.061	230.800, 0.069
1156	231.000, 0.331	231.000, 0.090	231.000, -0.032	231.000, -0.028	231.000, 0.061	231.000, 0.069
1157	231.200, 0.330	231.200, 0.090	231.200, -0.032	231.200, -0.028	231.200, 0.060	231.200, 0.069
1158	231.400, 0.330	231.400, 0.090	231.400, -0.032	231.400, -0.028	231.400, 0.060	231.400, 0.069
1159	231.600, 0.329	231.600, 0.090	231.600, -0.032	231.600, -0.028	231.600, 0.060	231.600, 0.069
1160	231.800, 0.329	231.800, 0.090	231.800, -0.032	231.800, -0.028	231.800, 0.060	231.800, 0.069
1161	232.000, 0.328	232.000, 0.090	232.000, -0.032	232.000, -0.028	232.000, 0.060	232.000, 0.069
1162	232.200, 0.327	232.200, 0.090	232.200, -0.032	232.200, -0.028	232.200, 0.060	232.200, 0.069
1163	232.400, 0.327	232.400, 0.090	232.400, -0.032	232.400, -0.029	232.400, 0.060	232.400, 0.070
1164	232.600, 0.326	232.600, 0.090	232.600, -0.031	232.600, -0.029	232.600, 0.060	232.600, 0.070
1165	232.800, 0.325	232.800, 0.090	232.800, -0.031	232.800, -0.029	232.800, 0.060	232.800, 0.070
1166	233.000, 0.325	233.000, 0.090	233.000, -0.031	233.000, -0.029	233.000, 0.060	233.000, 0.070
1167	233.200, 0.324	233.200, 0.090	233.200, -0.030	233.200, -0.029	233.200, 0.060	233.200, 0.069
1168	233.400, 0.323	233.400, 0.090	233.400, -0.030	233.400, -0.029	233.400, 0.060	233.400, 0.069
1169	233.600, 0.323	233.600, 0.089	233.600, -0.030	233.600, -0.029	233.600, 0.061	233.600, 0.069
1170	233.800, 0.322	233.800, 0.089	233.800, -0.030	233.800, -0.029	233.800, 0.061	233.800, 0.069
1171	234.000, 0.322	234.000, 0.089	234.000, -0.030	234.000, -0.029	234.000, 0.061	234.000, 0.069
1172	234.200, 0.322	234.200, 0.089	234.200, -0.030	234.200, -0.029	234.200, 0.061	234.200, 0.069
1173	234.400, 0.321	234.400, 0.089	234.400, -0.030	234.400, -0.029	234.400, 0.061	234.400, 0.069
1174	234.600, 0.321	234.600, 0.089	234.600, -0.031	234.600, -0.029	234.600, 0.061	234.600, 0.068
1175	234.800, 0.321	234.800, 0.089	234.800, -0.031	234.800, -0.029	234.800, 0.061	234.800, 0.068
1176	235.000, 0.320	235.000, 0.089	235.000, -0.031	235.000, -0.029	235.000, 0.061	235.000, 0.068
1177	235.200, 0.320	235.200, 0.089	235.200, -0.031	235.200, -0.028	235.200, 0.061	235.200, 0.068
1178	235.400, 0.319	235.400, 0.088	235.400, -0.031	235.400, -0.028	235.400, 0.061	235.400, 0.068
1179	235.600, 0.319	235.600, 0.089	235.600, -0.032	235.600, -0.028	235.600, 0.061	235.600, 0.068
1180	235.800, 0.319	235.800, 0.089	235.800, -0.032	235.800, -0.028	235.800, 0.061	235.800, 0.068
1181	236.000, 0.318	236.000, 0.089	236.000, -0.032	236.000, -0.028	236.000, 0.061	236.000, 0.068
1182	236.200, 0.318	236.200, 0.089	236.200, -0.032	236.200, -0.028	236.200, 0.061	236.200, 0.068
1183	236.400, 0.318	236.400, 0.089	236.400, -0.032	236.400, -0.028	236.400, 0.061	236.400, 0.069
1184	236.600, 0.317	236.600, 0.089	236.600, -0.033	236.600, -0.028	236.600, 0.061	236.600, 0.069
1185	236.800, 0.317	236.800, 0.089	236.800, -0.033	236.800, -0.028	236.800, 0.061	236.800, 0.069
1186	237.000, 0.316	237.000, 0.089	237.000, -0.033	237.000, -0.029	237.000, 0.061	237.000, 0.069
1187	237.200, 0.316	237.200, 0.089	237.200, -0.033	237.200, -0.029	237.200, 0.061	237.200, 0.069
1188	237.400, 0.315	237.400, 0.089	237.400, -0.033	237.400, -0.029	237.400, 0.061	237.400, 0.068
1189	237.600, 0.315	237.600, 0.088	237.600, -0.033	237.600, -0.029	237.600, 0.061	237.600, 0.068
1190	237.800, 0.315	237.800, 0.088	237.800, -0.033	237.800, -0.029	237.800, 0.061	237.800, 0.068
1191	238.000, 0.314	238.000, 0.088	238.000, -0.034	238.000, -0.030	238.000, 0.061	238.000, 0.068
1192	238.200, 0.314	238.200, 0.088	238.200, -0.034	238.200, -0.030	238.200, 0.061	238.200, 0.068
1193	238.400, 0.313	238.400, 0.088	238.400, -0.034	238.400, -0.030	238.400, 0.061	238.400, 0.068
1194	238.600, 0.313	238.600, 0.088	238.600, -0.034	238.600, -0.030	238.600, 0.061	238.600, 0.068
1195	238.800, 0.312	238.800, 0.088	238.800, -0.034	238.800, -0.030	238.800, 0.061	238.800, 0.068
1196	239.000, 0.312	239.000, 0.088	239.000, -0.034	239.000, -0.030	239.000, 0.061	239.000, 0.068
1197	239.200, 0.312	239.200, 0.088	239.200, -0.034	239.200, -0.030	239.200, 0.061	239.200, 0.068
1198	239.400, 0.311	239.400, 0.088	239.400, -0.033	239.400, -0.029	239.400, 0.061	239.400, 0.068
1199	239.600, 0.311	239.600, 0.087	239.600, -0.034	239.600, -0.029	239.600, 0.061	239.600, 0.068
1200	239.800, 0.310	239.800, 0.087	239.800, -0.034	239.800, -0.030	239.800, 0.060	239.800, 0.068
1201	240.000, 0.310	240.000, 0.087	240.000, -0.034	240.000, -0.030	240.000, 0.060	240.000, 0.068
1202	240.200, 0.309	240.200, 0.087	240.200, -0.034	240.200, -0.030	240.200, 0.060	240.200, 0.068
1203	240.400, 0.309	240.400, 0.087	240.400, -0.034	240.400, -0.030	240.400, 0.060	240.400, 0.068
1204	240.600, 0.308	240.600, 0.087	240.600, -0.034	240.600, -0.030	240.600, 0.060	240.600, 0.068
1205	240.800, 0.308	240.800, 0.087	240.800, -0.034	240.800, -0.030	240.800, 0.059	240.800, 0.068
1206	241.000, 0.307	241.000, 0.087	241.000, -0.034	241.000, -0.030	241.000, 0.059	241.000, 0.067
1207	241.200, 0.307	241.200, 0.087	241.200, -0.034	241.200, -0.030	241.200, 0.059	241.200, 0.067
1208	241.400, 0.307	241.400, 0.087	241.400, -0.034	241.400, -0.030	241.400, 0.059	241.400, 0.067
1209	241.600, 0.306	241.600, 0.087	241.600, -0.034	241.600, -0.030	241.600, 0.059	241.600, 0.066
1210	241.800, 0.306	241.800, 0.087	241.800, -0.034	241.800, -0.031	241.800, 0.058	241.800, 0.066
1211	242.000, 0.306	242.000, 0.087	242.000, -0.034	242.000, -0.031	242.000, 0.058	242.000, 0.066
1212	242.200, 0.305	242.200, 0.087	242.200, -0.034	242.200, -0.031	242.200, 0.058	242.200, 0.066
1213	242.400, 0.305	242.400, 0.087	242.400, -0.034	242.400, -0.031	242.400, 0.058	242.400, 0.066
1214	242.600, 0.305	242.600, 0.087	242.600, -0.034	242.600, -0.031	242.600, 0.058	242.600, 0.066
1215	242.800, 0.305	242.800, 0.086	242.800, -0.034	242.800, -0.032	242.800, 0.059	242.800, 0.066
1216	243.000, 0.305	243.000, 0.086	243.000, -0.034	243.000, -0.031	243.000, 0.059	243.000, 0.066
1217	243.200, 0.304	243.200, 0.086	243.200, -0.034	243.200, -0.031	243.200, 0.059	243.200, 0.066
1218	243.400, 0.304	243.400, 0.086	243.400, -0.034	243.400, -0.031	243.400, 0.059	243.400, 0.066
1219	243.600, 0.304	243.600, 0.086	243.600, -0.034	243.600, -0.031	243.600, 0.059	243.600, 0.066
1220	243.800, 0.303	243.800, 0.086	243.800, -0.034	243.800, -0.031	243.800, 0.059	243.800, 0.066
1221	244.000, 0.303	244.000, 0.086	244.000, -0.035	244.000, -0.031	244.000, 0.059	244.000, 0.066
1222	244.200, 0.302	244.200, 0.086	244.200, -0.035	244.200, -0.031	244.200, 0.059	244.200, 0.066
1223	244.400, 0.302	244.400, 0.087	244.400, -0.035	244.400, -0.031	244.400, 0.059	244.400, 0.066
1224	244.600, 0.301	244.600, 0.087	244.600, -0.036	244.600, -0.031	244.600, 0.059	244.600, 0.066
1225	244.800, 0.301	244.800, 0.087	244.800, -0.036	244.800, -0.031	244.800, 0.059	244.800, 0.066
1226	245.000, 0.300	245.000, 0.087	245.000, -0.036	245.000, -0.031	245.000, 0.059	245.000, 0.066
1227	245.200, 0.300	245.200, 0.086	245.200, -0.036	245.200, -0.031	245.200, 0.059	245.200, 0.067
1228	245.400, 0.300	245.400, 0.086	245.400, -0.036	245.400, -0.031	245.400, 0.059	245.400, 0.067
1229	245.600, 0.299	245.600, 0.086	245.600, -0.035	245.600, -0.031	245.600, 0.059	245.600, 0.067
1230	245.800, 0.299	245.800, 0.086	245.800, -0.035	245.800, -0.032	245.800, 0.059	245.800, 0.067
1231	246.000, 0.299	246.000, 0.085	246.000, -0.035	246.000, -0.032	246.000, 0.059	246.000, 0.067
1232	246.200, 0.299	246.200, 0.085	246.200, -0.035	246.200, -0.032	246.200, 0.059	246.200, 0.067
1233	246.400, 0.299	246.400, 0.085	246.400, -0.035	246.400, -0.032	246.400, 0.058	246.400, 0.067
1234	246.600, 0.298	246.600, 0.085	246.600, -0.034	246.600, -0.032	246.600, 0.058	246.600, 0.066
1235	246.800, 0.298	246.800, 0.085	246.800, -0.034	246.800, -0.032	246.800, 0.058	246.800, 0.066
1236	247.000, 0.298	247.000, 0.085	247.000, -0.034	247.000, -0.032	247.000, 0.058	247.000, 0.066
1237	247.200, 0.298	247.200, 0.085	247.200, -0.034	247.200, -0.032	247.200, 0.058	247.200, 0.066
1238	247.400, 0.298	247.400, 0.086	247.400, -0.034	247.400, -0.032	247.400, 0.058	247.400, 0.066
1239	247.600, 0.297	247.600, 0.086	247.600, -0.034	247.600, -0.032	247.600, 0.058	247.600, 0.066
1240	247.800, 0.297	247.800, 0.086	247.800, -0.034	247.800, -0.032	247.800, 0.058	247.800, 0.066
1241	248.000, 0.297	248.000, 0.086	248.000, -0.034	248.000, -0.032	248.000, 0.058	248.000, 0.066
1242	248.200, 0.296	248.200, 0.087	248.200, -0.034	248.200, -0.032	248.200, 0.058	248.200, 0.066
1243	248.400, 0.296	248.400, 0.087	248.400, -0.034	248.400, -0.032	248.400, 0.058	248.400, 0.066
1244	248.600, 0.295	248.600, 0.087	248.600, -0.034	248.600, -0.032	248.600, 0.058	248.600, 0.066
1245	248.800, 0.295	248.800, 0.087	248.800, -0.034	248.800, -0.032	248.800, 0.058	248.800, 0.066
1246	249.000, 0.294	249.000, 0.087	249.000, -0.034	249.000, -0.032	249.000, 0.058	249.000, 0.066
1247	249.200, 0.294	249.200, 0.087	249.200, -0.034	249.200, -0.032	249.200, 0.058	249.200, 0.066
1248	249.400, 0.294	249.400, 0.087	249.400, -0.035	249.400, -0.032	249.400, 0.058	249.400, 0.066
1249	249.600, 0.293	249.600, 0.086	249.600, -0.035	249.600, -0.032	249.600, 0.058	249.600, 0.066
1250	249.800, 0.293	249.800, 0.086	249.800, -0.035	249.800, -0.032	249.800, 0.058	249.800, 0.066
1251	250.000, 0.293	250.000, 0.086	250.000, -0.036	250.000, -0.032	250.000, 0.058	250.000, 0.066
1252	250.200, 0.293	250.200, 0.086	250.200, -0.036	250.200, -0.032	250.200, 0.058	250.200, 0.066
1253	250.400, 0.293	250.400, 0.086	250.400, -0.036	250.400, -0.032	250.400, 0.058	250.400, 0.066
1254	250.600, 0.293	250.600, 0.086	250.600, -0.036	250.600, -0.032	250.600, 0.058	250.600, 0.066
1255	250.800, 0.293	250.800, 0.086	250.800, -0.036	250.800, -0.031	250.800, 0.058	250.800, 0.066
1256	251.000, 0.293	251.000, 0.085	251.000, -0.037	251.000, -0.031	251.000, 0.058	251.000, 0.066
1257	251.200, 0.292	251.200, 0.085	251.200, -0.037	251.200, -0.031	251.200, 0.058	251.200, 0.066
1258	251.400, 0.292	251.400, 0.085	251.400, -0.037	251.400, -0.031	251.400, 0.058	251.400, 0.066
1259	251.600, 0.292	251.600, 0.085	251.600, -0.037	251.600, -0.031	251.600, 0.058	251.600, 0.067
1260	251.800, 0.291	251.800, 0.085	251.800, -0.037	251.800, -0.031	251.800, 0.058	251.800, 0.067
1261	252.000, 0.291	252.000, 0.085	252.000, -0.036	252.000, -0.031	252.000, 0.058	252.000, 0.067
1262	252.200, 0.291	252.200, 0.085	252.200, -0.036	252.200, -0.031	252.200, 0.058	252.200, 0.067
1263	252.400, 0.291	252.400, 0.085	252.400, -0.036	252.400, -0.031	252.400, 0.058	252.400, 0.067
1264	252.600, 0.290	252.600, 0.086	252.600, -0.036	252.600, -0.031	252.600, 0.058	252.600, 0.067
1265	252.800, 0.290	252.800, 0.086	252.800, -0.036	252.800, -0.032	252.800, 0.057	252.800, 0.066
1266	253.000, 0.290	253.000, 0.086	253.000, -0.035	253.000, -0.032	253.000, 0.057	253.000, 0.066
1267	253.200, 0.290	253.200, 0.086	253.200, -0.035	253.200, -0.032	253.200, 0.057	253.200, 0.066
1268	253.400, 0.290	253.400, 0.086	253.400, -0.035	253.400, -0.033	253.400, 0.057	253.400, 0.065
1269	253.600, 0.290	253.600, 0.086	253.600, -0.035	253.600, -0.033	253.600, 0.057	253.600, 0.065
1270	253.800, 0.290	253.800, 0.086	253.800, -0.035	253.800, -0.033	253.800, 0.057	253.800, 0.065
1271	254.000, 0.290	254.000, 0.085	254.000, -0.035	254.000, -0.034	254.000, 0.057	254.000, 0.065
1272	254.200, 0.289	254.200, 0.085	254.200, -0.035	254.200, -0.034	254.200, 0.057	254.200, 0.064
1273	254.400, 0.289	254.400, 0.085	254.400, -0.035	254.400, -0.034	254.400, 0.057	254.400, 0.064
1274	254.600, 0.288	254.600, 0.085	254.600, -0.035	254.600, -0.035	254.600, 0.058	254.600, 0.064
1275	254.800, 0.288	254.800, 0.085	254.800, -0.035	254.800, -0.035	254.800, 0.058	254.800, 0.064
1276	255.000, 0.287	255.000, 0.084	255.000, -0.036	255.000, -0.035	255.000, 0.058	255.000, 0.064
1277	255.200, 0.287	255.200, 0.084	255.200, -0.036	255.200, -0.035	255.200, 0.058	255.200, 0.064
1278	255.400, 0.286	255.400, 0.085	255.400, -0.036	255.400, -0.035	255.400, 0.058	255.400, 0.065
1279	255.600, 0.286	255.600, 0.085	255.600, -0.037	255.600, -0.035	255.600, 0.058	255.600, 0.065
1280	255.800, 0.285	255.800, 0.085	255.800, -0.037	255.800, -0.034	255.800, 0.058	255.800, 0.065
1281	256.000, 0.285	256.000, 0.085	256.000, -0.037	256.000, -0.034	256.000, 0.058	256.000, 0.065
1282	256.200, 0.284	256.200, 0.085	256.200, -0.037	256.200, -0.034	256.200, 0.058	256.200, 0.064
1283	256.400, 0.284	256.400, 0.085	256.400, -0.037	256.400, -0.034	256.400, 0.058	256.400, 0.064
1284	256.600, 0.284	256.600, 0.085	256.600, -0.037	256.600, -0.034	256.600, 0.058	256.600, 0.064
1285	256.800, 0.284	256.800, 0.085	256.800, -0.037	256.800, -0.033	256.800, 0.058	256.800, 0.064
1286	257.000, 0.284	257.000, 0.085	257.000, -0.037	257.000, -0.033	257.000, 0.058	257.000, 0.064
1287	257.200, 0.283	257.200, 0.085	257.200, -0.037	257.200, -0.033	257.200, 0.057	257.200, 0.064
1288	257.400, 0.283	257.400, 0.085	257.400, -0.037	257.400, -0.033	257.400, 0.057	257.400, 0.064
1289	257.600, 0.283	257.600, 0.085	257.600, -0.037	257.600, -0.033	257.600, 0.057	257.600, 0.064
1290	257.800, 0.283	257.800, 0.085	257.800, -0.037	257.800, -0.034	257.800, 0.057	257.800, 0.064
1291	258.000, 0.283	258.000, 0.085	258.000, -0.037	258.000, -0.034	258.000, 0.057	258.000, 0.064
1292	258.200, 0.284	258.200, 0.085	258.200, -0.037	258.200, -0.035	258.200, 0.057	258.200, 0.064
1293	258.400, 0.284	258.400, 0.085	258.400, -0.037	258.400, -0.035	258.400, 0.057	258.400, 0.064
1294	258.600, 0.284	258.600, 0.085	258.600, -0.037	258.600, -0.035	258.600, 0.057	258.600, 0.064
1295	258.800, 0.284	258.800, 0.085	258.800, -0.037	258.800, -0.035	258.800, 0.057	258.800, 0.064
1296	259.000, 0.283	259.000, 0.085	259.000, -0.037	259.000, -0.035	259.000, 0.057	259.000, 0.064
1297	259.200, 0.283	259.200, 0.085	259.200, -0.037	259.200, -0.035	259.200, 0.057	259.200, 0.064
1298	259.400, 0.283	259.400, 0.085	259.400, -0.037	259.400, -0.035	259.400, 0.057	259.400, 0.064
1299	259.600, 0.282	259.600, 0.085	259.600, -0.037	259.600, -0.035	259.600, 0.057	259.600, 0.064
1300	259.800, 0.282	259.800, 0.085	259.800, -0.037	259.800, -0.035	259.800, 0.057	259.800, 0.064
1301	260.000, 0.282	260.000, 0.085	260.000, -0.036	260.000, -0.035	260.000, 0.057	260.000, 0.064
1302	260.200, 0.281	260.200, 0.085	260.200, -0.036	260.200, -0.035	260.200, 0.057	260.200, 0.064
1303	260.400, 0.281	260.400, 0.084	260.400, -0.036	260.400, -0.035	260.400, 0.057	260.400, 0.064
1304	260.600, 0.280	260.600, 0.084	260.600, -0.036	260.600, -0.034	260.600, 0.056	260.600, 0.064
1305	260.800, 0.280	260.800, 0.084	260.800, -0.036	260.800, -0.034	260.800, 0.056	260.800, 0.064
1306	261.000, 0.280	261.000, 0.084	261.000, -0.036	261.000, -0.034	261.000, 0.056	261.000, 0.064
1307	261.200, 0.279	261.200, 0.084	261.200, -0.037	261.200, -0.034	261.200, 0.056	261.200, 0.064
1308	261.400, 0.279	261.400, 0.084	261.400, -0.037	261.400, -0.034	261.400, 0.055	261.400, 0.064
1309	261.600, 0.279	261.600, 0.084	261.600, -0.037	261.600, -0.034	261.600, 0.055	261.600, 0.064
1310	261.800, 0.279	261.800, 0.084	261.800, -0.038	261.800, -0.034	261.800, 0.055	261.800, 0.065
1311	262.000, 0.279	262.000, 0.084	262.000, -0.038	262.000, -0.034	262.000, 0.055	262.000, 0.065
1312	262.200, 0.278	262.200, 0.084	262.200, -0.038	262.200, -0.034	262.200, 0.055	262.200, 0.065
1313	262.400, 0.278	262.400, 0.083	262.400, -0.038	262.400, -0.034	262.400, 0.056	262.400, 0.065
1314	262.600, 0.278	262.600, 0.083	262.600, -0.038	262.600, -0.034	262.600, 0.056	262.600, 0.065
1315	262.800, 0.278	262.800, 0.083	262.800, -0.038	262.800, -0.035	262.800, 0.056	262.800, 0.065
1316	263.000, 0.278	263.000, 0.083	263.000, -0.038	263.000, -0.035	263.000, 0.056	263.000, 0.065
1317	263.200, 0.277	263.200, 0.082	263.200, -0.038	263.200, -0.035	263.200, 0.056	263.200, 0.065
1318	263.400, 0.277	263.400, 0.082	263.400, -0.038	263.400, -0.035	263.400, 0.056	263.400, 0.065
1319	263.600, 0.277	263.600, 0.082	263.600, -0.038	263.600, -0.035	263.600, 0.056	263.600, 0.065
1320	263.800, 0.277	263.800, 0.082	263.800, -0.038	263.800, -0.035	263.800, 0.055	263.800, 0.065
1321	264.000, 0.277	264.000, 0.081	264.000, -0.038	264.000, -0.035	264.000, 0.055	264.000, 0.065
1322	264.200, 0.276	264.200, 0.081	264.200, -0.038	264.200, -0.035	264.200, 0.055	264.200, 0.065
1323	264.400, 0.276	264.400, 0.081	264.400, -0.038	264.400, -0.035	264.400, 0.055	264.400, 0.064
1324	264.600, 0.276	264.600, 0.082	264.600, -0.038	264.600, -0.035	264.600, 0.056	264.600, 0.064
1325	264.800, 0.276	264.800, 0.082	264.800, -0.038	264.800, -0.035	264.800, 0.056	264.800, 0.064
1326	265.000, 0.276	265.000, 0.082	265.000, -0.038	265.000, -0.034	265.000, 0.056	265.000, 0.063
1327	265.200, 0.276	265.200, 0.083	265.200, -0.039	265.200, -0.034	265.200, 0.056	265.200, 0.063
1328	265.400, 0.276	265.400, 0.083	265.400, -0.039	265.400, -0.034	265.400, 0.056	265.400, 0.063
1329	265.600, 0.275	265.600, 0.083	265.600, -0.039	265.600, -0.034	265.600, 0.056	265.600, 0.062
1330	265.800, 0.275	265.800, 0.083	265.800, -0.039	265.800, -0.034	265.800, 0.056	265.800, 0.062
1331	266.000, 0.275	266.000, 0.083	266.000, -0.038	266.000, -0.034	266.000, 0.056	266.000, 0.062
1332	266.200, 0.275	266.200, 0.083	266.200, -0.038	266.200, -0.034	266.200, 0.056	266.200, 0.062
1333	266.400, 0.275	266.400, 0.083	266.400, -0.038	266.400, -0.034	266.400, 0.056	266.400, 0.062
1334	266.600, 0.275	266.600, 0.083	266.600, -0.038	266.600, -0.034	266.600, 0.056	266.600, 0.062
1335	266.800, 0.275	266.800, 0.083	266.800, -0.038	266.800, -0.034	266.800, 0.056	266.800, 0.062
1336	267.000, 0.275	267.000, 0.083	267.000, -0.038	267.000, -0.034	267.000, 0.056	267.000, 0.062
1337	267.200, 0.274	267.200, 0.082	267.200, -0.038	267.200, -0.034	267.200, 0.056	267.200, 0.062
1338	267.400, 0.274	267.400, 0.082	267.400, -0.038	267.400, -0.035	267.400, 0.056	267.400, 0.062
1339	267.600, 0.274	267.600, 0.082	267.600, -0.038	267.600, -0.035	267.600, 0.056	267.600, 0.062
1340	267.800, 0.274	267.800, 0.082	267.800, -0.038	267.800, -0.035	267.800, 0.056	267.800, 0.062
1341	268.000, 0.274	268.000, 0.082	268.000, -0.039	268.000, -0.036	268.000, 0.056	268.000, 0.062
1342	268.200, 0.274	268.200, 0.082	268.200, -0.039	268.200, -0.036	268.200, 0.056	268.200, 0.062
1343	268.400, 0.274	268.400, 0.082	268.400, -0.039	268.400, -0.036	268.400, 0.056	268.400, 0.062
1344	268.600, 0.274	268.600, 0.081	268.600, -0.040	268.600, -0.036	268.600, 0.055	268.600, 0.062
1345	268.800, 0.274	268.800, 0.082	268.800, -0.040	268.800, -0.036	268.800, 0.055	268.800, 0.062
1346	269.000, 0.274	269.000, 0.082	269.000, -0.040	269.000, -0.036	269.000, 0.055	269.000, 0.062
1347	269.200, 0.273	269.200, 0.082	269.200, -0.041	269.200, -0.035	269.200, 0.055	269.200, 0.061
1348	269.400, 0.273	269.400, 0.082	269.400, -0.041	269.400, -0.035	269.400, 0.055	269.400, 0.061
1349	269.600, 0.273	269.600, 0.082	269.600, -0.042	269.600, -0.035	269.600, 0.055	269.600, 0.061
1350	269.800, 0.273	269.800, 0.082	269.800, -0.042	269.800, -0.035	269.800, 0.054	269.800, 0.060
1351	,	,	,	,	,	,
1352	,	,	,	,	,	,
1353	,	,	,	,	,	,
1354	,	,	,	,	,	,
1355	,	,	,	,	,	,
1356	,	,	,	,	,	,
1357	,	,	,	,	,	,
1358	,	,	,	,	,	,
1359	,	,	,	,	,	,
1360	,	,	,	,	,	,
1361	,	,	,	,	,	,
1362	,	,	,	,	,	,
1363	,	,	,	,	,	,
1364	,	,	,	,	,	,
1365	,	,	,	,	,	,
1366	,	,	,	,	,	,
1367	,	,	,	,	,	,
1368	,	,	,	,	,	,
1369	,	,	,	,	,	,
1370	,	,	,	,	,	,
1371	,	,	,	,	,	,
1372	,	,	,	,	,	,
1373	,	,	,	,	,	,
1374	,	,	,	,	,	,
1375	,	,	,	,	,	,
1376	,	,	,	,	,	,
1377	,	,	,	,	,	,
1378	,	,	,	,	,	,
1379	,	,	,	,	,	,
1380	,	,	,	,	,	,
1381	,	,	,	,	,	,
1382	,	,	,	,	,	,
1383	,	,	,	,	,	,
1384	,	,	,	,	,	,
1385	,	,	,	,	,	,
1386	,	,	,	,	,	,
1387	,	,	,	,	,	,
1388	,	,	,	,	,	,
1389	,	,	,	,	,	,
1390	,	,	,	,	,	,
1391	,	,	,	,	,	,
1392	,	,	,	,	,	,
1393	,	,	,	,	,	,
1394	,	,	,	,	,	,
1395	,	,	,	,	,	,
1396	,	,	,	,	,	,
1397	,	,	,	,	,	,
1398	,	,	,	,	,	,
1399	,	,	,	,	,	,
1400	,	,	,	,	,	,
1401	,	,	,	,	,	,
1402	,	,	,	,	,	,
1403	,	,	,	,	,	,
1404	,	,	,	,	,	,
1405	,	,	,	,	,	,
1406	,	,	,	,	,	,
1407	,	,	,	,	,	,
1408	,	,	,	,	,	,
1409	,	,	,	,	,	,
1410	,	,	,	,	,	,
1411	,	,	,	,	,	,
1412	,	,	,	,	,	,
1413	,	,	,	,	,	,
1414	,	,	,	,	,	,
1415	,	,	,	,	,	,
1416	,	,	,	,	,	,
1417	,	,	,	,	,	,
1418	,	,	,	,	,	,
1419	,	,	,	,	,	,
1420	,	,	,	,	,	,
1421	,	,	,	,	,	,
1422	,	,	,	,	,	,
1423	,	,	,	,	,	,
1424	,	,	,	,	,	,
1425	,	,	,	,	,	,
1426	,	,	,	,	,	,
1427	,	,	,	,	,	,
1428	,	,	,	,	,	,
1429	,	,	,	,	,	,
1430	,	,	,	,	,	,
1431	,	,	,	,	,	,
1432	,	,	,	,	,	,
1433	,	,	,	,	,	,
1434	,	,	,	,	,	,
1435	,	,	,	,	,	,
1436	,	,	,	,	,	,
1437	,	,	,	,	,	,
1438	,	,	,	,	,	,
1439	,	,	,	,	,	,
1440	,	,	,	,	,	,
1441	,	,	,	,	,	,
1442	,	,	,	,	,	,
1443	,	,	,	,	,	,
1444	,	,	,	,	,	,
1445	,	,	,	,	,	,
1446	,	,	,	,	,	,
1447	,	,	,	,	,	,
1448	,	,	,	,	,	,
1449	,	,	,	,	,	,
1450	,	,	,	,	,	,
1451	,	,	,	,	,	,
1452	,	,	,	,	,	,
1453	,	,	,	,	,	,
1454	,	,	,	,	,	,
1455	,	,	,	,	,	,
1456	,	,	,	,	,	,
1457	,	,	,	,	,	,
1458	,	,	,	,	,	,
1459	,	,	,	,	,	,
1460	,	,	,	,	,	,
1461	,	,	,	,	,	,
1462	,	,	,	,	,	,
1463	,	,	,	,	,	,
1464	,	,	,	,	,	,
1465	,	,	,	,	,	,
1466	,	,	,	,	,	,
1467	,	,	,	,	,	,
1468	,	,	,	,	,	,
1469	,	,	,	,	,	,
1470	,	,	,	,	,	,
1471	,	,	,	,	,	,
1472	,	,	,	,	,	,
1473	,	,	,	,	,	,
1474	,	,	,	,	,	,
1475	,	,	,	,	,	,
1476	,	,	,	,	,	,
1477	,	,	,	,	,	,
1478	,	,	,	,	,	,
1479	,	,	,	,	,	,
1480	,	,	,	,	,	,
1481	,	,	,	,	,	,
1482	,	,	,	,	,	,
1483	,	,	,	,	,	,
1484	,	,	,	,	,	,
1485	,	,	,	,	,	,
1486	,	,	,	,	,	,
1487	,	,	,	,	,	,
1488	,	,	,	,	,	,
1489	,	,	,	,	,	,
1490	,	,	,	,	,	,
1491	,	,	,	,	,	,
1492	,	,	,	,	,	,
1493	,	,	,	,	,	,
1494	,	,	,	,	,	,
1495	,	,	,	,	,	,
1496	,	,	,	,	,	,
1497	,	,	,	,	,	,
1498	,	,	,	,	,	,
1499	,	,	,	,	,	,
1500	,	,	,	,	,	,
1501	,	,	,	,	,	,
1502	,	,	,	,	,	,
1503	,	,	,	,	,	,
1504	,	,	,	,	,	,
1505	,	,	,	,	,	,
1506	,	,	,	,	,	,
1507	,	,	,	,	,	,
1508	,	,	,	,	,	,
1509	,	,	,	,	,	,
1510	,	,	,	,	,	,
1511	,	,	,	,	,	,
1512	,	,	,	,	,	,
1513	,	,	,	,	,	,
1514	,	,	,	,	,	,
1515	,	,	,	,	,	,
1516	,	,	,	,	,	,
1517	,	,	,	,	,	,
1518	,	,	,	,	,	,
1519	,	,	,	,	,	,
1520	,	,	,	,	,	,
1521	,	,	,	,	,	,
1522	,	,	,	,	,	,
1523	,	,	,	,	,	,
1524	,	,	,	,	,	,
1525	,	,	,	,	,	,
1526	,	,	,	,	,	,
1527	,	,	,	,	,	,
1528	,	,	,	,	,	,
1529	,	,	,	,	,	,
1530	,	,	,	,	,	,
1531	,	,	,	,	,	,
1532	,	,	,	,	,	,
1533	,	,	,	,	,	,
1534	,	,	,	,	,	,
1535	,	,	,	,	,	,
1536	,	,	,	,	,	,
1537	,	,	,	,	,	,
1538	,	,	,	,	,	,
1539	,	,	,	,	,	,
1540	,	,	,	,	,	,
1541	,	,	,	,	,	,
1542	,	,	,	,	,	,
1543	,	,	,	,	,	,
1544	,	,	,	,	,	,
1545	,	,	,	,	,	,
1546	,	,	,	,	,	,
1547	,	,	,	,	,	,
1548	,	,	,	,	,	,
1549	,	,	,	,	,	,
1550	,	,	,	,	,	,
1551	,	,	,	,	,	,
1552	,	,	,	,	,	,
1553	,	,	,	,	,	,
1554	,	,	,	,	,	,
1555	,	,	,	,	,	,
1556	,	,	,	,	,	,
1557	,	,	,	,	,	,
1558	,	,	,	,	,	,
1559	,	,	,	,	,	,
1560	,	,	,	,	,	,
1561	,	,	,	,	,	,
1562	,	,	,	,	,	,
1563	,	,	,	,	,	,
1564	,	,	,	,	,	,
1565	,	,	,	,	,	,
1566	,	,	,	,	,	,
1567	,	,	,	,	,	,
1568	,	,	,	,	,	,
1569	,	,	,	,	,	,
1570	,	,	,	,	,	,
1571	,	,	,	,	,	,
1572	,	,	,	,	,	,
1573	,	,	,	,	,	,
1574	,	,	,	,	,	,
1575	,	,	,	,	,	,
1576	,	,	,	,	,	,
1577	,	,	,	,	,	,
1578	,	,	,	,	,	,
1579	,	,	,	,	,	,
1580	,	,	,	,	,	,
1581	,	,	,	,	,	,
1582	,	,	,	,	,	,
1583	,	,	,	,	,	,
1584	,	,	,	,	,	,
1585	,	,	,	,	,	,
1586	,	,	,	,	,	,
1587	,	,	,	,	,	,
1588	,	,	,	,	,	,
1589	,	,	,	,	,	,
1590	,	,	,	,	,	,
1591	,	,	,	,	,	,
1592	,	,	,	,	,	,
1593	,	,	,	,	,	,
1594	,	,	,	,	,	,
1595	,	,	,	,	,	,
1596	,	,	,	,	,	,
1597	,	,	,	,	,	,
1598	,	,	,	,	,	,
1599	,	,	,	,	,	,
1600	,	,	,	,	,	,
1601	,	,	,	,	,	,
1602	,	,	,	,	,	,
1603	,	,	,	,	,	,
1604	,	,	,	,	,	,
1605	,	,	,	,	,	,
1606	,	,	,	,	,	,
1607	,	,	,	,	,	,
1608	,	,	,	,	,	,
1609	,	,	,	,	,	,
1610	,	,	,	,	,	,
1611	,	,	,	,	,	,
1612	,	,	,	,	,	,
1613	,	,	,	,	,	,
1614	,	,	,	,	,	,
1615	,	,	,	,	,	,
1616	,	,	,	,	,	,
1617	,	,	,	,	,	,
1618	,	,	,	,	,	,
1619	,	,	,	,	,	,
1620	,	,	,	,	,	,
1621	,	,	,	,	,	,
1622	,	,	,	,	,	,
1623	,	,	,	,	,	,
1624	,	,	,	,	,	,
1625	,	,	,	,	,	,
1626	,	,	,	,	,	,
1627	,	,	,	,	,	,
1628	,	,	,	,	,	,
1629	,	,	,	,	,	,
1630	,	,	,	,	,	,
1631	,	,	,	,	,	,
1632	,	,	,	,	,	,
1633	,	,	,	,	,	,
1634	,	,	,	,	,	,
1635	,	,	,	,	,	,
1636	,	,	,	,	,	,
1637	,	,	,	,	,	,
1638	,	,	,	,	,	,
1639	,	,	,	,	,	,
1640	,	,	,	,	,	,
1641	,	,	,	,	,	,
1642	,	,	,	,	,	,
1643	,	,	,	,	,	,
1644	,	,	,	,	,	,
1645	,	,	,	,	,	,
1646	,	,	,	,	,	,
1647	,	,	,	,	,	,
1648	,	,	,	,	,	,
1649	,	,	,	,	,	,
1650	,	,	,	,	,	,
1651	,	,	,	,	,	,
1652	,	,	,	,	,	,
1653	,	,	,	,	,	,
1654	,	,	,	,	,	,
1655	,	,	,	,	,	,
1656	,	,	,	,	,	,
1657	,	,	,	,	,	,
1658	,	,	,	,	,	,
1659	,	,	,	,	,	,
1660	,	,	,	,	,	,
1661	,	,	,	,	,	,
1662	,	,	,	,	,	,
1663	,	,	,	,	,	,
1664	,	,	,	,	,	,
1665	,	,	,	,	,	,
1666	,	,	,	,	,	,
1667	,	,	,	,	,	,
1668	,	,	,	,	,	,
1669	,	,	,	,	,	,
1670	,	,	,	,	,	,
1671	,	,	,	,	,	,
1672	,	,	,	,	,	,
1673	,	,	,	,	,	,
1674	,	,	,	,	,	,
1675	,	,	,	,	,	,
1676	,	,	,	,	,	,
1677	,	,	,	,	,	,
1678	,	,	,	,	,	,
1679	,	,	,	,	,	,
1680	,	,	,	,	,	,
1681	,	,	,	,	,	,
1682	,	,	,	,	,	,
1683	,	,	,	,	,	,
1684	,	,	,	,	,	,
1685	,	,	,	,	,	,
1686	,	,	,	,	,	,
1687	,	,	,	,	,	,
1688	,	,	,	,	,	,
1689	,	,	,	,	,	,
1690	,	,	,	,	,	,
1691	,	,	,	,	,	,
1692	,	,	,	,	,	,
1693	,	,	,	,	,	,
1694	,	,	,	,	,	,
1695	,	,	,	,	,	,
1696	,	,	,	,	,	,
1697	,	,	,	,	,	,
1698	,	,	,	,	,	,
1699	,	,	,	,	,	,
1700	,	,	,	,	,	,
1701	,	,	,	,	,	,
1702	,	,	,	,	,	,
1703	,	,	,	,	,	,
1704	,	,	,	,	,	,
1705	,	,	,	,	,	,
1706	,	,	,	,	,	,
1707	,	,	,	,	,	,
1708	,	,	,	,	,	,
1709	,	,	,	,	,	,
1710	,	,	,	,	,	,
1711	,	,	,	,	,	,
1712	,	,	,	,	,	,
1713	,	,	,	,	,	,
1714	,	,	,	,	,	,
1715	,	,	,	,	,	,
1716	,	,	,	,	,	,
1717	,	,	,	,	,	,
1718	,	,	,	,	,	,
1719	,	,	,	,	,	,
1720	,	,	,	,	,	,
1721	,	,	,	,	,	,
1722	,	,	,	,	,	,
1723	,	,	,	,	,	,
1724	,	,	,	,	,	,
1725	,	,	,	,	,	,
1726	,	,	,	,	,	,
1727	,	,	,	,	,	,
1728	,	,	,	,	,	,
1729	,	,	,	,	,	,
1730	,	,	,	,	,	,
1731	,	,	,	,	,	,
1732	,	,	,	,	,	,
1733	,	,	,	,	,	,
1734	,	,	,	,	,	,
1735	,	,	,	,	,	,
1736	,	,	,	,	,	,
1737	,	,	,	,	,	,
1738	,	,	,	,	,	,
1739	,	,	,	,	,	,
1740	,	,	,	,	,	,
1741	,	,	,	,	,	,
1742	,	,	,	,	,	,
1743	,	,	,	,	,	,
1744	,	,	,	,	,	,
1745	,	,	,	,	,	,
1746	,	,	,	,	,	,
1747	,	,	,	,	,	,
1748	,	,	,	,	,	,
1749	,	,	,	,	,	,
1750	,	,	,	,	,	,
1751	,	,	,	,	,	,
1752	,	,	,	,	,	,
1753	,	,	,	,	,	,
1754	,	,	,	,	,	,
1755	,	,	,	,	,	,
1756	,	,	,	,	,	,
1757	,	,	,	,	,	,
1758	,	,	,	,	,	,
1759	,	,	,	,	,	,
1760	,	,	,	,	,	,
1761	,	,	,	,	,	,
1762	,	,	,	,	,	,
1763	,	,	,	,	,	,
1764	,	,	,	,	,	,
1765	,	,	,	,	,	,
1766	,	,	,	,	,	,
1767	,	,	,	,	,	,
1768	,	,	,	,	,	,
1769	,	,	,	,	,	,
1770	,	,	,	,	,	,
1771	,	,	,	,	,	,
1772	,	,	,	,	,	,
1773	,	,	,	,	,	,
1774	,	,	,	,	,	,
1775	,	,	,	,	,	,
1776	,	,	,	,	,	,
1777	,	,	,	,	,	,
1778	,	,	,	,	,	,
1779	,	,	,	,	,	,
1780	,	,	,	,	,	,
1781	,	,	,	,	,	,
1782	,	,	,	,	,	,
1783	,	,	,	,	,	,
1784	,	,	,	,	,	,
1785	,	,	,	,	,	,
1786	,	,	,	,	,	,
1787	,	,	,	,	,	,
1788	,	,	,	,	,	,
1789	,	,	,	,	,	,
1790	,	,	,	,	,	,
1791	,	,	,	,	,	,
1792	,	,	,	,	,	,
1793	,	,	,	,	,	,
1794	,	,	,	,	,	,
1795	,	,	,	,	,	,
1796	,	,	,	,	,	,
1797	,	,	,	,	,	,
1798	,	,	,	,	,	,
1799	,	,	,	,	,	,
1800	,	,	,	,	,	,
1801	,	,	,	,	,	,
1802	,	,	,	,	,	,
1803	,	,	,	,	,	,
1804	,	,	,	,	,	,
1805	,	,	,	,	,	,
1806	,	,	,	,	,	,
1807	,	,	,	,	,	,
1808	,	,	,	,	,	,
1809	,	,	,	,	,	,
1810	,	,	,	,	,	,
1811	,	,	,	,	,	,
1812	,	,	,	,	,	,
1813	,	,	,	,	,	,
1814	,	,	,	,	,	,
1815	,	,	,	,	,	,
1816	,	,	,	,	,	,
1817	,	,	,	,	,	,
1818	,	,	,	,	,	,
1819	,	,	,	,	,	,
1820	,	,	,	,	,	,
1821	,	,	,	,	,	,
1822	,	,	,	,	,	,
1823	,	,	,	,	,	,
1824	,	,	,	,	,	,
1825	,	,	,	,	,	,
1826	,	,	,	,	,	,
1827	,	,	,	,	,	,
1828	,	,	,	,	,	,
1829	,	,	,	,	,	,
1830	,	,	,	,	,	,
1831	,	,	,	,	,	,
1832	,	,	,	,	,	,
1833	,	,	,	,	,	,
1834	,	,	,	,	,	,
1835	,	,	,	,	,	,
1836	,	,	,	,	,	,
1837	,	,	,	,	,	,
1838	,	,	,	,	,	,
1839	,	,	,	,	,	,
1840	,	,	,	,	,	,
1841	,	,	,	,	,	,
1842	,	,	,	,	,	,
1843	,	,	,	,	,	,
1844	,	,	,	,	,	,
1845	,	,	,	,	,	,
1846	,	,	,	,	,	,
1847	,	,	,	,	,	,
1848	,	,	,	,	,	,
1849	,	,	,	,	,	,
1850	,	,	,	,	,	,
1851	,	,	,	,	,	,
1852	,	,	,	,	,	,
1853	,	,	,	,	,	,
1854	,	,	,	,	,	,
1855	,	,	,	,	,	,
1856	,	,	,	,	,	,
1857	,	,	,	,	,	,
1858	,	,	,	,	,	,
1859	,	,	,	,	,	,
1860	,	,	,	,	,	,
1861	,	,	,	,	,	,
1862	,	,	,	,	,	,
1863	,	,	,	,	,	,
1864	,	,	,	,	,	,
1865	,	,	,	,	,	,
1866	,	,	,	,	,	,
1867	,	,	,	,	,	,
1868	,	,	,	,	,	,
1869	,	,	,	,	,	,
1870	,	,	,	,	,	,
1871	,	,	,	,	,	,
1872	,	,	,	,	,	,
1873	,	,	,	,	,	,
1874	,	,	,	,	,	,
1875	,	,	,	,	,	,
1876	,	,	,	,	,	,
1877	,	,	,	,	,	,
1878	,	,	,	,	,	,
1879	,	,	,	,	,	,
1880	,	,	,	,	,	,
1881	,	,	,	,	,	,
1882	,	,	,	,	,	,
1883	,	,	,	,	,	,
1884	,	,	,	,	,	,
1885	,	,	,	,	,	,
1886	,	,	,	,	,	,
1887	,	,	,	,	,	,
1888	,	,	,	,	,	,
1889	,	,	,	,	,	,
1890	,	,	,	,	,	,
1891	,	,	,	,	,	,
1892	,	,	,	,	,	,
1893	,	,	,	,	,	,
1894	,	,	,	,	,	,
1895	,	,	,	,	,	,
1896	,	,	,	,	,	,
1897	,	,	,	,	,	,
1898	,	,	,	,	,	,
1899	,	,	,	,	,	,
1900	,	,	,	,	,	,
1901	,	,	,	,	,	,
1902	,	,	,	,	,	,
1903	,	,	,	,	,	,
1904	,	,	,	,	,	,
1905	,	,	,	,	,	,
1906	,	,	,	,	,	,
1907	,	,	,	,	,	,
1908	,	,	,	,	,	,
1909	,	,	,	,	,	,
1910	,	,	,	,	,	,
1911	,	,	,	,	,	,
1912	,	,	,	,	,	,
1913	,	,	,	,	,	,
1914	,	,	,	,	,	,
1915	,	,	,	,	,	,
1916	,	,	,	,	,	,
1917	,	,	,	,	,	,
1918	,	,	,	,	,	,
1919	,	,	,	,	,	,
1920	,	,	,	,	,	,
1921	,	,	,	,	,	,
1922	,	,	,	,	,	,
1923	,	,	,	,	,	,
1924	,	,	,	,	,	,
1925	,	,	,	,	,	,
1926	,	,	,	,	,	,
1927	,	,	,	,	,	,
1928	,	,	,	,	,	,
1929	,	,	,	,	,	,
1930	,	,	,	,	,	,
1931	,	,	,	,	,	,
1932	,	,	,	,	,	,
1933	,	,	,	,	,	,
1934	,	,	,	,	,	,
1935	,	,	,	,	,	,
1936	,	,	,	,	,	,
1937	,	,	,	,	,	,
1938	,	,	,	,	,	,
1939	,	,	,	,	,	,
1940	,	,	,	,	,	,
1941	,	,	,	,	,	,
1942	,	,	,	,	,	,
1943	,	,	,	,	,	,
1944	,	,	,	,	,	,
1945	,	,	,	,	,	,
1946	,	,	,	,	,	,
1947	,	,	,	,	,	,
1948	,	,	,	,	,	,
1949	,	,	,	,	,	,
1950	,	,	,	,	,	,
1951	,	,	,	,	,	,
1952	,	,	,	,	,	,
1953	,	,	,	,	,	,
1954	,	,	,	,	,	,
1955	,	,	,	,	,	,
1956	,	,	,	,	,	,
1957	,	,	,	,	,	,
1958	,	,	,	,	,	,
1959	,	,	,	,	,	,
1960	,	,	,	,	,	,
1961	,	,	,	,	,	,
1962	,	,	,	,	,	,
1963	,	,	,	,	,	,
1964	,	,	,	,	,	,
1965	,	,	,	,	,	,
1966	,	,	,	,	,	,
1967	,	,	,	,	,	,
1968	,	,	,	,	,	,
1969	,	,	,	,	,	,
1970	,	,	,	,	,	,
1971	,	,	,	,	,	,
1972	,	,	,	,	,	,
1973	,	,	,	,	,	,
1974	,	,	,	,	,	,
1975	,	,	,	,	,	,
1976	,	,	,	,	,	,
1977	,	,	,	,	,	,
1978	,	,	,	,	,	,
1979	,	,	,	,	,	,
1980	,	,	,	,	,	,
1981	,	,	,	,	,	,
1982	,	,	,	,	,	,
1983	,	,	,	,	,	,
1984	,	,	,	,	,	,
1985	,	,	,	,	,	,
1986	,	,	,	,	,	,
1987	,	,	,	,	,	,
1988	,	,	,	,	,	,
1989	,	,	,	,	,	,
1990	,	,	,	,	,	,
1991	,	,	,	,	,	,
1992	,	,	,	,	,	,
1993	,	,	,	,	,	,
1994	,	,	,	,	,	,
1995	,	,	,	,	,	,
1996	,	,	,	,	,	,
1997	,	,	,	,	,	,
1998	,	,	,	,	,	,
1999	,	,	,	,	,	,
[truncated: 13,001 more rows]

## Sheet: Fig3_panelA_B_C_rep3
	169bp parS closed DNA and ParB CTP	169bp parS closed DNA and ParB	BamHI cut 169bp parS DNA and ParB	EcoRI cut 169bp parS DNA and ParB	BamHI cut 169bp parS DNA and ParB CTP	EcoRI cut 169bp parS DNA and ParB CTP
1	0.000, 0.037	0.000, 0.029	0.000, 0.062	0.000, 0.050	0.000, 0.065	0.000, 0.050
2	0.200, 0.036	0.200, 0.028	0.200, 0.061	0.200, 0.049	0.200, 0.064	0.200, 0.050
3	0.400, 0.036	0.400, 0.027	0.400, 0.060	0.400, 0.048	0.400, 0.062	0.400, 0.049
4	0.600, 0.035	0.600, 0.026	0.600, 0.058	0.600, 0.047	0.600, 0.060	0.600, 0.047
5	0.800, 0.034	0.800, 0.025	0.800, 0.057	0.800, 0.045	0.800, 0.058	0.800, 0.046
6	1.000, 0.033	1.000, 0.024	1.000, 0.055	1.000, 0.044	1.000, 0.056	1.000, 0.045
7	1.200, 0.031	1.200, 0.024	1.200, 0.053	1.200, 0.042	1.200, 0.055	1.200, 0.043
8	1.400, 0.030	1.400, 0.023	1.400, 0.051	1.400, 0.041	1.400, 0.053	1.400, 0.042
9	1.600, 0.029	1.600, 0.022	1.600, 0.049	1.600, 0.039	1.600, 0.051	1.600, 0.041
10	1.800, 0.027	1.800, 0.022	1.800, 0.047	1.800, 0.038	1.800, 0.050	1.800, 0.039
11	2.000, 0.026	2.000, 0.021	2.000, 0.045	2.000, 0.037	2.000, 0.048	2.000, 0.038
12	2.200, 0.025	2.200, 0.021	2.200, 0.044	2.200, 0.036	2.200, 0.048	2.200, 0.037
13	2.400, 0.024	2.400, 0.021	2.400, 0.043	2.400, 0.035	2.400, 0.047	2.400, 0.036
14	2.600, 0.023	2.600, 0.021	2.600, 0.042	2.600, 0.034	2.600, 0.046	2.600, 0.035
15	2.800, 0.023	2.800, 0.020	2.800, 0.041	2.800, 0.034	2.800, 0.045	2.800, 0.034
16	3.000, 0.022	3.000, 0.020	3.000, 0.040	3.000, 0.033	3.000, 0.044	3.000, 0.033
17	3.200, 0.021	3.200, 0.019	3.200, 0.039	3.200, 0.032	3.200, 0.043	3.200, 0.032
18	3.400, 0.021	3.400, 0.018	3.400, 0.038	3.400, 0.032	3.400, 0.042	3.400, 0.031
19	3.600, 0.020	3.600, 0.018	3.600, 0.037	3.600, 0.031	3.600, 0.041	3.600, 0.030
20	3.800, 0.019	3.800, 0.018	3.800, 0.036	3.800, 0.031	3.800, 0.040	3.800, 0.029
21	4.000, 0.019	4.000, 0.017	4.000, 0.035	4.000, 0.030	4.000, 0.039	4.000, 0.028
22	4.200, 0.018	4.200, 0.017	4.200, 0.034	4.200, 0.029	4.200, 0.038	4.200, 0.027
23	4.400, 0.018	4.400, 0.017	4.400, 0.033	4.400, 0.028	4.400, 0.038	4.400, 0.026
24	4.600, 0.017	4.600, 0.016	4.600, 0.032	4.600, 0.027	4.600, 0.037	4.600, 0.025
25	4.800, 0.017	4.800, 0.016	4.800, 0.032	4.800, 0.027	4.800, 0.037	4.800, 0.025
26	5.000, 0.016	5.000, 0.016	5.000, 0.031	5.000, 0.026	5.000, 0.036	5.000, 0.024
27	5.200, 0.016	5.200, 0.015	5.200, 0.030	5.200, 0.025	5.200, 0.035	5.200, 0.023
28	5.400, 0.016	5.400, 0.015	5.400, 0.030	5.400, 0.024	5.400, 0.035	5.400, 0.023
29	5.600, 0.015	5.600, 0.015	5.600, 0.029	5.600, 0.024	5.600, 0.034	5.600, 0.022
30	5.800, 0.015	5.800, 0.014	5.800, 0.028	5.800, 0.023	5.800, 0.034	5.800, 0.022
31	6.000, 0.015	6.000, 0.014	6.000, 0.028	6.000, 0.022	6.000, 0.033	6.000, 0.021
32	6.200, 0.014	6.200, 0.013	6.200, 0.028	6.200, 0.022	6.200, 0.033	6.200, 0.021
33	6.400, 0.014	6.400, 0.013	6.400, 0.027	6.400, 0.022	6.400, 0.032	6.400, 0.021
34	6.600, 0.014	6.600, 0.012	6.600, 0.027	6.600, 0.021	6.600, 0.031	6.600, 0.021
35	6.800, 0.014	6.800, 0.012	6.800, 0.026	6.800, 0.021	6.800, 0.031	6.800, 0.021
36	7.000, 0.014	7.000, 0.011	7.000, 0.025	7.000, 0.021	7.000, 0.030	7.000, 0.020
37	7.200, 0.013	7.200, 0.011	7.200, 0.025	7.200, 0.021	7.200, 0.029	7.200, 0.020
38	7.400, 0.013	7.400, 0.011	7.400, 0.024	7.400, 0.021	7.400, 0.028	7.400, 0.019
39	7.600, 0.013	7.600, 0.010	7.600, 0.024	7.600, 0.020	7.600, 0.027	7.600, 0.019
40	7.800, 0.013	7.800, 0.010	7.800, 0.023	7.800, 0.020	7.800, 0.027	7.800, 0.018
41	8.000, 0.012	8.000, 0.010	8.000, 0.023	8.000, 0.019	8.000, 0.027	8.000, 0.018
42	8.200, 0.011	8.200, 0.010	8.200, 0.022	8.200, 0.019	8.200, 0.026	8.200, 0.017
43	8.400, 0.011	8.400, 0.010	8.400, 0.022	8.400, 0.019	8.400, 0.026	8.400, 0.017
44	8.600, 0.010	8.600, 0.009	8.600, 0.021	8.600, 0.018	8.600, 0.026	8.600, 0.016
45	8.800, 0.009	8.800, 0.009	8.800, 0.021	8.800, 0.018	8.800, 0.025	8.800, 0.016
46	9.000, 0.009	9.000, 0.009	9.000, 0.020	9.000, 0.018	9.000, 0.025	9.000, 0.015
47	9.200, 0.008	9.200, 0.009	9.200, 0.020	9.200, 0.017	9.200, 0.025	9.200, 0.015
48	9.400, 0.008	9.400, 0.008	9.400, 0.020	9.400, 0.017	9.400, 0.024	9.400, 0.015
49	9.600, 0.008	9.600, 0.008	9.600, 0.019	9.600, 0.016	9.600, 0.024	9.600, 0.014
50	9.800, 0.007	9.800, 0.008	9.800, 0.019	9.800, 0.016	9.800, 0.024	9.800, 0.014
51	10.000, 0.007	10.000, 0.008	10.000, 0.018	10.000, 0.016	10.000, 0.023	10.000, 0.013
52	10.200, 0.006	10.200, 0.007	10.200, 0.018	10.200, 0.015	10.200, 0.023	10.200, 0.013
53	10.400, 0.006	10.400, 0.007	10.400, 0.018	10.400, 0.015	10.400, 0.023	10.400, 0.013
54	10.600, 0.006	10.600, 0.007	10.600, 0.017	10.600, 0.015	10.600, 0.022	10.600, 0.013
55	10.800, 0.006	10.800, 0.007	10.800, 0.017	10.800, 0.015	10.800, 0.022	10.800, 0.012
56	11.000, 0.007	11.000, 0.007	11.000, 0.017	11.000, 0.015	11.000, 0.021	11.000, 0.012
57	11.200, 0.007	11.200, 0.006	11.200, 0.016	11.200, 0.015	11.200, 0.021	11.200, 0.011
58	11.400, 0.007	11.400, 0.006	11.400, 0.016	11.400, 0.014	11.400, 0.021	11.400, 0.011
59	11.600, 0.007	11.600, 0.006	11.600, 0.016	11.600, 0.014	11.600, 0.021	11.600, 0.010
60	11.800, 0.007	11.800, 0.006	11.800, 0.015	11.800, 0.013	11.800, 0.020	11.800, 0.010
61	12.000, 0.007	12.000, 0.006	12.000, 0.015	12.000, 0.013	12.000, 0.020	12.000, 0.009
62	12.200, 0.007	12.200, 0.006	12.200, 0.015	12.200, 0.013	12.200, 0.020	12.200, 0.009
63	12.400, 0.007	12.400, 0.005	12.400, 0.014	12.400, 0.013	12.400, 0.020	12.400, 0.009
64	12.600, 0.007	12.600, 0.005	12.600, 0.014	12.600, 0.013	12.600, 0.019	12.600, 0.008
65	12.800, 0.007	12.800, 0.005	12.800, 0.014	12.800, 0.013	12.800, 0.019	12.800, 0.008
66	13.000, 0.007	13.000, 0.005	13.000, 0.014	13.000, 0.012	13.000, 0.018	13.000, 0.008
67	13.200, 0.007	13.200, 0.005	13.200, 0.014	13.200, 0.012	13.200, 0.018	13.200, 0.008
68	13.400, 0.006	13.400, 0.005	13.400, 0.013	13.400, 0.012	13.400, 0.017	13.400, 0.008
69	13.600, 0.006	13.600, 0.005	13.600, 0.013	13.600, 0.012	13.600, 0.017	13.600, 0.008
70	13.800, 0.006	13.800, 0.005	13.800, 0.013	13.800, 0.012	13.800, 0.016	13.800, 0.008
71	14.000, 0.005	14.000, 0.005	14.000, 0.012	14.000, 0.011	14.000, 0.016	14.000, 0.008
72	14.200, 0.005	14.200, 0.005	14.200, 0.012	14.200, 0.011	14.200, 0.015	14.200, 0.008
73	14.400, 0.005	14.400, 0.005	14.400, 0.012	14.400, 0.011	14.400, 0.015	14.400, 0.007
74	14.600, 0.005	14.600, 0.005	14.600, 0.012	14.600, 0.011	14.600, 0.015	14.600, 0.007
75	14.800, 0.004	14.800, 0.004	14.800, 0.011	14.800, 0.010	14.800, 0.015	14.800, 0.007
76	15.000, 0.004	15.000, 0.004	15.000, 0.011	15.000, 0.010	15.000, 0.014	15.000, 0.006
77	15.200, 0.004	15.200, 0.004	15.200, 0.011	15.200, 0.009	15.200, 0.014	15.200, 0.006
78	15.400, 0.004	15.400, 0.004	15.400, 0.011	15.400, 0.009	15.400, 0.014	15.400, 0.005
79	15.600, 0.003	15.600, 0.004	15.600, 0.011	15.600, 0.008	15.600, 0.014	15.600, 0.005
80	15.800, 0.003	15.800, 0.003	15.800, 0.011	15.800, 0.008	15.800, 0.014	15.800, 0.004
81	16.000, 0.003	16.000, 0.003	16.000, 0.011	16.000, 0.007	16.000, 0.014	16.000, 0.004
82	16.200, 0.003	16.200, 0.003	16.200, 0.011	16.200, 0.007	16.200, 0.014	16.200, 0.004
83	16.400, 0.003	16.400, 0.004	16.400, 0.011	16.400, 0.007	16.400, 0.013	16.400, 0.004
84	16.600, 0.003	16.600, 0.004	16.600, 0.011	16.600, 0.006	16.600, 0.013	16.600, 0.004
85	16.800, 0.002	16.800, 0.004	16.800, 0.010	16.800, 0.006	16.800, 0.013	16.800, 0.004
86	17.000, 0.002	17.000, 0.004	17.000, 0.010	17.000, 0.006	17.000, 0.013	17.000, 0.004
87	17.200, 0.002	17.200, 0.004	17.200, 0.010	17.200, 0.006	17.200, 0.012	17.200, 0.004
88	17.400, 0.002	17.400, 0.004	17.400, 0.010	17.400, 0.006	17.400, 0.012	17.400, 0.004
89	17.600, 0.003	17.600, 0.004	17.600, 0.009	17.600, 0.006	17.600, 0.011	17.600, 0.004
90	17.800, 0.003	17.800, 0.004	17.800, 0.009	17.800, 0.006	17.800, 0.010	17.800, 0.003
91	18.000, 0.003	18.000, 0.003	18.000, 0.009	18.000, 0.005	18.000, 0.010	18.000, 0.003
92	18.200, 0.003	18.200, 0.003	18.200, 0.008	18.200, 0.005	18.200, 0.010	18.200, 0.003
93	18.400, 0.003	18.400, 0.003	18.400, 0.008	18.400, 0.005	18.400, 0.009	18.400, 0.003
94	18.600, 0.003	18.600, 0.003	18.600, 0.008	18.600, 0.005	18.600, 0.009	18.600, 0.003
95	18.800, 0.003	18.800, 0.003	18.800, 0.007	18.800, 0.005	18.800, 0.009	18.800, 0.003
96	19.000, 0.003	19.000, 0.002	19.000, 0.007	19.000, 0.005	19.000, 0.009	19.000, 0.003
97	19.200, 0.003	19.200, 0.002	19.200, 0.007	19.200, 0.005	19.200, 0.009	19.200, 0.003
98	19.400, 0.003	19.400, 0.002	19.400, 0.007	19.400, 0.005	19.400, 0.009	19.400, 0.003
99	19.600, 0.003	19.600, 0.002	19.600, 0.007	19.600, 0.005	19.600, 0.009	19.600, 0.003
100	19.800, 0.003	19.800, 0.001	19.800, 0.006	19.800, 0.005	19.800, 0.009	19.800, 0.003
101	20.000, 0.003	20.000, 0.002	20.000, 0.006	20.000, 0.005	20.000, 0.009	20.000, 0.003
102	20.200, 0.002	20.200, 0.002	20.200, 0.006	20.200, 0.005	20.200, 0.009	20.200, 0.003
103	20.400, 0.002	20.400, 0.002	20.400, 0.005	20.400, 0.005	20.400, 0.009	20.400, 0.003
104	20.600, 0.002	20.600, 0.002	20.600, 0.004	20.600, 0.005	20.600, 0.009	20.600, 0.003
105	20.800, 0.001	20.800, 0.001	20.800, 0.004	20.800, 0.005	20.800, 0.009	20.800, 0.002
106	21.000, 0.001	21.000, 0.001	21.000, 0.003	21.000, 0.005	21.000, 0.009	21.000, 0.002
107	21.200, 0.001	21.200, 0.001	21.200, 0.003	21.200, 0.005	21.200, 0.009	21.200, 0.002
108	21.400, 0.001	21.400, 0.001	21.400, 0.003	21.400, 0.005	21.400, 0.008	21.400, 0.001
109	21.600, 0.001	21.600, 0.001	21.600, 0.002	21.600, 0.005	21.600, 0.008	21.600, 0.001
110	21.800, 0.001	21.800, 0.001	21.800, 0.002	21.800, 0.005	21.800, 0.007	21.800, 0.001
111	22.000, 0.001	22.000, 0.000	22.000, 0.002	22.000, 0.005	22.000, 0.007	22.000, 0.001
112	22.200, 0.001	22.200, 0.001	22.200, 0.002	22.200, 0.005	22.200, 0.006	22.200, 0.001
113	22.400, 0.001	22.400, 0.001	22.400, 0.003	22.400, 0.005	22.400, 0.006	22.400, 0.001
114	22.600, 0.001	22.600, 0.001	22.600, 0.003	22.600, 0.004	22.600, 0.005	22.600, 0.001
115	22.800, 0.001	22.800, 0.001	22.800, 0.003	22.800, 0.004	22.800, 0.005	22.800, 0.001
116	23.000, 0.001	23.000, 0.001	23.000, 0.003	23.000, 0.004	23.000, 0.004	23.000, 0.001
117	23.200, 0.001	23.200, 0.001	23.200, 0.003	23.200, 0.003	23.200, 0.004	23.200, 0.001
118	23.400, 0.001	23.400, 0.001	23.400, 0.003	23.400, 0.003	23.400, 0.004	23.400, 0.001
119	23.600, 0.001	23.600, 0.001	23.600, 0.003	23.600, 0.003	23.600, 0.003	23.600, 0.001
120	23.800, 0.001	23.800, 0.001	23.800, 0.003	23.800, 0.003	23.800, 0.003	23.800, 0.002
121	24.000, 0.001	24.000, 0.001	24.000, 0.003	24.000, 0.002	24.000, 0.003	24.000, 0.002
122	24.200, 0.001	24.200, 0.001	24.200, 0.003	24.200, 0.002	24.200, 0.003	24.200, 0.002
123	24.400, 0.000	24.400, 0.001	24.400, 0.003	24.400, 0.002	24.400, 0.003	24.400, 0.002
124	24.600, 0.000	24.600, 0.001	24.600, 0.002	24.600, 0.002	24.600, 0.003	24.600, 0.002
125	24.800, 0.000	24.800, 0.001	24.800, 0.002	24.800, 0.002	24.800, 0.003	24.800, 0.002
126	25.000, 0.000	25.000, 0.001	25.000, 0.002	25.000, 0.002	25.000, 0.003	25.000, 0.001
127	25.200, 0.000	25.200, 0.001	25.200, 0.001	25.200, 0.002	25.200, 0.003	25.200, 0.001
128	25.400, 0.000	25.400, 0.000	25.400, 0.001	25.400, 0.002	25.400, 0.003	25.400, 0.001
129	25.600, 0.000	25.600, 0.000	25.600, 0.001	25.600, 0.002	25.600, 0.002	25.600, 0.001
130	25.800, 0.000	25.800, 0.000	25.800, 0.000	25.800, 0.002	25.800, 0.002	25.800, 0.001
131	26.000, 0.000	26.000, 0.000	26.000, 0.000	26.000, 0.001	26.000, 0.002	26.000, 0.001
132	26.200, 0.000	26.200, 0.001	26.200, 0.000	26.200, 0.001	26.200, 0.001	26.200, 0.001
133	26.400, -0.000	26.400, 0.001	26.400, 0.000	26.400, 0.001	26.400, 0.001	26.400, 0.001
134	26.600, -0.000	26.600, 0.001	26.600, 0.000	26.600, 0.001	26.600, 0.001	26.600, 0.001
135	26.800, -0.000	26.800, 0.001	26.800, 0.000	26.800, 0.001	26.800, 0.000	26.800, 0.001
136	27.000, -0.000	27.000, 0.001	27.000, 0.000	27.000, 0.001	27.000, 0.000	27.000, 0.001
137	27.200, -0.000	27.200, 0.001	27.200, 0.000	27.200, 0.000	27.200, 0.000	27.200, 0.001
138	27.400, 0.000	27.400, 0.001	27.400, 0.000	27.400, 0.000	27.400, 0.000	27.400, 0.001
139	27.600, 0.000	27.600, 0.000	27.600, 0.000	27.600, 0.000	27.600, 0.001	27.600, 0.001
140	27.800, 0.000	27.800, 0.000	27.800, 0.000	27.800, 0.000	27.800, 0.001	27.800, 0.001
141	28.000, 0.000	28.000, -0.000	28.000, 0.000	28.000, 0.000	28.000, 0.001	28.000, 0.000
142	28.200, 0.000	28.200, -0.000	28.200, 0.000	28.200, 0.000	28.200, 0.001	28.200, 0.000
143	28.400, 0.000	28.400, -0.000	28.400, 0.000	28.400, -0.000	28.400, 0.001	28.400, 0.000
144	28.600, 0.000	28.600, -0.000	28.600, 0.000	28.600, -0.000	28.600, 0.000	28.600, -0.000
145	28.800, 0.000	28.800, -0.001	28.800, 0.000	28.800, -0.000	28.800, 0.000	28.800, -0.000
146	29.000, -0.000	29.000, -0.001	29.000, -0.000	29.000, -0.000	29.000, -0.000	29.000, -0.001
147	29.200, -0.000	29.200, -0.001	29.200, -0.000	29.200, -0.000	29.200, -0.001	29.200, -0.001
148	29.400, -0.000	29.400, -0.000	29.400, -0.001	29.400, -0.000	29.400, -0.001	29.400, -0.001
149	29.600, -0.000	29.600, -0.000	29.600, -0.001	29.600, -0.000	29.600, -0.001	29.600, -0.001
150	29.800, -0.000	29.800, -0.000	29.800, -0.001	29.800, -0.000	29.800, -0.002	29.800, -0.001
151	30.000, 0.000	30.000, 0.000	30.000, 0.000	30.000, 0.000	30.000, 0.000	30.000, 0.000
152	30.200, 0.005	30.200, 0.005	30.200, 0.002	30.200, 0.002	30.200, 0.001	30.200, -0.002
153	30.400, 0.010	30.400, 0.012	30.400, 0.005	30.400, 0.004	30.400, 0.002	30.400, -0.003
154	30.600, 0.017	30.600, 0.020	30.600, 0.009	30.600, 0.008	30.600, 0.004	30.600, -0.004
155	30.800, 0.026	30.800, 0.028	30.800, 0.013	30.800, 0.011	30.800, 0.006	30.800, -0.005
156	31.000, 0.035	31.000, 0.038	31.000, 0.018	31.000, 0.016	31.000, 0.009	31.000, -0.005
157	31.200, 0.045	31.200, 0.047	31.200, 0.023	31.200, 0.021	31.200, 0.013	31.200, -0.005
158	31.400, 0.057	31.400, 0.056	31.400, 0.029	31.400, 0.027	31.400, 0.016	31.400, -0.005
159	31.600, 0.069	31.600, 0.065	31.600, 0.034	31.600, 0.032	31.600, 0.020	31.600, -0.004
160	31.800, 0.081	31.800, 0.074	31.800, 0.040	31.800, 0.038	31.800, 0.024	31.800, -0.002
161	32.000, 0.094	32.000, 0.081	32.000, 0.045	32.000, 0.043	32.000, 0.028	32.000, -0.000
162	32.200, 0.106	32.200, 0.088	32.200, 0.049	32.200, 0.048	32.200, 0.031	32.200, 0.002
163	32.400, 0.118	32.400, 0.093	32.400, 0.053	32.400, 0.052	32.400, 0.035	32.400, 0.003
164	32.600, 0.130	32.600, 0.098	32.600, 0.056	32.600, 0.055	32.600, 0.036	32.600, 0.004
165	32.800, 0.142	32.800, 0.101	32.800, 0.058	32.800, 0.057	32.800, 0.038	32.800, 0.005
166	33.000, 0.153	33.000, 0.104	33.000, 0.060	33.000, 0.060	33.000, 0.039	33.000, 0.006
167	33.200, 0.165	33.200, 0.107	33.200, 0.061	33.200, 0.061	33.200, 0.040	33.200, 0.006
168	33.400, 0.176	33.400, 0.109	33.400, 0.062	33.400, 0.062	33.400, 0.040	33.400, 0.007
169	33.600, 0.187	33.600, 0.110	33.600, 0.063	33.600, 0.063	33.600, 0.040	33.600, 0.007
170	33.800, 0.199	33.800, 0.111	33.800, 0.063	33.800, 0.064	33.800, 0.040	33.800, 0.007
171	34.000, 0.210	34.000, 0.112	34.000, 0.064	34.000, 0.064	34.000, 0.039	34.000, 0.008
172	34.200, 0.222	34.200, 0.112	34.200, 0.064	34.200, 0.065	34.200, 0.039	34.200, 0.008
173	34.400, 0.233	34.400, 0.113	34.400, 0.064	34.400, 0.065	34.400, 0.038	34.400, 0.008
174	34.600, 0.245	34.600, 0.113	34.600, 0.064	34.600, 0.066	34.600, 0.037	34.600, 0.009
175	34.800, 0.256	34.800, 0.113	34.800, 0.064	34.800, 0.066	34.800, 0.037	34.800, 0.010
176	35.000, 0.267	35.000, 0.113	35.000, 0.064	35.000, 0.066	35.000, 0.036	35.000, 0.010
177	35.200, 0.278	35.200, 0.113	35.200, 0.064	35.200, 0.067	35.200, 0.035	35.200, 0.011
178	35.400, 0.290	35.400, 0.113	35.400, 0.064	35.400, 0.067	35.400, 0.034	35.400, 0.012
179	35.600, 0.301	35.600, 0.113	35.600, 0.064	35.600, 0.067	35.600, 0.033	35.600, 0.012
180	35.800, 0.312	35.800, 0.113	35.800, 0.063	35.800, 0.066	35.800, 0.032	35.800, 0.013
181	36.000, 0.323	36.000, 0.112	36.000, 0.063	36.000, 0.066	36.000, 0.031	36.000, 0.013
182	36.200, 0.334	36.200, 0.112	36.200, 0.063	36.200, 0.066	36.200, 0.030	36.200, 0.014
183	36.400, 0.345	36.400, 0.111	36.400, 0.063	36.400, 0.066	36.400, 0.029	36.400, 0.014
184	36.600, 0.356	36.600, 0.111	36.600, 0.063	36.600, 0.065	36.600, 0.029	36.600, 0.014
185	36.800, 0.367	36.800, 0.111	36.800, 0.063	36.800, 0.065	36.800, 0.028	36.800, 0.014
186	37.000, 0.378	37.000, 0.111	37.000, 0.063	37.000, 0.065	37.000, 0.028	37.000, 0.014
187	37.200, 0.389	37.200, 0.110	37.200, 0.063	37.200, 0.065	37.200, 0.028	37.200, 0.015
188	37.400, 0.399	37.400, 0.110	37.400, 0.063	37.400, 0.065	37.400, 0.028	37.400, 0.015
189	37.600, 0.410	37.600, 0.110	37.600, 0.063	37.600, 0.065	37.600, 0.028	37.600, 0.015
190	37.800, 0.421	37.800, 0.109	37.800, 0.063	37.800, 0.065	37.800, 0.028	37.800, 0.015
191	38.000, 0.432	38.000, 0.108	38.000, 0.063	38.000, 0.065	38.000, 0.027	38.000, 0.016
192	38.200, 0.442	38.200, 0.108	38.200, 0.064	38.200, 0.065	38.200, 0.027	38.200, 0.016
193	38.400, 0.453	38.400, 0.107	38.400, 0.064	38.400, 0.065	38.400, 0.027	38.400, 0.017
194	38.600, 0.464	38.600, 0.107	38.600, 0.064	38.600, 0.064	38.600, 0.027	38.600, 0.018
195	38.800, 0.474	38.800, 0.106	38.800, 0.064	38.800, 0.064	38.800, 0.026	38.800, 0.018
196	39.000, 0.485	39.000, 0.106	39.000, 0.065	39.000, 0.064	39.000, 0.025	39.000, 0.019
197	39.200, 0.496	39.200, 0.106	39.200, 0.065	39.200, 0.064	39.200, 0.025	39.200, 0.020
198	39.400, 0.507	39.400, 0.106	39.400, 0.065	39.400, 0.063	39.400, 0.024	39.400, 0.020
199	39.600, 0.517	39.600, 0.105	39.600, 0.065	39.600, 0.063	39.600, 0.023	39.600, 0.021
200	39.800, 0.528	39.800, 0.105	39.800, 0.065	39.800, 0.063	39.800, 0.023	39.800, 0.021
201	40.000, 0.538	40.000, 0.105	40.000, 0.065	40.000, 0.064	40.000, 0.023	40.000, 0.022
202	40.200, 0.548	40.200, 0.105	40.200, 0.065	40.200, 0.064	40.200, 0.022	40.200, 0.022
203	40.400, 0.559	40.400, 0.105	40.400, 0.065	40.400, 0.064	40.400, 0.022	40.400, 0.022
204	40.600, 0.569	40.600, 0.105	40.600, 0.065	40.600, 0.065	40.600, 0.022	40.600, 0.023
205	40.800, 0.579	40.800, 0.106	40.800, 0.065	40.800, 0.065	40.800, 0.022	40.800, 0.023
206	41.000, 0.589	41.000, 0.106	41.000, 0.065	41.000, 0.066	41.000, 0.022	41.000, 0.023
207	41.200, 0.599	41.200, 0.106	41.200, 0.065	41.200, 0.066	41.200, 0.022	41.200, 0.024
208	41.400, 0.610	41.400, 0.106	41.400, 0.065	41.400, 0.067	41.400, 0.022	41.400, 0.024
209	41.600, 0.620	41.600, 0.105	41.600, 0.065	41.600, 0.068	41.600, 0.022	41.600, 0.024
210	41.800, 0.630	41.800, 0.105	41.800, 0.065	41.800, 0.068	41.800, 0.022	41.800, 0.025
211	42.000, 0.640	42.000, 0.104	42.000, 0.065	42.000, 0.069	42.000, 0.022	42.000, 0.025
212	42.200, 0.650	42.200, 0.104	42.200, 0.065	42.200, 0.069	42.200, 0.022	42.200, 0.026
213	42.400, 0.661	42.400, 0.104	42.400, 0.065	42.400, 0.069	42.400, 0.021	42.400, 0.026
214	42.600, 0.671	42.600, 0.104	42.600, 0.065	42.600, 0.069	42.600, 0.021	42.600, 0.027
215	42.800, 0.681	42.800, 0.104	42.800, 0.066	42.800, 0.070	42.800, 0.021	42.800, 0.028
216	43.000, 0.691	43.000, 0.104	43.000, 0.066	43.000, 0.070	43.000, 0.021	43.000, 0.028
217	43.200, 0.701	43.200, 0.104	43.200, 0.066	43.200, 0.070	43.200, 0.021	43.200, 0.028
218	43.400, 0.711	43.400, 0.104	43.400, 0.066	43.400, 0.070	43.400, 0.021	43.400, 0.029
219	43.600, 0.721	43.600, 0.104	43.600, 0.066	43.600, 0.070	43.600, 0.021	43.600, 0.029
220	43.800, 0.730	43.800, 0.104	43.800, 0.067	43.800, 0.070	43.800, 0.021	43.800, 0.029
221	44.000, 0.739	44.000, 0.104	44.000, 0.067	44.000, 0.070	44.000, 0.021	44.000, 0.030
222	44.200, 0.748	44.200, 0.104	44.200, 0.067	44.200, 0.070	44.200, 0.021	44.200, 0.030
223	44.400, 0.757	44.400, 0.104	44.400, 0.067	44.400, 0.070	44.400, 0.021	44.400, 0.031
224	44.600, 0.766	44.600, 0.104	44.600, 0.068	44.600, 0.070	44.600, 0.021	44.600, 0.031
225	44.800, 0.775	44.800, 0.104	44.800, 0.068	44.800, 0.070	44.800, 0.020	44.800, 0.031
226	45.000, 0.784	45.000, 0.103	45.000, 0.068	45.000, 0.070	45.000, 0.020	45.000, 0.031
227	45.200, 0.793	45.200, 0.103	45.200, 0.068	45.200, 0.070	45.200, 0.020	45.200, 0.031
228	45.400, 0.802	45.400, 0.103	45.400, 0.069	45.400, 0.070	45.400, 0.020	45.400, 0.031
229	45.600, 0.811	45.600, 0.103	45.600, 0.069	45.600, 0.071	45.600, 0.020	45.600, 0.032
230	45.800, 0.820	45.800, 0.103	45.800, 0.070	45.800, 0.071	45.800, 0.020	45.800, 0.032
231	46.000, 0.829	46.000, 0.103	46.000, 0.070	46.000, 0.072	46.000, 0.020	46.000, 0.032
232	46.200, 0.838	46.200, 0.102	46.200, 0.070	46.200, 0.072	46.200, 0.020	46.200, 0.033
233	46.400, 0.848	46.400, 0.102	46.400, 0.070	46.400, 0.072	46.400, 0.020	46.400, 0.033
234	46.600, 0.857	46.600, 0.102	46.600, 0.070	46.600, 0.073	46.600, 0.020	46.600, 0.033
235	46.800, 0.866	46.800, 0.102	46.800, 0.070	46.800, 0.073	46.800, 0.020	46.800, 0.033
236	47.000, 0.875	47.000, 0.103	47.000, 0.070	47.000, 0.073	47.000, 0.020	47.000, 0.034
237	47.200, 0.884	47.200, 0.103	47.200, 0.070	47.200, 0.074	47.200, 0.020	47.200, 0.034
238	47.400, 0.893	47.400, 0.103	47.400, 0.071	47.400, 0.074	47.400, 0.020	47.400, 0.034
239	47.600, 0.902	47.600, 0.103	47.600, 0.071	47.600, 0.074	47.600, 0.020	47.600, 0.034
240	47.800, 0.910	47.800, 0.102	47.800, 0.071	47.800, 0.075	47.800, 0.020	47.800, 0.035
241	48.000, 0.918	48.000, 0.102	48.000, 0.071	48.000, 0.075	48.000, 0.020	48.000, 0.035
242	48.200, 0.927	48.200, 0.102	48.200, 0.071	48.200, 0.075	48.200, 0.020	48.200, 0.036
243	48.400, 0.935	48.400, 0.102	48.400, 0.072	48.400, 0.076	48.400, 0.020	48.400, 0.036
244	48.600, 0.943	48.600, 0.101	48.600, 0.072	48.600, 0.076	48.600, 0.020	48.600, 0.036
245	48.800, 0.952	48.800, 0.101	48.800, 0.072	48.800, 0.076	48.800, 0.020	48.800, 0.037
246	49.000, 0.960	49.000, 0.101	49.000, 0.073	49.000, 0.077	49.000, 0.020	49.000, 0.037
247	49.200, 0.968	49.200, 0.101	49.200, 0.073	49.200, 0.077	49.200, 0.019	49.200, 0.038
248	49.400, 0.977	49.400, 0.101	49.400, 0.073	49.400, 0.078	49.400, 0.019	49.400, 0.038
249	49.600, 0.985	49.600, 0.101	49.600, 0.073	49.600, 0.078	49.600, 0.019	49.600, 0.038
250	49.800, 0.993	49.800, 0.101	49.800, 0.073	49.800, 0.079	49.800, 0.019	49.800, 0.038
251	50.000, 1.001	50.000, 0.100	50.000, 0.073	50.000, 0.079	50.000, 0.019	50.000, 0.039
252	50.200, 1.009	50.200, 0.100	50.200, 0.073	50.200, 0.079	50.200, 0.019	50.200, 0.039
253	50.400, 1.017	50.400, 0.100	50.400, 0.073	50.400, 0.080	50.400, 0.019	50.400, 0.039
254	50.600, 1.025	50.600, 0.101	50.600, 0.073	50.600, 0.080	50.600, 0.019	50.600, 0.039
255	50.800, 1.033	50.800, 0.101	50.800, 0.073	50.800, 0.080	50.800, 0.019	50.800, 0.039
256	51.000, 1.040	51.000, 0.101	51.000, 0.073	51.000, 0.081	51.000, 0.019	51.000, 0.039
257	51.200, 1.048	51.200, 0.101	51.200, 0.073	51.200, 0.081	51.200, 0.019	51.200, 0.039
258	51.400, 1.056	51.400, 0.101	51.400, 0.074	51.400, 0.081	51.400, 0.019	51.400, 0.040
259	51.600, 1.064	51.600, 0.101	51.600, 0.074	51.600, 0.081	51.600, 0.020	51.600, 0.040
260	51.800, 1.072	51.800, 0.101	51.800, 0.074	51.800, 0.081	51.800, 0.020	51.800, 0.040
261	52.000, 1.080	52.000, 0.101	52.000, 0.074	52.000, 0.081	52.000, 0.020	52.000, 0.040
262	52.200, 1.088	52.200, 0.101	52.200, 0.074	52.200, 0.081	52.200, 0.020	52.200, 0.040
263	52.400, 1.096	52.400, 0.101	52.400, 0.074	52.400, 0.081	52.400, 0.021	52.400, 0.040
264	52.600, 1.103	52.600, 0.101	52.600, 0.074	52.600, 0.081	52.600, 0.021	52.600, 0.040
265	52.800, 1.111	52.800, 0.101	52.800, 0.074	52.800, 0.081	52.800, 0.021	52.800, 0.040
266	53.000, 1.118	53.000, 0.101	53.000, 0.074	53.000, 0.081	53.000, 0.021	53.000, 0.041
267	53.200, 1.125	53.200, 0.101	53.200, 0.075	53.200, 0.081	53.200, 0.022	53.200, 0.041
268	53.400, 1.133	53.400, 0.102	53.400, 0.075	53.400, 0.081	53.400, 0.022	53.400, 0.041
269	53.600, 1.140	53.600, 0.102	53.600, 0.075	53.600, 0.081	53.600, 0.021	53.600, 0.041
270	53.800, 1.147	53.800, 0.102	53.800, 0.075	53.800, 0.081	53.800, 0.021	53.800, 0.041
271	54.000, 1.154	54.000, 0.101	54.000, 0.075	54.000, 0.082	54.000, 0.021	54.000, 0.041
272	54.200, 1.161	54.200, 0.101	54.200, 0.075	54.200, 0.082	54.200, 0.021	54.200, 0.041
273	54.400, 1.168	54.400, 0.101	54.400, 0.075	54.400, 0.082	54.400, 0.021	54.400, 0.041
274	54.600, 1.175	54.600, 0.101	54.600, 0.075	54.600, 0.083	54.600, 0.021	54.600, 0.041
275	54.800, 1.182	54.800, 0.101	54.800, 0.076	54.800, 0.083	54.800, 0.021	54.800, 0.042
276	55.000, 1.189	55.000, 0.101	55.000, 0.076	55.000, 0.084	55.000, 0.021	55.000, 0.042
277	55.200, 1.197	55.200, 0.101	55.200, 0.076	55.200, 0.084	55.200, 0.021	55.200, 0.042
278	55.400, 1.204	55.400, 0.100	55.400, 0.077	55.400, 0.084	55.400, 0.021	55.400, 0.042
279	55.600, 1.211	55.600, 0.100	55.600, 0.077	55.600, 0.085	55.600, 0.021	55.600, 0.042
280	55.800, 1.218	55.800, 0.100	55.800, 0.077	55.800, 0.085	55.800, 0.021	55.800, 0.043
281	56.000, 1.225	56.000, 0.100	56.000, 0.077	56.000, 0.085	56.000, 0.021	56.000, 0.043
282	56.200, 1.232	56.200, 0.100	56.200, 0.077	56.200, 0.086	56.200, 0.021	56.200, 0.043
283	56.400, 1.239	56.400, 0.100	56.400, 0.078	56.400, 0.086	56.400, 0.021	56.400, 0.043
284	56.600, 1.245	56.600, 0.101	56.600, 0.078	56.600, 0.086	56.600, 0.021	56.600, 0.043
285	56.800, 1.252	56.800, 0.101	56.800, 0.078	56.800, 0.087	56.800, 0.021	56.800, 0.043
286	57.000, 1.259	57.000, 0.101	57.000, 0.079	57.000, 0.087	57.000, 0.021	57.000, 0.043
287	57.200, 1.265	57.200, 0.102	57.200, 0.079	57.200, 0.087	57.200, 0.020	57.200, 0.044
288	57.400, 1.272	57.400, 0.102	57.400, 0.078	57.400, 0.088	57.400, 0.020	57.400, 0.044
289	57.600, 1.278	57.600, 0.102	57.600, 0.078	57.600, 0.088	57.600, 0.020	57.600, 0.044
290	57.800, 1.284	57.800, 0.102	57.800, 0.078	57.800, 0.088	57.800, 0.020	57.800, 0.044
291	58.000, 1.291	58.000, 0.102	58.000, 0.078	58.000, 0.088	58.000, 0.020	58.000, 0.045
292	58.200, 1.297	58.200, 0.102	58.200, 0.078	58.200, 0.089	58.200, 0.020	58.200, 0.045
293	58.400, 1.303	58.400, 0.102	58.400, 0.078	58.400, 0.089	58.400, 0.020	58.400, 0.045
294	58.600, 1.309	58.600, 0.102	58.600, 0.078	58.600, 0.089	58.600, 0.020	58.600, 0.045
295	58.800, 1.315	58.800, 0.102	58.800, 0.078	58.800, 0.089	58.800, 0.020	58.800, 0.045
296	59.000, 1.321	59.000, 0.102	59.000, 0.078	59.000, 0.089	59.000, 0.020	59.000, 0.045
297	59.200, 1.328	59.200, 0.102	59.200, 0.078	59.200, 0.089	59.200, 0.020	59.200, 0.045
298	59.400, 1.334	59.400, 0.102	59.400, 0.078	59.400, 0.089	59.400, 0.020	59.400, 0.045
299	59.600, 1.340	59.600, 0.102	59.600, 0.078	59.600, 0.090	59.600, 0.019	59.600, 0.046
300	59.800, 1.346	59.800, 0.102	59.800, 0.078	59.800, 0.090	59.800, 0.019	59.800, 0.046
301	60.000, 1.352	60.000, 0.102	60.000, 0.079	60.000, 0.090	60.000, 0.019	60.000, 0.046
302	60.200, 1.358	60.200, 0.102	60.200, 0.079	60.200, 0.090	60.200, 0.019	60.200, 0.046
303	60.400, 1.364	60.400, 0.102	60.400, 0.080	60.400, 0.090	60.400, 0.019	60.400, 0.045
304	60.600, 1.370	60.600, 0.102	60.600, 0.080	60.600, 0.091	60.600, 0.019	60.600, 0.045
305	60.800, 1.376	60.800, 0.102	60.800, 0.080	60.800, 0.091	60.800, 0.019	60.800, 0.045
306	61.000, 1.382	61.000, 0.102	61.000, 0.081	61.000, 0.091	61.000, 0.019	61.000, 0.046
307	61.200, 1.388	61.200, 0.102	61.200, 0.081	61.200, 0.091	61.200, 0.019	61.200, 0.046
308	61.400, 1.394	61.400, 0.102	61.400, 0.081	61.400, 0.092	61.400, 0.019	61.400, 0.046
309	61.600, 1.400	61.600, 0.103	61.600, 0.082	61.600, 0.092	61.600, 0.019	61.600, 0.046
310	61.800, 1.406	61.800, 0.103	61.800, 0.082	61.800, 0.092	61.800, 0.019	61.800, 0.046
311	62.000, 1.412	62.000, 0.103	62.000, 0.082	62.000, 0.092	62.000, 0.020	62.000, 0.047
312	62.200, 1.417	62.200, 0.103	62.200, 0.082	62.200, 0.093	62.200, 0.020	62.200, 0.047
313	62.400, 1.423	62.400, 0.103	62.400, 0.083	62.400, 0.093	62.400, 0.020	62.400, 0.047
314	62.600, 1.429	62.600, 0.103	62.600, 0.083	62.600, 0.093	62.600, 0.021	62.600, 0.047
315	62.800, 1.435	62.800, 0.104	62.800, 0.083	62.800, 0.094	62.800, 0.021	62.800, 0.047
316	63.000, 1.441	63.000, 0.104	63.000, 0.083	63.000, 0.094	63.000, 0.021	63.000, 0.047
317	63.200, 1.446	63.200, 0.104	63.200, 0.083	63.200, 0.095	63.200, 0.021	63.200, 0.047
318	63.400, 1.452	63.400, 0.104	63.400, 0.083	63.400, 0.095	63.400, 0.021	63.400, 0.048
319	63.600, 1.457	63.600, 0.104	63.600, 0.082	63.600, 0.095	63.600, 0.021	63.600, 0.048
320	63.800, 1.463	63.800, 0.104	63.800, 0.082	63.800, 0.095	63.800, 0.021	63.800, 0.048
321	64.000, 1.468	64.000, 0.104	64.000, 0.082	64.000, 0.096	64.000, 0.021	64.000, 0.048
322	64.200, 1.474	64.200, 0.104	64.200, 0.082	64.200, 0.096	64.200, 0.021	64.200, 0.048
323	64.400, 1.479	64.400, 0.104	64.400, 0.082	64.400, 0.096	64.400, 0.021	64.400, 0.047
324	64.600, 1.484	64.600, 0.104	64.600, 0.082	64.600, 0.096	64.600, 0.021	64.600, 0.047
325	64.800, 1.489	64.800, 0.104	64.800, 0.082	64.800, 0.096	64.800, 0.021	64.800, 0.047
326	65.000, 1.494	65.000, 0.104	65.000, 0.083	65.000, 0.097	65.000, 0.020	65.000, 0.047
327	65.200, 1.500	65.200, 0.104	65.200, 0.083	65.200, 0.097	65.200, 0.020	65.200, 0.047
328	65.400, 1.505	65.400, 0.104	65.400, 0.084	65.400, 0.097	65.400, 0.020	65.400, 0.047
329	65.600, 1.510	65.600, 0.104	65.600, 0.084	65.600, 0.097	65.600, 0.019	65.600, 0.047
330	65.800, 1.515	65.800, 0.104	65.800, 0.084	65.800, 0.097	65.800, 0.019	65.800, 0.047
331	66.000, 1.520	66.000, 0.104	66.000, 0.084	66.000, 0.097	66.000, 0.019	66.000, 0.048
332	66.200, 1.525	66.200, 0.103	66.200, 0.084	66.200, 0.098	66.200, 0.019	66.200, 0.048
333	66.400, 1.530	66.400, 0.103	66.400, 0.084	66.400, 0.098	66.400, 0.019	66.400, 0.048
334	66.600, 1.536	66.600, 0.102	66.600, 0.084	66.600, 0.098	66.600, 0.019	66.600, 0.048
335	66.800, 1.541	66.800, 0.102	66.800, 0.084	66.800, 0.098	66.800, 0.019	66.800, 0.048
336	67.000, 1.546	67.000, 0.102	67.000, 0.084	67.000, 0.098	67.000, 0.019	67.000, 0.049
337	67.200, 1.551	67.200, 0.102	67.200, 0.084	67.200, 0.098	67.200, 0.019	67.200, 0.049
338	67.400, 1.556	67.400, 0.102	67.400, 0.084	67.400, 0.098	67.400, 0.019	67.400, 0.049
339	67.600, 1.561	67.600, 0.102	67.600, 0.084	67.600, 0.098	67.600, 0.019	67.600, 0.049
340	67.800, 1.566	67.800, 0.102	67.800, 0.084	67.800, 0.099	67.800, 0.019	67.800, 0.049
341	68.000, 1.571	68.000, 0.102	68.000, 0.084	68.000, 0.099	68.000, 0.019	68.000, 0.049
342	68.200, 1.576	68.200, 0.103	68.200, 0.084	68.200, 0.099	68.200, 0.019	68.200, 0.049
343	68.400, 1.581	68.400, 0.103	68.400, 0.084	68.400, 0.099	68.400, 0.019	68.400, 0.049
344	68.600, 1.586	68.600, 0.103	68.600, 0.084	68.600, 0.100	68.600, 0.019	68.600, 0.048
345	68.800, 1.591	68.800, 0.104	68.800, 0.085	68.800, 0.100	68.800, 0.020	68.800, 0.048
346	69.000, 1.595	69.000, 0.104	69.000, 0.085	69.000, 0.100	69.000, 0.020	69.000, 0.048
347	69.200, 1.600	69.200, 0.104	69.200, 0.085	69.200, 0.101	69.200, 0.020	69.200, 0.048
348	69.400, 1.605	69.400, 0.104	69.400, 0.086	69.400, 0.101	69.400, 0.020	69.400, 0.047
349	69.600, 1.609	69.600, 0.104	69.600, 0.086	69.600, 0.101	69.600, 0.020	69.600, 0.047
350	69.800, 1.614	69.800, 0.105	69.800, 0.086	69.800, 0.101	69.800, 0.020	69.800, 0.047
351	70.000, 1.618	70.000, 0.104	70.000, 0.086	70.000, 0.101	70.000, 0.020	70.000, 0.047
352	70.200, 1.622	70.200, 0.104	70.200, 0.086	70.200, 0.102	70.200, 0.020	70.200, 0.048
353	70.400, 1.627	70.400, 0.104	70.400, 0.086	70.400, 0.102	70.400, 0.020	70.400, 0.048
354	70.600, 1.631	70.600, 0.104	70.600, 0.086	70.600, 0.102	70.600, 0.019	70.600, 0.048
355	70.800, 1.635	70.800, 0.104	70.800, 0.086	70.800, 0.102	70.800, 0.019	70.800, 0.048
356	71.000, 1.640	71.000, 0.104	71.000, 0.086	71.000, 0.103	71.000, 0.019	71.000, 0.048
357	71.200, 1.644	71.200, 0.104	71.200, 0.086	71.200, 0.103	71.200, 0.018	71.200, 0.048
358	71.400, 1.648	71.400, 0.105	71.400, 0.086	71.400, 0.103	71.400, 0.018	71.400, 0.049
359	71.600, 1.653	71.600, 0.105	71.600, 0.086	71.600, 0.103	71.600, 0.018	71.600, 0.049
360	71.800, 1.657	71.800, 0.105	71.800, 0.086	71.800, 0.103	71.800, 0.018	71.800, 0.049
361	72.000, 1.662	72.000, 0.105	72.000, 0.086	72.000, 0.103	72.000, 0.018	72.000, 0.049
362	72.200, 1.666	72.200, 0.105	72.200, 0.086	72.200, 0.103	72.200, 0.018	72.200, 0.050
363	72.400, 1.671	72.400, 0.104	72.400, 0.086	72.400, 0.104	72.400, 0.018	72.400, 0.050
364	72.600, 1.676	72.600, 0.104	72.600, 0.086	72.600, 0.104	72.600, 0.018	72.600, 0.050
365	72.800, 1.680	72.800, 0.104	72.800, 0.086	72.800, 0.104	72.800, 0.018	72.800, 0.050
366	73.000, 1.684	73.000, 0.104	73.000, 0.086	73.000, 0.105	73.000, 0.019	73.000, 0.050
367	73.200, 1.688	73.200, 0.104	73.200, 0.086	73.200, 0.105	73.200, 0.019	73.200, 0.050
368	73.400, 1.693	73.400, 0.104	73.400, 0.086	73.400, 0.105	73.400, 0.019	73.400, 0.049
369	73.600, 1.697	73.600, 0.104	73.600, 0.086	73.600, 0.105	73.600, 0.019	73.600, 0.050
370	73.800, 1.701	73.800, 0.104	73.800, 0.086	73.800, 0.105	73.800, 0.019	73.800, 0.050
371	74.000, 1.705	74.000, 0.104	74.000, 0.086	74.000, 0.105	74.000, 0.019	74.000, 0.050
372	74.200, 1.708	74.200, 0.105	74.200, 0.086	74.200, 0.105	74.200, 0.018	74.200, 0.050
373	74.400, 1.712	74.400, 0.105	74.400, 0.086	74.400, 0.105	74.400, 0.018	74.400, 0.050
374	74.600, 1.716	74.600, 0.106	74.600, 0.086	74.600, 0.105	74.600, 0.018	74.600, 0.050
375	74.800, 1.720	74.800, 0.106	74.800, 0.086	74.800, 0.105	74.800, 0.018	74.800, 0.050
376	75.000, 1.724	75.000, 0.106	75.000, 0.086	75.000, 0.105	75.000, 0.018	75.000, 0.050
377	75.200, 1.727	75.200, 0.106	75.200, 0.086	75.200, 0.105	75.200, 0.018	75.200, 0.050
378	75.400, 1.731	75.400, 0.106	75.400, 0.087	75.400, 0.106	75.400, 0.018	75.400, 0.051
379	75.600, 1.735	75.600, 0.106	75.600, 0.087	75.600, 0.106	75.600, 0.018	75.600, 0.051
380	75.800, 1.738	75.800, 0.106	75.800, 0.087	75.800, 0.106	75.800, 0.018	75.800, 0.051
381	76.000, 1.742	76.000, 0.106	76.000, 0.088	76.000, 0.107	76.000, 0.019	76.000, 0.051
382	76.200, 1.746	76.200, 0.106	76.200, 0.088	76.200, 0.107	76.200, 0.019	76.200, 0.051
383	76.400, 1.750	76.400, 0.105	76.400, 0.088	76.400, 0.107	76.400, 0.019	76.400, 0.051
384	76.600, 1.753	76.600, 0.105	76.600, 0.088	76.600, 0.107	76.600, 0.019	76.600, 0.051
385	76.800, 1.757	76.800, 0.105	76.800, 0.088	76.800, 0.108	76.800, 0.019	76.800, 0.051
386	77.000, 1.760	77.000, 0.104	77.000, 0.088	77.000, 0.108	77.000, 0.019	77.000, 0.051
387	77.200, 1.764	77.200, 0.104	77.200, 0.089	77.200, 0.108	77.200, 0.019	77.200, 0.051
388	77.400, 1.767	77.400, 0.104	77.400, 0.089	77.400, 0.108	77.400, 0.019	77.400, 0.051
389	77.600, 1.771	77.600, 0.103	77.600, 0.089	77.600, 0.108	77.600, 0.019	77.600, 0.051
390	77.800, 1.775	77.800, 0.104	77.800, 0.089	77.800, 0.108	77.800, 0.019	77.800, 0.051
391	78.000, 1.778	78.000, 0.104	78.000, 0.089	78.000, 0.108	78.000, 0.019	78.000, 0.051
392	78.200, 1.782	78.200, 0.104	78.200, 0.090	78.200, 0.108	78.200, 0.019	78.200, 0.050
393	78.400, 1.786	78.400, 0.105	78.400, 0.090	78.400, 0.108	78.400, 0.019	78.400, 0.050
394	78.600, 1.789	78.600, 0.105	78.600, 0.090	78.600, 0.108	78.600, 0.019	78.600, 0.050
395	78.800, 1.793	78.800, 0.106	78.800, 0.090	78.800, 0.108	78.800, 0.019	78.800, 0.050
396	79.000, 1.796	79.000, 0.106	79.000, 0.090	79.000, 0.108	79.000, 0.019	79.000, 0.050
397	79.200, 1.800	79.200, 0.106	79.200, 0.090	79.200, 0.109	79.200, 0.019	79.200, 0.050
398	79.400, 1.803	79.400, 0.107	79.400, 0.090	79.400, 0.109	79.400, 0.019	79.400, 0.050
399	79.600, 1.806	79.600, 0.107	79.600, 0.089	79.600, 0.109	79.600, 0.019	79.600, 0.050
400	79.800, 1.810	79.800, 0.107	79.800, 0.089	79.800, 0.109	79.800, 0.019	79.800, 0.050
401	80.000, 1.813	80.000, 0.107	80.000, 0.089	80.000, 0.110	80.000, 0.019	80.000, 0.050
402	80.200, 1.816	80.200, 0.107	80.200, 0.090	80.200, 0.110	80.200, 0.019	80.200, 0.050
403	80.400, 1.819	80.400, 0.107	80.400, 0.090	80.400, 0.110	80.400, 0.019	80.400, 0.050
404	80.600, 1.823	80.600, 0.107	80.600, 0.090	80.600, 0.111	80.600, 0.019	80.600, 0.050
405	80.800, 1.826	80.800, 0.106	80.800, 0.091	80.800, 0.111	80.800, 0.019	80.800, 0.050
406	81.000, 1.828	81.000, 0.106	81.000, 0.091	81.000, 0.111	81.000, 0.019	81.000, 0.050
407	81.200, 1.831	81.200, 0.106	81.200, 0.092	81.200, 0.111	81.200, 0.019	81.200, 0.050
408	81.400, 1.834	81.400, 0.105	81.400, 0.092	81.400, 0.111	81.400, 0.019	81.400, 0.050
409	81.600, 1.837	81.600, 0.105	81.600, 0.092	81.600, 0.111	81.600, 0.019	81.600, 0.050
410	81.800, 1.840	81.800, 0.105	81.800, 0.092	81.800, 0.111	81.800, 0.019	81.800, 0.050
411	82.000, 1.843	82.000, 0.105	82.000, 0.092	82.000, 0.111	82.000, 0.019	82.000, 0.050
412	82.200, 1.846	82.200, 0.105	82.200, 0.093	82.200, 0.111	82.200, 0.019	82.200, 0.050
413	82.400, 1.849	82.400, 0.105	82.400, 0.093	82.400, 0.111	82.400, 0.018	82.400, 0.050
414	82.600, 1.852	82.600, 0.105	82.600, 0.093	82.600, 0.111	82.600, 0.018	82.600, 0.051
415	82.800, 1.855	82.800, 0.105	82.800, 0.092	82.800, 0.111	82.800, 0.018	82.800, 0.051
416	83.000, 1.859	83.000, 0.105	83.000, 0.092	83.000, 0.112	83.000, 0.018	83.000, 0.052
417	83.200, 1.862	83.200, 0.105	83.200, 0.092	83.200, 0.112	83.200, 0.018	83.200, 0.052
418	83.400, 1.865	83.400, 0.105	83.400, 0.092	83.400, 0.112	83.400, 0.018	83.400, 0.052
419	83.600, 1.868	83.600, 0.105	83.600, 0.092	83.600, 0.112	83.600, 0.018	83.600, 0.052
420	83.800, 1.872	83.800, 0.106	83.800, 0.092	83.800, 0.112	83.800, 0.018	83.800, 0.053
421	84.000, 1.875	84.000, 0.106	84.000, 0.092	84.000, 0.112	84.000, 0.018	84.000, 0.053
422	84.200, 1.878	84.200, 0.106	84.200, 0.092	84.200, 0.113	84.200, 0.018	84.200, 0.053
423	84.400, 1.881	84.400, 0.106	84.400, 0.092	84.400, 0.113	84.400, 0.018	84.400, 0.053
424	84.600, 1.884	84.600, 0.106	84.600, 0.092	84.600, 0.113	84.600, 0.018	84.600, 0.053
425	84.800, 1.887	84.800, 0.106	84.800, 0.092	84.800, 0.113	84.800, 0.018	84.800, 0.052
426	85.000, 1.890	85.000, 0.106	85.000, 0.092	85.000, 0.114	85.000, 0.019	85.000, 0.052
427	85.200, 1.892	85.200, 0.106	85.200, 0.092	85.200, 0.114	85.200, 0.019	85.200, 0.052
428	85.400, 1.895	85.400, 0.106	85.400, 0.092	85.400, 0.114	85.400, 0.019	85.400, 0.052
429	85.600, 1.898	85.600, 0.106	85.600, 0.092	85.600, 0.114	85.600, 0.019	85.600, 0.051
430	85.800, 1.901	85.800, 0.106	85.800, 0.092	85.800, 0.115	85.800, 0.019	85.800, 0.051
431	86.000, 1.903	86.000, 0.106	86.000, 0.092	86.000, 0.115	86.000, 0.019	86.000, 0.051
432	86.200, 1.906	86.200, 0.106	86.200, 0.092	86.200, 0.115	86.200, 0.018	86.200, 0.051
433	86.400, 1.909	86.400, 0.106	86.400, 0.092	86.400, 0.115	86.400, 0.018	86.400, 0.052
434	86.600, 1.912	86.600, 0.106	86.600, 0.092	86.600, 0.115	86.600, 0.018	86.600, 0.051
435	86.800, 1.915	86.800, 0.106	86.800, 0.092	86.800, 0.115	86.800, 0.017	86.800, 0.051
436	87.000, 1.918	87.000, 0.106	87.000, 0.092	87.000, 0.115	87.000, 0.017	87.000, 0.051
437	87.200, 1.920	87.200, 0.106	87.200, 0.091	87.200, 0.116	87.200, 0.017	87.200, 0.050
438	87.400, 1.923	87.400, 0.106	87.400, 0.091	87.400, 0.116	87.400, 0.017	87.400, 0.050
439	87.600, 1.925	87.600, 0.107	87.600, 0.091	87.600, 0.116	87.600, 0.017	87.600, 0.050
440	87.800, 1.928	87.800, 0.107	87.800, 0.091	87.800, 0.116	87.800, 0.017	87.800, 0.049
441	88.000, 1.930	88.000, 0.107	88.000, 0.091	88.000, 0.117	88.000, 0.017	88.000, 0.049
442	88.200, 1.932	88.200, 0.107	88.200, 0.091	88.200, 0.117	88.200, 0.017	88.200, 0.049
443	88.400, 1.935	88.400, 0.107	88.400, 0.092	88.400, 0.118	88.400, 0.018	88.400, 0.049
444	88.600, 1.937	88.600, 0.106	88.600, 0.092	88.600, 0.118	88.600, 0.018	88.600, 0.049
445	88.800, 1.939	88.800, 0.106	88.800, 0.092	88.800, 0.119	88.800, 0.018	88.800, 0.050
446	89.000, 1.941	89.000, 0.106	89.000, 0.093	89.000, 0.119	89.000, 0.018	89.000, 0.050
447	89.200, 1.943	89.200, 0.106	89.200, 0.093	89.200, 0.119	89.200, 0.018	89.200, 0.050
448	89.400, 1.945	89.400, 0.106	89.400, 0.093	89.400, 0.119	89.400, 0.018	89.400, 0.050
449	89.600, 1.947	89.600, 0.106	89.600, 0.094	89.600, 0.118	89.600, 0.018	89.600, 0.050
450	89.800, 1.950	89.800, 0.106	89.800, 0.094	89.800, 0.118	89.800, 0.018	89.800, 0.050
451	90.000, 1.952	90.000, 0.106	90.000, 0.094	90.000, 0.118	90.000, 0.018	90.000, 0.049
452	90.200, 1.954	90.200, 0.107	90.200, 0.094	90.200, 0.118	90.200, 0.018	90.200, 0.049
453	90.400, 1.956	90.400, 0.107	90.400, 0.094	90.400, 0.117	90.400, 0.018	90.400, 0.049
454	90.600, 1.958	90.600, 0.107	90.600, 0.095	90.600, 0.117	90.600, 0.018	90.600, 0.049
455	90.800, 1.960	90.800, 0.107	90.800, 0.095	90.800, 0.117	90.800, 0.018	90.800, 0.049
456	91.000, 1.962	91.000, 0.107	91.000, 0.095	91.000, 0.117	91.000, 0.018	91.000, 0.049
457	91.200, 1.965	91.200, 0.107	91.200, 0.095	91.200, 0.117	91.200, 0.018	91.200, 0.049
458	91.400, 1.967	91.400, 0.108	91.400, 0.094	91.400, 0.117	91.400, 0.018	91.400, 0.049
459	91.600, 1.969	91.600, 0.107	91.600, 0.094	91.600, 0.117	91.600, 0.018	91.600, 0.049
460	91.800, 1.972	91.800, 0.107	91.800, 0.094	91.800, 0.117	91.800, 0.018	91.800, 0.049
461	92.000, 1.974	92.000, 0.107	92.000, 0.094	92.000, 0.117	92.000, 0.018	92.000, 0.049
462	92.200, 1.977	92.200, 0.107	92.200, 0.095	92.200, 0.117	92.200, 0.018	92.200, 0.050
463	92.400, 1.979	92.400, 0.106	92.400, 0.095	92.400, 0.118	92.400, 0.018	92.400, 0.050
464	92.600, 1.982	92.600, 0.106	92.600, 0.095	92.600, 0.118	92.600, 0.018	92.600, 0.050
465	92.800, 1.984	92.800, 0.106	92.800, 0.095	92.800, 0.119	92.800, 0.018	92.800, 0.050
466	93.000, 1.987	93.000, 0.106	93.000, 0.096	93.000, 0.119	93.000, 0.019	93.000, 0.050
467	93.200, 1.990	93.200, 0.106	93.200, 0.096	93.200, 0.120	93.200, 0.019	93.200, 0.050
468	93.400, 1.992	93.400, 0.106	93.400, 0.096	93.400, 0.120	93.400, 0.019	93.400, 0.050
469	93.600, 1.994	93.600, 0.106	93.600, 0.096	93.600, 0.120	93.600, 0.019	93.600, 0.050
470	93.800, 1.996	93.800, 0.107	93.800, 0.096	93.800, 0.120	93.800, 0.019	93.800, 0.049
471	94.000, 1.998	94.000, 0.107	94.000, 0.096	94.000, 0.121	94.000, 0.019	94.000, 0.049
472	94.200, 2.000	94.200, 0.107	94.200, 0.096	94.200, 0.121	94.200, 0.018	94.200, 0.049
473	94.400, 2.002	94.400, 0.107	94.400, 0.096	94.400, 0.120	94.400, 0.018	94.400, 0.050
474	94.600, 2.004	94.600, 0.108	94.600, 0.096	94.600, 0.120	94.600, 0.018	94.600, 0.050
475	94.800, 2.006	94.800, 0.108	94.800, 0.096	94.800, 0.120	94.800, 0.018	94.800, 0.050
476	95.000, 2.008	95.000, 0.108	95.000, 0.096	95.000, 0.120	95.000, 0.018	95.000, 0.050
477	95.200, 2.011	95.200, 0.108	95.200, 0.096	95.200, 0.120	95.200, 0.017	95.200, 0.051
478	95.400, 2.013	95.400, 0.108	95.400, 0.096	95.400, 0.120	95.400, 0.017	95.400, 0.051
479	95.600, 2.014	95.600, 0.107	95.600, 0.096	95.600, 0.120	95.600, 0.017	95.600, 0.051
480	95.800, 2.016	95.800, 0.107	95.800, 0.096	95.800, 0.119	95.800, 0.017	95.800, 0.051
481	96.000, 2.018	96.000, 0.107	96.000, 0.096	96.000, 0.120	96.000, 0.017	96.000, 0.051
482	96.200, 2.020	96.200, 0.106	96.200, 0.096	96.200, 0.120	96.200, 0.018	96.200, 0.051
483	96.400, 2.021	96.400, 0.106	96.400, 0.096	96.400, 0.120	96.400, 0.018	96.400, 0.051
484	96.600, 2.023	96.600, 0.106	96.600, 0.096	96.600, 0.120	96.600, 0.018	96.600, 0.051
485	96.800, 2.025	96.800, 0.106	96.800, 0.096	96.800, 0.121	96.800, 0.018	96.800, 0.051
486	97.000, 2.026	97.000, 0.106	97.000, 0.096	97.000, 0.121	97.000, 0.018	97.000, 0.051
487	97.200, 2.027	97.200, 0.107	97.200, 0.096	97.200, 0.122	97.200, 0.018	97.200, 0.051
488	97.400, 2.029	97.400, 0.107	97.400, 0.096	97.400, 0.122	97.400, 0.018	97.400, 0.050
489	97.600, 2.030	97.600, 0.107	97.600, 0.096	97.600, 0.123	97.600, 0.018	97.600, 0.050
490	97.800, 2.032	97.800, 0.107	97.800, 0.096	97.800, 0.123	97.800, 0.018	97.800, 0.049
491	98.000, 2.033	98.000, 0.107	98.000, 0.096	98.000, 0.123	98.000, 0.018	98.000, 0.049
492	98.200, 2.035	98.200, 0.107	98.200, 0.096	98.200, 0.123	98.200, 0.018	98.200, 0.049
493	98.400, 2.037	98.400, 0.107	98.400, 0.096	98.400, 0.124	98.400, 0.018	98.400, 0.049
494	98.600, 2.039	98.600, 0.107	98.600, 0.096	98.600, 0.124	98.600, 0.018	98.600, 0.049
495	98.800, 2.040	98.800, 0.107	98.800, 0.097	98.800, 0.124	98.800, 0.017	98.800, 0.048
496	99.000, 2.042	99.000, 0.108	99.000, 0.097	99.000, 0.124	99.000, 0.017	99.000, 0.048
497	99.200, 2.044	99.200, 0.108	99.200, 0.097	99.200, 0.124	99.200, 0.017	99.200, 0.048
498	99.400, 2.046	99.400, 0.108	99.400, 0.097	99.400, 0.124	99.400, 0.017	99.400, 0.048
499	99.600, 2.048	99.600, 0.107	99.600, 0.097	99.600, 0.124	99.600, 0.017	99.600, 0.049
500	99.800, 2.050	99.800, 0.107	99.800, 0.097	99.800, 0.123	99.800, 0.017	99.800, 0.049
501	100.000, 2.052	100.000, 0.107	100.000, 0.098	100.000, 0.123	100.000, 0.017	100.000, 0.049
502	100.200, 2.054	100.200, 0.107	100.200, 0.098	100.200, 0.123	100.200, 0.017	100.200, 0.049
503	100.400, 2.056	100.400, 0.107	100.400, 0.098	100.400, 0.124	100.400, 0.017	100.400, 0.049
504	100.600, 2.058	100.600, 0.107	100.600, 0.098	100.600, 0.124	100.600, 0.017	100.600, 0.049
505	100.800, 2.060	100.800, 0.107	100.800, 0.098	100.800, 0.124	100.800, 0.017	100.800, 0.049
506	101.000, 2.062	101.000, 0.107	101.000, 0.098	101.000, 0.125	101.000, 0.017	101.000, 0.049
507	101.200, 2.063	101.200, 0.107	101.200, 0.097	101.200, 0.125	101.200, 0.017	101.200, 0.049
508	101.400, 2.065	101.400, 0.107	101.400, 0.097	101.400, 0.125	101.400, 0.018	101.400, 0.049
509	101.600, 2.067	101.600, 0.107	101.600, 0.097	101.600, 0.125	101.600, 0.018	101.600, 0.049
510	101.800, 2.069	101.800, 0.107	101.800, 0.097	101.800, 0.126	101.800, 0.018	101.800, 0.049
511	102.000, 2.070	102.000, 0.107	102.000, 0.097	102.000, 0.126	102.000, 0.018	102.000, 0.049
512	102.200, 2.071	102.200, 0.107	102.200, 0.097	102.200, 0.126	102.200, 0.018	102.200, 0.050
513	102.400, 2.072	102.400, 0.107	102.400, 0.098	102.400, 0.126	102.400, 0.018	102.400, 0.050
514	102.600, 2.073	102.600, 0.107	102.600, 0.098	102.600, 0.126	102.600, 0.018	102.600, 0.051
515	102.800, 2.074	102.800, 0.107	102.800, 0.098	102.800, 0.126	102.800, 0.018	102.800, 0.051
516	103.000, 2.076	103.000, 0.107	103.000, 0.098	103.000, 0.125	103.000, 0.018	103.000, 0.052
517	103.200, 2.077	103.200, 0.107	103.200, 0.098	103.200, 0.125	103.200, 0.018	103.200, 0.052
518	103.400, 2.079	103.400, 0.107	103.400, 0.098	103.400, 0.125	103.400, 0.018	103.400, 0.052
519	103.600, 2.080	103.600, 0.107	103.600, 0.098	103.600, 0.125	103.600, 0.018	103.600, 0.052
520	103.800, 2.082	103.800, 0.107	103.800, 0.098	103.800, 0.125	103.800, 0.018	103.800, 0.052
521	104.000, 2.083	104.000, 0.107	104.000, 0.098	104.000, 0.125	104.000, 0.018	104.000, 0.051
522	104.200, 2.084	104.200, 0.107	104.200, 0.099	104.200, 0.125	104.200, 0.019	104.200, 0.051
523	104.400, 2.086	104.400, 0.107	104.400, 0.099	104.400, 0.125	104.400, 0.018	104.400, 0.051
524	104.600, 2.087	104.600, 0.108	104.600, 0.099	104.600, 0.125	104.600, 0.019	104.600, 0.050
525	104.800, 2.088	104.800, 0.108	104.800, 0.099	104.800, 0.125	104.800, 0.018	104.800, 0.050
526	105.000, 2.090	105.000, 0.108	105.000, 0.099	105.000, 0.125	105.000, 0.018	105.000, 0.049
527	105.200, 2.091	105.200, 0.108	105.200, 0.099	105.200, 0.125	105.200, 0.018	105.200, 0.049
528	105.400, 2.093	105.400, 0.108	105.400, 0.099	105.400, 0.126	105.400, 0.019	105.400, 0.049
529	105.600, 2.094	105.600, 0.107	105.600, 0.100	105.600, 0.126	105.600, 0.019	105.600, 0.049
530	105.800, 2.095	105.800, 0.107	105.800, 0.100	105.800, 0.126	105.800, 0.019	105.800, 0.049
531	106.000, 2.097	106.000, 0.107	106.000, 0.100	106.000, 0.126	106.000, 0.019	106.000, 0.049
532	106.200, 2.098	106.200, 0.107	106.200, 0.100	106.200, 0.126	106.200, 0.019	106.200, 0.049
533	106.400, 2.099	106.400, 0.107	106.400, 0.100	106.400, 0.127	106.400, 0.019	106.400, 0.050
534	106.600, 2.101	106.600, 0.107	106.600, 0.100	106.600, 0.127	106.600, 0.019	106.600, 0.050
535	106.800, 2.103	106.800, 0.107	106.800, 0.101	106.800, 0.127	106.800, 0.019	106.800, 0.051
536	107.000, 2.105	107.000, 0.107	107.000, 0.101	107.000, 0.127	107.000, 0.019	107.000, 0.051
537	107.200, 2.107	107.200, 0.107	107.200, 0.101	107.200, 0.127	107.200, 0.019	107.200, 0.051
538	107.400, 2.109	107.400, 0.107	107.400, 0.101	107.400, 0.127	107.400, 0.019	107.400, 0.051
539	107.600, 2.110	107.600, 0.107	107.600, 0.101	107.600, 0.127	107.600, 0.018	107.600, 0.051
540	107.800, 2.111	107.800, 0.107	107.800, 0.101	107.800, 0.127	107.800, 0.018	107.800, 0.051
541	108.000, 2.112	108.000, 0.107	108.000, 0.101	108.000, 0.127	108.000, 0.018	108.000, 0.051
542	108.200, 2.113	108.200, 0.107	108.200, 0.101	108.200, 0.127	108.200, 0.018	108.200, 0.050
543	108.400, 2.114	108.400, 0.107	108.400, 0.101	108.400, 0.127	108.400, 0.017	108.400, 0.050
544	108.600, 2.116	108.600, 0.107	108.600, 0.101	108.600, 0.127	108.600, 0.017	108.600, 0.050
545	108.800, 2.117	108.800, 0.107	108.800, 0.100	108.800, 0.127	108.800, 0.017	108.800, 0.050
546	109.000, 2.118	109.000, 0.107	109.000, 0.100	109.000, 0.127	109.000, 0.017	109.000, 0.050
547	109.200, 2.119	109.200, 0.107	109.200, 0.100	109.200, 0.127	109.200, 0.017	109.200, 0.050
548	109.400, 2.120	109.400, 0.106	109.400, 0.100	109.400, 0.128	109.400, 0.017	109.400, 0.049
549	109.600, 2.121	109.600, 0.106	109.600, 0.100	109.600, 0.128	109.600, 0.017	109.600, 0.049
550	109.800, 2.122	109.800, 0.106	109.800, 0.100	109.800, 0.128	109.800, 0.017	109.800, 0.049
551	110.000, 2.124	110.000, 0.106	110.000, 0.101	110.000, 0.129	110.000, 0.017	110.000, 0.049
552	110.200, 2.125	110.200, 0.106	110.200, 0.101	110.200, 0.129	110.200, 0.018	110.200, 0.049
553	110.400, 2.126	110.400, 0.106	110.400, 0.101	110.400, 0.130	110.400, 0.018	110.400, 0.049
554	110.600, 2.128	110.600, 0.106	110.600, 0.101	110.600, 0.130	110.600, 0.018	110.600, 0.049
555	110.800, 2.129	110.800, 0.106	110.800, 0.101	110.800, 0.130	110.800, 0.018	110.800, 0.049
556	111.000, 2.130	111.000, 0.106	111.000, 0.101	111.000, 0.130	111.000, 0.018	111.000, 0.049
557	111.200, 2.132	111.200, 0.106	111.200, 0.101	111.200, 0.130	111.200, 0.018	111.200, 0.049
558	111.400, 2.133	111.400, 0.106	111.400, 0.101	111.400, 0.130	111.400, 0.019	111.400, 0.049
559	111.600, 2.133	111.600, 0.106	111.600, 0.101	111.600, 0.130	111.600, 0.019	111.600, 0.049
560	111.800, 2.134	111.800, 0.106	111.800, 0.101	111.800, 0.130	111.800, 0.019	111.800, 0.049
561	112.000, 2.135	112.000, 0.106	112.000, 0.101	112.000, 0.130	112.000, 0.019	112.000, 0.049
562	112.200, 2.136	112.200, 0.106	112.200, 0.101	112.200, 0.130	112.200, 0.019	112.200, 0.049
563	112.400, 2.137	112.400, 0.107	112.400, 0.101	112.400, 0.130	112.400, 0.019	112.400, 0.049
564	112.600, 2.138	112.600, 0.107	112.600, 0.101	112.600, 0.130	112.600, 0.019	112.600, 0.049
565	112.800, 2.139	112.800, 0.107	112.800, 0.101	112.800, 0.130	112.800, 0.019	112.800, 0.049
566	113.000, 2.140	113.000, 0.106	113.000, 0.101	113.000, 0.131	113.000, 0.018	113.000, 0.049
567	113.200, 2.141	113.200, 0.106	113.200, 0.101	113.200, 0.131	113.200, 0.018	113.200, 0.049
568	113.400, 2.141	113.400, 0.106	113.400, 0.101	113.400, 0.131	113.400, 0.018	113.400, 0.049
569	113.600, 2.142	113.600, 0.106	113.600, 0.101	113.600, 0.132	113.600, 0.018	113.600, 0.049
570	113.800, 2.143	113.800, 0.106	113.800, 0.101	113.800, 0.132	113.800, 0.018	113.800, 0.049
571	114.000, 2.145	114.000, 0.105	114.000, 0.101	114.000, 0.132	114.000, 0.018	114.000, 0.049
572	114.200, 2.146	114.200, 0.105	114.200, 0.101	114.200, 0.133	114.200, 0.018	114.200, 0.049
573	114.400, 2.147	114.400, 0.105	114.400, 0.101	114.400, 0.133	114.400, 0.018	114.400, 0.049
574	114.600, 2.149	114.600, 0.105	114.600, 0.101	114.600, 0.133	114.600, 0.018	114.600, 0.049
575	114.800, 2.150	114.800, 0.106	114.800, 0.101	114.800, 0.133	114.800, 0.018	114.800, 0.049
576	115.000, 2.151	115.000, 0.106	115.000, 0.101	115.000, 0.133	115.000, 0.018	115.000, 0.049
577	115.200, 2.152	115.200, 0.106	115.200, 0.101	115.200, 0.132	115.200, 0.018	115.200, 0.049
578	115.400, 2.153	115.400, 0.106	115.400, 0.102	115.400, 0.132	115.400, 0.018	115.400, 0.050
579	115.600, 2.154	115.600, 0.106	115.600, 0.102	115.600, 0.132	115.600, 0.017	115.600, 0.050
580	115.800, 2.155	115.800, 0.106	115.800, 0.102	115.800, 0.132	115.800, 0.017	115.800, 0.050
581	116.000, 2.156	116.000, 0.106	116.000, 0.102	116.000, 0.132	116.000, 0.017	116.000, 0.050
582	116.200, 2.156	116.200, 0.106	116.200, 0.102	116.200, 0.132	116.200, 0.017	116.200, 0.050
583	116.400, 2.157	116.400, 0.106	116.400, 0.102	116.400, 0.132	116.400, 0.017	116.400, 0.050
584	116.600, 2.158	116.600, 0.106	116.600, 0.102	116.600, 0.132	116.600, 0.017	116.600, 0.049
585	116.800, 2.159	116.800, 0.106	116.800, 0.102	116.800, 0.133	116.800, 0.017	116.800, 0.049
586	117.000, 2.159	117.000, 0.106	117.000, 0.103	117.000, 0.133	117.000, 0.017	117.000, 0.050
587	117.200, 2.160	117.200, 0.106	117.200, 0.103	117.200, 0.134	117.200, 0.017	117.200, 0.049
588	117.400, 2.161	117.400, 0.106	117.400, 0.103	117.400, 0.134	117.400, 0.018	117.400, 0.049
589	117.600, 2.162	117.600, 0.106	117.600, 0.103	117.600, 0.134	117.600, 0.018	117.600, 0.049
590	117.800, 2.163	117.800, 0.106	117.800, 0.103	117.800, 0.134	117.800, 0.018	117.800, 0.049
591	118.000, 2.164	118.000, 0.106	118.000, 0.103	118.000, 0.135	118.000, 0.018	118.000, 0.049
592	118.200, 2.165	118.200, 0.106	118.200, 0.103	118.200, 0.135	118.200, 0.019	118.200, 0.049
593	118.400, 2.166	118.400, 0.106	118.400, 0.103	118.400, 0.135	118.400, 0.019	118.400, 0.049
594	118.600, 2.167	118.600, 0.106	118.600, 0.103	118.600, 0.135	118.600, 0.019	118.600, 0.049
595	118.800, 2.168	118.800, 0.106	118.800, 0.103	118.800, 0.135	118.800, 0.019	118.800, 0.049
596	119.000, 2.169	119.000, 0.106	119.000, 0.103	119.000, 0.134	119.000, 0.019	119.000, 0.049
597	119.200, 2.170	119.200, 0.106	119.200, 0.103	119.200, 0.134	119.200, 0.019	119.200, 0.049
598	119.400, 2.170	119.400, 0.105	119.400, 0.104	119.400, 0.134	119.400, 0.019	119.400, 0.049
599	119.600, 2.171	119.600, 0.105	119.600, 0.104	119.600, 0.134	119.600, 0.019	119.600, 0.049
600	119.800, 2.171	119.800, 0.105	119.800, 0.104	119.800, 0.134	119.800, 0.018	119.800, 0.049
601	120.000, 2.172	120.000, 0.105	120.000, 0.104	120.000, 0.134	120.000, 0.018	120.000, 0.049
602	120.200, 2.172	120.200, 0.105	120.200, 0.104	120.200, 0.134	120.200, 0.018	120.200, 0.049
603	120.400, 2.173	120.400, 0.105	120.400, 0.104	120.400, 0.134	120.400, 0.018	120.400, 0.049
604	120.600, 2.174	120.600, 0.105	120.600, 0.104	120.600, 0.134	120.600, 0.018	120.600, 0.049
605	120.800, 2.174	120.800, 0.105	120.800, 0.104	120.800, 0.134	120.800, 0.017	120.800, 0.049
606	121.000, 2.175	121.000, 0.105	121.000, 0.105	121.000, 0.134	121.000, 0.017	121.000, 0.049
607	121.200, 2.176	121.200, 0.105	121.200, 0.105	121.200, 0.134	121.200, 0.017	121.200, 0.049
608	121.400, 2.177	121.400, 0.105	121.400, 0.105	121.400, 0.135	121.400, 0.018	121.400, 0.048
609	121.600, 2.178	121.600, 0.105	121.600, 0.105	121.600, 0.135	121.600, 0.018	121.600, 0.048
610	121.800, 2.178	121.800, 0.105	121.800, 0.105	121.800, 0.135	121.800, 0.018	121.800, 0.048
611	122.000, 2.179	122.000, 0.105	122.000, 0.105	122.000, 0.136	122.000, 0.018	122.000, 0.048
612	122.200, 2.180	122.200, 0.105	122.200, 0.104	122.200, 0.136	122.200, 0.019	122.200, 0.048
613	122.400, 2.180	122.400, 0.105	122.400, 0.104	122.400, 0.136	122.400, 0.019	122.400, 0.049
614	122.600, 2.181	122.600, 0.105	122.600, 0.104	122.600, 0.136	122.600, 0.019	122.600, 0.048
615	122.800, 2.182	122.800, 0.105	122.800, 0.104	122.800, 0.136	122.800, 0.019	122.800, 0.048
616	123.000, 2.183	123.000, 0.105	123.000, 0.104	123.000, 0.136	123.000, 0.019	123.000, 0.048
617	123.200, 2.183	123.200, 0.106	123.200, 0.104	123.200, 0.136	123.200, 0.019	123.200, 0.048
618	123.400, 2.184	123.400, 0.106	123.400, 0.104	123.400, 0.136	123.400, 0.020	123.400, 0.048
619	123.600, 2.184	123.600, 0.106	123.600, 0.104	123.600, 0.137	123.600, 0.019	123.600, 0.048
620	123.800, 2.185	123.800, 0.106	123.800, 0.104	123.800, 0.137	123.800, 0.019	123.800, 0.048
621	124.000, 2.186	124.000, 0.106	124.000, 0.104	124.000, 0.137	124.000, 0.019	124.000, 0.048
622	124.200, 2.187	124.200, 0.106	124.200, 0.104	124.200, 0.137	124.200, 0.019	124.200, 0.048
623	124.400, 2.188	124.400, 0.107	124.400, 0.104	124.400, 0.137	124.400, 0.018	124.400, 0.048
624	124.600, 2.189	124.600, 0.107	124.600, 0.105	124.600, 0.137	124.600, 0.018	124.600, 0.048
625	124.800, 2.191	124.800, 0.107	124.800, 0.105	124.800, 0.137	124.800, 0.018	124.800, 0.048
626	125.000, 2.192	125.000, 0.107	125.000, 0.105	125.000, 0.137	125.000, 0.019	125.000, 0.048
627	125.200, 2.193	125.200, 0.106	125.200, 0.105	125.200, 0.137	125.200, 0.019	125.200, 0.048
628	125.400, 2.194	125.400, 0.106	125.400, 0.105	125.400, 0.138	125.400, 0.019	125.400, 0.048
629	125.600, 2.195	125.600, 0.105	125.600, 0.105	125.600, 0.138	125.600, 0.019	125.600, 0.048
630	125.800, 2.195	125.800, 0.105	125.800, 0.105	125.800, 0.138	125.800, 0.020	125.800, 0.048
631	126.000, 2.196	126.000, 0.105	126.000, 0.104	126.000, 0.138	126.000, 0.020	126.000, 0.048
632	126.200, 2.196	126.200, 0.105	126.200, 0.104	126.200, 0.138	126.200, 0.020	126.200, 0.048
633	126.400, 2.196	126.400, 0.104	126.400, 0.104	126.400, 0.138	126.400, 0.020	126.400, 0.048
634	126.600, 2.196	126.600, 0.104	126.600, 0.104	126.600, 0.138	126.600, 0.019	126.600, 0.048
635	126.800, 2.196	126.800, 0.104	126.800, 0.104	126.800, 0.138	126.800, 0.019	126.800, 0.048
636	127.000, 2.196	127.000, 0.104	127.000, 0.104	127.000, 0.138	127.000, 0.019	127.000, 0.048
637	127.200, 2.196	127.200, 0.104	127.200, 0.104	127.200, 0.138	127.200, 0.019	127.200, 0.048
638	127.400, 2.196	127.400, 0.104	127.400, 0.105	127.400, 0.138	127.400, 0.019	127.400, 0.048
639	127.600, 2.197	127.600, 0.104	127.600, 0.105	127.600, 0.138	127.600, 0.018	127.600, 0.048
640	127.800, 2.197	127.800, 0.105	127.800, 0.105	127.800, 0.138	127.800, 0.018	127.800, 0.048
641	128.000, 2.197	128.000, 0.105	128.000, 0.106	128.000, 0.138	128.000, 0.018	128.000, 0.048
642	128.200, 2.198	128.200, 0.105	128.200, 0.106	128.200, 0.138	128.200, 0.018	128.200, 0.048
643	128.400, 2.199	128.400, 0.105	128.400, 0.106	128.400, 0.138	128.400, 0.018	128.400, 0.048
644	128.600, 2.199	128.600, 0.105	128.600, 0.106	128.600, 0.138	128.600, 0.018	128.600, 0.048
645	128.800, 2.200	128.800, 0.105	128.800, 0.106	128.800, 0.138	128.800, 0.018	128.800, 0.048
646	129.000, 2.201	129.000, 0.105	129.000, 0.106	129.000, 0.139	129.000, 0.019	129.000, 0.047
647	129.200, 2.202	129.200, 0.105	129.200, 0.106	129.200, 0.139	129.200, 0.019	129.200, 0.047
648	129.400, 2.204	129.400, 0.105	129.400, 0.105	129.400, 0.139	129.400, 0.020	129.400, 0.047
649	129.600, 2.204	129.600, 0.105	129.600, 0.105	129.600, 0.139	129.600, 0.020	129.600, 0.047
650	129.800, 2.205	129.800, 0.105	129.800, 0.105	129.800, 0.139	129.800, 0.020	129.800, 0.047
651	130.000, 2.206	130.000, 0.105	130.000, 0.105	130.000, 0.139	130.000, 0.020	130.000, 0.047
652	130.200, 2.206	130.200, 0.105	130.200, 0.105	130.200, 0.140	130.200, 0.020	130.200, 0.047
653	130.400, 2.206	130.400, 0.105	130.400, 0.106	130.400, 0.140	130.400, 0.019	130.400, 0.048
654	130.600, 2.206	130.600, 0.105	130.600, 0.106	130.600, 0.140	130.600, 0.019	130.600, 0.048
655	130.800, 2.206	130.800, 0.105	130.800, 0.106	130.800, 0.140	130.800, 0.019	130.800, 0.048
656	131.000, 2.206	131.000, 0.105	131.000, 0.106	131.000, 0.141	131.000, 0.018	131.000, 0.048
657	131.200, 2.207	131.200, 0.106	131.200, 0.106	131.200, 0.141	131.200, 0.018	131.200, 0.048
658	131.400, 2.207	131.400, 0.106	131.400, 0.106	131.400, 0.141	131.400, 0.018	131.400, 0.048
659	131.600, 2.207	131.600, 0.106	131.600, 0.106	131.600, 0.141	131.600, 0.018	131.600, 0.048
660	131.800, 2.208	131.800, 0.106	131.800, 0.106	131.800, 0.141	131.800, 0.018	131.800, 0.047
661	132.000, 2.208	132.000, 0.105	132.000, 0.106	132.000, 0.141	132.000, 0.018	132.000, 0.047
662	132.200, 2.208	132.200, 0.105	132.200, 0.106	132.200, 0.141	132.200, 0.018	132.200, 0.047
663	132.400, 2.208	132.400, 0.105	132.400, 0.106	132.400, 0.141	132.400, 0.018	132.400, 0.047
664	132.600, 2.209	132.600, 0.105	132.600, 0.106	132.600, 0.141	132.600, 0.018	132.600, 0.046
665	132.800, 2.209	132.800, 0.105	132.800, 0.106	132.800, 0.141	132.800, 0.019	132.800, 0.046
666	133.000, 2.210	133.000, 0.105	133.000, 0.106	133.000, 0.141	133.000, 0.019	133.000, 0.046
667	133.200, 2.211	133.200, 0.105	133.200, 0.106	133.200, 0.140	133.200, 0.019	133.200, 0.046
668	133.400, 2.212	133.400, 0.105	133.400, 0.106	133.400, 0.140	133.400, 0.020	133.400, 0.046
669	133.600, 2.213	133.600, 0.105	133.600, 0.106	133.600, 0.140	133.600, 0.020	133.600, 0.046
670	133.800, 2.214	133.800, 0.105	133.800, 0.106	133.800, 0.140	133.800, 0.020	133.800, 0.046
671	134.000, 2.215	134.000, 0.105	134.000, 0.106	134.000, 0.140	134.000, 0.020	134.000, 0.046
672	134.200, 2.215	134.200, 0.105	134.200, 0.106	134.200, 0.140	134.200, 0.020	134.200, 0.046
673	134.400, 2.216	134.400, 0.105	134.400, 0.106	134.400, 0.141	134.400, 0.020	134.400, 0.046
674	134.600, 2.217	134.600, 0.105	134.600, 0.106	134.600, 0.141	134.600, 0.020	134.600, 0.046
675	134.800, 2.218	134.800, 0.105	134.800, 0.107	134.800, 0.141	134.800, 0.020	134.800, 0.046
676	135.000, 2.219	135.000, 0.105	135.000, 0.107	135.000, 0.141	135.000, 0.020	135.000, 0.046
677	135.200, 2.220	135.200, 0.105	135.200, 0.107	135.200, 0.142	135.200, 0.020	135.200, 0.046
678	135.400, 2.221	135.400, 0.105	135.400, 0.107	135.400, 0.142	135.400, 0.020	135.400, 0.046
679	135.600, 2.221	135.600, 0.105	135.600, 0.108	135.600, 0.142	135.600, 0.020	135.600, 0.046
680	135.800, 2.222	135.800, 0.105	135.800, 0.108	135.800, 0.143	135.800, 0.020	135.800, 0.047
681	136.000, 2.222	136.000, 0.105	136.000, 0.108	136.000, 0.143	136.000, 0.020	136.000, 0.047
682	136.200, 2.222	136.200, 0.105	136.200, 0.108	136.200, 0.143	136.200, 0.020	136.200, 0.047
683	136.400, 2.222	136.400, 0.105	136.400, 0.108	136.400, 0.143	136.400, 0.020	136.400, 0.047
684	136.600, 2.222	136.600, 0.106	136.600, 0.108	136.600, 0.143	136.600, 0.020	136.600, 0.047
685	136.800, 2.222	136.800, 0.106	136.800, 0.108	136.800, 0.143	136.800, 0.020	136.800, 0.047
686	137.000, 2.222	137.000, 0.106	137.000, 0.108	137.000, 0.142	137.000, 0.020	137.000, 0.047
687	137.200, 2.222	137.200, 0.106	137.200, 0.108	137.200, 0.142	137.200, 0.020	137.200, 0.047
688	137.400, 2.223	137.400, 0.106	137.400, 0.108	137.400, 0.143	137.400, 0.020	137.400, 0.047
689	137.600, 2.223	137.600, 0.105	137.600, 0.108	137.600, 0.143	137.600, 0.020	137.600, 0.047
690	137.800, 2.223	137.800, 0.105	137.800, 0.108	137.800, 0.143	137.800, 0.020	137.800, 0.047
691	138.000, 2.223	138.000, 0.104	138.000, 0.108	138.000, 0.143	138.000, 0.020	138.000, 0.046
692	138.200, 2.224	138.200, 0.104	138.200, 0.108	138.200, 0.143	138.200, 0.020	138.200, 0.046
693	138.400, 2.224	138.400, 0.104	138.400, 0.107	138.400, 0.143	138.400, 0.020	138.400, 0.046
694	138.600, 2.224	138.600, 0.104	138.600, 0.108	138.600, 0.144	138.600, 0.020	138.600, 0.046
695	138.800, 2.225	138.800, 0.104	138.800, 0.108	138.800, 0.144	138.800, 0.020	138.800, 0.046
696	139.000, 2.225	139.000, 0.104	139.000, 0.108	139.000, 0.145	139.000, 0.019	139.000, 0.045
697	139.200, 2.226	139.200, 0.104	139.200, 0.108	139.200, 0.145	139.200, 0.019	139.200, 0.045
698	139.400, 2.226	139.400, 0.104	139.400, 0.108	139.400, 0.145	139.400, 0.019	139.400, 0.045
699	139.600, 2.227	139.600, 0.103	139.600, 0.108	139.600, 0.145	139.600, 0.019	139.600, 0.045
700	139.800, 2.227	139.800, 0.103	139.800, 0.108	139.800, 0.146	139.800, 0.019	139.800, 0.045
701	140.000, 2.228	140.000, 0.103	140.000, 0.108	140.000, 0.146	140.000, 0.019	140.000, 0.045
702	140.200, 2.228	140.200, 0.103	140.200, 0.109	140.200, 0.145	140.200, 0.020	140.200, 0.044
703	140.400, 2.228	140.400, 0.103	140.400, 0.109	140.400, 0.145	140.400, 0.020	140.400, 0.044
704	140.600, 2.229	140.600, 0.103	140.600, 0.109	140.600, 0.145	140.600, 0.020	140.600, 0.044
705	140.800, 2.230	140.800, 0.103	140.800, 0.109	140.800, 0.145	140.800, 0.020	140.800, 0.044
706	141.000, 2.230	141.000, 0.103	141.000, 0.109	141.000, 0.145	141.000, 0.020	141.000, 0.045
707	141.200, 2.231	141.200, 0.102	141.200, 0.109	141.200, 0.145	141.200, 0.020	141.200, 0.045
708	141.400, 2.232	141.400, 0.103	141.400, 0.109	141.400, 0.144	141.400, 0.020	141.400, 0.046
709	141.600, 2.232	141.600, 0.103	141.600, 0.110	141.600, 0.144	141.600, 0.020	141.600, 0.046
710	141.800, 2.233	141.800, 0.103	141.800, 0.110	141.800, 0.144	141.800, 0.020	141.800, 0.046
711	142.000, 2.233	142.000, 0.104	142.000, 0.110	142.000, 0.144	142.000, 0.019	142.000, 0.046
712	142.200, 2.233	142.200, 0.104	142.200, 0.110	142.200, 0.144	142.200, 0.019	142.200, 0.046
713	142.400, 2.234	142.400, 0.104	142.400, 0.110	142.400, 0.145	142.400, 0.019	142.400, 0.046
714	142.600, 2.234	142.600, 0.105	142.600, 0.110	142.600, 0.145	142.600, 0.019	142.600, 0.046
715	142.800, 2.234	142.800, 0.105	142.800, 0.110	142.800, 0.145	142.800, 0.019	142.800, 0.046
716	143.000, 2.234	143.000, 0.105	143.000, 0.110	143.000, 0.145	143.000, 0.019	143.000, 0.046
717	143.200, 2.234	143.200, 0.105	143.200, 0.110	143.200, 0.145	143.200, 0.019	143.200, 0.046
718	143.400, 2.234	143.400, 0.105	143.400, 0.110	143.400, 0.146	143.400, 0.019	143.400, 0.046
719	143.600, 2.234	143.600, 0.105	143.600, 0.109	143.600, 0.146	143.600, 0.019	143.600, 0.046
720	143.800, 2.234	143.800, 0.105	143.800, 0.109	143.800, 0.147	143.800, 0.020	143.800, 0.046
721	144.000, 2.234	144.000, 0.104	144.000, 0.109	144.000, 0.147	144.000, 0.020	144.000, 0.046
722	144.200, 2.234	144.200, 0.104	144.200, 0.109	144.200, 0.147	144.200, 0.020	144.200, 0.046
723	144.400, 2.234	144.400, 0.103	144.400, 0.109	144.400, 0.148	144.400, 0.020	144.400, 0.046
724	144.600, 2.234	144.600, 0.103	144.600, 0.108	144.600, 0.148	144.600, 0.020	144.600, 0.046
725	144.800, 2.235	144.800, 0.103	144.800, 0.108	144.800, 0.148	144.800, 0.020	144.800, 0.047
726	145.000, 2.235	145.000, 0.102	145.000, 0.108	145.000, 0.148	145.000, 0.020	145.000, 0.047
727	145.200, 2.236	145.200, 0.102	145.200, 0.108	145.200, 0.148	145.200, 0.020	145.200, 0.047
728	145.400, 2.236	145.400, 0.103	145.400, 0.108	145.400, 0.148	145.400, 0.020	145.400, 0.047
729	145.600, 2.237	145.600, 0.103	145.600, 0.108	145.600, 0.148	145.600, 0.020	145.600, 0.046
730	145.800, 2.237	145.800, 0.103	145.800, 0.108	145.800, 0.148	145.800, 0.020	145.800, 0.046
731	146.000, 2.238	146.000, 0.103	146.000, 0.108	146.000, 0.148	146.000, 0.019	146.000, 0.046
732	146.200, 2.238	146.200, 0.103	146.200, 0.109	146.200, 0.148	146.200, 0.019	146.200, 0.046
733	146.400, 2.239	146.400, 0.104	146.400, 0.109	146.400, 0.148	146.400, 0.019	146.400, 0.046
734	146.600, 2.239	146.600, 0.104	146.600, 0.109	146.600, 0.148	146.600, 0.019	146.600, 0.046
735	146.800, 2.239	146.800, 0.104	146.800, 0.110	146.800, 0.148	146.800, 0.019	146.800, 0.046
736	147.000, 2.240	147.000, 0.104	147.000, 0.110	147.000, 0.148	147.000, 0.019	147.000, 0.046
737	147.200, 2.240	147.200, 0.105	147.200, 0.110	147.200, 0.148	147.200, 0.019	147.200, 0.046
738	147.400, 2.240	147.400, 0.105	147.400, 0.110	147.400, 0.149	147.400, 0.019	147.400, 0.046
739	147.600, 2.241	147.600, 0.105	147.600, 0.111	147.600, 0.149	147.600, 0.020	147.600, 0.046
740	147.800, 2.241	147.800, 0.105	147.800, 0.111	147.800, 0.149	147.800, 0.020	147.800, 0.047
741	148.000, 2.241	148.000, 0.105	148.000, 0.111	148.000, 0.149	148.000, 0.020	148.000, 0.047
742	148.200, 2.242	148.200, 0.105	148.200, 0.111	148.200, 0.150	148.200, 0.021	148.200, 0.047
743	148.400, 2.242	148.400, 0.105	148.400, 0.111	148.400, 0.150	148.400, 0.021	148.400, 0.047
744	148.600, 2.242	148.600, 0.105	148.600, 0.111	148.600, 0.150	148.600, 0.021	148.600, 0.048
745	148.800, 2.243	148.800, 0.105	148.800, 0.111	148.800, 0.150	148.800, 0.021	148.800, 0.048
746	149.000, 2.243	149.000, 0.104	149.000, 0.111	149.000, 0.150	149.000, 0.021	149.000, 0.048
747	149.200, 2.243	149.200, 0.104	149.200, 0.111	149.200, 0.149	149.200, 0.021	149.200, 0.048
748	149.400, 2.243	149.400, 0.104	149.400, 0.111	149.400, 0.149	149.400, 0.021	149.400, 0.048
749	149.600, 2.244	149.600, 0.104	149.600, 0.111	149.600, 0.149	149.600, 0.021	149.600, 0.048
750	149.800, 2.244	149.800, 0.104	149.800, 0.111	149.800, 0.149	149.800, 0.021	149.800, 0.048
751	150.000, 2.244	150.000, 0.104	150.000, 0.111	150.000, 0.149	150.000, 0.021	150.000, 0.048
752	150.200, 2.239	150.200, 0.102	150.200, 0.107	150.200, 0.143	150.200, 0.017	150.200, 0.045
753	150.400, 2.232	150.400, 0.100	150.400, 0.102	150.400, 0.138	150.400, 0.013	150.400, 0.043
754	150.600, 2.224	150.600, 0.099	150.600, 0.097	150.600, 0.132	150.600, 0.009	150.600, 0.041
755	150.800, 2.215	150.800, 0.097	150.800, 0.092	150.800, 0.126	150.800, 0.005	150.800, 0.039
756	151.000, 2.203	151.000, 0.095	151.000, 0.087	151.000, 0.120	151.000, 0.001	151.000, 0.038
757	151.200, 2.191	151.200, 0.093	151.200, 0.082	151.200, 0.114	151.200, -0.003	151.200, 0.036
758	151.400, 2.176	151.400, 0.091	151.400, 0.078	151.400, 0.109	151.400, -0.007	151.400, 0.035
759	151.600, 2.160	151.600, 0.089	151.600, 0.074	151.600, 0.104	151.600, -0.010	151.600, 0.035
760	151.800, 2.143	151.800, 0.087	151.800, 0.071	151.800, 0.100	151.800, -0.013	151.800, 0.034
761	152.000, 2.125	152.000, 0.086	152.000, 0.069	152.000, 0.097	152.000, -0.014	152.000, 0.035
762	152.200, 2.106	152.200, 0.085	152.200, 0.068	152.200, 0.096	152.200, -0.015	152.200, 0.036
763	152.400, 2.086	152.400, 0.084	152.400, 0.067	152.400, 0.095	152.400, -0.017	152.400, 0.036
764	152.600, 2.067	152.600, 0.084	152.600, 0.066	152.600, 0.093	152.600, -0.018	152.600, 0.036
765	152.800, 2.047	152.800, 0.083	152.800, 0.065	152.800, 0.092	152.800, -0.019	152.800, 0.036
766	153.000, 2.026	153.000, 0.083	153.000, 0.065	153.000, 0.091	153.000, -0.020	153.000, 0.037
767	153.200, 2.005	153.200, 0.082	153.200, 0.064	153.200, 0.089	153.200, -0.020	153.200, 0.037
768	153.400, 1.984	153.400, 0.082	153.400, 0.064	153.400, 0.088	153.400, -0.021	153.400, 0.037
769	153.600, 1.963	153.600, 0.082	153.600, 0.064	153.600, 0.087	153.600, -0.021	153.600, 0.038
770	153.800, 1.941	153.800, 0.082	153.800, 0.064	153.800, 0.087	153.800, -0.022	153.800, 0.038
771	154.000, 1.920	154.000, 0.081	154.000, 0.063	154.000, 0.086	154.000, -0.022	154.000, 0.038
772	154.200, 1.899	154.200, 0.081	154.200, 0.063	154.200, 0.086	154.200, -0.022	154.200, 0.039
773	154.400, 1.878	154.400, 0.081	154.400, 0.063	154.400, 0.085	154.400, -0.022	154.400, 0.039
774	154.600, 1.857	154.600, 0.081	154.600, 0.063	154.600, 0.085	154.600, -0.022	154.600, 0.039
775	154.800, 1.837	154.800, 0.081	154.800, 0.063	154.800, 0.085	154.800, -0.022	154.800, 0.039
776	155.000, 1.816	155.000, 0.082	155.000, 0.063	155.000, 0.084	155.000, -0.022	155.000, 0.039
777	155.200, 1.796	155.200, 0.082	155.200, 0.063	155.200, 0.084	155.200, -0.022	155.200, 0.039
778	155.400, 1.776	155.400, 0.082	155.400, 0.062	155.400, 0.083	155.400, -0.023	155.400, 0.040
779	155.600, 1.756	155.600, 0.082	155.600, 0.062	155.600, 0.083	155.600, -0.023	155.600, 0.040
780	155.800, 1.736	155.800, 0.082	155.800, 0.062	155.800, 0.083	155.800, -0.023	155.800, 0.040
781	156.000, 1.717	156.000, 0.082	156.000, 0.062	156.000, 0.082	156.000, -0.023	156.000, 0.040
782	156.200, 1.698	156.200, 0.082	156.200, 0.062	156.200, 0.082	156.200, -0.023	156.200, 0.040
783	156.400, 1.679	156.400, 0.083	156.400, 0.062	156.400, 0.082	156.400, -0.023	156.400, 0.040
784	156.600, 1.660	156.600, 0.083	156.600, 0.063	156.600, 0.082	156.600, -0.024	156.600, 0.041
785	156.800, 1.642	156.800, 0.083	156.800, 0.063	156.800, 0.081	156.800, -0.024	156.800, 0.041
786	157.000, 1.623	157.000, 0.083	157.000, 0.063	157.000, 0.081	157.000, -0.024	157.000, 0.041
787	157.200, 1.605	157.200, 0.083	157.200, 0.063	157.200, 0.081	157.200, -0.023	157.200, 0.041
788	157.400, 1.587	157.400, 0.083	157.400, 0.063	157.400, 0.081	157.400, -0.023	157.400, 0.042
789	157.600, 1.569	157.600, 0.083	157.600, 0.063	157.600, 0.080	157.600, -0.023	157.600, 0.042
790	157.800, 1.552	157.800, 0.083	157.800, 0.063	157.800, 0.080	157.800, -0.023	157.800, 0.042
791	158.000, 1.535	158.000, 0.083	158.000, 0.063	158.000, 0.080	158.000, -0.022	158.000, 0.043
792	158.200, 1.518	158.200, 0.084	158.200, 0.064	158.200, 0.080	158.200, -0.022	158.200, 0.043
793	158.400, 1.502	158.400, 0.084	158.400, 0.064	158.400, 0.079	158.400, -0.022	158.400, 0.043
794	158.600, 1.485	158.600, 0.084	158.600, 0.064	158.600, 0.079	158.600, -0.022	158.600, 0.043
795	158.800, 1.469	158.800, 0.084	158.800, 0.064	158.800, 0.079	158.800, -0.021	158.800, 0.043
796	159.000, 1.454	159.000, 0.084	159.000, 0.064	159.000, 0.079	159.000, -0.021	159.000, 0.043
797	159.200, 1.438	159.200, 0.084	159.200, 0.065	159.200, 0.079	159.200, -0.021	159.200, 0.043
798	159.400, 1.423	159.400, 0.085	159.400, 0.065	159.400, 0.078	159.400, -0.021	159.400, 0.043
799	159.600, 1.408	159.600, 0.085	159.600, 0.065	159.600, 0.078	159.600, -0.021	159.600, 0.044
800	159.800, 1.393	159.800, 0.085	159.800, 0.066	159.800, 0.077	159.800, -0.020	159.800, 0.044
801	160.000, 1.379	160.000, 0.085	160.000, 0.066	160.000, 0.077	160.000, -0.020	160.000, 0.044
802	160.200, 1.365	160.200, 0.085	160.200, 0.066	160.200, 0.077	160.200, -0.020	160.200, 0.044
803	160.400, 1.350	160.400, 0.085	160.400, 0.066	160.400, 0.077	160.400, -0.020	160.400, 0.044
804	160.600, 1.337	160.600, 0.085	160.600, 0.066	160.600, 0.077	160.600, -0.021	160.600, 0.044
805	160.800, 1.323	160.800, 0.085	160.800, 0.066	160.800, 0.077	160.800, -0.021	160.800, 0.044
806	161.000, 1.310	161.000, 0.085	161.000, 0.066	161.000, 0.077	161.000, -0.021	161.000, 0.044
807	161.200, 1.297	161.200, 0.085	161.200, 0.066	161.200, 0.076	161.200, -0.021	161.200, 0.044
808	161.400, 1.284	161.400, 0.085	161.400, 0.066	161.400, 0.076	161.400, -0.021	161.400, 0.045
809	161.600, 1.272	161.600, 0.085	161.600, 0.066	161.600, 0.076	161.600, -0.021	161.600, 0.045
810	161.800, 1.260	161.800, 0.085	161.800, 0.066	161.800, 0.076	161.800, -0.020	161.800, 0.045
811	162.000, 1.248	162.000, 0.085	162.000, 0.066	162.000, 0.076	162.000, -0.020	162.000, 0.045
812	162.200, 1.237	162.200, 0.085	162.200, 0.066	162.200, 0.076	162.200, -0.020	162.200, 0.045
813	162.400, 1.226	162.400, 0.085	162.400, 0.067	162.400, 0.077	162.400, -0.020	162.400, 0.045
814	162.600, 1.215	162.600, 0.085	162.600, 0.067	162.600, 0.077	162.600, -0.020	162.600, 0.045
815	162.800, 1.205	162.800, 0.085	162.800, 0.067	162.800, 0.077	162.800, -0.020	162.800, 0.045
816	163.000, 1.194	163.000, 0.085	163.000, 0.068	163.000, 0.077	163.000, -0.020	163.000, 0.046
817	163.200, 1.184	163.200, 0.085	163.200, 0.068	163.200, 0.077	163.200, -0.019	163.200, 0.046
818	163.400, 1.174	163.400, 0.085	163.400, 0.068	163.400, 0.077	163.400, -0.019	163.400, 0.046
819	163.600, 1.165	163.600, 0.086	163.600, 0.069	163.600, 0.077	163.600, -0.019	163.600, 0.046
820	163.800, 1.155	163.800, 0.086	163.800, 0.069	163.800, 0.077	163.800, -0.019	163.800, 0.046
821	164.000, 1.146	164.000, 0.086	164.000, 0.069	164.000, 0.077	164.000, -0.019	164.000, 0.046
822	164.200, 1.136	164.200, 0.086	164.200, 0.069	164.200, 0.077	164.200, -0.019	164.200, 0.046
823	164.400, 1.127	164.400, 0.086	164.400, 0.069	164.400, 0.077	164.400, -0.019	164.400, 0.046
824	164.600, 1.119	164.600, 0.086	164.600, 0.069	164.600, 0.077	164.600, -0.019	164.600, 0.046
825	164.800, 1.110	164.800, 0.086	164.800, 0.069	164.800, 0.077	164.800, -0.019	164.800, 0.046
826	165.000, 1.102	165.000, 0.087	165.000, 0.069	165.000, 0.077	165.000, -0.019	165.000, 0.046
827	165.200, 1.093	165.200, 0.087	165.200, 0.069	165.200, 0.077	165.200, -0.019	165.200, 0.046
828	165.400, 1.085	165.400, 0.087	165.400, 0.069	165.400, 0.077	165.400, -0.019	165.400, 0.046
829	165.600, 1.077	165.600, 0.087	165.600, 0.069	165.600, 0.077	165.600, -0.019	165.600, 0.046
830	165.800, 1.070	165.800, 0.087	165.800, 0.068	165.800, 0.077	165.800, -0.019	165.800, 0.046
831	166.000, 1.062	166.000, 0.086	166.000, 0.068	166.000, 0.077	166.000, -0.019	166.000, 0.046
832	166.200, 1.054	166.200, 0.086	166.200, 0.068	166.200, 0.077	166.200, -0.018	166.200, 0.046
833	166.400, 1.047	166.400, 0.086	166.400, 0.068	166.400, 0.077	166.400, -0.018	166.400, 0.046
834	166.600, 1.040	166.600, 0.087	166.600, 0.069	166.600, 0.076	166.600, -0.018	166.600, 0.046
835	166.800, 1.032	166.800, 0.087	166.800, 0.069	166.800, 0.076	166.800, -0.018	166.800, 0.046
836	167.000, 1.025	167.000, 0.087	167.000, 0.069	167.000, 0.076	167.000, -0.018	167.000, 0.046
837	167.200, 1.019	167.200, 0.087	167.200, 0.069	167.200, 0.076	167.200, -0.018	167.200, 0.046
838	167.400, 1.012	167.400, 0.087	167.400, 0.069	167.400, 0.076	167.400, -0.018	167.400, 0.046
839	167.600, 1.005	167.600, 0.088	167.600, 0.070	167.600, 0.076	167.600, -0.018	167.600, 0.046
840	167.800, 0.999	167.800, 0.088	167.800, 0.070	167.800, 0.076	167.800, -0.018	167.800, 0.046
841	168.000, 0.993	168.000, 0.088	168.000, 0.070	168.000, 0.075	168.000, -0.018	168.000, 0.045
842	168.200, 0.988	168.200, 0.088	168.200, 0.070	168.200, 0.075	168.200, -0.018	168.200, 0.045
843	168.400, 0.982	168.400, 0.088	168.400, 0.070	168.400, 0.075	168.400, -0.018	168.400, 0.045
844	168.600, 0.976	168.600, 0.088	168.600, 0.070	168.600, 0.075	168.600, -0.018	168.600, 0.045
845	168.800, 0.971	168.800, 0.088	168.800, 0.070	168.800, 0.076	168.800, -0.018	168.800, 0.045
846	169.000, 0.965	169.000, 0.088	169.000, 0.070	169.000, 0.076	169.000, -0.018	169.000, 0.045
847	169.200, 0.960	169.200, 0.088	169.200, 0.070	169.200, 0.077	169.200, -0.018	169.200, 0.045
848	169.400, 0.955	169.400, 0.088	169.400, 0.070	169.400, 0.077	169.400, -0.018	169.400, 0.045
849	169.600, 0.950	169.600, 0.088	169.600, 0.069	169.600, 0.077	169.600, -0.018	169.600, 0.045
850	169.800, 0.945	169.800, 0.088	169.800, 0.069	169.800, 0.078	169.800, -0.018	169.800, 0.045
851	170.000, 0.940	170.000, 0.088	170.000, 0.069	170.000, 0.078	170.000, -0.017	170.000, 0.045
852	170.200, 0.936	170.200, 0.088	170.200, 0.069	170.200, 0.078	170.200, -0.017	170.200, 0.045
853	170.400, 0.931	170.400, 0.088	170.400, 0.069	170.400, 0.078	170.400, -0.017	170.400, 0.045
854	170.600, 0.926	170.600, 0.088	170.600, 0.069	170.600, 0.078	170.600, -0.017	170.600, 0.045
855	170.800, 0.922	170.800, 0.088	170.800, 0.069	170.800, 0.077	170.800, -0.017	170.800, 0.045
856	171.000, 0.918	171.000, 0.088	171.000, 0.069	171.000, 0.077	171.000, -0.017	171.000, 0.045
857	171.200, 0.913	171.200, 0.088	171.200, 0.069	171.200, 0.077	171.200, -0.017	171.200, 0.045
858	171.400, 0.909	171.400, 0.088	171.400, 0.070	171.400, 0.077	171.400, -0.017	171.400, 0.045
859	171.600, 0.905	171.600, 0.088	171.600, 0.070	171.600, 0.076	171.600, -0.017	171.600, 0.045
860	171.800, 0.901	171.800, 0.088	171.800, 0.070	171.800, 0.076	171.800, -0.017	171.800, 0.045
861	172.000, 0.897	172.000, 0.088	172.000, 0.070	172.000, 0.076	172.000, -0.017	172.000, 0.045
862	172.200, 0.893	172.200, 0.088	172.200, 0.070	172.200, 0.076	172.200, -0.017	172.200, 0.045
863	172.400, 0.889	172.400, 0.088	172.400, 0.070	172.400, 0.076	172.400, -0.017	172.400, 0.045
864	172.600, 0.885	172.600, 0.088	172.600, 0.070	172.600, 0.076	172.600, -0.017	172.600, 0.045
865	172.800, 0.882	172.800, 0.088	172.800, 0.070	172.800, 0.076	172.800, -0.017	172.800, 0.046
866	173.000, 0.878	173.000, 0.088	173.000, 0.071	173.000, 0.076	173.000, -0.017	173.000, 0.046
867	173.200, 0.874	173.200, 0.087	173.200, 0.071	173.200, 0.076	173.200, -0.017	173.200, 0.046
868	173.400, 0.871	173.400, 0.087	173.400, 0.071	173.400, 0.076	173.400, -0.017	173.400, 0.046
869	173.600, 0.867	173.600, 0.088	173.600, 0.071	173.600, 0.076	173.600, -0.017	173.600, 0.045
870	173.800, 0.864	173.800, 0.088	173.800, 0.071	173.800, 0.076	173.800, -0.016	173.800, 0.045
871	174.000, 0.861	174.000, 0.088	174.000, 0.071	174.000, 0.076	174.000, -0.017	174.000, 0.045
872	174.200, 0.857	174.200, 0.087	174.200, 0.071	174.200, 0.076	174.200, -0.017	174.200, 0.045
873	174.400, 0.854	174.400, 0.087	174.400, 0.071	174.400, 0.076	174.400, -0.017	174.400, 0.045
874	174.600, 0.851	174.600, 0.087	174.600, 0.071	174.600, 0.076	174.600, -0.017	174.600, 0.044
875	174.800, 0.847	174.800, 0.088	174.800, 0.071	174.800, 0.076	174.800, -0.017	174.800, 0.044
876	175.000, 0.844	175.000, 0.088	175.000, 0.071	175.000, 0.076	175.000, -0.017	175.000, 0.044
877	175.200, 0.841	175.200, 0.088	175.200, 0.071	175.200, 0.076	175.200, -0.017	175.200, 0.044
878	175.400, 0.837	175.400, 0.088	175.400, 0.070	175.400, 0.075	175.400, -0.017	175.400, 0.044
879	175.600, 0.834	175.600, 0.088	175.600, 0.070	175.600, 0.075	175.600, -0.017	175.600, 0.044
880	175.800, 0.831	175.800, 0.088	175.800, 0.070	175.800, 0.075	175.800, -0.018	175.800, 0.043
881	176.000, 0.828	176.000, 0.088	176.000, 0.070	176.000, 0.075	176.000, -0.018	176.000, 0.043
882	176.200, 0.825	176.200, 0.088	176.200, 0.070	176.200, 0.076	176.200, -0.018	176.200, 0.043
883	176.400, 0.822	176.400, 0.088	176.400, 0.069	176.400, 0.076	176.400, -0.018	176.400, 0.043
884	176.600, 0.819	176.600, 0.088	176.600, 0.069	176.600, 0.076	176.600, -0.018	176.600, 0.043
885	176.800, 0.816	176.800, 0.088	176.800, 0.069	176.800, 0.076	176.800, -0.018	176.800, 0.042
886	177.000, 0.813	177.000, 0.088	177.000, 0.070	177.000, 0.076	177.000, -0.018	177.000, 0.042
887	177.200, 0.810	177.200, 0.088	177.200, 0.070	177.200, 0.076	177.200, -0.018	177.200, 0.042
888	177.400, 0.807	177.400, 0.088	177.400, 0.070	177.400, 0.076	177.400, -0.018	177.400, 0.042
889	177.600, 0.805	177.600, 0.088	177.600, 0.070	177.600, 0.076	177.600, -0.018	177.600, 0.042
890	177.800, 0.802	177.800, 0.088	177.800, 0.070	177.800, 0.076	177.800, -0.018	177.800, 0.042
891	178.000, 0.799	178.000, 0.088	178.000, 0.071	178.000, 0.076	178.000, -0.017	178.000, 0.042
892	178.200, 0.797	178.200, 0.088	178.200, 0.071	178.200, 0.075	178.200, -0.017	178.200, 0.042
893	178.400, 0.794	178.400, 0.088	178.400, 0.072	178.400, 0.075	178.400, -0.017	178.400, 0.042
894	178.600, 0.792	178.600, 0.088	178.600, 0.072	178.600, 0.075	178.600, -0.017	178.600, 0.042
895	178.800, 0.789	178.800, 0.088	178.800, 0.072	178.800, 0.075	178.800, -0.016	178.800, 0.042
896	179.000, 0.787	179.000, 0.088	179.000, 0.072	179.000, 0.075	179.000, -0.016	179.000, 0.042
897	179.200, 0.784	179.200, 0.087	179.200, 0.073	179.200, 0.075	179.200, -0.016	179.200, 0.042
898	179.400, 0.782	179.400, 0.087	179.400, 0.073	179.400, 0.075	179.400, -0.016	179.400, 0.042
899	179.600, 0.779	179.600, 0.087	179.600, 0.073	179.600, 0.075	179.600, -0.017	179.600, 0.042
900	179.800, 0.777	179.800, 0.087	179.800, 0.072	179.800, 0.075	179.800, -0.017	179.800, 0.042
901	180.000, 0.774	180.000, 0.087	180.000, 0.072	180.000, 0.075	180.000, -0.017	180.000, 0.042
902	180.200, 0.772	180.200, 0.087	180.200, 0.072	180.200, 0.075	180.200, -0.017	180.200, 0.042
903	180.400, 0.770	180.400, 0.087	180.400, 0.072	180.400, 0.075	180.400, -0.017	180.400, 0.043
904	180.600, 0.767	180.600, 0.087	180.600, 0.072	180.600, 0.075	180.600, -0.017	180.600, 0.043
905	180.800, 0.765	180.800, 0.088	180.800, 0.072	180.800, 0.074	180.800, -0.017	180.800, 0.043
906	181.000, 0.762	181.000, 0.088	181.000, 0.072	181.000, 0.074	181.000, -0.017	181.000, 0.043
907	181.200, 0.760	181.200, 0.088	181.200, 0.072	181.200, 0.074	181.200, -0.017	181.200, 0.044
908	181.400, 0.757	181.400, 0.088	181.400, 0.072	181.400, 0.074	181.400, -0.017	181.400, 0.043
909	181.600, 0.755	181.600, 0.088	181.600, 0.072	181.600, 0.074	181.600, -0.017	181.600, 0.043
910	181.800, 0.752	181.800, 0.088	181.800, 0.072	181.800, 0.074	181.800, -0.017	181.800, 0.043
911	182.000, 0.749	182.000, 0.088	182.000, 0.072	182.000, 0.074	182.000, -0.017	182.000, 0.043
912	182.200, 0.747	182.200, 0.088	182.200, 0.072	182.200, 0.074	182.200, -0.017	182.200, 0.042
913	182.400, 0.745	182.400, 0.088	182.400, 0.073	182.400, 0.074	182.400, -0.017	182.400, 0.042
914	182.600, 0.742	182.600, 0.088	182.600, 0.073	182.600, 0.074	182.600, -0.017	182.600, 0.042
915	182.800, 0.740	182.800, 0.088	182.800, 0.073	182.800, 0.074	182.800, -0.017	182.800, 0.041
916	183.000, 0.738	183.000, 0.087	183.000, 0.073	183.000, 0.074	183.000, -0.017	183.000, 0.041
917	183.200, 0.736	183.200, 0.087	183.200, 0.073	183.200, 0.074	183.200, -0.017	183.200, 0.041
918	183.400, 0.734	183.400, 0.087	183.400, 0.073	183.400, 0.074	183.400, -0.017	183.400, 0.041
919	183.600, 0.732	183.600, 0.087	183.600, 0.072	183.600, 0.074	183.600, -0.018	183.600, 0.042
920	183.800, 0.730	183.800, 0.087	183.800, 0.072	183.800, 0.074	183.800, -0.018	183.800, 0.042
921	184.000, 0.728	184.000, 0.087	184.000, 0.072	184.000, 0.074	184.000, -0.018	184.000, 0.042
922	184.200, 0.726	184.200, 0.087	184.200, 0.072	184.200, 0.074	184.200, -0.018	184.200, 0.042
923	184.400, 0.725	184.400, 0.087	184.400, 0.072	184.400, 0.074	184.400, -0.018	184.400, 0.043
924	184.600, 0.723	184.600, 0.087	184.600, 0.072	184.600, 0.074	184.600, -0.018	184.600, 0.043
925	184.800, 0.721	184.800, 0.087	184.800, 0.072	184.800, 0.074	184.800, -0.017	184.800, 0.042
926	185.000, 0.720	185.000, 0.087	185.000, 0.072	185.000, 0.074	185.000, -0.017	185.000, 0.042
927	185.200, 0.718	185.200, 0.087	185.200, 0.072	185.200, 0.074	185.200, -0.017	185.200, 0.042
928	185.400, 0.716	185.400, 0.087	185.400, 0.071	185.400, 0.074	185.400, -0.017	185.400, 0.042
929	185.600, 0.714	185.600, 0.087	185.600, 0.071	185.600, 0.074	185.600, -0.017	185.600, 0.041
930	185.800, 0.712	185.800, 0.087	185.800, 0.071	185.800, 0.074	185.800, -0.017	185.800, 0.041
931	186.000, 0.710	186.000, 0.087	186.000, 0.071	186.000, 0.074	186.000, -0.017	186.000, 0.040
932	186.200, 0.708	186.200, 0.087	186.200, 0.071	186.200, 0.074	186.200, -0.017	186.200, 0.040
933	186.400, 0.706	186.400, 0.086	186.400, 0.071	186.400, 0.074	186.400, -0.017	186.400, 0.040
934	186.600, 0.703	186.600, 0.086	186.600, 0.071	186.600, 0.074	186.600, -0.017	186.600, 0.040
935	186.800, 0.701	186.800, 0.086	186.800, 0.071	186.800, 0.074	186.800, -0.017	186.800, 0.040
936	187.000, 0.699	187.000, 0.086	187.000, 0.071	187.000, 0.074	187.000, -0.016	187.000, 0.040
937	187.200, 0.697	187.200, 0.086	187.200, 0.071	187.200, 0.074	187.200, -0.017	187.200, 0.039
938	187.400, 0.695	187.400, 0.086	187.400, 0.071	187.400, 0.074	187.400, -0.017	187.400, 0.039
939	187.600, 0.693	187.600, 0.086	187.600, 0.071	187.600, 0.075	187.600, -0.017	187.600, 0.039
940	187.800, 0.691	187.800, 0.086	187.800, 0.071	187.800, 0.075	187.800, -0.017	187.800, 0.039
941	188.000, 0.689	188.000, 0.086	188.000, 0.071	188.000, 0.075	188.000, -0.017	188.000, 0.039
942	188.200, 0.687	188.200, 0.086	188.200, 0.071	188.200, 0.075	188.200, -0.017	188.200, 0.039
943	188.400, 0.685	188.400, 0.086	188.400, 0.071	188.400, 0.075	188.400, -0.017	188.400, 0.039
944	188.600, 0.683	188.600, 0.086	188.600, 0.071	188.600, 0.075	188.600, -0.017	188.600, 0.039
945	188.800, 0.682	188.800, 0.086	188.800, 0.071	188.800, 0.075	188.800, -0.017	188.800, 0.039
946	189.000, 0.680	189.000, 0.087	189.000, 0.071	189.000, 0.075	189.000, -0.018	189.000, 0.039
947	189.200, 0.678	189.200, 0.086	189.200, 0.071	189.200, 0.075	189.200, -0.018	189.200, 0.039
948	189.400, 0.676	189.400, 0.086	189.400, 0.071	189.400, 0.075	189.400, -0.018	189.400, 0.039
949	189.600, 0.674	189.600, 0.086	189.600, 0.071	189.600, 0.075	189.600, -0.018	189.600, 0.039
950	189.800, 0.671	189.800, 0.086	189.800, 0.071	189.800, 0.074	189.800, -0.017	189.800, 0.039
951	190.000, 0.669	190.000, 0.086	190.000, 0.071	190.000, 0.074	190.000, -0.017	190.000, 0.039
952	190.200, 0.667	190.200, 0.086	190.200, 0.072	190.200, 0.074	190.200, -0.017	190.200, 0.039
953	190.400, 0.666	190.400, 0.086	190.400, 0.072	190.400, 0.074	190.400, -0.017	190.400, 0.039
954	190.600, 0.664	190.600, 0.086	190.600, 0.072	190.600, 0.073	190.600, -0.017	190.600, 0.039
955	190.800, 0.662	190.800, 0.086	190.800, 0.072	190.800, 0.073	190.800, -0.017	190.800, 0.039
956	191.000, 0.660	191.000, 0.086	191.000, 0.072	191.000, 0.073	191.000, -0.017	191.000, 0.038
957	191.200, 0.658	191.200, 0.086	191.200, 0.072	191.200, 0.073	191.200, -0.017	191.200, 0.038
958	191.400, 0.657	191.400, 0.086	191.400, 0.072	191.400, 0.073	191.400, -0.016	191.400, 0.038
959	191.600, 0.656	191.600, 0.086	191.600, 0.072	191.600, 0.073	191.600, -0.016	191.600, 0.038
960	191.800, 0.654	191.800, 0.086	191.800, 0.072	191.800, 0.073	191.800, -0.016	191.800, 0.038
961	192.000, 0.653	192.000, 0.086	192.000, 0.072	192.000, 0.073	192.000, -0.016	192.000, 0.039
962	192.200, 0.652	192.200, 0.086	192.200, 0.071	192.200, 0.073	192.200, -0.016	192.200, 0.039
963	192.400, 0.650	192.400, 0.086	192.400, 0.071	192.400, 0.073	192.400, -0.016	192.400, 0.039
964	192.600, 0.649	192.600, 0.086	192.600, 0.071	192.600, 0.073	192.600, -0.016	192.600, 0.039
965	192.800, 0.648	192.800, 0.085	192.800, 0.071	192.800, 0.073	192.800, -0.016	192.800, 0.039
966	193.000, 0.646	193.000, 0.085	193.000, 0.071	193.000, 0.073	193.000, -0.016	193.000, 0.039
967	193.200, 0.645	193.200, 0.085	193.200, 0.071	193.200, 0.073	193.200, -0.016	193.200, 0.040
968	193.400, 0.643	193.400, 0.085	193.400, 0.071	193.400, 0.073	193.400, -0.016	193.400, 0.040
969	193.600, 0.641	193.600, 0.085	193.600, 0.071	193.600, 0.073	193.600, -0.016	193.600, 0.040
970	193.800, 0.639	193.800, 0.085	193.800, 0.071	193.800, 0.073	193.800, -0.016	193.800, 0.040
971	194.000, 0.638	194.000, 0.084	194.000, 0.071	194.000, 0.073	194.000, -0.017	194.000, 0.040
972	194.200, 0.636	194.200, 0.084	194.200, 0.071	194.200, 0.073	194.200, -0.017	194.200, 0.040
973	194.400, 0.634	194.400, 0.084	194.400, 0.071	194.400, 0.073	194.400, -0.017	194.400, 0.039
974	194.600, 0.632	194.600, 0.084	194.600, 0.072	194.600, 0.073	194.600, -0.017	194.600, 0.039
975	194.800, 0.630	194.800, 0.084	194.800, 0.072	194.800, 0.072	194.800, -0.017	194.800, 0.039
976	195.000, 0.628	195.000, 0.084	195.000, 0.072	195.000, 0.072	195.000, -0.018	195.000, 0.039
977	195.200, 0.627	195.200, 0.084	195.200, 0.072	195.200, 0.072	195.200, -0.018	195.200, 0.038
978	195.400, 0.625	195.400, 0.084	195.400, 0.072	195.400, 0.072	195.400, -0.018	195.400, 0.038
979	195.600, 0.623	195.600, 0.084	195.600, 0.072	195.600, 0.072	195.600, -0.018	195.600, 0.038
980	195.800, 0.622	195.800, 0.084	195.800, 0.072	195.800, 0.072	195.800, -0.018	195.800, 0.037
981	196.000, 0.620	196.000, 0.084	196.000, 0.071	196.000, 0.072	196.000, -0.018	196.000, 0.037
982	196.200, 0.619	196.200, 0.084	196.200, 0.071	196.200, 0.072	196.200, -0.017	196.200, 0.037
983	196.400, 0.618	196.400, 0.084	196.400, 0.071	196.400, 0.071	196.400, -0.017	196.400, 0.037
984	196.600, 0.617	196.600, 0.084	196.600, 0.071	196.600, 0.071	196.600, -0.017	196.600, 0.037
985	196.800, 0.615	196.800, 0.084	196.800, 0.070	196.800, 0.072	196.800, -0.017	196.800, 0.037
986	197.000, 0.614	197.000, 0.084	197.000, 0.070	197.000, 0.072	197.000, -0.017	197.000, 0.036
987	197.200, 0.613	197.200, 0.084	197.200, 0.071	197.200, 0.072	197.200, -0.017	197.200, 0.036
988	197.400, 0.612	197.400, 0.085	197.400, 0.071	197.400, 0.072	197.400, -0.017	197.400, 0.036
989	197.600, 0.610	197.600, 0.085	197.600, 0.071	197.600, 0.072	197.600, -0.017	197.600, 0.036
990	197.800, 0.609	197.800, 0.085	197.800, 0.071	197.800, 0.072	197.800, -0.017	197.800, 0.036
991	198.000, 0.607	198.000, 0.085	198.000, 0.071	198.000, 0.072	198.000, -0.017	198.000, 0.036
992	198.200, 0.606	198.200, 0.085	198.200, 0.071	198.200, 0.072	198.200, -0.017	198.200, 0.036
993	198.400, 0.605	198.400, 0.085	198.400, 0.071	198.400, 0.073	198.400, -0.017	198.400, 0.036
994	198.600, 0.604	198.600, 0.084	198.600, 0.071	198.600, 0.073	198.600, -0.017	198.600, 0.036
995	198.800, 0.603	198.800, 0.084	198.800, 0.071	198.800, 0.073	198.800, -0.018	198.800, 0.037
996	199.000, 0.601	199.000, 0.084	199.000, 0.071	199.000, 0.073	199.000, -0.018	199.000, 0.037
997	199.200, 0.600	199.200, 0.083	199.200, 0.071	199.200, 0.073	199.200, -0.018	199.200, 0.037
998	199.400, 0.598	199.400, 0.083	199.400, 0.070	199.400, 0.073	199.400, -0.018	199.400, 0.037
999	199.600, 0.597	199.600, 0.083	199.600, 0.070	199.600, 0.072	199.600, -0.018	199.600, 0.037
1000	199.800, 0.596	199.800, 0.083	199.800, 0.070	199.800, 0.072	199.800, -0.019	199.800, 0.038
1001	200.000, 0.594	200.000, 0.082	200.000, 0.070	200.000, 0.072	200.000, -0.019	200.000, 0.038
1002	200.200, 0.593	200.200, 0.082	200.200, 0.070	200.200, 0.072	200.200, -0.019	200.200, 0.038
1003	200.400, 0.592	200.400, 0.082	200.400, 0.070	200.400, 0.072	200.400, -0.019	200.400, 0.038
1004	200.600, 0.590	200.600, 0.082	200.600, 0.070	200.600, 0.072	200.600, -0.019	200.600, 0.038
1005	200.800, 0.589	200.800, 0.082	200.800, 0.070	200.800, 0.072	200.800, -0.020	200.800, 0.038
1006	201.000, 0.588	201.000, 0.083	201.000, 0.071	201.000, 0.072	201.000, -0.020	201.000, 0.038
1007	201.200, 0.587	201.200, 0.083	201.200, 0.071	201.200, 0.071	201.200, -0.020	201.200, 0.038
1008	201.400, 0.586	201.400, 0.083	201.400, 0.071	201.400, 0.071	201.400, -0.020	201.400, 0.038
1009	201.600, 0.585	201.600, 0.084	201.600, 0.071	201.600, 0.071	201.600, -0.020	201.600, 0.037
1010	201.800, 0.584	201.800, 0.084	201.800, 0.071	201.800, 0.071	201.800, -0.019	201.800, 0.037
1011	202.000, 0.583	202.000, 0.084	202.000, 0.071	202.000, 0.071	202.000, -0.019	202.000, 0.037
1012	202.200, 0.582	202.200, 0.084	202.200, 0.071	202.200, 0.071	202.200, -0.020	202.200, 0.037
1013	202.400, 0.580	202.400, 0.084	202.400, 0.071	202.400, 0.071	202.400, -0.020	202.400, 0.036
1014	202.600, 0.579	202.600, 0.083	202.600, 0.071	202.600, 0.070	202.600, -0.020	202.600, 0.036
1015	202.800, 0.578	202.800, 0.083	202.800, 0.070	202.800, 0.070	202.800, -0.020	202.800, 0.036
1016	203.000, 0.577	203.000, 0.083	203.000, 0.070	203.000, 0.070	203.000, -0.020	203.000, 0.036
1017	203.200, 0.575	203.200, 0.083	203.200, 0.070	203.200, 0.070	203.200, -0.020	203.200, 0.035
1018	203.400, 0.574	203.400, 0.083	203.400, 0.070	203.400, 0.070	203.400, -0.020	203.400, 0.035
1019	203.600, 0.573	203.600, 0.083	203.600, 0.070	203.600, 0.070	203.600, -0.020	203.600, 0.035
1020	203.800, 0.572	203.800, 0.083	203.800, 0.070	203.800, 0.071	203.800, -0.020	203.800, 0.035
1021	204.000, 0.570	204.000, 0.082	204.000, 0.070	204.000, 0.071	204.000, -0.020	204.000, 0.035
1022	204.200, 0.569	204.200, 0.082	204.200, 0.070	204.200, 0.071	204.200, -0.019	204.200, 0.035
1023	204.400, 0.568	204.400, 0.082	204.400, 0.070	204.400, 0.071	204.400, -0.019	204.400, 0.035
1024	204.600, 0.567	204.600, 0.082	204.600, 0.070	204.600, 0.072	204.600, -0.019	204.600, 0.035
1025	204.800, 0.566	204.800, 0.082	204.800, 0.070	204.800, 0.071	204.800, -0.019	204.800, 0.035
1026	205.000, 0.565	205.000, 0.082	205.000, 0.070	205.000, 0.071	205.000, -0.019	205.000, 0.034
1027	205.200, 0.564	205.200, 0.082	205.200, 0.070	205.200, 0.071	205.200, -0.018	205.200, 0.034
1028	205.400, 0.563	205.400, 0.082	205.400, 0.070	205.400, 0.071	205.400, -0.018	205.400, 0.034
1029	205.600, 0.561	205.600, 0.082	205.600, 0.071	205.600, 0.071	205.600, -0.018	205.600, 0.034
1030	205.800, 0.560	205.800, 0.082	205.800, 0.071	205.800, 0.071	205.800, -0.018	205.800, 0.034
1031	206.000, 0.559	206.000, 0.082	206.000, 0.071	206.000, 0.071	206.000, -0.019	206.000, 0.034
1032	206.200, 0.558	206.200, 0.082	206.200, 0.070	206.200, 0.071	206.200, -0.019	206.200, 0.034
1033	206.400, 0.557	206.400, 0.082	206.400, 0.070	206.400, 0.070	206.400, -0.020	206.400, 0.034
1034	206.600, 0.556	206.600, 0.082	206.600, 0.070	206.600, 0.070	206.600, -0.020	206.600, 0.034
1035	206.800, 0.555	206.800, 0.082	206.800, 0.069	206.800, 0.070	206.800, -0.020	206.800, 0.033
1036	207.000, 0.554	207.000, 0.082	207.000, 0.069	207.000, 0.070	207.000, -0.020	207.000, 0.033
1037	207.200, 0.554	207.200, 0.083	207.200, 0.069	207.200, 0.070	207.200, -0.020	207.200, 0.033
1038	207.400, 0.553	207.400, 0.083	207.400, 0.069	207.400, 0.070	207.400, -0.020	207.400, 0.033
1039	207.600, 0.552	207.600, 0.083	207.600, 0.069	207.600, 0.070	207.600, -0.020	207.600, 0.033
1040	207.800, 0.551	207.800, 0.083	207.800, 0.069	207.800, 0.071	207.800, -0.019	207.800, 0.033
1041	208.000, 0.550	208.000, 0.083	208.000, 0.069	208.000, 0.071	208.000, -0.019	208.000, 0.033
1042	208.200, 0.549	208.200, 0.082	208.200, 0.069	208.200, 0.071	208.200, -0.019	208.200, 0.034
1043	208.400, 0.548	208.400, 0.082	208.400, 0.069	208.400, 0.071	208.400, -0.019	208.400, 0.034
1044	208.600, 0.547	208.600, 0.082	208.600, 0.069	208.600, 0.071	208.600, -0.020	208.600, 0.034
1045	208.800, 0.546	208.800, 0.082	208.800, 0.070	208.800, 0.071	208.800, -0.020	208.800, 0.034
1046	209.000, 0.546	209.000, 0.082	209.000, 0.070	209.000, 0.072	209.000, -0.020	209.000, 0.034
1047	209.200, 0.544	209.200, 0.082	209.200, 0.070	209.200, 0.072	209.200, -0.020	209.200, 0.034
1048	209.400, 0.543	209.400, 0.082	209.400, 0.070	209.400, 0.071	209.400, -0.020	209.400, 0.034
1049	209.600, 0.542	209.600, 0.082	209.600, 0.070	209.600, 0.071	209.600, -0.020	209.600, 0.034
1050	209.800, 0.541	209.800, 0.082	209.800, 0.070	209.800, 0.071	209.800, -0.020	209.800, 0.034
1051	210.000, 0.540	210.000, 0.082	210.000, 0.070	210.000, 0.071	210.000, -0.021	210.000, 0.034
1052	210.200, 0.539	210.200, 0.082	210.200, 0.070	210.200, 0.071	210.200, -0.020	210.200, 0.034
1053	210.400, 0.538	210.400, 0.082	210.400, 0.070	210.400, 0.071	210.400, -0.020	210.400, 0.034
1054	210.600, 0.537	210.600, 0.082	210.600, 0.070	210.600, 0.071	210.600, -0.020	210.600, 0.034
1055	210.800, 0.536	210.800, 0.082	210.800, 0.070	210.800, 0.070	210.800, -0.020	210.800, 0.034
1056	211.000, 0.536	211.000, 0.082	211.000, 0.070	211.000, 0.070	211.000, -0.019	211.000, 0.034
1057	211.200, 0.535	211.200, 0.082	211.200, 0.069	211.200, 0.070	211.200, -0.019	211.200, 0.035
1058	211.400, 0.534	211.400, 0.082	211.400, 0.069	211.400, 0.069	211.400, -0.019	211.400, 0.035
1059	211.600, 0.533	211.600, 0.082	211.600, 0.069	211.600, 0.069	211.600, -0.019	211.600, 0.035
1060	211.800, 0.532	211.800, 0.082	211.800, 0.069	211.800, 0.069	211.800, -0.019	211.800, 0.035
1061	212.000, 0.532	212.000, 0.082	212.000, 0.069	212.000, 0.069	212.000, -0.018	212.000, 0.035
1062	212.200, 0.531	212.200, 0.082	212.200, 0.069	212.200, 0.069	212.200, -0.018	212.200, 0.035
1063	212.400, 0.530	212.400, 0.082	212.400, 0.069	212.400, 0.069	212.400, -0.018	212.400, 0.035
1064	212.600, 0.529	212.600, 0.082	212.600, 0.069	212.600, 0.069	212.600, -0.018	212.600, 0.034
1065	212.800, 0.529	212.800, 0.082	212.800, 0.070	212.800, 0.069	212.800, -0.018	212.800, 0.034
1066	213.000, 0.528	213.000, 0.082	213.000, 0.070	213.000, 0.069	213.000, -0.018	213.000, 0.034
1067	213.200, 0.527	213.200, 0.082	213.200, 0.070	213.200, 0.069	213.200, -0.018	213.200, 0.033
1068	213.400, 0.526	213.400, 0.082	213.400, 0.070	213.400, 0.069	213.400, -0.018	213.400, 0.033
1069	213.600, 0.526	213.600, 0.082	213.600, 0.070	213.600, 0.069	213.600, -0.018	213.600, 0.033
1070	213.800, 0.525	213.800, 0.082	213.800, 0.070	213.800, 0.069	213.800, -0.019	213.800, 0.033
1071	214.000, 0.524	214.000, 0.082	214.000, 0.070	214.000, 0.069	214.000, -0.019	214.000, 0.033
1072	214.200, 0.523	214.200, 0.082	214.200, 0.070	214.200, 0.069	214.200, -0.019	214.200, 0.032
1073	214.400, 0.522	214.400, 0.082	214.400, 0.070	214.400, 0.069	214.400, -0.019	214.400, 0.032
1074	214.600, 0.521	214.600, 0.082	214.600, 0.070	214.600, 0.070	214.600, -0.019	214.600, 0.033
1075	214.800, 0.520	214.800, 0.081	214.800, 0.069	214.800, 0.070	214.800, -0.020	214.800, 0.033
1076	215.000, 0.519	215.000, 0.081	215.000, 0.069	215.000, 0.070	215.000, -0.020	215.000, 0.033
1077	215.200, 0.518	215.200, 0.081	215.200, 0.069	215.200, 0.070	215.200, -0.020	215.200, 0.033
1078	215.400, 0.517	215.400, 0.081	215.400, 0.069	215.400, 0.070	215.400, -0.020	215.400, 0.033
1079	215.600, 0.516	215.600, 0.081	215.600, 0.068	215.600, 0.070	215.600, -0.020	215.600, 0.033
1080	215.800, 0.515	215.800, 0.081	215.800, 0.068	215.800, 0.070	215.800, -0.020	215.800, 0.033
1081	216.000, 0.514	216.000, 0.081	216.000, 0.068	216.000, 0.070	216.000, -0.020	216.000, 0.033
1082	216.200, 0.514	216.200, 0.081	216.200, 0.068	216.200, 0.070	216.200, -0.020	216.200, 0.033
1083	216.400, 0.513	216.400, 0.081	216.400, 0.068	216.400, 0.070	216.400, -0.020	216.400, 0.033
1084	216.600, 0.512	216.600, 0.081	216.600, 0.068	216.600, 0.070	216.600, -0.020	216.600, 0.032
1085	216.800, 0.512	216.800, 0.081	216.800, 0.068	216.800, 0.070	216.800, -0.019	216.800, 0.032
1086	217.000, 0.511	217.000, 0.081	217.000, 0.068	217.000, 0.070	217.000, -0.019	217.000, 0.032
1087	217.200, 0.511	217.200, 0.081	217.200, 0.068	217.200, 0.070	217.200, -0.019	217.200, 0.032
1088	217.400, 0.511	217.400, 0.081	217.400, 0.068	217.400, 0.070	217.400, -0.019	217.400, 0.032
1089	217.600, 0.510	217.600, 0.081	217.600, 0.068	217.600, 0.070	217.600, -0.020	217.600, 0.032
1090	217.800, 0.510	217.800, 0.081	217.800, 0.068	217.800, 0.070	217.800, -0.020	217.800, 0.032
1091	218.000, 0.509	218.000, 0.081	218.000, 0.068	218.000, 0.070	218.000, -0.020	218.000, 0.032
1092	218.200, 0.509	218.200, 0.081	218.200, 0.068	218.200, 0.069	218.200, -0.020	218.200, 0.032
1093	218.400, 0.508	218.400, 0.080	218.400, 0.068	218.400, 0.069	218.400, -0.020	218.400, 0.032
1094	218.600, 0.507	218.600, 0.080	218.600, 0.068	218.600, 0.069	218.600, -0.020	218.600, 0.033
1095	218.800, 0.507	218.800, 0.080	218.800, 0.068	218.800, 0.069	218.800, -0.020	218.800, 0.033
1096	219.000, 0.506	219.000, 0.080	219.000, 0.068	219.000, 0.069	219.000, -0.020	219.000, 0.033
1097	219.200, 0.505	219.200, 0.080	219.200, 0.068	219.200, 0.069	219.200, -0.020	219.200, 0.033
1098	219.400, 0.504	219.400, 0.080	219.400, 0.069	219.400, 0.069	219.400, -0.020	219.400, 0.033
1099	219.600, 0.504	219.600, 0.080	219.600, 0.069	219.600, 0.068	219.600, -0.021	219.600, 0.033
1100	219.800, 0.503	219.800, 0.080	219.800, 0.069	219.800, 0.068	219.800, -0.021	219.800, 0.033
1101	220.000, 0.502	220.000, 0.080	220.000, 0.069	220.000, 0.068	220.000, -0.021	220.000, 0.032
1102	220.200, 0.502	220.200, 0.080	220.200, 0.068	220.200, 0.068	220.200, -0.021	220.200, 0.032
1103	220.400, 0.501	220.400, 0.080	220.400, 0.068	220.400, 0.068	220.400, -0.021	220.400, 0.032
1104	220.600, 0.501	220.600, 0.081	220.600, 0.068	220.600, 0.068	220.600, -0.021	220.600, 0.032
1105	220.800, 0.500	220.800, 0.081	220.800, 0.068	220.800, 0.068	220.800, -0.021	220.800, 0.032
1106	221.000, 0.499	221.000, 0.081	221.000, 0.068	221.000, 0.068	221.000, -0.021	221.000, 0.032
1107	221.200, 0.498	221.200, 0.081	221.200, 0.068	221.200, 0.068	221.200, -0.021	221.200, 0.032
1108	221.400, 0.498	221.400, 0.081	221.400, 0.068	221.400, 0.068	221.400, -0.022	221.400, 0.032
1109	221.600, 0.497	221.600, 0.081	221.600, 0.068	221.600, 0.068	221.600, -0.022	221.600, 0.032
1110	221.800, 0.496	221.800, 0.081	221.800, 0.068	221.800, 0.067	221.800, -0.022	221.800, 0.032
1111	222.000, 0.495	222.000, 0.080	222.000, 0.068	222.000, 0.068	222.000, -0.022	222.000, 0.032
1112	222.200, 0.494	222.200, 0.080	222.200, 0.068	222.200, 0.068	222.200, -0.021	222.200, 0.033
1113	222.400, 0.493	222.400, 0.080	222.400, 0.068	222.400, 0.068	222.400, -0.021	222.400, 0.033
1114	222.600, 0.493	222.600, 0.080	222.600, 0.068	222.600, 0.067	222.600, -0.021	222.600, 0.033
1115	222.800, 0.492	222.800, 0.080	222.800, 0.068	222.800, 0.067	222.800, -0.021	222.800, 0.033
1116	223.000, 0.491	223.000, 0.079	223.000, 0.068	223.000, 0.067	223.000, -0.021	223.000, 0.033
1117	223.200, 0.490	223.200, 0.079	223.200, 0.068	223.200, 0.067	223.200, -0.021	223.200, 0.033
1118	223.400, 0.490	223.400, 0.079	223.400, 0.068	223.400, 0.067	223.400, -0.020	223.400, 0.033
1119	223.600, 0.489	223.600, 0.079	223.600, 0.068	223.600, 0.067	223.600, -0.020	223.600, 0.033
1120	223.800, 0.489	223.800, 0.079	223.800, 0.068	223.800, 0.066	223.800, -0.020	223.800, 0.033
1121	224.000, 0.488	224.000, 0.079	224.000, 0.068	224.000, 0.066	224.000, -0.020	224.000, 0.033
1122	224.200, 0.488	224.200, 0.080	224.200, 0.068	224.200, 0.066	224.200, -0.020	224.200, 0.032
1123	224.400, 0.487	224.400, 0.080	224.400, 0.068	224.400, 0.066	224.400, -0.020	224.400, 0.032
1124	224.600, 0.487	224.600, 0.080	224.600, 0.068	224.600, 0.066	224.600, -0.021	224.600, 0.032
1125	224.800, 0.486	224.800, 0.080	224.800, 0.068	224.800, 0.066	224.800, -0.021	224.800, 0.032
1126	225.000, 0.486	225.000, 0.080	225.000, 0.068	225.000, 0.066	225.000, -0.021	225.000, 0.031
1127	225.200, 0.485	225.200, 0.080	225.200, 0.068	225.200, 0.066	225.200, -0.021	225.200, 0.031
1128	225.400, 0.485	225.400, 0.080	225.400, 0.069	225.400, 0.066	225.400, -0.021	225.400, 0.031
1129	225.600, 0.485	225.600, 0.080	225.600, 0.069	225.600, 0.066	225.600, -0.021	225.600, 0.031
1130	225.800, 0.484	225.800, 0.080	225.800, 0.069	225.800, 0.066	225.800, -0.021	225.800, 0.031
1131	226.000, 0.484	226.000, 0.080	226.000, 0.069	226.000, 0.066	226.000, -0.021	226.000, 0.031
1132	226.200, 0.483	226.200, 0.080	226.200, 0.069	226.200, 0.066	226.200, -0.021	226.200, 0.031
1133	226.400, 0.483	226.400, 0.080	226.400, 0.069	226.400, 0.066	226.400, -0.021	226.400, 0.031
1134	226.600, 0.483	226.600, 0.079	226.600, 0.069	226.600, 0.066	226.600, -0.021	226.600, 0.031
1135	226.800, 0.482	226.800, 0.079	226.800, 0.068	226.800, 0.066	226.800, -0.022	226.800, 0.031
1136	227.000, 0.482	227.000, 0.079	227.000, 0.068	227.000, 0.066	227.000, -0.022	227.000, 0.031
1137	227.200, 0.481	227.200, 0.079	227.200, 0.068	227.200, 0.066	227.200, -0.022	227.200, 0.031
1138	227.400, 0.481	227.400, 0.079	227.400, 0.067	227.400, 0.066	227.400, -0.022	227.400, 0.030
1139	227.600, 0.481	227.600, 0.079	227.600, 0.067	227.600, 0.066	227.600, -0.022	227.600, 0.030
1140	227.800, 0.480	227.800, 0.079	227.800, 0.067	227.800, 0.066	227.800, -0.022	227.800, 0.030
1141	228.000, 0.480	228.000, 0.079	228.000, 0.067	228.000, 0.067	228.000, -0.022	228.000, 0.030
1142	228.200, 0.479	228.200, 0.079	228.200, 0.067	228.200, 0.067	228.200, -0.022	228.200, 0.030
1143	228.400, 0.479	228.400, 0.079	228.400, 0.067	228.400, 0.067	228.400, -0.022	228.400, 0.030
1144	228.600, 0.479	228.600, 0.079	228.600, 0.067	228.600, 0.067	228.600, -0.022	228.600, 0.030
1145	228.800, 0.478	228.800, 0.079	228.800, 0.067	228.800, 0.067	228.800, -0.022	228.800, 0.030
1146	229.000, 0.477	229.000, 0.079	229.000, 0.067	229.000, 0.067	229.000, -0.022	229.000, 0.029
1147	229.200, 0.477	229.200, 0.079	229.200, 0.067	229.200, 0.066	229.200, -0.022	229.200, 0.030
1148	229.400, 0.476	229.400, 0.079	229.400, 0.067	229.400, 0.066	229.400, -0.022	229.400, 0.030
1149	229.600, 0.476	229.600, 0.079	229.600, 0.067	229.600, 0.066	229.600, -0.022	229.600, 0.030
1150	229.800, 0.475	229.800, 0.079	229.800, 0.067	229.800, 0.066	229.800, -0.022	229.800, 0.030
1151	230.000, 0.475	230.000, 0.079	230.000, 0.067	230.000, 0.066	230.000, -0.022	230.000, 0.031
1152	230.200, 0.475	230.200, 0.079	230.200, 0.067	230.200, 0.066	230.200, -0.022	230.200, 0.031
1153	230.400, 0.475	230.400, 0.078	230.400, 0.067	230.400, 0.066	230.400, -0.022	230.400, 0.031
1154	230.600, 0.474	230.600, 0.078	230.600, 0.066	230.600, 0.066	230.600, -0.022	230.600, 0.031
1155	230.800, 0.474	230.800, 0.078	230.800, 0.066	230.800, 0.066	230.800, -0.022	230.800, 0.031
1156	231.000, 0.474	231.000, 0.078	231.000, 0.066	231.000, 0.066	231.000, -0.022	231.000, 0.031
1157	231.200, 0.474	231.200, 0.078	231.200, 0.066	231.200, 0.066	231.200, -0.022	231.200, 0.031
1158	231.400, 0.473	231.400, 0.078	231.400, 0.066	231.400, 0.066	231.400, -0.022	231.400, 0.031
1159	231.600, 0.473	231.600, 0.078	231.600, 0.066	231.600, 0.066	231.600, -0.022	231.600, 0.031
1160	231.800, 0.473	231.800, 0.078	231.800, 0.066	231.800, 0.066	231.800, -0.022	231.800, 0.031
1161	232.000, 0.472	232.000, 0.078	232.000, 0.066	232.000, 0.066	232.000, -0.022	232.000, 0.031
1162	232.200, 0.472	232.200, 0.079	232.200, 0.066	232.200, 0.066	232.200, -0.022	232.200, 0.031
1163	232.400, 0.472	232.400, 0.079	232.400, 0.067	232.400, 0.066	232.400, -0.021	232.400, 0.030
1164	232.600, 0.471	232.600, 0.079	232.600, 0.067	232.600, 0.066	232.600, -0.021	232.600, 0.030
1165	232.800, 0.470	232.800, 0.079	232.800, 0.067	232.800, 0.066	232.800, -0.021	232.800, 0.030
1166	233.000, 0.470	233.000, 0.079	233.000, 0.066	233.000, 0.066	233.000, -0.021	233.000, 0.030
1167	233.200, 0.469	233.200, 0.079	233.200, 0.066	233.200, 0.066	233.200, -0.022	233.200, 0.031
1168	233.400, 0.469	233.400, 0.079	233.400, 0.066	233.400, 0.066	233.400, -0.022	233.400, 0.031
1169	233.600, 0.468	233.600, 0.079	233.600, 0.066	233.600, 0.066	233.600, -0.022	233.600, 0.031
1170	233.800, 0.468	233.800, 0.079	233.800, 0.066	233.800, 0.066	233.800, -0.022	233.800, 0.031
1171	234.000, 0.467	234.000, 0.078	234.000, 0.066	234.000, 0.066	234.000, -0.022	234.000, 0.031
1172	234.200, 0.467	234.200, 0.078	234.200, 0.065	234.200, 0.066	234.200, -0.022	234.200, 0.031
1173	234.400, 0.467	234.400, 0.078	234.400, 0.065	234.400, 0.066	234.400, -0.022	234.400, 0.031
1174	234.600, 0.466	234.600, 0.078	234.600, 0.065	234.600, 0.066	234.600, -0.022	234.600, 0.031
1175	234.800, 0.466	234.800, 0.078	234.800, 0.065	234.800, 0.066	234.800, -0.022	234.800, 0.031
1176	235.000, 0.466	235.000, 0.077	235.000, 0.065	235.000, 0.066	235.000, -0.022	235.000, 0.032
1177	235.200, 0.466	235.200, 0.077	235.200, 0.065	235.200, 0.066	235.200, -0.022	235.200, 0.031
1178	235.400, 0.465	235.400, 0.077	235.400, 0.065	235.400, 0.065	235.400, -0.022	235.400, 0.031
1179	235.600, 0.465	235.600, 0.077	235.600, 0.065	235.600, 0.065	235.600, -0.022	235.600, 0.031
1180	235.800, 0.465	235.800, 0.077	235.800, 0.066	235.800, 0.065	235.800, -0.022	235.800, 0.031
1181	236.000, 0.465	236.000, 0.077	236.000, 0.066	236.000, 0.064	236.000, -0.022	236.000, 0.030
1182	236.200, 0.464	236.200, 0.077	236.200, 0.066	236.200, 0.064	236.200, -0.022	236.200, 0.030
1183	236.400, 0.464	236.400, 0.077	236.400, 0.066	236.400, 0.064	236.400, -0.023	236.400, 0.030
1184	236.600, 0.464	236.600, 0.077	236.600, 0.066	236.600, 0.064	236.600, -0.023	236.600, 0.029
1185	236.800, 0.464	236.800, 0.077	236.800, 0.067	236.800, 0.064	236.800, -0.023	236.800, 0.029
1186	237.000, 0.463	237.000, 0.077	237.000, 0.067	237.000, 0.064	237.000, -0.023	237.000, 0.029
1187	237.200, 0.463	237.200, 0.078	237.200, 0.067	237.200, 0.065	237.200, -0.023	237.200, 0.029
1188	237.400, 0.462	237.400, 0.078	237.400, 0.067	237.400, 0.065	237.400, -0.023	237.400, 0.029
1189	237.600, 0.462	237.600, 0.078	237.600, 0.067	237.600, 0.065	237.600, -0.023	237.600, 0.029
1190	237.800, 0.461	237.800, 0.078	237.800, 0.067	237.800, 0.065	237.800, -0.023	237.800, 0.029
1191	238.000, 0.461	238.000, 0.078	238.000, 0.067	238.000, 0.066	238.000, -0.023	238.000, 0.029
1192	238.200, 0.460	238.200, 0.078	238.200, 0.067	238.200, 0.066	238.200, -0.023	238.200, 0.029
1193	238.400, 0.460	238.400, 0.078	238.400, 0.067	238.400, 0.066	238.400, -0.022	238.400, 0.030
1194	238.600, 0.459	238.600, 0.078	238.600, 0.067	238.600, 0.066	238.600, -0.022	238.600, 0.030
1195	238.800, 0.459	238.800, 0.078	238.800, 0.067	238.800, 0.066	238.800, -0.022	238.800, 0.030
1196	239.000, 0.459	239.000, 0.078	239.000, 0.066	239.000, 0.066	239.000, -0.022	239.000, 0.030
1197	239.200, 0.458	239.200, 0.077	239.200, 0.066	239.200, 0.066	239.200, -0.022	239.200, 0.031
1198	239.400, 0.458	239.400, 0.077	239.400, 0.066	239.400, 0.065	239.400, -0.022	239.400, 0.031
1199	239.600, 0.458	239.600, 0.077	239.600, 0.066	239.600, 0.065	239.600, -0.022	239.600, 0.031
1200	239.800, 0.458	239.800, 0.077	239.800, 0.066	239.800, 0.065	239.800, -0.022	239.800, 0.031
1201	240.000, 0.458	240.000, 0.076	240.000, 0.065	240.000, 0.064	240.000, -0.022	240.000, 0.030
1202	240.200, 0.458	240.200, 0.076	240.200, 0.065	240.200, 0.064	240.200, -0.022	240.200, 0.030
1203	240.400, 0.457	240.400, 0.076	240.400, 0.065	240.400, 0.063	240.400, -0.022	240.400, 0.030
1204	240.600, 0.457	240.600, 0.076	240.600, 0.065	240.600, 0.063	240.600, -0.023	240.600, 0.030
1205	240.800, 0.456	240.800, 0.077	240.800, 0.065	240.800, 0.063	240.800, -0.023	240.800, 0.030
1206	241.000, 0.456	241.000, 0.077	241.000, 0.065	241.000, 0.063	241.000, -0.023	241.000, 0.030
1207	241.200, 0.455	241.200, 0.077	241.200, 0.065	241.200, 0.063	241.200, -0.023	241.200, 0.029
1208	241.400, 0.455	241.400, 0.077	241.400, 0.065	241.400, 0.062	241.400, -0.023	241.400, 0.029
1209	241.600, 0.454	241.600, 0.077	241.600, 0.065	241.600, 0.062	241.600, -0.023	241.600, 0.029
1210	241.800, 0.454	241.800, 0.077	241.800, 0.065	241.800, 0.062	241.800, -0.023	241.800, 0.029
1211	242.000, 0.453	242.000, 0.077	242.000, 0.065	242.000, 0.062	242.000, -0.023	242.000, 0.029
1212	242.200, 0.453	242.200, 0.077	242.200, 0.065	242.200, 0.063	242.200, -0.023	242.200, 0.029
1213	242.400, 0.453	242.400, 0.077	242.400, 0.064	242.400, 0.063	242.400, -0.023	242.400, 0.029
1214	242.600, 0.453	242.600, 0.077	242.600, 0.064	242.600, 0.063	242.600, -0.023	242.600, 0.029
1215	242.800, 0.453	242.800, 0.078	242.800, 0.064	242.800, 0.063	242.800, -0.023	242.800, 0.029
1216	243.000, 0.453	243.000, 0.078	243.000, 0.064	243.000, 0.063	243.000, -0.023	243.000, 0.029
1217	243.200, 0.453	243.200, 0.078	243.200, 0.063	243.200, 0.063	243.200, -0.023	243.200, 0.029
1218	243.400, 0.453	243.400, 0.078	243.400, 0.063	243.400, 0.063	243.400, -0.023	243.400, 0.029
1219	243.600, 0.453	243.600, 0.078	243.600, 0.063	243.600, 0.062	243.600, -0.023	243.600, 0.029
1220	243.800, 0.453	243.800, 0.078	243.800, 0.063	243.800, 0.062	243.800, -0.023	243.800, 0.029
1221	244.000, 0.454	244.000, 0.078	244.000, 0.063	244.000, 0.062	244.000, -0.023	244.000, 0.029
1222	244.200, 0.454	244.200, 0.077	244.200, 0.064	244.200, 0.062	244.200, -0.023	244.200, 0.029
1223	244.400, 0.454	244.400, 0.077	244.400, 0.064	244.400, 0.062	244.400, -0.023	244.400, 0.029
1224	244.600, 0.453	244.600, 0.077	244.600, 0.064	244.600, 0.062	244.600, -0.024	244.600, 0.029
1225	244.800, 0.453	244.800, 0.077	244.800, 0.064	244.800, 0.063	244.800, -0.024	244.800, 0.029
1226	245.000, 0.452	245.000, 0.077	245.000, 0.064	245.000, 0.063	245.000, -0.024	245.000, 0.029
1227	245.200, 0.452	245.200, 0.077	245.200, 0.064	245.200, 0.063	245.200, -0.024	245.200, 0.029
1228	245.400, 0.451	245.400, 0.077	245.400, 0.064	245.400, 0.063	245.400, -0.024	245.400, 0.029
1229	245.600, 0.451	245.600, 0.077	245.600, 0.064	245.600, 0.063	245.600, -0.024	245.600, 0.029
1230	245.800, 0.450	245.800, 0.077	245.800, 0.064	245.800, 0.063	245.800, -0.024	245.800, 0.030
1231	246.000, 0.449	246.000, 0.076	246.000, 0.064	246.000, 0.063	246.000, -0.024	246.000, 0.030
1232	246.200, 0.449	246.200, 0.076	246.200, 0.064	246.200, 0.063	246.200, -0.024	246.200, 0.030
1233	246.400, 0.448	246.400, 0.076	246.400, 0.064	246.400, 0.062	246.400, -0.024	246.400, 0.030
1234	246.600, 0.448	246.600, 0.076	246.600, 0.065	246.600, 0.062	246.600, -0.024	246.600, 0.030
1235	246.800, 0.448	246.800, 0.076	246.800, 0.065	246.800, 0.062	246.800, -0.023	246.800, 0.030
1236	247.000, 0.447	247.000, 0.076	247.000, 0.065	247.000, 0.062	247.000, -0.023	247.000, 0.030
1237	247.200, 0.447	247.200, 0.076	247.200, 0.065	247.200, 0.062	247.200, -0.023	247.200, 0.030
1238	247.400, 0.446	247.400, 0.076	247.400, 0.065	247.400, 0.062	247.400, -0.022	247.400, 0.029
1239	247.600, 0.446	247.600, 0.075	247.600, 0.064	247.600, 0.062	247.600, -0.022	247.600, 0.029
1240	247.800, 0.446	247.800, 0.075	247.800, 0.064	247.800, 0.061	247.800, -0.022	247.800, 0.029
1241	248.000, 0.446	248.000, 0.075	248.000, 0.064	248.000, 0.062	248.000, -0.022	248.000, 0.029
1242	248.200, 0.446	248.200, 0.075	248.200, 0.064	248.200, 0.062	248.200, -0.022	248.200, 0.029
1243	248.400, 0.445	248.400, 0.075	248.400, 0.064	248.400, 0.062	248.400, -0.022	248.400, 0.028
1244	248.600, 0.445	248.600, 0.075	248.600, 0.064	248.600, 0.062	248.600, -0.022	248.600, 0.028
1245	248.800, 0.445	248.800, 0.075	248.800, 0.064	248.800, 0.062	248.800, -0.022	248.800, 0.028
1246	249.000, 0.445	249.000, 0.075	249.000, 0.064	249.000, 0.062	249.000, -0.022	249.000, 0.028
1247	249.200, 0.445	249.200, 0.075	249.200, 0.064	249.200, 0.062	249.200, -0.022	249.200, 0.028
1248	249.400, 0.445	249.400, 0.075	249.400, 0.064	249.400, 0.062	249.400, -0.022	249.400, 0.028
1249	249.600, 0.445	249.600, 0.076	249.600, 0.064	249.600, 0.062	249.600, -0.022	249.600, 0.028
1250	249.800, 0.444	249.800, 0.076	249.800, 0.063	249.800, 0.062	249.800, -0.023	249.800, 0.028
1251	250.000, 0.444	250.000, 0.076	250.000, 0.063	250.000, 0.062	250.000, -0.023	250.000, 0.028
1252	250.200, 0.444	250.200, 0.076	250.200, 0.063	250.200, 0.062	250.200, -0.023	250.200, 0.028
1253	250.400, 0.443	250.400, 0.076	250.400, 0.063	250.400, 0.062	250.400, -0.023	250.400, 0.028
1254	250.600, 0.443	250.600, 0.076	250.600, 0.063	250.600, 0.062	250.600, -0.024	250.600, 0.028
1255	250.800, 0.443	250.800, 0.076	250.800, 0.063	250.800, 0.062	250.800, -0.024	250.800, 0.028
1256	251.000, 0.443	251.000, 0.076	251.000, 0.062	251.000, 0.062	251.000, -0.024	251.000, 0.029
1257	251.200, 0.443	251.200, 0.075	251.200, 0.062	251.200, 0.062	251.200, -0.024	251.200, 0.029
1258	251.400, 0.443	251.400, 0.075	251.400, 0.062	251.400, 0.062	251.400, -0.024	251.400, 0.029
1259	251.600, 0.443	251.600, 0.075	251.600, 0.062	251.600, 0.062	251.600, -0.024	251.600, 0.029
1260	251.800, 0.443	251.800, 0.075	251.800, 0.062	251.800, 0.062	251.800, -0.024	251.800, 0.029
1261	252.000, 0.442	252.000, 0.075	252.000, 0.062	252.000, 0.062	252.000, -0.024	252.000, 0.029
1262	252.200, 0.442	252.200, 0.075	252.200, 0.063	252.200, 0.062	252.200, -0.024	252.200, 0.029
1263	252.400, 0.442	252.400, 0.075	252.400, 0.063	252.400, 0.062	252.400, -0.024	252.400, 0.029
1264	252.600, 0.441	252.600, 0.075	252.600, 0.063	252.600, 0.062	252.600, -0.023	252.600, 0.029
1265	252.800, 0.441	252.800, 0.075	252.800, 0.063	252.800, 0.062	252.800, -0.023	252.800, 0.029
1266	253.000, 0.441	253.000, 0.075	253.000, 0.063	253.000, 0.063	253.000, -0.023	253.000, 0.029
1267	253.200, 0.440	253.200, 0.075	253.200, 0.064	253.200, 0.063	253.200, -0.023	253.200, 0.029
1268	253.400, 0.440	253.400, 0.075	253.400, 0.064	253.400, 0.063	253.400, -0.023	253.400, 0.029
1269	253.600, 0.439	253.600, 0.075	253.600, 0.064	253.600, 0.062	253.600, -0.023	253.600, 0.029
1270	253.800, 0.439	253.800, 0.075	253.800, 0.064	253.800, 0.062	253.800, -0.024	253.800, 0.029
1271	254.000, 0.438	254.000, 0.075	254.000, 0.064	254.000, 0.062	254.000, -0.024	254.000, 0.028
1272	254.200, 0.438	254.200, 0.075	254.200, 0.064	254.200, 0.062	254.200, -0.024	254.200, 0.028
1273	254.400, 0.437	254.400, 0.075	254.400, 0.063	254.400, 0.061	254.400, -0.024	254.400, 0.028
1274	254.600, 0.437	254.600, 0.075	254.600, 0.063	254.600, 0.061	254.600, -0.024	254.600, 0.028
1275	254.800, 0.437	254.800, 0.075	254.800, 0.063	254.800, 0.061	254.800, -0.024	254.800, 0.028
1276	255.000, 0.438	255.000, 0.075	255.000, 0.062	255.000, 0.061	255.000, -0.024	255.000, 0.028
1277	255.200, 0.438	255.200, 0.075	255.200, 0.062	255.200, 0.061	255.200, -0.024	255.200, 0.028
1278	255.400, 0.438	255.400, 0.075	255.400, 0.062	255.400, 0.061	255.400, -0.025	255.400, 0.028
1279	255.600, 0.438	255.600, 0.075	255.600, 0.062	255.600, 0.061	255.600, -0.025	255.600, 0.028
1280	255.800, 0.438	255.800, 0.075	255.800, 0.062	255.800, 0.062	255.800, -0.024	255.800, 0.028
1281	256.000, 0.438	256.000, 0.075	256.000, 0.063	256.000, 0.062	256.000, -0.024	256.000, 0.028
1282	256.200, 0.438	256.200, 0.075	256.200, 0.063	256.200, 0.062	256.200, -0.024	256.200, 0.028
1283	256.400, 0.438	256.400, 0.075	256.400, 0.063	256.400, 0.062	256.400, -0.024	256.400, 0.028
1284	256.600, 0.438	256.600, 0.075	256.600, 0.063	256.600, 0.061	256.600, -0.023	256.600, 0.028
1285	256.800, 0.438	256.800, 0.075	256.800, 0.063	256.800, 0.061	256.800, -0.023	256.800, 0.028
1286	257.000, 0.438	257.000, 0.074	257.000, 0.063	257.000, 0.061	257.000, -0.023	257.000, 0.028
1287	257.200, 0.437	257.200, 0.074	257.200, 0.063	257.200, 0.061	257.200, -0.022	257.200, 0.029
1288	257.400, 0.437	257.400, 0.074	257.400, 0.064	257.400, 0.061	257.400, -0.022	257.400, 0.029
1289	257.600, 0.437	257.600, 0.074	257.600, 0.064	257.600, 0.061	257.600, -0.022	257.600, 0.029
1290	257.800, 0.436	257.800, 0.074	257.800, 0.064	257.800, 0.060	257.800, -0.022	257.800, 0.029
1291	258.000, 0.436	258.000, 0.074	258.000, 0.064	258.000, 0.060	258.000, -0.021	258.000, 0.029
1292	258.200, 0.435	258.200, 0.074	258.200, 0.064	258.200, 0.060	258.200, -0.021	258.200, 0.029
1293	258.400, 0.435	258.400, 0.074	258.400, 0.063	258.400, 0.060	258.400, -0.021	258.400, 0.029
1294	258.600, 0.435	258.600, 0.074	258.600, 0.063	258.600, 0.060	258.600, -0.022	258.600, 0.029
1295	258.800, 0.435	258.800, 0.074	258.800, 0.063	258.800, 0.060	258.800, -0.022	258.800, 0.029
1296	259.000, 0.435	259.000, 0.074	259.000, 0.063	259.000, 0.060	259.000, -0.022	259.000, 0.029
1297	259.200, 0.435	259.200, 0.074	259.200, 0.063	259.200, 0.060	259.200, -0.022	259.200, 0.029
1298	259.400, 0.435	259.400, 0.074	259.400, 0.063	259.400, 0.060	259.400, -0.023	259.400, 0.028
1299	259.600, 0.435	259.600, 0.074	259.600, 0.063	259.600, 0.060	259.600, -0.023	259.600, 0.028
1300	259.800, 0.435	259.800, 0.073	259.800, 0.063	259.800, 0.060	259.800, -0.023	259.800, 0.028
1301	260.000, 0.435	260.000, 0.073	260.000, 0.063	260.000, 0.060	260.000, -0.023	260.000, 0.027
1302	260.200, 0.435	260.200, 0.073	260.200, 0.063	260.200, 0.060	260.200, -0.023	260.200, 0.027
1303	260.400, 0.434	260.400, 0.073	260.400, 0.063	260.400, 0.060	260.400, -0.023	260.400, 0.027
1304	260.600, 0.434	260.600, 0.073	260.600, 0.062	260.600, 0.060	260.600, -0.023	260.600, 0.028
1305	260.800, 0.434	260.800, 0.073	260.800, 0.062	260.800, 0.060	260.800, -0.023	260.800, 0.028
1306	261.000, 0.434	261.000, 0.073	261.000, 0.062	261.000, 0.060	261.000, -0.023	261.000, 0.028
1307	261.200, 0.433	261.200, 0.073	261.200, 0.062	261.200, 0.060	261.200, -0.023	261.200, 0.029
1308	261.400, 0.433	261.400, 0.073	261.400, 0.062	261.400, 0.060	261.400, -0.023	261.400, 0.029
1309	261.600, 0.433	261.600, 0.073	261.600, 0.062	261.600, 0.060	261.600, -0.024	261.600, 0.029
1310	261.800, 0.433	261.800, 0.073	261.800, 0.062	261.800, 0.060	261.800, -0.024	261.800, 0.029
1311	262.000, 0.433	262.000, 0.073	262.000, 0.062	262.000, 0.060	262.000, -0.024	262.000, 0.029
1312	262.200, 0.433	262.200, 0.073	262.200, 0.062	262.200, 0.060	262.200, -0.024	262.200, 0.029
1313	262.400, 0.433	262.400, 0.073	262.400, 0.062	262.400, 0.060	262.400, -0.024	262.400, 0.029
1314	262.600, 0.433	262.600, 0.074	262.600, 0.062	262.600, 0.060	262.600, -0.025	262.600, 0.029
1315	262.800, 0.433	262.800, 0.074	262.800, 0.061	262.800, 0.060	262.800, -0.025	262.800, 0.029
1316	263.000, 0.433	263.000, 0.074	263.000, 0.061	263.000, 0.060	263.000, -0.025	263.000, 0.029
1317	263.200, 0.433	263.200, 0.074	263.200, 0.061	263.200, 0.060	263.200, -0.025	263.200, 0.029
1318	263.400, 0.433	263.400, 0.074	263.400, 0.061	263.400, 0.060	263.400, -0.025	263.400, 0.029
1319	263.600, 0.433	263.600, 0.074	263.600, 0.061	263.600, 0.060	263.600, -0.025	263.600, 0.028
1320	263.800, 0.432	263.800, 0.074	263.800, 0.061	263.800, 0.060	263.800, -0.025	263.800, 0.028
1321	264.000, 0.432	264.000, 0.074	264.000, 0.061	264.000, 0.060	264.000, -0.024	264.000, 0.028
1322	264.200, 0.432	264.200, 0.074	264.200, 0.061	264.200, 0.060	264.200, -0.024	264.200, 0.028
1323	264.400, 0.432	264.400, 0.074	264.400, 0.061	264.400, 0.060	264.400, -0.024	264.400, 0.028
1324	264.600, 0.431	264.600, 0.074	264.600, 0.061	264.600, 0.060	264.600, -0.024	264.600, 0.028
1325	264.800, 0.431	264.800, 0.074	264.800, 0.061	264.800, 0.060	264.800, -0.024	264.800, 0.028
1326	265.000, 0.431	265.000, 0.074	265.000, 0.061	265.000, 0.059	265.000, -0.024	265.000, 0.029
1327	265.200, 0.431	265.200, 0.074	265.200, 0.061	265.200, 0.059	265.200, -0.023	265.200, 0.029
1328	265.400, 0.431	265.400, 0.074	265.400, 0.061	265.400, 0.059	265.400, -0.023	265.400, 0.029
1329	265.600, 0.431	265.600, 0.073	265.600, 0.061	265.600, 0.059	265.600, -0.024	265.600, 0.029
1330	265.800, 0.431	265.800, 0.073	265.800, 0.061	265.800, 0.059	265.800, -0.024	265.800, 0.029
1331	266.000, 0.431	266.000, 0.073	266.000, 0.061	266.000, 0.059	266.000, -0.024	266.000, 0.029
1332	266.200, 0.431	266.200, 0.073	266.200, 0.061	266.200, 0.059	266.200, -0.024	266.200, 0.029
1333	266.400, 0.430	266.400, 0.073	266.400, 0.061	266.400, 0.059	266.400, -0.025	266.400, 0.028
[truncated: 13,667 more rows]
