# Supplementary material for: ParB spreading on DNA requires cytidine triphosphate in vitro
Source: eLife. 2020 Feb 20;9:e53515. doi: 10.7554/eLife.53515 (PMC7053999; doi:10.7554/eLife.53515)
Supplement: Figure 3—figure supplement 1—source data 1. [file elife-53515-fig3-figsupp1-data1.zip]

Archive with 1 entries (1 files):
- Source_data_Figure3_figure_supplement1/IM000219_169doubleparSbiotin_digestion_in_manuscript_uncropped.Tif
