# Supplementary material for: ParB spreading on DNA requires cytidine triphosphate in vitro
Source: eLife. 2020 Feb 20;9:e53515. doi: 10.7554/eLife.53515 (PMC7053999; doi:10.7554/eLife.53515)
Supplement: Figure 5—source data 1. [file elife-53515-fig5-data1.zip]

Archive with 9 entries (6 files):
- Source_data_Figure5/Figure5_panelA/
- Source_data_Figure5/Figure5_panelA/dracala 3010_Fig5A_and_repeats_in_manuscript_uncropped.tif
- Source_data_Figure5/Figure5_panelA/dracala 3010_Fig5A_other_repeats_uncropped.tif
- Source_data_Figure5/Figure5_panelB/
- Source_data_Figure5/Figure5_panelB/dracala 2810-9_Fig5B_other_repeats_uncropped.tif
- Source_data_Figure5/Figure5_panelB/dracala 3010-1_Fig5B_and_repeats_in_manuscript_uncropped.tif
- Source_data_Figure5/Figure5_panelC/
- Source_data_Figure5/Figure5_panelC/Figure5_panelC.xlsx
- Source_data_Figure1.zip
