# Supplementary material for: ParB spreading on DNA requires cytidine triphosphate in vitro
Source: eLife. 2020 Feb 20;9:e53515. doi: 10.7554/eLife.53515 (PMC7053999; doi:10.7554/eLife.53515)
Supplement: Figure 5—source data 1. [file elife-53515-fig5-data1.zip › Source_data_Figure5/Figure5_panelC/Figure5_panelC.xlsx]

## Sheet: ParB NTP all
Raw data	ParB-CTP	ParB-CTP-parS	ParB-CTP-NBS	CTP	ParB-ATP	ParB-ATP-parS	ParB-ATP-NBS	ATP	ParB-GTP	ParB-GTP-parS	ParB-GTP-NBS	GTP	ParB-UTP	ParB-UTP-parS	ParB-UTP-NBS	UTP	buffer only	ParB	R104A-CTP	R104A-CTP-parS	R104A-CTP-NBS	Corrected for background signal	time (min)	ParB-CTP	ParB-CTP-parS	ParB-CTP-NBS	ParB-ATP	ParB-ATP-parS	ParB-ATP-NBS	ParB-GTP	ParB-GTP-parS	ParB-GTP-NBS	ParB-UTP	ParB-UTP-parS	ParB-UTP-NBS	R104A-CTP	R104A-CTP-parS	R104A-CTP-NBS
	0.25	0.255	0.249	0.249	0.257	0.253	0.249	0.253	0.258	0.252	0.251	0.254	0.257	0.258	0.255	0.253	0.21	0.203	0.254	0.255	0.255		1	0.001	0.006	0	0.004	0	-0.004	0.004	-0.002	-0.003	0.004	0.005	0.002	0.005	0.006	0.006
	0.251	0.256	0.249	0.25	0.257	0.253	0.25	0.254	0.258	0.253	0.251	0.254	0.258	0.258	0.255	0.253	0.21	0.203	0.255	0.255	0.255		2	0.001	0.006	-0.001	0.003	-0.001	-0.004	0.004	-0.001	-0.003	0.005	0.005	0.002	0.005	0.005	0.005
	0.251	0.257	0.25	0.25	0.257	0.254	0.25	0.254	0.259	0.253	0.252	0.254	0.258	0.258	0.255	0.254	0.21	0.203	0.255	0.255	0.255		3	0.001	0.007	0	0.003	0	-0.004	0.005	-0.001	-0.002	0.004	0.004	0.001	0.005	0.005	0.005
	0.251	0.258	0.249	0.249	0.258	0.254	0.25	0.254	0.26	0.253	0.252	0.255	0.258	0.259	0.256	0.254	0.21	0.204	0.254	0.256	0.255		4	0.002	0.009	0	0.004	0	-0.004	0.005	-0.002	-0.003	0.004	0.005	0.002	0.005	0.007	0.006
	0.252	0.258	0.25	0.25	0.258	0.254	0.251	0.254	0.259	0.253	0.251	0.255	0.258	0.258	0.255	0.254	0.21	0.204	0.255	0.256	0.255		5	0.002	0.008	0	0.004	0	-0.003	0.004	-0.002	-0.004	0.004	0.004	0.001	0.005	0.006	0.005
	0.252	0.26	0.25	0.25	0.258	0.254	0.251	0.254	0.26	0.253	0.251	0.255	0.258	0.259	0.255	0.255	0.21	0.204	0.256	0.256	0.256		6	0.002	0.01	0	0.004	0	-0.003	0.005	-0.002	-0.004	0.003	0.004	0	0.006	0.006	0.006
	0.252	0.26	0.251	0.251	0.258	0.255	0.251	0.254	0.26	0.253	0.252	0.255	0.259	0.259	0.256	0.254	0.211	0.204	0.256	0.256	0.256		7	0.001	0.009	0	0.004	0.001	-0.003	0.005	-0.002	-0.003	0.005	0.005	0.002	0.005	0.005	0.005
	0.252	0.261	0.25	0.25	0.258	0.255	0.251	0.254	0.26	0.253	0.252	0.255	0.259	0.259	0.256	0.255	0.211	0.204	0.256	0.256	0.256		8	0.002	0.011	0	0.004	0.001	-0.003	0.005	-0.002	-0.003	0.004	0.004	0.001	0.006	0.006	0.006
	0.252	0.262	0.251	0.251	0.258	0.254	0.251	0.254	0.26	0.253	0.252	0.255	0.259	0.259	0.256	0.255	0.211	0.204	0.256	0.256	0.256		9	0.001	0.011	0	0.004	0	-0.003	0.005	-0.002	-0.003	0.004	0.004	0.001	0.005	0.005	0.005
	0.253	0.263	0.251	0.251	0.258	0.255	0.251	0.255	0.261	0.254	0.252	0.255	0.259	0.259	0.256	0.255	0.211	0.204	0.257	0.257	0.257		10	0.002	0.012	0	0.003	0	-0.004	0.006	-0.001	-0.003	0.004	0.004	0.001	0.006	0.006	0.006
	0.253	0.264	0.251	0.251	0.259	0.255	0.251	0.255	0.261	0.254	0.252	0.255	0.26	0.26	0.256	0.255	0.211	0.204	0.256	0.257	0.257		11	0.002	0.013	0	0.004	0	-0.004	0.006	-0.001	-0.003	0.005	0.005	0.001	0.005	0.006	0.006
	0.253	0.264	0.252	0.251	0.259	0.255	0.251	0.255	0.261	0.254	0.252	0.256	0.26	0.26	0.256	0.255	0.211	0.204	0.257	0.257	0.257		12	0.002	0.013	0.001	0.004	0	-0.004	0.005	-0.002	-0.004	0.005	0.005	0.001	0.006	0.006	0.006
	0.253	0.266	0.251	0.251	0.258	0.255	0.251	0.254	0.261	0.254	0.253	0.256	0.26	0.26	0.257	0.256	0.211	0.204	0.258	0.257	0.257		13	0.002	0.015	0	0.004	0.001	-0.003	0.005	-0.002	-0.003	0.004	0.004	0.001	0.007	0.006	0.006
	0.254	0.267	0.252	0.252	0.259	0.255	0.252	0.255	0.261	0.254	0.253	0.255	0.26	0.26	0.257	0.256	0.211	0.204	0.258	0.258	0.258		14	0.002	0.015	0	0.004	0	-0.003	0.006	-0.001	-0.002	0.004	0.004	0.001	0.006	0.006	0.006
	0.254	0.267	0.252	0.252	0.259	0.255	0.251	0.256	0.262	0.255	0.253	0.256	0.26	0.26	0.257	0.256	0.211	0.204	0.257	0.258	0.258		15	0.002	0.015	0	0.003	-0.001	-0.005	0.006	-0.001	-0.003	0.004	0.004	0.001	0.005	0.006	0.006
	0.254	0.268	0.252	0.252	0.259	0.256	0.252	0.255	0.262	0.254	0.253	0.256	0.26	0.26	0.258	0.257	0.211	0.204	0.258	0.258	0.258		16	0.002	0.016	0	0.004	0.001	-0.003	0.006	-0.002	-0.003	0.003	0.003	0.001	0.006	0.006	0.006
	0.255	0.269	0.253	0.252	0.259	0.257	0.252	0.256	0.262	0.255	0.254	0.256	0.261	0.261	0.258	0.256	0.211	0.204	0.258	0.259	0.258		17	0.003	0.017	0.001	0.003	0.001	-0.004	0.006	-0.001	-0.002	0.005	0.005	0.002	0.006	0.007	0.006
	0.255	0.27	0.253	0.252	0.259	0.256	0.252	0.256	0.262	0.255	0.253	0.256	0.261	0.26	0.258	0.256	0.211	0.204	0.258	0.259	0.258		18	0.003	0.018	0.001	0.003	0	-0.004	0.006	-0.001	-0.003	0.005	0.004	0.002	0.006	0.007	0.006
	0.255	0.271	0.253	0.252	0.259	0.256	0.252	0.256	0.263	0.255	0.253	0.257	0.261	0.261	0.258	0.257	0.211	0.204	0.258	0.258	0.258		19	0.003	0.019	0.001	0.003	0	-0.004	0.006	-0.002	-0.004	0.004	0.004	0.001	0.006	0.006	0.006
	0.255	0.272	0.254	0.253	0.26	0.257	0.252	0.255	0.262	0.255	0.254	0.257	0.261	0.261	0.258	0.257	0.211	0.204	0.258	0.259	0.259		20	0.002	0.019	0.001	0.005	0.002	-0.003	0.005	-0.002	-0.003	0.004	0.004	0.001	0.005	0.006	0.006
	0.255	0.272	0.254	0.252	0.26	0.257	0.252	0.255	0.262	0.256	0.254	0.257	0.261	0.261	0.258	0.257	0.211	0.204	0.259	0.259	0.259		21	0.003	0.02	0.002	0.005	0.002	-0.003	0.005	-0.001	-0.003	0.004	0.004	0.001	0.007	0.007	0.007
	0.255	0.273	0.254	0.253	0.26	0.257	0.253	0.256	0.263	0.255	0.254	0.257	0.261	0.261	0.259	0.257	0.211	0.204	0.259	0.259	0.259		22	0.002	0.02	0.001	0.004	0.001	-0.003	0.006	-0.002	-0.003	0.004	0.004	0.002	0.006	0.006	0.006
	0.256	0.275	0.254	0.253	0.26	0.257	0.253	0.256	0.263	0.256	0.254	0.257	0.262	0.262	0.259	0.258	0.211	0.204	0.259	0.26	0.259		23	0.003	0.022	0.001	0.004	0.001	-0.003	0.006	-0.001	-0.003	0.004	0.004	0.001	0.006	0.007	0.006
	0.256	0.276	0.255	0.253	0.26	0.257	0.253	0.257	0.263	0.256	0.255	0.257	0.261	0.262	0.259	0.257	0.211	0.204	0.259	0.26	0.259		24	0.003	0.023	0.002	0.003	0	-0.004	0.006	-0.001	-0.002	0.004	0.005	0.002	0.006	0.007	0.006
	0.256	0.277	0.255	0.253	0.26	0.257	0.253	0.257	0.263	0.256	0.254	0.257	0.262	0.262	0.259	0.258	0.211	0.204	0.259	0.26	0.259		25	0.003	0.024	0.002	0.003	0	-0.004	0.006	-0.001	-0.003	0.004	0.004	0.001	0.006	0.007	0.006
	0.257	0.278	0.255	0.254	0.261	0.257	0.253	0.257	0.263	0.256	0.255	0.257	0.262	0.262	0.259	0.258	0.211	0.205	0.26	0.26	0.259		26	0.003	0.024	0.001	0.004	0	-0.004	0.006	-0.001	-0.002	0.004	0.004	0.001	0.006	0.006	0.005
	0.257	0.279	0.255	0.253	0.26	0.258	0.253	0.256	0.264	0.256	0.255	0.257	0.262	0.262	0.259	0.258	0.211	0.205	0.26	0.26	0.26		27	0.004	0.026	0.002	0.004	0.002	-0.003	0.007	-0.001	-0.002	0.004	0.004	0.001	0.007	0.007	0.007
	0.257	0.28	0.255	0.254	0.26	0.258	0.253	0.257	0.264	0.256	0.255	0.257	0.262	0.262	0.26	0.258	0.211	0.205	0.26	0.26	0.26		28	0.003	0.026	0.001	0.003	0.001	-0.004	0.007	-0.001	-0.002	0.004	0.004	0.002	0.006	0.006	0.006
	0.257	0.282	0.256	0.254	0.261	0.258	0.254	0.257	0.264	0.257	0.255	0.258	0.263	0.262	0.259	0.259	0.211	0.205	0.26	0.26	0.26		29	0.003	0.028	0.002	0.004	0.001	-0.003	0.006	-0.001	-0.003	0.004	0.003	0	0.006	0.006	0.006
	0.257	0.282	0.256	0.254	0.261	0.258	0.254	0.257	0.264	0.257	0.255	0.258	0.263	0.263	0.26	0.258	0.211	0.205	0.26	0.26	0.26		30	0.003	0.028	0.002	0.004	0.001	-0.003	0.006	-0.001	-0.003	0.005	0.005	0.002	0.006	0.006	0.006
	0.258	0.284	0.256	0.254	0.261	0.258	0.254	0.257	0.264	0.257	0.256	0.258	0.263	0.263	0.26	0.259	0.211	0.205	0.26	0.261	0.26		31	0.004	0.03	0.002	0.004	0.001	-0.003	0.006	-0.001	-0.002	0.004	0.004	0.001	0.006	0.007	0.006
	0.258	0.284	0.256	0.254	0.261	0.259	0.254	0.258	0.264	0.257	0.256	0.258	0.263	0.263	0.261	0.259	0.211	0.205	0.261	0.261	0.26		32	0.004	0.03	0.002	0.003	0.001	-0.004	0.006	-0.001	-0.002	0.004	0.004	0.002	0.007	0.007	0.006
	0.258	0.285	0.257	0.254	0.261	0.259	0.254	0.258	0.264	0.257	0.256	0.258	0.263	0.263	0.26	0.259	0.211	0.205	0.261	0.261	0.26		33	0.004	0.031	0.003	0.003	0.001	-0.004	0.006	-0.001	-0.002	0.004	0.004	0.001	0.007	0.007	0.006
	0.258	0.286	0.257	0.254	0.261	0.259	0.254	0.258	0.264	0.258	0.256	0.258	0.263	0.263	0.261	0.259	0.211	0.205	0.261	0.262	0.26		34	0.004	0.032	0.003	0.003	0.001	-0.004	0.006	0	-0.002	0.004	0.004	0.002	0.007	0.008	0.006
	0.259	0.288	0.257	0.254	0.261	0.259	0.254	0.258	0.264	0.258	0.256	0.259	0.264	0.263	0.261	0.259	0.211	0.205	0.261	0.262	0.261		35	0.005	0.034	0.003	0.003	0.001	-0.004	0.005	-0.001	-0.003	0.005	0.004	0.002	0.007	0.008	0.007
	0.259	0.288	0.257	0.254	0.262	0.259	0.255	0.258	0.265	0.258	0.256	0.259	0.264	0.264	0.26	0.26	0.211	0.205	0.261	0.261	0.261		36	0.005	0.034	0.003	0.004	0.001	-0.003	0.006	-0.001	-0.003	0.004	0.004	0	0.007	0.007	0.007
	0.259	0.289	0.257	0.255	0.261	0.259	0.255	0.258	0.265	0.258	0.257	0.259	0.264	0.264	0.261	0.26	0.211	0.205	0.261	0.263	0.261		37	0.004	0.034	0.002	0.003	0.001	-0.003	0.006	-0.001	-0.002	0.004	0.004	0.001	0.006	0.008	0.006
	0.259	0.29	0.258	0.255	0.262	0.259	0.255	0.258	0.265	0.258	0.256	0.259	0.264	0.264	0.261	0.26	0.211	0.205	0.261	0.263	0.261		38	0.004	0.035	0.003	0.004	0.001	-0.003	0.006	-0.001	-0.003	0.004	0.004	0.001	0.006	0.008	0.006
	0.26	0.291	0.258	0.255	0.262	0.26	0.255	0.259	0.265	0.258	0.257	0.259	0.264	0.264	0.261	0.26	0.211	0.205	0.261	0.263	0.261		39	0.005	0.036	0.003	0.003	0.001	-0.004	0.006	-0.001	-0.002	0.004	0.004	0.001	0.006	0.008	0.006
	0.26	0.292	0.258	0.255	0.262	0.26	0.255	0.258	0.265	0.258	0.256	0.259	0.264	0.264	0.261	0.26	0.211	0.205	0.261	0.263	0.261		40	0.005	0.037	0.003	0.004	0.002	-0.003	0.006	-0.001	-0.003	0.004	0.004	0.001	0.006	0.008	0.006
	0.26	0.293	0.258	0.255	0.262	0.26	0.255	0.259	0.265	0.258	0.257	0.259	0.264	0.264	0.261	0.26	0.211	0.205	0.261	0.263	0.262		41	0.005	0.038	0.003	0.003	0.001	-0.004	0.006	-0.001	-0.002	0.004	0.004	0.001	0.006	0.008	0.007
	0.261	0.294	0.259	0.256	0.262	0.26	0.255	0.259	0.265	0.258	0.257	0.259	0.264	0.264	0.261	0.26	0.211	0.205	0.261	0.264	0.261		42	0.005	0.038	0.003	0.003	0.001	-0.004	0.006	-0.001	-0.002	0.004	0.004	0.001	0.005	0.008	0.005
	0.26	0.295	0.259	0.256	0.263	0.26	0.256	0.259	0.266	0.258	0.257	0.259	0.265	0.265	0.262	0.26	0.211	0.205	0.261	0.263	0.262		43	0.004	0.039	0.003	0.004	0.001	-0.003	0.007	-0.001	-0.002	0.005	0.005	0.002	0.005	0.007	0.006
	0.261	0.296	0.259	0.256	0.262	0.261	0.256	0.259	0.266	0.259	0.257	0.26	0.265	0.265	0.262	0.26	0.211	0.205	0.262	0.263	0.261		44	0.005	0.04	0.003	0.003	0.002	-0.003	0.006	-0.001	-0.003	0.005	0.005	0.002	0.006	0.007	0.005
	0.261	0.297	0.259	0.256	0.263	0.26	0.256	0.259	0.266	0.259	0.257	0.26	0.265	0.265	0.262	0.261	0.211	0.205	0.262	0.263	0.262		45	0.005	0.041	0.003	0.004	0.001	-0.003	0.006	-0.001	-0.003	0.004	0.004	0.001	0.006	0.007	0.006
	0.261	0.297	0.26	0.256	0.263	0.261	0.256	0.259	0.266	0.259	0.257	0.26	0.265	0.265	0.262	0.261	0.211	0.205	0.262	0.262	0.262		46	0.005	0.041	0.004	0.004	0.002	-0.003	0.006	-0.001	-0.003	0.004	0.004	0.001	0.006	0.006	0.006
	0.261	0.299	0.26	0.256	0.263	0.261	0.256	0.259	0.266	0.259	0.258	0.26	0.265	0.265	0.262	0.261	0.211	0.205	0.262	0.263	0.262		47	0.005	0.043	0.004	0.004	0.002	-0.003	0.006	-0.001	-0.002	0.004	0.004	0.001	0.006	0.007	0.006
	0.262	0.3	0.26	0.256	0.263	0.26	0.256	0.259	0.266	0.259	0.258	0.26	0.265	0.265	0.262	0.261	0.211	0.205	0.262	0.263	0.262		48	0.006	0.044	0.004	0.004	0.001	-0.003	0.006	-0.001	-0.002	0.004	0.004	0.001	0.006	0.007	0.006
	0.262	0.3	0.26	0.257	0.263	0.261	0.257	0.259	0.266	0.259	0.258	0.26	0.265	0.265	0.262	0.261	0.211	0.205	0.262	0.264	0.262		49	0.005	0.043	0.003	0.004	0.002	-0.002	0.006	-0.001	-0.002	0.004	0.004	0.001	0.005	0.007	0.005
	0.262	0.301	0.261	0.257	0.264	0.261	0.257	0.26	0.266	0.259	0.258	0.26	0.266	0.265	0.263	0.261	0.211	0.205	0.262	0.263	0.262		50	0.005	0.044	0.004	0.004	0.001	-0.003	0.006	-0.001	-0.002	0.005	0.004	0.002	0.005	0.006	0.005
	0.263	0.302	0.261	0.257	0.264	0.261	0.257	0.259	0.266	0.259	0.258	0.26	0.266	0.265	0.263	0.262	0.212	0.205	0.262	0.264	0.263		51	0.006	0.045	0.004	0.005	0.002	-0.002	0.006	-0.001	-0.002	0.004	0.003	0.001	0.005	0.007	0.006
	0.262	0.303	0.261	0.257	0.264	0.261	0.257	0.26	0.266	0.26	0.258	0.261	0.265	0.266	0.263	0.262	0.212	0.205	0.263	0.264	0.263		52	0.005	0.046	0.004	0.004	0.001	-0.003	0.005	-0.001	-0.003	0.003	0.004	0.001	0.006	0.007	0.006
	0.262	0.304	0.261	0.257	0.264	0.262	0.257	0.26	0.266	0.26	0.258	0.261	0.266	0.265	0.263	0.262	0.212	0.205	0.263	0.265	0.263		53	0.005	0.047	0.004	0.004	0.002	-0.003	0.005	-0.001	-0.003	0.004	0.003	0.001	0.006	0.008	0.006
	0.263	0.305	0.262	0.257	0.264	0.262	0.257	0.26	0.266	0.26	0.258	0.261	0.265	0.266	0.263	0.262	0.212	0.205	0.263	0.265	0.263		54	0.006	0.048	0.005	0.004	0.002	-0.003	0.005	-0.001	-0.003	0.003	0.004	0.001	0.006	0.008	0.006
	0.263	0.306	0.261	0.257	0.264	0.262	0.257	0.26	0.266	0.26	0.258	0.261	0.266	0.266	0.263	0.262	0.211	0.205	0.263	0.265	0.263		55	0.006	0.049	0.004	0.004	0.002	-0.003	0.005	-0.001	-0.003	0.004	0.004	0.001	0.006	0.008	0.006
	0.263	0.307	0.262	0.257	0.264	0.262	0.257	0.26	0.267	0.26	0.258	0.26	0.266	0.266	0.263	0.262	0.212	0.205	0.263	0.265	0.263		56	0.006	0.05	0.005	0.004	0.002	-0.003	0.007	0	-0.002	0.004	0.004	0.001	0.006	0.008	0.006
	0.263	0.309	0.262	0.258	0.264	0.262	0.257	0.26	0.267	0.26	0.258	0.261	0.266	0.266	0.264	0.262	0.212	0.205	0.263	0.265	0.263		57	0.005	0.051	0.004	0.004	0.002	-0.003	0.006	-0.001	-0.003	0.004	0.004	0.002	0.005	0.007	0.005
	0.264	0.309	0.263	0.258	0.265	0.263	0.258	0.26	0.267	0.26	0.258	0.261	0.267	0.266	0.264	0.262	0.212	0.205	0.263	0.264	0.263		58	0.006	0.051	0.005	0.005	0.003	-0.002	0.006	-0.001	-0.003	0.005	0.004	0.002	0.005	0.006	0.005
	0.264	0.31	0.262	0.258	0.265	0.263	0.258	0.261	0.267	0.26	0.259	0.261	0.267	0.267	0.264	0.263	0.212	0.205	0.263	0.264	0.264		59	0.006	0.052	0.004	0.004	0.002	-0.003	0.006	-0.001	-0.002	0.004	0.004	0.001	0.005	0.006	0.006
	0.264	0.311	0.262	0.258	0.265	0.263	0.257	0.261	0.267	0.261	0.259	0.262	0.267	0.267	0.263	0.262	0.212	0.205	0.263	0.264	0.263		60	0.006	0.053	0.004	0.004	0.002	-0.004	0.005	-0.001	-0.003	0.005	0.005	0.001	0.005	0.006	0.005
	0.264	0.311	0.263	0.258	0.264	0.263	0.258	0.261	0.267	0.261	0.259	0.261	0.266	0.267	0.264	0.262	0.212	0.205	0.263	0.264	0.263		61	0.006	0.053	0.005	0.003	0.002	-0.003	0.006	0	-0.002	0.004	0.005	0.002	0.005	0.006	0.005
	0.264	0.313	0.263	0.258	0.265	0.263	0.258	0.261	0.267	0.261	0.259	0.262	0.267	0.267	0.263	0.263	0.212	0.205	0.264	0.264	0.264		62	0.006	0.055	0.005	0.004	0.002	-0.003	0.005	-0.001	-0.003	0.004	0.004	0	0.006	0.006	0.006
	0.264	0.314	0.263	0.258	0.265	0.264	0.258	0.261	0.267	0.261	0.259	0.262	0.267	0.267	0.264	0.263	0.211	0.205	0.263	0.265	0.264		63	0.006	0.056	0.005	0.004	0.003	-0.003	0.005	-0.001	-0.003	0.004	0.004	0.001	0.005	0.007	0.006
	0.265	0.315	0.263	0.259	0.265	0.264	0.258	0.261	0.268	0.261	0.259	0.262	0.267	0.267	0.264	0.263	0.212	0.205	0.263	0.265	0.264		64	0.006	0.056	0.004	0.004	0.003	-0.003	0.006	-0.001	-0.003	0.004	0.004	0.001	0.004	0.006	0.005
	0.266	0.315	0.264	0.258	0.265	0.264	0.258	0.261	0.268	0.261	0.259	0.262	0.267	0.268	0.264	0.263	0.212	0.205	0.264	0.265	0.264		65	0.008	0.057	0.006	0.004	0.003	-0.003	0.006	-0.001	-0.003	0.004	0.005	0.001	0.006	0.007	0.006
	0.265	0.317	0.264	0.259	0.265	0.265	0.258	0.262	0.267	0.261	0.259	0.262	0.267	0.267	0.264	0.263	0.212	0.205	0.264	0.265	0.264		66	0.006	0.058	0.005	0.003	0.003	-0.004	0.005	-0.001	-0.003	0.004	0.004	0.001	0.005	0.006	0.005
	0.266	0.317	0.265	0.259	0.265	0.265	0.259	0.262	0.268	0.262	0.259	0.263	0.268	0.267	0.265	0.263	0.212	0.205	0.264	0.265	0.264		67	0.007	0.058	0.006	0.003	0.003	-0.003	0.005	-0.001	-0.004	0.005	0.004	0.002	0.005	0.006	0.005
	0.266	0.319	0.265	0.259	0.266	0.265	0.259	0.261	0.268	0.262	0.26	0.263	0.268	0.268	0.265	0.263	0.212	0.205	0.264	0.265	0.264		68	0.007	0.06	0.006	0.005	0.004	-0.002	0.005	-0.001	-0.003	0.005	0.005	0.002	0.005	0.006	0.005
	0.266	0.319	0.264	0.259	0.266	0.265	0.258	0.262	0.268	0.262	0.259	0.262	0.268	0.268	0.265	0.263	0.212	0.205	0.264	0.265	0.264		69	0.007	0.06	0.005	0.004	0.003	-0.004	0.006	0	-0.003	0.005	0.005	0.002	0.005	0.006	0.005
	0.266	0.32	0.264	0.259	0.266	0.265	0.259	0.262	0.268	0.262	0.26	0.262	0.268	0.268	0.265	0.263	0.212	0.205	0.264	0.265	0.264		70	0.007	0.061	0.005	0.004	0.003	-0.003	0.006	0	-0.002	0.005	0.005	0.002	0.005	0.006	0.005
	0.266	0.321	0.265	0.259	0.266	0.265	0.259	0.262	0.268	0.262	0.26	0.263	0.268	0.268	0.265	0.264	0.212	0.205	0.264	0.267	0.264		71	0.007	0.062	0.006	0.004	0.003	-0.003	0.005	-0.001	-0.003	0.004	0.004	0.001	0.005	0.008	0.005
	0.267	0.322	0.265	0.259	0.266	0.265	0.259	0.263	0.268	0.262	0.26	0.263	0.268	0.268	0.265	0.264	0.212	0.205	0.264	0.267	0.264		72	0.008	0.063	0.006	0.003	0.002	-0.004	0.005	-0.001	-0.003	0.004	0.004	0.001	0.005	0.008	0.005
	0.266	0.323	0.265	0.259	0.266	0.265	0.259	0.262	0.268	0.262	0.26	0.263	0.269	0.268	0.265	0.263	0.212	0.205	0.264	0.266	0.264		73	0.007	0.064	0.006	0.004	0.003	-0.003	0.005	-0.001	-0.003	0.006	0.005	0.002	0.005	0.007	0.005
	0.267	0.324	0.265	0.259	0.266	0.265	0.259	0.262	0.268	0.262	0.26	0.263	0.268	0.268	0.265	0.264	0.212	0.205	0.264	0.266	0.265		74	0.008	0.065	0.006	0.004	0.003	-0.003	0.005	-0.001	-0.003	0.004	0.004	0.001	0.005	0.007	0.006
	0.267	0.325	0.265	0.26	0.266	0.265	0.259	0.263	0.268	0.262	0.26	0.263	0.268	0.268	0.265	0.264	0.212	0.205	0.264	0.266	0.265		75	0.007	0.065	0.005	0.003	0.002	-0.004	0.005	-0.001	-0.003	0.004	0.004	0.001	0.004	0.006	0.005
	0.267	0.326	0.266	0.259	0.266	0.265	0.259	0.263	0.269	0.262	0.26	0.263	0.269	0.268	0.266	0.264	0.212	0.205	0.264	0.265	0.265		76	0.008	0.067	0.007	0.003	0.002	-0.004	0.006	-0.001	-0.003	0.005	0.004	0.002	0.005	0.006	0.006
	0.267	0.327	0.266	0.26	0.267	0.265	0.259	0.262	0.269	0.263	0.261	0.263	0.269	0.269	0.265	0.264	0.212	0.205	0.265	0.265	0.265		77	0.007	0.067	0.006	0.005	0.003	-0.003	0.006	0	-0.002	0.005	0.005	0.001	0.005	0.005	0.005
	0.268	0.327	0.266	0.26	0.267	0.266	0.26	0.263	0.269	0.262	0.26	0.264	0.269	0.269	0.266	0.264	0.212	0.205	0.265	0.265	0.265		78	0.008	0.067	0.006	0.004	0.003	-0.003	0.005	-0.002	-0.004	0.005	0.005	0.002	0.005	0.005	0.005
	0.268	0.328	0.266	0.26	0.267	0.265	0.259	0.263	0.269	0.262	0.261	0.263	0.269	0.269	0.266	0.265	0.212	0.205	0.265	0.265	0.265		79	0.008	0.068	0.006	0.004	0.002	-0.004	0.006	-0.001	-0.002	0.004	0.004	0.001	0.005	0.005	0.005
	0.268	0.329	0.267	0.26	0.267	0.265	0.26	0.263	0.269	0.262	0.26	0.264	0.269	0.269	0.266	0.265	0.212	0.205	0.265	0.266	0.265		80	0.008	0.069	0.007	0.004	0.002	-0.003	0.005	-0.002	-0.004	0.004	0.004	0.001	0.005	0.006	0.005
	0.268	0.33	0.267	0.26	0.266	0.265	0.26	0.263	0.269	0.263	0.261	0.264	0.269	0.269	0.266	0.265	0.212	0.205	0.265	0.265	0.265		81	0.008	0.07	0.007	0.003	0.002	-0.003	0.005	-0.001	-0.003	0.004	0.004	0.001	0.005	0.005	0.005
	0.268	0.331	0.267	0.26	0.267	0.265	0.26	0.263	0.27	0.263	0.261	0.264	0.269	0.269	0.266	0.265	0.212	0.205	0.265	0.266	0.265		82	0.008	0.071	0.007	0.004	0.002	-0.003	0.006	-0.001	-0.003	0.004	0.004	0.001	0.005	0.006	0.005
	0.269	0.332	0.267	0.26	0.267	0.266	0.26	0.263	0.269	0.263	0.261	0.263	0.269	0.269	0.266	0.265	0.212	0.205	0.265	0.266	0.265		83	0.009	0.072	0.007	0.004	0.003	-0.003	0.006	0	-0.002	0.004	0.004	0.001	0.005	0.006	0.005
	0.269	0.333	0.267	0.261	0.267	0.266	0.26	0.264	0.269	0.263	0.261	0.264	0.269	0.269	0.266	0.265	0.212	0.205	0.265	0.266	0.265		84	0.008	0.072	0.006	0.003	0.002	-0.004	0.005	-0.001	-0.003	0.004	0.004	0.001	0.004	0.005	0.004
	0.269	0.334	0.267	0.261	0.268	0.266	0.26	0.263	0.269	0.263	0.261	0.264	0.269	0.27	0.266	0.265	0.212	0.205	0.265	0.266	0.266		85	0.008	0.073	0.006	0.005	0.003	-0.003	0.005	-0.001	-0.003	0.004	0.005	0.001	0.004	0.005	0.005
	0.269	0.335	0.268	0.261	0.267	0.266	0.26	0.264	0.269	0.263	0.261	0.264	0.27	0.269	0.267	0.265	0.212	0.205	0.265	0.266	0.265		86	0.008	0.074	0.007	0.003	0.002	-0.004	0.005	-0.001	-0.003	0.005	0.004	0.002	0.004	0.005	0.004
	0.269	0.336	0.268	0.261	0.267	0.266	0.26	0.264	0.269	0.263	0.261	0.264	0.27	0.27	0.266	0.265	0.212	0.205	0.265	0.266	0.266		87	0.008	0.075	0.007	0.003	0.002	-0.004	0.005	-0.001	-0.003	0.005	0.005	0.001	0.004	0.005	0.005
	0.27	0.337	0.268	0.261	0.267	0.267	0.26	0.265	0.27	0.263	0.261	0.265	0.27	0.27	0.267	0.265	0.212	0.205	0.265	0.266	0.266		88	0.009	0.076	0.007	0.002	0.002	-0.005	0.005	-0.002	-0.004	0.005	0.005	0.002	0.004	0.005	0.005
	0.27	0.338	0.268	0.261	0.268	0.267	0.261	0.264	0.27	0.264	0.261	0.264	0.27	0.27	0.267	0.266	0.212	0.205	0.266	0.266	0.266		89	0.009	0.077	0.007	0.004	0.003	-0.003	0.006	0	-0.003	0.004	0.004	0.001	0.005	0.005	0.005
	0.27	0.339	0.268	0.261	0.268	0.267	0.261	0.264	0.27	0.263	0.261	0.264	0.27	0.27	0.267	0.265	0.212	0.205	0.265	0.266	0.266		90	0.009	0.078	0.007	0.004	0.003	-0.003	0.006	-0.001	-0.003	0.005	0.005	0.002	0.004	0.005	0.005
	0.27	0.34	0.269	0.261	0.268	0.267	0.261	0.264	0.27	0.263	0.262	0.265	0.27	0.27	0.267	0.266	0.212	0.205	0.266	0.266	0.266		91	0.009	0.079	0.008	0.004	0.003	-0.003	0.005	-0.002	-0.003	0.004	0.004	0.001	0.005	0.005	0.005
	0.27	0.341	0.269	0.261	0.268	0.268	0.261	0.264	0.27	0.263	0.261	0.265	0.27	0.27	0.267	0.265	0.212	0.205	0.266	0.266	0.266		92	0.009	0.08	0.008	0.004	0.004	-0.003	0.005	-0.002	-0.004	0.005	0.005	0.002	0.005	0.005	0.005
	0.271	0.342	0.269	0.262	0.268	0.267	0.261	0.265	0.27	0.264	0.262	0.265	0.27	0.271	0.267	0.266	0.212	0.205	0.266	0.266	0.266		93	0.009	0.08	0.007	0.003	0.002	-0.004	0.005	-0.001	-0.003	0.004	0.005	0.001	0.004	0.004	0.004
	0.271	0.342	0.269	0.262	0.268	0.267	0.261	0.264	0.27	0.264	0.262	0.265	0.27	0.271	0.267	0.266	0.212	0.205	0.266	0.266	0.266		94	0.009	0.08	0.007	0.004	0.003	-0.003	0.005	-0.001	-0.003	0.004	0.005	0.001	0.004	0.004	0.004
	0.271	0.344	0.269	0.261	0.268	0.267	0.262	0.265	0.27	0.264	0.262	0.265	0.27	0.271	0.267	0.266	0.212	0.205	0.265	0.267	0.266		95	0.01	0.083	0.008	0.003	0.002	-0.003	0.005	-0.001	-0.003	0.004	0.005	0.001	0.004	0.006	0.005
	0.271	0.345	0.269	0.262	0.268	0.267	0.261	0.265	0.27	0.264	0.262	0.265	0.271	0.271	0.267	0.266	0.212	0.205	0.266	0.266	0.267		96	0.009	0.083	0.007	0.003	0.002	-0.004	0.005	-0.001	-0.003	0.005	0.005	0.001	0.004	0.004	0.005
	0.271	0.345	0.27	0.262	0.269	0.268	0.261	0.265	0.27	0.264	0.262	0.266	0.271	0.271	0.267	0.266	0.212	0.205	0.266	0.267	0.267		97	0.009	0.083	0.008	0.004	0.003	-0.004	0.004	-0.002	-0.004	0.005	0.005	0.001	0.004	0.005	0.005
	0.271	0.346	0.27	0.262	0.269	0.267	0.262	0.265	0.271	0.264	0.262	0.265	0.271	0.271	0.267	0.266	0.212	0.205	0.266	0.267	0.267		98	0.009	0.084	0.008	0.004	0.002	-0.003	0.006	-0.001	-0.003	0.005	0.005	0.001	0.004	0.005	0.005
	0.272	0.348	0.27	0.262	0.268	0.267	0.262	0.266	0.27	0.264	0.262	0.265	0.271	0.271	0.268	0.266	0.212	0.205	0.266	0.267	0.267		99	0.01	0.086	0.008	0.002	0.001	-0.004	0.005	-0.001	-0.003	0.005	0.005	0.002	0.004	0.005	0.005
	0.272	0.349	0.271	0.262	0.268	0.267	0.262	0.265	0.271	0.264	0.262	0.266	0.271	0.271	0.268	0.267	0.212	0.205	0.266	0.267	0.267		100	0.01	0.087	0.009	0.003	0.002	-0.003	0.005	-0.002	-0.004	0.004	0.004	0.001	0.004	0.005	0.005
	0.272	0.349	0.271	0.262	0.269	0.267	0.262	0.266	0.271	0.264	0.262	0.266	0.271	0.271	0.268	0.266	0.212	0.205	0.266	0.267	0.267		101	0.01	0.087	0.009	0.003	0.001	-0.004	0.005	-0.002	-0.004	0.005	0.005	0.002	0.004	0.005	0.005
	0.273	0.35	0.27	0.262	0.268	0.267	0.262	0.265	0.271	0.264	0.262	0.265	0.271	0.271	0.268	0.266	0.212	0.205	0.266	0.267	0.267		102	0.011	0.088	0.008	0.003	0.002	-0.003	0.006	-0.001	-0.003	0.005	0.005	0.002	0.004	0.005	0.005
	0.273	0.35	0.271	0.262	0.269	0.267	0.262	0.266	0.271	0.265	0.263	0.266	0.271	0.272	0.268	0.266	0.212	0.205	0.266	0.267	0.267		103	0.011	0.088	0.009	0.003	0.001	-0.004	0.005	-0.001	-0.003	0.005	0.006	0.002	0.004	0.005	0.005
	0.273	0.351	0.271	0.262	0.269	0.268	0.262	0.265	0.271	0.264	0.262	0.266	0.271	0.271	0.268	0.267	0.212	0.205	0.266	0.267	0.267		104	0.011	0.089	0.009	0.004	0.003	-0.003	0.005	-0.002	-0.004	0.004	0.004	0.001	0.004	0.005	0.005
	0.273	0.352	0.271	0.262	0.269	0.268	0.262	0.266	0.271	0.265	0.263	0.266	0.272	0.271	0.268	0.267	0.212	0.205	0.267	0.267	0.267		105	0.011	0.09	0.009	0.003	0.002	-0.004	0.005	-0.001	-0.003	0.005	0.004	0.001	0.005	0.005	0.005
	0.273	0.353	0.271	0.263	0.269	0.267	0.262	0.266	0.271	0.265	0.263	0.266	0.272	0.272	0.268	0.267	0.212	0.205	0.267	0.267	0.267		106	0.01	0.09	0.008	0.003	0.001	-0.004	0.005	-0.001	-0.003	0.005	0.005	0.001	0.004	0.004	0.004
	0.274	0.354	0.271	0.262	0.269	0.268	0.263	0.266	0.272	0.265	0.263	0.266	0.272	0.271	0.268	0.267	0.212	0.205	0.266	0.267	0.267		107	0.012	0.092	0.009	0.003	0.002	-0.003	0.006	-0.001	-0.003	0.005	0.004	0.001	0.004	0.005	0.005
	0.274	0.355	0.272	0.263	0.27	0.268	0.263	0.266	0.271	0.265	0.262	0.266	0.272	0.272	0.268	0.267	0.212	0.205	0.267	0.268	0.267		108	0.011	0.092	0.009	0.004	0.002	-0.003	0.005	-0.001	-0.004	0.005	0.005	0.001	0.004	0.005	0.004
	0.274	0.356	0.272	0.263	0.27	0.268	0.262	0.266	0.271	0.265	0.263	0.267	0.272	0.272	0.269	0.267	0.212	0.205	0.267	0.267	0.267		109	0.011	0.093	0.009	0.004	0.002	-0.004	0.004	-0.002	-0.004	0.005	0.005	0.002	0.004	0.004	0.004
	0.274	0.357	0.272	0.263	0.27	0.268	0.263	0.266	0.272	0.265	0.264	0.266	0.272	0.272	0.269	0.267	0.212	0.205	0.267	0.267	0.268		110	0.011	0.094	0.009	0.004	0.002	-0.003	0.006	-0.001	-0.002	0.005	0.005	0.002	0.004	0.004	0.005
	0.274	0.358	0.272	0.263	0.27	0.269	0.262	0.266	0.271	0.265	0.263	0.267	0.272	0.272	0.269	0.268	0.212	0.205	0.267	0.268	0.268		111	0.011	0.095	0.009	0.004	0.003	-0.004	0.004	-0.002	-0.004	0.004	0.004	0.001	0.004	0.005	0.005
	0.274	0.358	0.272	0.263	0.27	0.269	0.263	0.266	0.272	0.265	0.263	0.266	0.272	0.272	0.269	0.267	0.212	0.205	0.267	0.268	0.268		112	0.011	0.095	0.009	0.004	0.003	-0.003	0.006	-0.001	-0.003	0.005	0.005	0.002	0.004	0.005	0.005
	0.274	0.359	0.273	0.263	0.27	0.269	0.263	0.266	0.272	0.266	0.263	0.267	0.272	0.272	0.269	0.267	0.212	0.205	0.267	0.268	0.268		113	0.011	0.096	0.01	0.004	0.003	-0.003	0.005	-0.001	-0.004	0.005	0.005	0.002	0.004	0.005	0.005
	0.274	0.36	0.273	0.263	0.27	0.269	0.263	0.267	0.272	0.265	0.264	0.267	0.272	0.272	0.269	0.268	0.212	0.205	0.267	0.268	0.267		114	0.011	0.097	0.01	0.003	0.002	-0.004	0.005	-0.002	-0.003	0.004	0.004	0.001	0.004	0.005	0.004
	0.274	0.361	0.273	0.263	0.27	0.269	0.263	0.267	0.272	0.265	0.264	0.267	0.272	0.272	0.269	0.267	0.212	0.205	0.267	0.268	0.268		115	0.011	0.098	0.01	0.003	0.002	-0.004	0.005	-0.002	-0.003	0.005	0.005	0.002	0.004	0.005	0.005
	0.275	0.361	0.273	0.263	0.27	0.27	0.263	0.267	0.272	0.265	0.263	0.267	0.272	0.272	0.269	0.268	0.212	0.205	0.267	0.268	0.268		116	0.012	0.098	0.01	0.003	0.003	-0.004	0.005	-0.002	-0.004	0.004	0.004	0.001	0.004	0.005	0.005
	0.275	0.363	0.273	0.264	0.27	0.269	0.263	0.267	0.272	0.266	0.264	0.267	0.273	0.273	0.269	0.268	0.212	0.205	0.268	0.269	0.268		117	0.011	0.099	0.009	0.003	0.002	-0.004	0.005	-0.001	-0.003	0.005	0.005	0.001	0.004	0.005	0.004
	0.276	0.363	0.274	0.264	0.271	0.27	0.263	0.267	0.273	0.266	0.264	0.267	0.273	0.273	0.269	0.268	0.212	0.205	0.268	0.268	0.268		118	0.012	0.099	0.01	0.004	0.003	-0.004	0.006	-0.001	-0.003	0.005	0.005	0.001	0.004	0.004	0.004
	0.276	0.365	0.274	0.264	0.27	0.27	0.263	0.267	0.272	0.266	0.264	0.267	0.273	0.273	0.27	0.268	0.212	0.205	0.268	0.268	0.268		119	0.012	0.101	0.01	0.003	0.003	-0.004	0.005	-0.001	-0.003	0.005	0.005	0.002	0.004	0.004	0.004
	0.276	0.366	0.273	0.264	0.271	0.27	0.263	0.267	0.272	0.266	0.264	0.267	0.273	0.273	0.27	0.268	0.212	0.205	0.268	0.268	0.268		120	0.012	0.102	0.009	0.004	0.003	-0.004	0.005	-0.001	-0.003	0.005	0.005	0.002	0.004	0.004	0.004
	0.276	0.366	0.274	0.264	0.271	0.27	0.264	0.267	0.272	0.266	0.264	0.267	0.273	0.274	0.27	0.268	0.212	0.205	0.268	0.269	0.268		121	0.012	0.102	0.01	0.004	0.003	-0.003	0.005	-0.001	-0.003	0.005	0.006	0.002	0.004	0.005	0.004
	0.276	0.366	0.274	0.264	0.271	0.269	0.264	0.267	0.272	0.266	0.264	0.268	0.273	0.273	0.269	0.268	0.212	0.206	0.267	0.268	0.268		122	0.012	0.102	0.01	0.004	0.002	-0.003	0.004	-0.002	-0.004	0.005	0.005	0.001	0.003	0.004	0.004
	0.276	0.367	0.274	0.264	0.271	0.27	0.264	0.267	0.272	0.266	0.264	0.268	0.273	0.272	0.27	0.268	0.212	0.205	0.268	0.269	0.268		123	0.012	0.103	0.01	0.004	0.003	-0.003	0.004	-0.002	-0.004	0.005	0.004	0.002	0.004	0.005	0.004
	0.276	0.368	0.275	0.264	0.271	0.27	0.264	0.268	0.273	0.266	0.264	0.267	0.273	0.273	0.27	0.268	0.212	0.205	0.268	0.268	0.268		124	0.012	0.104	0.011	0.003	0.002	-0.004	0.006	-0.001	-0.003	0.005	0.005	0.002	0.004	0.004	0.004
	0.277	0.37	0.275	0.264	0.271	0.27	0.264	0.268	0.273	0.266	0.264	0.268	0.273	0.273	0.27	0.269	0.212	0.205	0.267	0.269	0.269		125	0.013	0.106	0.011	0.003	0.002	-0.004	0.005	-0.002	-0.004	0.004	0.004	0.001	0.003	0.005	0.005
	0.277	0.371	0.275	0.264	0.271	0.269	0.264	0.268	0.273	0.266	0.264	0.268	0.273	0.273	0.27	0.268	0.212	0.205	0.268	0.269	0.269		126	0.013	0.107	0.011	0.003	0.001	-0.004	0.005	-0.002	-0.004	0.005	0.005	0.002	0.004	0.005	0.005
	0.277	0.371	0.275	0.264	0.271	0.27	0.265	0.268	0.273	0.266	0.264	0.268	0.273	0.273	0.27	0.269	0.212	0.206	0.268	0.269	0.269		127	0.013	0.107	0.011	0.003	0.002	-0.003	0.005	-0.002	-0.004	0.004	0.004	0.001	0.004	0.005	0.005
	0.277	0.373	0.275	0.265	0.271	0.27	0.264	0.268	0.273	0.266	0.265	0.268	0.273	0.274	0.27	0.269	0.212	0.205	0.268	0.269	0.269		128	0.012	0.108	0.01	0.003	0.002	-0.004	0.005	-0.002	-0.003	0.004	0.005	0.001	0.003	0.004	0.004
	0.277	0.372	0.275	0.264	0.272	0.27	0.264	0.268	0.273	0.267	0.265	0.268	0.273	0.273	0.27	0.269	0.212	0.205	0.268	0.269	0.269		129	0.013	0.108	0.011	0.004	0.002	-0.004	0.005	-0.001	-0.003	0.004	0.004	0.001	0.004	0.005	0.005
	0.278	0.373	0.276	0.265	0.271	0.27	0.265	0.268	0.273	0.267	0.265	0.268	0.273	0.274	0.27	0.269	0.212	0.205	0.268	0.269	0.269		130	0.013	0.108	0.011	0.003	0.002	-0.003	0.005	-0.001	-0.003	0.004	0.005	0.001	0.003	0.004	0.004
	0.278	0.375	0.276	0.265	0.271	0.27	0.264	0.268	0.273	0.267	0.265	0.268	0.274	0.274	0.27	0.269	0.212	0.205	0.269	0.269	0.269		131	0.013	0.11	0.011	0.003	0.002	-0.004	0.005	-0.001	-0.003	0.005	0.005	0.001	0.004	0.004	0.004
	0.278	0.375	0.276	0.265	0.272	0.27	0.264	0.268	0.273	0.267	0.265	0.268	0.274	0.273	0.271	0.269	0.212	0.205	0.269	0.269	0.269		132	0.013	0.11	0.011	0.004	0.002	-0.004	0.005	-0.001	-0.003	0.005	0.004	0.002	0.004	0.004	0.004
	0.278	0.376	0.276	0.265	0.271	0.27	0.264	0.269	0.274	0.267	0.265	0.268	0.274	0.274	0.27	0.269	0.212	0.205	0.268	0.27	0.269		133	0.013	0.111	0.011	0.002	0.001	-0.005	0.006	-0.001	-0.003	0.005	0.005	0.001	0.003	0.005	0.004
	0.278	0.377	0.276	0.265	0.272	0.27	0.264	0.269	0.273	0.267	0.265	0.268	0.274	0.274	0.271	0.269	0.212	0.205	0.269	0.27	0.269		134	0.013	0.112	0.011	0.003	0.001	-0.005	0.005	-0.001	-0.003	0.005	0.005	0.002	0.004	0.005	0.004
	0.279	0.377	0.276	0.265	0.272	0.271	0.265	0.268	0.274	0.267	0.265	0.269	0.274	0.274	0.271	0.269	0.212	0.206	0.268	0.269	0.269		135	0.014	0.112	0.011	0.004	0.003	-0.003	0.005	-0.002	-0.004	0.005	0.005	0.002	0.003	0.004	0.004
	0.278	0.378	0.277	0.265	0.271	0.271	0.265	0.268	0.273	0.267	0.265	0.269	0.274	0.274	0.271	0.269	0.212	0.205	0.269	0.269	0.269		136	0.013	0.113	0.012	0.003	0.003	-0.003	0.004	-0.002	-0.004	0.005	0.005	0.002	0.004	0.004	0.004
	0.279	0.379	0.277	0.265	0.272	0.271	0.265	0.268	0.274	0.267	0.265	0.268	0.275	0.274	0.271	0.269	0.212	0.205	0.268	0.269	0.269		137	0.014	0.114	0.012	0.004	0.003	-0.003	0.006	-0.001	-0.003	0.006	0.005	0.002	0.003	0.004	0.004
	0.279	0.379	0.277	0.265	0.272	0.271	0.265	0.269	0.274	0.267	0.265	0.269	0.274	0.274	0.271	0.269	0.212	0.206	0.269	0.269	0.269		138	0.014	0.114	0.012	0.003	0.002	-0.004	0.005	-0.002	-0.004	0.005	0.005	0.002	0.004	0.004	0.004
	0.279	0.381	0.277	0.266	0.272	0.271	0.265	0.269	0.274	0.267	0.266	0.268	0.275	0.274	0.271	0.269	0.212	0.205	0.269	0.27	0.27		139	0.013	0.115	0.011	0.003	0.002	-0.004	0.006	-0.001	-0.002	0.006	0.005	0.002	0.003	0.004	0.004
	0.279	0.381	0.278	0.265	0.272	0.271	0.265	0.268	0.274	0.267	0.265	0.269	0.275	0.274	0.271	0.27	0.212	0.205	0.269	0.269	0.27		140	0.014	0.116	0.013	0.004	0.003	-0.003	0.005	-0.002	-0.004	0.005	0.004	0.001	0.004	0.004	0.005
	0.28	0.383	0.278	0.265	0.272	0.271	0.265	0.269	0.274	0.267	0.266	0.269	0.275	0.274	0.271	0.269	0.212	0.205	0.269	0.269	0.269		141	0.015	0.118	0.013	0.003	0.002	-0.004	0.005	-0.002	-0.003	0.006	0.005	0.002	0.004	0.004	0.004
	0.28	0.382	0.278	0.266	0.272	0.272	0.265	0.269	0.274	0.268	0.266	0.269	0.274	0.275	0.271	0.27	0.212	0.206	0.269	0.27	0.27		142	0.014	0.116	0.012	0.003	0.003	-0.004	0.005	-0.001	-0.003	0.004	0.005	0.001	0.003	0.004	0.004
	0.28	0.383	0.278	0.266	0.273	0.272	0.266	0.268	0.274	0.267	0.266	0.269	0.275	0.274	0.271	0.27	0.212	0.205	0.269	0.269	0.27		143	0.014	0.117	0.012	0.005	0.004	-0.002	0.005	-0.002	-0.003	0.005	0.004	0.001	0.003	0.003	0.004
	0.28	0.383	0.278	0.266	0.272	0.272	0.266	0.269	0.274	0.268	0.266	0.269	0.275	0.275	0.271	0.27	0.212	0.205	0.269	0.27	0.27		144	0.014	0.117	0.012	0.003	0.003	-0.003	0.005	-0.001	-0.003	0.005	0.005	0.001	0.003	0.004	0.004
	0.28	0.385	0.279	0.266	0.273	0.272	0.265	0.269	0.274	0.267	0.266	0.27	0.275	0.274	0.271	0.27	0.212	0.205	0.269	0.27	0.27		145	0.014	0.119	0.013	0.004	0.003	-0.004	0.004	-0.003	-0.004	0.005	0.004	0.001	0.003	0.004	0.004
	0.28	0.385	0.279	0.266	0.273	0.271	0.265	0.269	0.274	0.267	0.266	0.269	0.275	0.275	0.271	0.27	0.212	0.205	0.269	0.269	0.27		146	0.014	0.119	0.013	0.004	0.002	-0.004	0.005	-0.002	-0.003	0.005	0.005	0.001	0.003	0.003	0.004
	0.281	0.387	0.279	0.266	0.272	0.271	0.266	0.269	0.274	0.268	0.266	0.269	0.274	0.275	0.271	0.27	0.212	0.205	0.269	0.27	0.269		147	0.015	0.121	0.013	0.003	0.002	-0.003	0.005	-0.001	-0.003	0.004	0.005	0.001	0.003	0.004	0.003
	0.281	0.387	0.279	0.266	0.273	0.272	0.266	0.269	0.274	0.267	0.266	0.27	0.275	0.275	0.272	0.27	0.212	0.205	0.269	0.27	0.27		148	0.015	0.121	0.013	0.004	0.003	-0.003	0.004	-0.003	-0.004	0.005	0.005	0.002	0.003	0.004	0.004
	0.28	0.387	0.279	0.266	0.273	0.272	0.266	0.269	0.275	0.268	0.266	0.269	0.275	0.275	0.272	0.27	0.212	0.205	0.269	0.27	0.27		149	0.014	0.121	0.013	0.004	0.003	-0.003	0.006	-0.001	-0.003	0.005	0.005	0.002	0.003	0.004	0.004
	0.281	0.388	0.279	0.266	0.273	0.271	0.265	0.269	0.275	0.268	0.266	0.269	0.275	0.275	0.272	0.27	0.212	0.205	0.269	0.27	0.27		150	0.015	0.122	0.013	0.004	0.002	-0.004	0.006	-0.001	-0.003	0.005	0.005	0.002	0.003	0.004	0.004
	0.281	0.388	0.279	0.266	0.273	0.272	0.266	0.269	0.275	0.268	0.266	0.27	0.275	0.275	0.272	0.27	0.212	0.205	0.269	0.27	0.27		151	0.015	0.122	0.013	0.004	0.003	-0.003	0.005	-0.002	-0.004	0.005	0.005	0.002	0.003	0.004	0.004
	0.281	0.389	0.28	0.266	0.273	0.271	0.266	0.269	0.275	0.268	0.267	0.27	0.275	0.275	0.272	0.27	0.212	0.206	0.269	0.27	0.27		152	0.015	0.123	0.014	0.004	0.002	-0.003	0.005	-0.002	-0.003	0.005	0.005	0.002	0.003	0.004	0.004
	0.282	0.389	0.28	0.266	0.273	0.272	0.266	0.27	0.275	0.268	0.267	0.27	0.276	0.275	0.272	0.271	0.212	0.205	0.27	0.27	0.27		153	0.016	0.123	0.014	0.003	0.002	-0.004	0.005	-0.002	-0.003	0.005	0.004	0.001	0.004	0.004	0.004
	0.281	0.389	0.279	0.266	0.273	0.272	0.267	0.27	0.275	0.268	0.267	0.27	0.276	0.276	0.272	0.27	0.212	0.205	0.27	0.27	0.27		154	0.015	0.123	0.013	0.003	0.002	-0.003	0.005	-0.002	-0.003	0.006	0.006	0.002	0.004	0.004	0.004
	0.282	0.391	0.28	0.266	0.274	0.272	0.266	0.27	0.275	0.268	0.267	0.27	0.276	0.276	0.272	0.271	0.212	0.205	0.269	0.27	0.27		155	0.016	0.125	0.014	0.004	0.002	-0.004	0.005	-0.002	-0.003	0.005	0.005	0.001	0.003	0.004	0.004
	0.282	0.39	0.28	0.267	0.273	0.272	0.266	0.27	0.275	0.268	0.266	0.27	0.275	0.275	0.272	0.271	0.212	0.205	0.27	0.27	0.27		156	0.015	0.123	0.013	0.003	0.002	-0.004	0.005	-0.002	-0.004	0.004	0.004	0.001	0.003	0.003	0.003
	0.282	0.391	0.28	0.267	0.273	0.272	0.266	0.27	0.275	0.268	0.267	0.27	0.276	0.275	0.272	0.271	0.212	0.205	0.27	0.27	0.271		157	0.015	0.124	0.013	0.003	0.002	-0.004	0.005	-0.002	-0.003	0.005	0.004	0.001	0.003	0.003	0.004
	0.282	0.392	0.28	0.267	0.274	0.272	0.267	0.27	0.275	0.268	0.267	0.27	0.276	0.275	0.273	0.271	0.212	0.206	0.27	0.271	0.27		158	0.015	0.125	0.013	0.004	0.002	-0.003	0.005	-0.002	-0.003	0.005	0.004	0.002	0.003	0.004	0.003
	0.283	0.393	0.28	0.266	0.273	0.272	0.267	0.27	0.275	0.269	0.267	0.27	0.276	0.276	0.272	0.271	0.212	0.205	0.27	0.27	0.271		159	0.017	0.127	0.014	0.003	0.002	-0.003	0.005	-0.001	-0.003	0.005	0.005	0.001	0.004	0.004	0.005
	0.282	0.393	0.281	0.266	0.274	0.272	0.267	0.271	0.275	0.268	0.268	0.27	0.276	0.275	0.272	0.271	0.212	0.205	0.27	0.27	0.271		160	0.016	0.127	0.015	0.003	0.001	-0.004	0.005	-0.002	-0.002	0.005	0.004	0.001	0.004	0.004	0.005
	0.283	0.393	0.281	0.267	0.274	0.273	0.267	0.27	0.275	0.268	0.267	0.27	0.276	0.276	0.272	0.271	0.212	0.205	0.27	0.27	0.271		161	0.016	0.126	0.014	0.004	0.003	-0.003	0.005	-0.002	-0.003	0.005	0.005	0.001	0.003	0.003	0.004
	0.283	0.394	0.282	0.267	0.274	0.273	0.267	0.27	0.275	0.268	0.267	0.27	0.276	0.276	0.273	0.271	0.212	0.205	0.27	0.27	0.271		162	0.016	0.127	0.015	0.004	0.003	-0.003	0.005	-0.002	-0.003	0.005	0.005	0.002	0.003	0.003	0.004
	0.283	0.394	0.281	0.267	0.274	0.273	0.267	0.27	0.275	0.269	0.267	0.27	0.276	0.276	0.273	0.271	0.212	0.205	0.27	0.271	0.271		163	0.016	0.127	0.014	0.004	0.003	-0.003	0.005	-0.001	-0.003	0.005	0.005	0.002	0.003	0.004	0.004
	0.283	0.395	0.282	0.267	0.274	0.273	0.267	0.271	0.275	0.269	0.267	0.27	0.277	0.276	0.272	0.271	0.212	0.206	0.27	0.271	0.271		164	0.016	0.128	0.015	0.003	0.002	-0.004	0.005	-0.001	-0.003	0.006	0.005	0.001	0.003	0.004	0.004
	0.283	0.395	0.282	0.267	0.274	0.273	0.267	0.271	0.276	0.269	0.267	0.271	0.277	0.276	0.273	0.272	0.212	0.206	0.27	0.271	0.271		165	0.016	0.128	0.015	0.003	0.002	-0.004	0.005	-0.002	-0.004	0.005	0.004	0.001	0.003	0.004	0.004
	0.283	0.395	0.282	0.267	0.274	0.273	0.267	0.271	0.276	0.269	0.268	0.27	0.276	0.276	0.273	0.271	0.212	0.206	0.27	0.271	0.271		166	0.016	0.128	0.015	0.003	0.002	-0.004	0.006	-0.001	-0.002	0.005	0.005	0.002	0.003	0.004	0.004
	0.283	0.395	0.282	0.267	0.274	0.273	0.267	0.271	0.276	0.269	0.267	0.27	0.276	0.276	0.273	0.271	0.212	0.206	0.27	0.271	0.271		167	0.016	0.128	0.015	0.003	0.002	-0.004	0.006	-0.001	-0.003	0.005	0.005	0.002	0.003	0.004	0.004
	0.284	0.395	0.282	0.267	0.274	0.274	0.267	0.271	0.275	0.269	0.268	0.27	0.276	0.276	0.273	0.271	0.212	0.206	0.27	0.271	0.271		168	0.017	0.128	0.015	0.003	0.003	-0.004	0.005	-0.001	-0.002	0.005	0.005	0.002	0.003	0.004	0.004
	0.284	0.396	0.282	0.267	0.274	0.274	0.268	0.271	0.276	0.269	0.268	0.271	0.277	0.277	0.273	0.271	0.212	0.205	0.27	0.271	0.271		169	0.017	0.129	0.015	0.003	0.003	-0.003	0.005	-0.002	-0.003	0.006	0.006	0.002	0.003	0.004	0.004
	0.284	0.396	0.282	0.267	0.274	0.274	0.267	0.271	0.276	0.269	0.268	0.271	0.276	0.276	0.273	0.271	0.212	0.205	0.271	0.271	0.271		170	0.017	0.129	0.015	0.003	0.003	-0.004	0.005	-0.002	-0.003	0.005	0.005	0.002	0.004	0.004	0.004
	0.284	0.397	0.282	0.268	0.274	0.274	0.267	0.271	0.276	0.27	0.268	0.271	0.277	0.276	0.273	0.272	0.212	0.206	0.27	0.271	0.271		171	0.016	0.129	0.014	0.003	0.003	-0.004	0.005	-0.001	-0.003	0.005	0.004	0.001	0.002	0.003	0.003
	0.285	0.396	0.283	0.268	0.274	0.274	0.268	0.271	0.276	0.269	0.268	0.271	0.276	0.276	0.273	0.271	0.212	0.206	0.271	0.271	0.271		172	0.017	0.128	0.015	0.003	0.003	-0.003	0.005	-0.002	-0.003	0.005	0.005	0.002	0.003	0.003	0.003
	0.284	0.396	0.283	0.268	0.275	0.273	0.267	0.271	0.276	0.27	0.268	0.271	0.277	0.276	0.273	0.272	0.212	0.206	0.27	0.271	0.271		173	0.016	0.128	0.015	0.004	0.002	-0.004	0.005	-0.001	-0.003	0.005	0.004	0.001	0.002	0.003	0.003
	0.285	0.397	0.283	0.268	0.275	0.274	0.268	0.271	0.276	0.27	0.268	0.271	0.277	0.276	0.273	0.272	0.212	0.206	0.27	0.271	0.271		174	0.017	0.129	0.015	0.004	0.003	-0.003	0.005	-0.001	-0.003	0.005	0.004	0.001	0.002	0.003	0.003
	0.285	0.397	0.283	0.268	0.275	0.273	0.268	0.271	0.276	0.269	0.268	0.271	0.276	0.277	0.273	0.272	0.212	0.206	0.271	0.271	0.271		175	0.017	0.129	0.015	0.004	0.002	-0.003	0.005	-0.002	-0.003	0.004	0.005	0.001	0.003	0.003	0.003
	0.285	0.398	0.283	0.268	0.275	0.274	0.268	0.271	0.276	0.27	0.268	0.271	0.277	0.277	0.274	0.272	0.212	0.206	0.271	0.271	0.271		176	0.017	0.13	0.015	0.004	0.003	-0.003	0.005	-0.001	-0.003	0.005	0.005	0.002	0.003	0.003	0.003
	0.286	0.398	0.283	0.267	0.275	0.273	0.268	0.271	0.276	0.27	0.268	0.272	0.277	0.277	0.273	0.272	0.212	0.205	0.271	0.271	0.271		177	0.019	0.131	0.016	0.004	0.002	-0.003	0.004	-0.002	-0.004	0.005	0.005	0.001	0.004	0.004	0.004
	0.286	0.399	0.283	0.268	0.275	0.273	0.268	0.272	0.275	0.27	0.268	0.271	0.276	0.276	0.273	0.272	0.212	0.205	0.271	0.271	0.272		178	0.018	0.131	0.015	0.003	0.001	-0.004	0.004	-0.001	-0.003	0.004	0.004	0.001	0.003	0.003	0.004
	0.285	0.398	0.284	0.268	0.275	0.274	0.268	0.272	0.277	0.27	0.268	0.271	0.277	0.277	0.274	0.272	0.212	0.206	0.27	0.271	0.272		179	0.017	0.13	0.016	0.003	0.002	-0.004	0.006	-0.001	-0.003	0.005	0.005	0.002	0.002	0.003	0.004
	0.286	0.399	0.284	0.268	0.275	0.274	0.268	0.272	0.276	0.27	0.268	0.271	0.277	0.277	0.273	0.272	0.212	0.206	0.271	0.271	0.272		180	0.018	0.131	0.016	0.003	0.002	-0.004	0.005	-0.001	-0.003	0.005	0.005	0.001	0.003	0.003	0.004
	0.287	0.399	0.284	0.268	0.275	0.274	0.268	0.272	0.276	0.27	0.268	0.271	0.277	0.277	0.274	0.273	0.212	0.206	0.271	0.271	0.271		181	0.019	0.131	0.016	0.003	0.002	-0.004	0.005	-0.001	-0.003	0.004	0.004	0.001	0.003	0.003	0.003
	0.286	0.399	0.284	0.268	0.275	0.274	0.269	0.271	0.276	0.27	0.268	0.271	0.277	0.277	0.274	0.272	0.212	0.206	0.271	0.272	0.271		182	0.018	0.131	0.016	0.004	0.003	-0.002	0.005	-0.001	-0.003	0.005	0.005	0.002	0.003	0.004	0.003
	0.287	0.399	0.284	0.268	0.275	0.274	0.268	0.272	0.277	0.27	0.269	0.271	0.277	0.277	0.274	0.272	0.212	0.206	0.271	0.272	0.272		183	0.019	0.131	0.016	0.003	0.002	-0.004	0.006	-0.001	-0.002	0.005	0.005	0.002	0.003	0.004	0.004
	0.286	0.4	0.284	0.268	0.276	0.274	0.269	0.272	0.276	0.27	0.268	0.272	0.277	0.277	0.275	0.272	0.212	0.206	0.271	0.272	0.272		184	0.018	0.132	0.016	0.004	0.002	-0.003	0.004	-0.002	-0.004	0.005	0.005	0.003	0.003	0.004	0.004
	0.287	0.399	0.285	0.269	0.275	0.274	0.268	0.272	0.277	0.27	0.269	0.271	0.277	0.277	0.274	0.272	0.212	0.206	0.271	0.272	0.272		185	0.018	0.13	0.016	0.003	0.002	-0.004	0.006	-0.001	-0.002	0.005	0.005	0.002	0.002	0.003	0.003
	0.287	0.399	0.285	0.269	0.275	0.275	0.268	0.272	0.277	0.27	0.269	0.272	0.277	0.277	0.274	0.272	0.212	0.206	0.271	0.272	0.272		186	0.018	0.13	0.016	0.003	0.003	-0.004	0.005	-0.002	-0.003	0.005	0.005	0.002	0.002	0.003	0.003
	0.287	0.399	0.285	0.268	0.275	0.274	0.268	0.272	0.277	0.27	0.269	0.272	0.277	0.277	0.274	0.272	0.212	0.206	0.271	0.272	0.272		187	0.019	0.131	0.017	0.003	0.002	-0.004	0.005	-0.002	-0.003	0.005	0.005	0.002	0.003	0.004	0.004
	0.288	0.4	0.285	0.269	0.275	0.275	0.269	0.272	0.277	0.27	0.269	0.272	0.278	0.277	0.274	0.272	0.212	0.206	0.271	0.271	0.272		188	0.019	0.131	0.016	0.003	0.003	-0.003	0.005	-0.002	-0.003	0.006	0.005	0.002	0.002	0.002	0.003
	0.287	0.4	0.285	0.268	0.276	0.275	0.269	0.272	0.277	0.27	0.269	0.272	0.278	0.277	0.274	0.272	0.212	0.205	0.271	0.272	0.272		189	0.019	0.132	0.017	0.004	0.003	-0.003	0.005	-0.002	-0.003	0.006	0.005	0.002	0.003	0.004	0.004
	0.288	0.399	0.285	0.269	0.275	0.275	0.269	0.272	0.277	0.271	0.269	0.272	0.277	0.277	0.274	0.273	0.212	0.206	0.272	0.272	0.271		190	0.019	0.13	0.016	0.003	0.003	-0.003	0.005	-0.001	-0.003	0.004	0.004	0.001	0.003	0.003	0.002
	0.288	0.4	0.286	0.268	0.276	0.275	0.268	0.272	0.277	0.27	0.269	0.272	0.278	0.278	0.274	0.272	0.212	0.206	0.271	0.272	0.272		191	0.02	0.132	0.018	0.004	0.003	-0.004	0.005	-0.002	-0.003	0.006	0.006	0.002	0.003	0.004	0.004
	0.288	0.4	0.286	0.269	0.275	0.275	0.269	0.272	0.277	0.271	0.269	0.272	0.278	0.278	0.274	0.273	0.212	0.206	0.271	0.272	0.272		192	0.019	0.131	0.017	0.003	0.003	-0.003	0.005	-0.001	-0.003	0.005	0.005	0.001	0.002	0.003	0.003
	0.288	0.401	0.286	0.269	0.276	0.275	0.269	0.272	0.277	0.27	0.269	0.272	0.278	0.278	0.274	0.272	0.212	0.206	0.272	0.272	0.272		193	0.019	0.132	0.017	0.004	0.003	-0.003	0.005	-0.002	-0.003	0.006	0.006	0.002	0.003	0.003	0.003
	0.288	0.4	0.286	0.269	0.276	0.275	0.269	0.272	0.277	0.27	0.269	0.272	0.278	0.278	0.274	0.273	0.212	0.206	0.271	0.272	0.272		194	0.019	0.131	0.017	0.004	0.003	-0.003	0.005	-0.002	-0.003	0.005	0.005	0.001	0.002	0.003	0.003
	0.289	0.4	0.286	0.269	0.276	0.275	0.269	0.272	0.277	0.27	0.269	0.272	0.278	0.278	0.275	0.273	0.212	0.206	0.272	0.272	0.272		195	0.02	0.131	0.017	0.004	0.003	-0.003	0.005	-0.002	-0.003	0.005	0.005	0.002	0.003	0.003	0.003
	0.288	0.401	0.286	0.269	0.276	0.275	0.269	0.272	0.277	0.271	0.269	0.273	0.278	0.278	0.275	0.273	0.212	0.206	0.271	0.272	0.272		196	0.019	0.132	0.017	0.004	0.003	-0.003	0.004	-0.002	-0.004	0.005	0.005	0.002	0.002	0.003	0.003
	0.289	0.4	0.286	0.269	0.276	0.275	0.269	0.273	0.277	0.271	0.269	0.272	0.278	0.278	0.275	0.273	0.212	0.205	0.272	0.272	0.272		197	0.02	0.131	0.017	0.003	0.002	-0.004	0.005	-0.001	-0.003	0.005	0.005	0.002	0.003	0.003	0.003
	0.289	0.402	0.287	0.269	0.276	0.275	0.269	0.273	0.277	0.271	0.27	0.273	0.278	0.278	0.275	0.273	0.212	0.206	0.272	0.272	0.272		198	0.02	0.133	0.018	0.003	0.002	-0.004	0.004	-0.002	-0.003	0.005	0.005	0.002	0.003	0.003	0.003
	0.289	0.401	0.287	0.269	0.276	0.275	0.269	0.272	0.277	0.271	0.269	0.272	0.278	0.278	0.275	0.273	0.212	0.205	0.271	0.272	0.272		199	0.02	0.132	0.018	0.004	0.003	-0.003	0.005	-0.001	-0.003	0.005	0.005	0.002	0.002	0.003	0.003
	0.289	0.401	0.287	0.269	0.276	0.275	0.27	0.273	0.278	0.271	0.27	0.273	0.278	0.278	0.275	0.273	0.212	0.206	0.272	0.272	0.272		200	0.02	0.132	0.018	0.003	0.002	-0.003	0.005	-0.002	-0.003	0.005	0.005	0.002	0.003	0.003	0.003
	0.289	0.402	0.288	0.269	0.276	0.275	0.27	0.273	0.277	0.271	0.269	0.273	0.278	0.278	0.275	0.273	0.212	0.206	0.272	0.272	0.272		201	0.02	0.133	0.019	0.003	0.002	-0.003	0.004	-0.002	-0.004	0.005	0.005	0.002	0.003	0.003	0.003
	0.289	0.401	0.287	0.269	0.276	0.275	0.269	0.273	0.277	0.271	0.269	0.272	0.278	0.278	0.275	0.273	0.212	0.206	0.272	0.272	0.272		202	0.02	0.132	0.018	0.003	0.002	-0.004	0.005	-0.001	-0.003	0.005	0.005	0.002	0.003	0.003	0.003
	0.289	0.4	0.287	0.269	0.276	0.275	0.27	0.273	0.278	0.271	0.27	0.273	0.278	0.278	0.275	0.273	0.212	0.206	0.272	0.273	0.272		203	0.02	0.131	0.018	0.003	0.002	-0.003	0.005	-0.002	-0.003	0.005	0.005	0.002	0.003	0.004	0.003
	0.289	0.401	0.287	0.269	0.276	0.275	0.27	0.273	0.278	0.271	0.27	0.273	0.278	0.278	0.275	0.274	0.212	0.206	0.272	0.273	0.272		204	0.02	0.132	0.018	0.003	0.002	-0.003	0.005	-0.002	-0.003	0.004	0.004	0.001	0.003	0.004	0.003
	0.29	0.401	0.288	0.269	0.276	0.275	0.27	0.273	0.278	0.271	0.27	0.273	0.278	0.279	0.275	0.274	0.212	0.206	0.272	0.272	0.273		205	0.021	0.132	0.019	0.003	0.002	-0.003	0.005	-0.002	-0.003	0.004	0.005	0.001	0.003	0.003	0.004
	0.29	0.401	0.288	0.27	0.276	0.275	0.27	0.273	0.278	0.271	0.27	0.273	0.278	0.279	0.275	0.273	0.212	0.206	0.272	0.272	0.273		206	0.02	0.131	0.018	0.003	0.002	-0.003	0.005	-0.002	-0.003	0.005	0.006	0.002	0.002	0.002	0.003
	0.29	0.401	0.288	0.269	0.277	0.275	0.269	0.273	0.278	0.271	0.27	0.273	0.278	0.279	0.275	0.273	0.212	0.206	0.272	0.272	0.273		207	0.021	0.132	0.019	0.004	0.002	-0.004	0.005	-0.002	-0.003	0.005	0.006	0.002	0.003	0.003	0.004
	0.29	0.402	0.288	0.27	0.276	0.275	0.27	0.273	0.278	0.271	0.27	0.273	0.279	0.279	0.275	0.273	0.212	0.206	0.272	0.272	0.273		208	0.02	0.132	0.018	0.003	0.002	-0.003	0.005	-0.002	-0.003	0.006	0.006	0.002	0.002	0.002	0.003
	0.29	0.401	0.289	0.27	0.277	0.275	0.27	0.273	0.277	0.272	0.27	0.273	0.279	0.278	0.275	0.274	0.212	0.206	0.272	0.273	0.273		209	0.02	0.131	0.019	0.004	0.002	-0.003	0.004	-0.001	-0.003	0.005	0.004	0.001	0.002	0.003	0.003
	0.29	0.402	0.289	0.27	0.277	0.276	0.27	0.274	0.278	0.271	0.27	0.274	0.279	0.278	0.275	0.274	0.212	0.206	0.272	0.273	0.272		210	0.02	0.132	0.019	0.003	0.002	-0.004	0.004	-0.003	-0.004	0.005	0.004	0.001	0.002	0.003	0.002
	0.29	0.401	0.289	0.27	0.277	0.276	0.27	0.274	0.278	0.271	0.27	0.273	0.278	0.279	0.275	0.273	0.212	0.206	0.272	0.273	0.273		211	0.02	0.131	0.019	0.003	0.002	-0.004	0.005	-0.002	-0.003	0.005	0.006	0.002	0.002	0.003	0.003
	0.291	0.401	0.289	0.27	0.277	0.276	0.27	0.273	0.278	0.271	0.27	0.273	0.279	0.278	0.276	0.274	0.212	0.206	0.272	0.273	0.273		212	0.021	0.131	0.019	0.004	0.003	-0.003	0.005	-0.002	-0.003	0.005	0.004	0.002	0.002	0.003	0.003
	0.291	0.402	0.289	0.27	0.277	0.276	0.27	0.273	0.278	0.271	0.27	0.273	0.279	0.279	0.275	0.274	0.212	0.206	0.272	0.273	0.273		213	0.021	0.132	0.019	0.004	0.003	-0.003	0.005	-0.002	-0.003	0.005	0.005	0.001	0.002	0.003	0.003
	0.291	0.401	0.289	0.27	0.277	0.276	0.27	0.274	0.278	0.271	0.27	0.273	0.279	0.279	0.276	0.274	0.212	0.206	0.272	0.273	0.273		214	0.021	0.131	0.019	0.003	0.002	-0.004	0.005	-0.002	-0.003	0.005	0.005	0.002	0.002	0.003	0.003
	0.291	0.402	0.289	0.27	0.277	0.276	0.271	0.274	0.278	0.272	0.271	0.273	0.279	0.279	0.275	0.274	0.212	0.206	0.272	0.273	0.273		215	0.021	0.132	0.019	0.003	0.002	-0.003	0.005	-0.001	-0.002	0.005	0.005	0.001	0.002	0.003	0.003
	0.291	0.402	0.289	0.27	0.277	0.276	0.271	0.273	0.278	0.272	0.27	0.274	0.279	0.279	0.275	0.273	0.212	0.206	0.273	0.273	0.273		216	0.021	0.132	0.019	0.004	0.003	-0.002	0.004	-0.002	-0.004	0.006	0.006	0.002	0.003	0.003	0.003
	0.291	0.401	0.29	0.27	0.277	0.276	0.27	0.274	0.278	0.272	0.27	0.274	0.279	0.279	0.276	0.274	0.212	0.206	0.272	0.273	0.273		217	0.021	0.131	0.02	0.003	0.002	-0.004	0.004	-0.002	-0.004	0.005	0.005	0.002	0.002	0.003	0.003
	0.292	0.401	0.29	0.27	0.277	0.277	0.271	0.274	0.278	0.271	0.27	0.273	0.279	0.279	0.276	0.274	0.212	0.206	0.272	0.273	0.273		218	0.022	0.131	0.02	0.003	0.003	-0.003	0.005	-0.002	-0.003	0.005	0.005	0.002	0.002	0.003	0.003
	0.292	0.402	0.29	0.27	0.277	0.276	0.27	0.274	0.278	0.271	0.27	0.274	0.279	0.279	0.276	0.274	0.212	0.206	0.272	0.273	0.273		219	0.022	0.132	0.02	0.003	0.002	-0.004	0.004	-0.003	-0.004	0.005	0.005	0.002	0.002	0.003	0.003
	0.292	0.401	0.29	0.27	0.277	0.277	0.27	0.274	0.278	0.272	0.27	0.274	0.279	0.279	0.276	0.274	0.212	0.206	0.272	0.273	0.273		220	0.022	0.131	0.02	0.003	0.003	-0.004	0.004	-0.002	-0.004	0.005	0.005	0.002	0.002	0.003	0.003
	0.292	0.402	0.29	0.27	0.277	0.277	0.271	0.273	0.279	0.272	0.27	0.273	0.279	0.28	0.276	0.274	0.212	0.206	0.273	0.273	0.273		221	0.022	0.132	0.02	0.004	0.004	-0.002	0.006	-0.001	-0.003	0.005	0.006	0.002	0.003	0.003	0.003
	0.292	0.401	0.291	0.27	0.278	0.276	0.271	0.274	0.278	0.272	0.271	0.274	0.279	0.28	0.276	0.274	0.212	0.206	0.272	0.273	0.273		222	0.022	0.131	0.021	0.004	0.002	-0.003	0.004	-0.002	-0.003	0.005	0.006	0.002	0.002	0.003	0.003
	0.292	0.402	0.291	0.27	0.277	0.276	0.271	0.274	0.279	0.272	0.271	0.274	0.279	0.279	0.276	0.274	0.212	0.206	0.273	0.273	0.274		223	0.022	0.132	0.021	0.003	0.002	-0.003	0.005	-0.002	-0.003	0.005	0.005	0.002	0.003	0.003	0.004
	0.293	0.402	0.291	0.271	0.277	0.276	0.271	0.274	0.279	0.272	0.27	0.274	0.28	0.279	0.276	0.274	0.212	0.206	0.272	0.273	0.273		224	0.022	0.131	0.02	0.003	0.002	-0.003	0.005	-0.002	-0.004	0.006	0.005	0.002	0.001	0.002	0.002
	0.293	0.402	0.291	0.27	0.277	0.276	0.271	0.274	0.278	0.272	0.271	0.274	0.279	0.279	0.276	0.274	0.212	0.206	0.272	0.273	0.274		225	0.023	0.132	0.021	0.003	0.002	-0.003	0.004	-0.002	-0.003	0.005	0.005	0.002	0.002	0.003	0.004
	0.293	0.402	0.291	0.27	0.278	0.276	0.271	0.274	0.279	0.272	0.271	0.274	0.279	0.279	0.276	0.274	0.212	0.206	0.272	0.274	0.273		226	0.023	0.132	0.021	0.004	0.002	-0.003	0.005	-0.002	-0.003	0.005	0.005	0.002	0.002	0.004	0.003
	0.293	0.402	0.291	0.27	0.277	0.276	0.271	0.274	0.279	0.272	0.271	0.274	0.279	0.279	0.276	0.274	0.212	0.206	0.273	0.273	0.273		227	0.023	0.132	0.021	0.003	0.002	-0.003	0.005	-0.002	-0.003	0.005	0.005	0.002	0.003	0.003	0.003
	0.293	0.402	0.291	0.27	0.277	0.276	0.271	0.274	0.279	0.272	0.271	0.274	0.279	0.279	0.276	0.274	0.212	0.206	0.273	0.274	0.273		228	0.023	0.132	0.021	0.003	0.002	-0.003	0.005	-0.002	-0.003	0.005	0.005	0.002	0.003	0.004	0.003
	0.293	0.403	0.291	0.271	0.278	0.276	0.271	0.274	0.279	0.272	0.271	0.274	0.279	0.279	0.276	0.274	0.212	0.206	0.273	0.273	0.273		229	0.022	0.132	0.02	0.004	0.002	-0.003	0.005	-0.002	-0.003	0.005	0.005	0.002	0.002	0.002	0.002
	0.294	0.402	0.292	0.27	0.277	0.277	0.271	0.274	0.279	0.272	0.271	0.274	0.28	0.279	0.276	0.274	0.212	0.206	0.273	0.274	0.274		230	0.024	0.132	0.022	0.003	0.003	-0.003	0.005	-0.002	-0.003	0.006	0.005	0.002	0.003	0.004	0.004
	0.294	0.402	0.292	0.271	0.277	0.277	0.271	0.275	0.279	0.272	0.271	0.274	0.28	0.279	0.276	0.274	0.212	0.206	0.273	0.273	0.274		231	0.023	0.131	0.021	0.002	0.002	-0.004	0.005	-0.002	-0.003	0.006	0.005	0.002	0.002	0.002	0.003
	0.294	0.403	0.292	0.27	0.277	0.277	0.271	0.274	0.279	0.272	0.271	0.274	0.28	0.28	0.276	0.274	0.212	0.206	0.273	0.273	0.274		232	0.024	0.133	0.022	0.003	0.003	-0.003	0.005	-0.002	-0.003	0.006	0.006	0.002	0.003	0.003	0.004
	0.294	0.403	0.292	0.271	0.278	0.277	0.271	0.274	0.279	0.272	0.271	0.274	0.28	0.28	0.276	0.275	0.212	0.206	0.273	0.273	0.273		233	0.023	0.132	0.021	0.004	0.003	-0.003	0.005	-0.002	-0.003	0.005	0.005	0.001	0.002	0.002	0.002
	0.294	0.403	0.292	0.27	0.278	0.277	0.271	0.275	0.279	0.272	0.271	0.274	0.28	0.28	0.276	0.274	0.212	0.206	0.273	0.274	0.273		234	0.024	0.133	0.022	0.003	0.002	-0.004	0.005	-0.002	-0.003	0.006	0.006	0.002	0.003	0.004	0.003
	0.294	0.403	0.292	0.271	0.278	0.277	0.271	0.274	0.279	0.272	0.271	0.274	0.28	0.28	0.277	0.275	0.212	0.206	0.273	0.273	0.274		235	0.023	0.132	0.021	0.004	0.003	-0.003	0.005	-0.002	-0.003	0.005	0.005	0.002	0.002	0.002	0.003
	0.295	0.403	0.293	0.271	0.278	0.277	0.271	0.275	0.279	0.272	0.271	0.274	0.279	0.28	0.277	0.274	0.212	0.206	0.273	0.274	0.274		236	0.024	0.132	0.022	0.003	0.002	-0.004	0.005	-0.002	-0.003	0.005	0.006	0.003	0.002	0.003	0.003
	0.295	0.402	0.292	0.271	0.278	0.277	0.272	0.275	0.279	0.273	0.271	0.274	0.28	0.28	0.276	0.274	0.212	0.206	0.273	0.274	0.274		237	0.024	0.131	0.021	0.003	0.002	-0.003	0.005	-0.001	-0.003	0.006	0.006	0.002	0.002	0.003	0.003
	0.294	0.402	0.292	0.271	0.278	0.277	0.272	0.275	0.279	0.272	0.271	0.275	0.28	0.28	0.277	0.275	0.212	0.206	0.273	0.273	0.274		238	0.023	0.131	0.021	0.003	0.002	-0.003	0.004	-0.003	-0.004	0.005	0.005	0.002	0.002	0.002	0.003
	0.295	0.402	0.292	0.271	0.278	0.277	0.271	0.274	0.279	0.273	0.271	0.274	0.28	0.28	0.277	0.275	0.212	0.206	0.273	0.274	0.274		239	0.024	0.131	0.021	0.004	0.003	-0.003	0.005	-0.001	-0.003	0.005	0.005	0.002	0.002	0.003	0.003
	0.295	0.402	0.293	0.271	0.278	0.277	0.272	0.275	0.279	0.273	0.271	0.274	0.28	0.28	0.277	0.275	0.212	0.206	0.273	0.274	0.274		240	0.024	0.131	0.022	0.003	0.002	-0.003	0.005	-0.001	-0.003	0.005	0.005	0.002	0.002	0.003	0.003
	0.295	0.403	0.293	0.271	0.278	0.277	0.272	0.275	0.279	0.273	0.271	0.275	0.28	0.28	0.277	0.275	0.212	0.206	0.273	0.274	0.274		241	0.024	0.132	0.022	0.003	0.002	-0.003	0.004	-0.002	-0.004	0.005	0.005	0.002	0.002	0.003	0.003
	0.296	0.403	0.293	0.271	0.278	0.277	0.272	0.275	0.279	0.273	0.271	0.274	0.28	0.28	0.277	0.274	0.212	0.206	0.273	0.274	0.274		242	0.025	0.132	0.022	0.003	0.002	-0.003	0.005	-0.001	-0.003	0.006	0.006	0.003	0.002	0.003	0.003
	0.295	0.403	0.294	0.271	0.278	0.278	0.271	0.275	0.279	0.273	0.271	0.274	0.28	0.28	0.277	0.275	0.212	0.206	0.273	0.274	0.274		243	0.024	0.132	0.023	0.003	0.003	-0.004	0.005	-0.001	-0.003	0.005	0.005	0.002	0.002	0.003	0.003
	0.296	0.403	0.294	0.271	0.278	0.278	0.272	0.275	0.279	0.273	0.272	0.274	0.28	0.28	0.277	0.275	0.212	0.206	0.273	0.273	0.274		244	0.025	0.132	0.023	0.003	0.003	-0.003	0.005	-0.001	-0.002	0.005	0.005	0.002	0.002	0.002	0.003
	0.296	0.403	0.294	0.271	0.278	0.277	0.271	0.275	0.28	0.273	0.272	0.275	0.28	0.28	0.277	0.275	0.212	0.206	0.273	0.274	0.274		245	0.025	0.132	0.023	0.003	0.002	-0.004	0.005	-0.002	-0.003	0.005	0.005	0.002	0.002	0.003	0.003
	0.296	0.404	0.294	0.271	0.279	0.278	0.272	0.275	0.28	0.273	0.271	0.275	0.28	0.28	0.277	0.275	0.212	0.206	0.273	0.274	0.274		246	0.025	0.133	0.023	0.004	0.003	-0.003	0.005	-0.002	-0.004	0.005	0.005	0.002	0.002	0.003	0.003
	0.296	0.403	0.294	0.271	0.279	0.278	0.272	0.275	0.279	0.273	0.271	0.274	0.28	0.281	0.278	0.275	0.212	0.206	0.273	0.274	0.274		247	0.025	0.132	0.023	0.004	0.003	-0.003	0.005	-0.001	-0.003	0.005	0.006	0.003	0.002	0.003	0.003
	0.296	0.403	0.294	0.271	0.278	0.278	0.272	0.275	0.279	0.273	0.271	0.275	0.28	0.28	0.277	0.275	0.212	0.206	0.273	0.274	0.274		248	0.025	0.132	0.023	0.003	0.003	-0.003	0.004	-0.002	-0.004	0.005	0.005	0.002	0.002	0.003	0.003
	0.296	0.402	0.294	0.271	0.278	0.278	0.272	0.275	0.28	0.272	0.271	0.275	0.281	0.28	0.277	0.275	0.212	0.206	0.273	0.274	0.274		249	0.025	0.131	0.023	0.003	0.003	-0.003	0.005	-0.003	-0.004	0.006	0.005	0.002	0.002	0.003	0.003
	0.296	0.403	0.295	0.271	0.279	0.278	0.272	0.275	0.28	0.273	0.272	0.275	0.281	0.28	0.277	0.275	0.212	0.206	0.274	0.274	0.274		250	0.025	0.132	0.024	0.004	0.003	-0.003	0.005	-0.002	-0.003	0.006	0.005	0.002	0.003	0.003	0.003
	0.297	0.403	0.295	0.271	0.279	0.277	0.272	0.276	0.28	0.273	0.272	0.275	0.28	0.28	0.277	0.275	0.212	0.206	0.273	0.274	0.274		251	0.026	0.132	0.024	0.003	0.001	-0.004	0.005	-0.002	-0.003	0.005	0.005	0.002	0.002	0.003	0.003
	0.297	0.404	0.295	0.271	0.278	0.277	0.272	0.275	0.28	0.273	0.272	0.275	0.281	0.28	0.277	0.275	0.212	0.206	0.273	0.274	0.274		252	0.026	0.133	0.024	0.003	0.002	-0.003	0.005	-0.002	-0.003	0.006	0.005	0.002	0.002	0.003	0.003
	0.297	0.403	0.295	0.272	0.278	0.278	0.272	0.275	0.28	0.274	0.272	0.276	0.281	0.281	0.278	0.276	0.212	0.206	0.274	0.274	0.274		253	0.025	0.131	0.023	0.003	0.003	-0.003	0.004	-0.002	-0.004	0.005	0.005	0.002	0.002	0.002	0.002
	0.298	0.403	0.295	0.272	0.279	0.277	0.272	0.275	0.28	0.273	0.272	0.275	0.281	0.281	0.277	0.275	0.212	0.206	0.274	0.274	0.275		254	0.026	0.131	0.023	0.004	0.002	-0.003	0.005	-0.002	-0.003	0.006	0.006	0.002	0.002	0.002	0.003
	0.297	0.404	0.295	0.272	0.278	0.277	0.272	0.276	0.28	0.273	0.272	0.275	0.281	0.281	0.277	0.276	0.212	0.206	0.274	0.274	0.274		255	0.025	0.132	0.023	0.002	0.001	-0.004	0.005	-0.002	-0.003	0.005	0.005	0.001	0.002	0.002	0.002
	0.297	0.403	0.295	0.272	0.279	0.277	0.272	0.275	0.28	0.273	0.272	0.275	0.28	0.28	0.277	0.275	0.212	0.206	0.274	0.274	0.275		256	0.025	0.131	0.023	0.004	0.002	-0.003	0.005	-0.002	-0.003	0.005	0.005	0.002	0.002	0.002	0.003
	0.298	0.404	0.295	0.272	0.279	0.278	0.272	0.276	0.279	0.273	0.272	0.275	0.281	0.281	0.277	0.275	0.212	0.206	0.273	0.274	0.274		257	0.026	0.132	0.023	0.003	0.002	-0.004	0.004	-0.002	-0.003	0.006	0.006	0.002	0.001	0.002	0.002
	0.297	0.404	0.296	0.272	0.279	0.278	0.272	0.275	0.28	0.273	0.272	0.275	0.281	0.28	0.278	0.276	0.212	0.206	0.274	0.274	0.275		258	0.025	0.132	0.024	0.004	0.003	-0.003	0.005	-0.002	-0.003	0.005	0.004	0.002	0.002	0.002	0.003
	0.297	0.404	0.296	0.272	0.279	0.278	0.272	0.276	0.28	0.273	0.272	0.276	0.281	0.281	0.278	0.275	0.212	0.206	0.274	0.274	0.274		259	0.025	0.132	0.024	0.003	0.002	-0.004	0.004	-0.003	-0.004	0.006	0.006	0.003	0.002	0.002	0.002
	0.298	0.404	0.296	0.272	0.279	0.278	0.272	0.276	0.28	0.273	0.272	0.275	0.281	0.281	0.277	0.275	0.212	0.206	0.274	0.274	0.275		260	0.026	0.132	0.024	0.003	0.002	-0.004	0.005	-0.002	-0.003	0.006	0.006	0.002	0.002	0.002	0.003
	0.298	0.404	0.295	0.272	0.279	0.278	0.272	0.275	0.28	0.274	0.272	0.276	0.281	0.281	0.277	0.276	0.212	0.206	0.273	0.275	0.275		261	0.026	0.132	0.023	0.004	0.003	-0.003	0.004	-0.002	-0.004	0.005	0.005	0.001	0.001	0.003	0.003
	0.298	0.403	0.296	0.271	0.279	0.278	0.273	0.276	0.28	0.273	0.272	0.275	0.281	0.281	0.278	0.275	0.212	0.206	0.274	0.275	0.275		262	0.027	0.132	0.025	0.003	0.002	-0.003	0.005	-0.002	-0.003	0.006	0.006	0.003	0.003	0.004	0.004
	0.298	0.403	0.296	0.272	0.279	0.278	0.273	0.275	0.28	0.274	0.272	0.275	0.281	0.281	0.277	0.276	0.212	0.206	0.274	0.274	0.275		263	0.026	0.131	0.024	0.004	0.003	-0.002	0.005	-0.001	-0.003	0.005	0.005	0.001	0.002	0.002	0.003
	0.298	0.404	0.297	0.272	0.279	0.278	0.273	0.276	0.28	0.273	0.272	0.275	0.281	0.281	0.278	0.276	0.212	0.206	0.274	0.275	0.275		264	0.026	0.132	0.025	0.003	0.002	-0.003	0.005	-0.002	-0.003	0.005	0.005	0.002	0.002	0.003	0.003
	0.299	0.404	0.297	0.272	0.279	0.278	0.272	0.276	0.28	0.273	0.272	0.276	0.281	0.281	0.278	0.276	0.212	0.206	0.274	0.274	0.275		265	0.027	0.132	0.025	0.003	0.002	-0.004	0.004	-0.003	-0.004	0.005	0.005	0.002	0.002	0.002	0.003
	0.298	0.403	0.296	0.272	0.279	0.278	0.272	0.276	0.28	0.273	0.272	0.275	0.281	0.281	0.278	0.275	0.212	0.206	0.274	0.275	0.275		266	0.026	0.131	0.024	0.003	0.002	-0.004	0.005	-0.002	-0.003	0.006	0.006	0.003	0.002	0.003	0.003
	0.298	0.404	0.297	0.272	0.279	0.278	0.273	0.277	0.28	0.274	0.272	0.276	0.281	0.281	0.278	0.276	0.212	0.206	0.273	0.275	0.275		267	0.026	0.132	0.025	0.002	0.001	-0.004	0.004	-0.002	-0.004	0.005	0.005	0.002	0.001	0.003	0.003
	0.299	0.403	0.297	0.272	0.279	0.279	0.272	0.276	0.28	0.274	0.272	0.275	0.281	0.281	0.278	0.276	0.212	0.206	0.274	0.275	0.274		268	0.027	0.131	0.025	0.003	0.003	-0.004	0.005	-0.001	-0.003	0.005	0.005	0.002	0.002	0.003	0.002
	0.299	0.403	0.297	0.272	0.279	0.278	0.273	0.276	0.281	0.274	0.272	0.276	0.281	0.281	0.278	0.276	0.212	0.206	0.274	0.275	0.275		269	0.027	0.131	0.025	0.003	0.002	-0.003	0.005	-0.002	-0.004	0.005	0.005	0.002	0.002	0.003	0.003
	0.299	0.403	0.297	0.272	0.279	0.279	0.273	0.276	0.28	0.274	0.272	0.275	0.281	0.281	0.278	0.275	0.212	0.206	0.274	0.275	0.275		270	0.027	0.131	0.025	0.003	0.003	-0.003	0.005	-0.001	-0.003	0.006	0.006	0.003	0.002	0.003	0.003
	0.299	0.404	0.298	0.272	0.279	0.279	0.273	0.276	0.28	0.274	0.272	0.275	0.281	0.281	0.278	0.276	0.212	0.206	0.274	0.274	0.275		271	0.027	0.132	0.026	0.003	0.003	-0.003	0.005	-0.001	-0.003	0.005	0.005	0.002	0.002	0.002	0.003
	0.299	0.404	0.298	0.272	0.279	0.279	0.273	0.276	0.28	0.274	0.272	0.276	0.281	0.281	0.278	0.276	0.212	0.206	0.273	0.275	0.275		272	0.027	0.132	0.026	0.003	0.003	-0.003	0.004	-0.002	-0.004	0.005	0.005	0.002	0.001	0.003	0.003
	0.3	0.403	0.297	0.272	0.279	0.279	0.273	0.277	0.281	0.274	0.272	0.276	0.281	0.281	0.278	0.276	0.212	0.206	0.274	0.275	0.275		273	0.028	0.131	0.025	0.002	0.002	-0.004	0.005	-0.002	-0.004	0.005	0.005	0.002	0.002	0.003	0.003
	0.3	0.404	0.298	0.272	0.279	0.279	0.273	0.276	0.281	0.274	0.273	0.276	0.281	0.281	0.278	0.276	0.212	0.206	0.274	0.275	0.275		274	0.028	0.132	0.026	0.003	0.003	-0.003	0.005	-0.002	-0.003	0.005	0.005	0.002	0.002	0.003	0.003
	0.3	0.404	0.298	0.272	0.28	0.279	0.273	0.276	0.28	0.274	0.272	0.276	0.281	0.281	0.278	0.276	0.212	0.206	0.274	0.275	0.275		275	0.028	0.132	0.026	0.004	0.003	-0.003	0.004	-0.002	-0.004	0.005	0.005	0.002	0.002	0.003	0.003
	0.3	0.405	0.299	0.272	0.28	0.279	0.273	0.276	0.28	0.274	0.273	0.276	0.281	0.281	0.278	0.276	0.212	0.206	0.274	0.275	0.275		276	0.028	0.133	0.027	0.004	0.003	-0.003	0.004	-0.002	-0.003	0.005	0.005	0.002	0.002	0.003	0.003
	0.3	0.405	0.298	0.273	0.279	0.279	0.273	0.276	0.281	0.274	0.273	0.276	0.281	0.281	0.278	0.276	0.212	0.206	0.274	0.275	0.275		277	0.027	0.132	0.025	0.003	0.003	-0.003	0.005	-0.002	-0.003	0.005	0.005	0.002	0.001	0.002	0.002
	0.3	0.405	0.298	0.273	0.28	0.279	0.273	0.276	0.28	0.274	0.272	0.276	0.281	0.281	0.278	0.276	0.212	0.206	0.274	0.275	0.275		278	0.027	0.132	0.025	0.004	0.003	-0.003	0.004	-0.002	-0.004	0.005	0.005	0.002	0.001	0.002	0.002
	0.301	0.404	0.298	0.273	0.279	0.279	0.273	0.276	0.281	0.274	0.273	0.276	0.281	0.281	0.278	0.276	0.212	0.206	0.274	0.275	0.276		279	0.028	0.131	0.025	0.003	0.003	-0.003	0.005	-0.002	-0.003	0.005	0.005	0.002	0.001	0.002	0.003
	0.3	0.404	0.299	0.273	0.28	0.279	0.274	0.277	0.281	0.274	0.273	0.276	0.281	0.282	0.278	0.276	0.212	0.206	0.274	0.275	0.275		280	0.027	0.131	0.026	0.003	0.002	-0.003	0.005	-0.002	-0.003	0.005	0.006	0.002	0.001	0.002	0.002
	0.301	0.404	0.299	0.273	0.279	0.278	0.273	0.277	0.281	0.274	0.272	0.276	0.282	0.281	0.279	0.276	0.212	0.206	0.274	0.275	0.275		281	0.028	0.131	0.026	0.002	0.001	-0.004	0.005	-0.002	-0.004	0.006	0.005	0.003	0.001	0.002	0.002
	0.301	0.405	0.299	0.272	0.28	0.279	0.273	0.277	0.281	0.274	0.273	0.276	0.281	0.282	0.279	0.276	0.212	0.206	0.274	0.275	0.275		282	0.029	0.133	0.027	0.003	0.002	-0.004	0.005	-0.002	-0.003	0.005	0.006	0.003	0.002	0.003	0.003
	0.301	0.404	0.299	0.273	0.28	0.278	0.274	0.276	0.281	0.274	0.273	0.276	0.282	0.281	0.278	0.276	0.212	0.206	0.275	0.274	0.275		283	0.028	0.131	0.026	0.004	0.002	-0.002	0.005	-0.002	-0.003	0.006	0.005	0.002	0.002	0.001	0.002
	0.301	0.405	0.299	0.273	0.279	0.279	0.274	0.276	0.281	0.274	0.273	0.276	0.281	0.281	0.278	0.276	0.212	0.206	0.275	0.275	0.275		284	0.028	0.132	0.026	0.003	0.003	-0.002	0.005	-0.002	-0.003	0.005	0.005	0.002	0.002	0.002	0.002
	0.301	0.404	0.3	0.272	0.28	0.279	0.274	0.277	0.281	0.274	0.273	0.276	0.282	0.282	0.278	0.276	0.212	0.206	0.274	0.275	0.275		285	0.029	0.132	0.028	0.003	0.002	-0.003	0.005	-0.002	-0.003	0.006	0.006	0.002	0.002	0.003	0.003
	0.301	0.404	0.299	0.273	0.28	0.279	0.274	0.277	0.281	0.274	0.273	0.276	0.282	0.281	0.279	0.276	0.212	0.206	0.274	0.275	0.275		286	0.028	0.131	0.026	0.003	0.002	-0.003	0.005	-0.002	-0.003	0.006	0.005	0.003	0.001	0.002	0.002
	0.302	0.404	0.3	0.273	0.28	0.279	0.274	0.277	0.281	0.274	0.273	0.277	0.282	0.282	0.278	0.276	0.212	0.206	0.275	0.275	0.276		287	0.029	0.131	0.027	0.003	0.002	-0.003	0.004	-0.003	-0.004	0.006	0.006	0.002	0.002	0.002	0.003
	0.301	0.403	0.3	0.273	0.28	0.279	0.274	0.276	0.281	0.274	0.273	0.276	0.282	0.281	0.279	0.276	0.212	0.206	0.274	0.275	0.275		288	0.028	0.13	0.027	0.004	0.003	-0.002	0.005	-0.002	-0.003	0.006	0.005	0.003	0.001	0.002	0.002
	0.302	0.404	0.299	0.273	0.28	0.279	0.274	0.277	0.281	0.274	0.273	0.276	0.282	0.281	0.278	0.276	0.212	0.206	0.274	0.275	0.276		289	0.029	0.131	0.026	0.003	0.002	-0.003	0.005	-0.002	-0.003	0.006	0.005	0.002	0.001	0.002	0.003
	0.302	0.404	0.3	0.273	0.28	0.279	0.274	0.276	0.281	0.275	0.273	0.276	0.282	0.282	0.278	0.277	0.212	0.206	0.275	0.275	0.275		290	0.029	0.131	0.027	0.004	0.003	-0.002	0.005	-0.001	-0.003	0.005	0.005	0.001	0.002	0.002	0.002
	0.302	0.405	0.3	0.273	0.28	0.279	0.274	0.277	0.281	0.275	0.273	0.276	0.282	0.282	0.279	0.276	0.212	0.206	0.275	0.275	0.275		291	0.029	0.132	0.027	0.003	0.002	-0.003	0.005	-0.001	-0.003	0.006	0.006	0.003	0.002	0.002	0.002
	0.302	0.404	0.3	0.273	0.28	0.279	0.274	0.277	0.281	0.275	0.273	0.277	0.282	0.281	0.279	0.276	0.212	0.206	0.274	0.275	0.276		292	0.029	0.131	0.027	0.003	0.002	-0.003	0.004	-0.002	-0.004	0.006	0.005	0.003	0.001	0.002	0.003
	0.302	0.404	0.3	0.273	0.28	0.279	0.274	0.276	0.281	0.274	0.273	0.276	0.282	0.282	0.279	0.276	0.212	0.206	0.275	0.275	0.276		293	0.029	0.131	0.027	0.004	0.003	-0.002	0.005	-0.002	-0.003	0.006	0.006	0.003	0.002	0.002	0.003
	0.302	0.405	0.301	0.273	0.28	0.279	0.274	0.276	0.281	0.275	0.274	0.277	0.282	0.282	0.278	0.276	0.212	0.206	0.275	0.275	0.275		294	0.029	0.132	0.028	0.004	0.003	-0.002	0.004	-0.002	-0.003	0.006	0.006	0.002	0.002	0.002	0.002
	0.303	0.405	0.301	0.274	0.28	0.28	0.274	0.276	0.281	0.274	0.273	0.277	0.282	0.282	0.279	0.276	0.212	0.206	0.274	0.275	0.276		295	0.029	0.131	0.027	0.004	0.004	-0.002	0.004	-0.003	-0.004	0.006	0.006	0.003	0	0.001	0.002
	0.303	0.405	0.301	0.273	0.28	0.279	0.274	0.277	0.281	0.275	0.273	0.276	0.282	0.282	0.279	0.276	0.212	0.206	0.275	0.275	0.276		296	0.03	0.132	0.028	0.003	0.002	-0.003	0.005	-0.001	-0.003	0.006	0.006	0.003	0.002	0.002	0.003
	0.303	0.404	0.301	0.273	0.28	0.28	0.274	0.277	0.281	0.275	0.273	0.276	0.282	0.282	0.279	0.276	0.212	0.206	0.275	0.275	0.275		297	0.03	0.131	0.028	0.003	0.003	-0.003	0.005	-0.001	-0.003	0.006	0.006	0.003	0.002	0.002	0.002
	0.303	0.405	0.301	0.273	0.281	0.28	0.274	0.277	0.281	0.275	0.273	0.277	0.282	0.282	0.279	0.276	0.212	0.206	0.274	0.275	0.276		298	0.03	0.132	0.028	0.004	0.003	-0.003	0.004	-0.002	-0.004	0.006	0.006	0.003	0.001	0.002	0.003
	0.303	0.404	0.301	0.273	0.28	0.28	0.274	0.277	0.281	0.274	0.274	0.277	0.282	0.282	0.279	0.276	0.212	0.206	0.274	0.275	0.275		299	0.03	0.131	0.028	0.003	0.003	-0.003	0.004	-0.003	-0.003	0.006	0.006	0.003	0.001	0.002	0.002
	0.303	0.405	0.302	0.273	0.28	0.28	0.274	0.277	0.281	0.275	0.273	0.277	0.282	0.282	0.279	0.277	0.212	0.206	0.275	0.275	0.276		300	0.03	0.132	0.029	0.003	0.003	-0.003	0.004	-0.002	-0.004	0.005	0.005	0.002	0.002	0.002	0.003
	0.304	0.405	0.301	0.273	0.28	0.28	0.274	0.277	0.281	0.275	0.274	0.277	0.282	0.282	0.278	0.277	0.212	0.206	0.275	0.276	0.275		301	0.031	0.132	0.028	0.003	0.003	-0.003	0.004	-0.002	-0.003	0.005	0.005	0.001	0.002	0.003	0.002
	0.304	0.405	0.301	0.273	0.281	0.279	0.274	0.277	0.281	0.275	0.274	0.276	0.282	0.282	0.279	0.277	0.212	0.206	0.275	0.276	0.276		302	0.031	0.132	0.028	0.004	0.002	-0.003	0.005	-0.001	-0.002	0.005	0.005	0.002	0.002	0.003	0.003
	0.304	0.405	0.301	0.273	0.28	0.28	0.275	0.277	0.281	0.275	0.273	0.276	0.282	0.282	0.279	0.277	0.212	0.206	0.275	0.275	0.276		303	0.031	0.132	0.028	0.003	0.003	-0.002	0.005	-0.001	-0.003	0.005	0.005	0.002	0.002	0.002	0.003
	0.304	0.405	0.302	0.273	0.28	0.28	0.274	0.277	0.281	0.275	0.274	0.277	0.282	0.282	0.279	0.276	0.212	0.206	0.275	0.275	0.276		304	0.031	0.132	0.029	0.003	0.003	-0.003	0.004	-0.002	-0.003	0.006	0.006	0.003	0.002	0.002	0.003
	0.304	0.405	0.302	0.273	0.281	0.28	0.274	0.277	0.281	0.275	0.274	0.277	0.282	0.283	0.279	0.277	0.212	0.206	0.275	0.275	0.276		305	0.031	0.132	0.029	0.004	0.003	-0.003	0.004	-0.002	-0.003	0.005	0.006	0.002	0.002	0.002	0.003
	0.304	0.405	0.302	0.273	0.28	0.279	0.274	0.277	0.281	0.275	0.274	0.277	0.283	0.282	0.279	0.277	0.212	0.206	0.275	0.275	0.276		306	0.031	0.132	0.029	0.003	0.002	-0.003	0.004	-0.002	-0.003	0.006	0.005	0.002	0.002	0.002	0.003
	0.304	0.404	0.302	0.273	0.28	0.279	0.274	0.277	0.282	0.275	0.273	0.277	0.282	0.282	0.279	0.277	0.212	0.206	0.275	0.275	0.276		307	0.031	0.131	0.029	0.003	0.002	-0.003	0.005	-0.002	-0.004	0.005	0.005	0.002	0.002	0.002	0.003
	0.304	0.405	0.302	0.273	0.28	0.279	0.275	0.277	0.282	0.275	0.273	0.277	0.283	0.282	0.279	0.277	0.212	0.206	0.275	0.276	0.276		308	0.031	0.132	0.029	0.003	0.002	-0.002	0.005	-0.002	-0.004	0.006	0.005	0.002	0.002	0.003	0.003
	0.304	0.405	0.303	0.273	0.28	0.279	0.274	0.277	0.281	0.276	0.274	0.277	0.282	0.282	0.28	0.277	0.212	0.206	0.275	0.276	0.276		309	0.031	0.132	0.03	0.003	0.002	-0.003	0.004	-0.001	-0.003	0.005	0.005	0.003	0.002	0.003	0.003
	0.305	0.405	0.302	0.273	0.281	0.279	0.275	0.278	0.281	0.275	0.274	0.277	0.282	0.282	0.279	0.277	0.212	0.206	0.275	0.276	0.276		310	0.032	0.132	0.029	0.003	0.001	-0.003	0.004	-0.002	-0.003	0.005	0.005	0.002	0.002	0.003	0.003
	0.305	0.405	0.303	0.273	0.281	0.28	0.274	0.277	0.281	0.275	0.274	0.276	0.282	0.282	0.28	0.277	0.212	0.206	0.275	0.276	0.276		311	0.032	0.132	0.03	0.004	0.003	-0.003	0.005	-0.001	-0.002	0.005	0.005	0.003	0.002	0.003	0.003
	0.304	0.404	0.303	0.273	0.28	0.279	0.274	0.277	0.281	0.276	0.274	0.276	0.282	0.282	0.279	0.277	0.212	0.206	0.275	0.275	0.276		312	0.031	0.131	0.03	0.003	0.002	-0.003	0.005	0	-0.002	0.005	0.005	0.002	0.002	0.002	0.003
	0.305	0.404	0.303	0.274	0.281	0.279	0.274	0.277	0.282	0.275	0.274	0.277	0.283	0.282	0.279	0.277	0.212	0.206	0.275	0.276	0.276		313	0.031	0.13	0.029	0.004	0.002	-0.003	0.005	-0.002	-0.003	0.006	0.005	0.002	0.001	0.002	0.002
	0.304	0.406	0.303	0.273	0.281	0.279	0.274	0.277	0.281	0.275	0.274	0.277	0.282	0.282	0.279	0.277	0.212	0.206	0.275	0.276	0.276		314	0.031	0.133	0.03	0.004	0.002	-0.003	0.004	-0.002	-0.003	0.005	0.005	0.002	0.002	0.003	0.003
	0.305	0.405	0.303	0.274	0.281	0.28	0.275	0.278	0.281	0.275	0.274	0.277	0.282	0.282	0.28	0.277	0.212	0.206	0.275	0.276	0.276		315	0.031	0.131	0.029	0.003	0.002	-0.003	0.004	-0.002	-0.003	0.005	0.005	0.003	0.001	0.002	0.002
	0.305	0.405	0.303	0.274	0.281	0.28	0.275	0.278	0.281	0.275	0.274	0.277	0.283	0.283	0.279	0.277	0.212	0.206	0.275	0.276	0.276		316	0.031	0.131	0.029	0.003	0.002	-0.003	0.004	-0.002	-0.003	0.006	0.006	0.002	0.001	0.002	0.002
	0.305	0.404	0.303	0.274	0.281	0.28	0.275	0.277	0.282	0.275	0.274	0.277	0.282	0.282	0.28	0.277	0.212	0.206	0.275	0.276	0.276		317	0.031	0.13	0.029	0.004	0.003	-0.002	0.005	-0.002	-0.003	0.005	0.005	0.003	0.001	0.002	0.002
	0.306	0.406	0.304	0.274	0.281	0.279	0.275	0.278	0.281	0.275	0.274	0.277	0.282	0.283	0.279	0.277	0.212	0.206	0.275	0.276	0.276		318	0.032	0.132	0.03	0.003	0.001	-0.003	0.004	-0.002	-0.003	0.005	0.006	0.002	0.001	0.002	0.002
	0.306	0.405	0.303	0.274	0.281	0.28	0.274	0.277	0.282	0.276	0.274	0.277	0.282	0.282	0.279	0.277	0.212	0.206	0.276	0.276	0.276		319	0.032	0.131	0.029	0.004	0.003	-0.003	0.005	-0.001	-0.003	0.005	0.005	0.002	0.002	0.002	0.002
	0.306	0.405	0.304	0.274	0.281	0.28	0.275	0.278	0.282	0.275	0.274	0.277	0.283	0.283	0.28	0.277	0.212	0.206	0.275	0.276	0.276		320	0.032	0.131	0.03	0.003	0.002	-0.003	0.005	-0.002	-0.003	0.006	0.006	0.003	0.001	0.002	0.002
	0.306	0.404	0.304	0.274	0.281	0.28	0.275	0.278	0.282	0.276	0.274	0.277	0.283	0.283	0.279	0.277	0.212	0.206	0.275	0.276	0.276		321	0.032	0.13	0.03	0.003	0.002	-0.003	0.005	-0.001	-0.003	0.006	0.006	0.002	0.001	0.002	0.002
	0.306	0.406	0.304	0.274	0.281	0.28	0.275	0.278	0.282	0.275	0.274	0.277	0.283	0.283	0.279	0.277	0.212	0.206	0.275	0.276	0.276		322	0.032	0.132	0.03	0.003	0.002	-0.003	0.005	-0.002	-0.003	0.006	0.006	0.002	0.001	0.002	0.002
	0.306	0.405	0.304	0.274	0.281	0.281	0.275	0.278	0.282	0.276	0.274	0.277	0.283	0.283	0.28	0.277	0.212	0.206	0.275	0.276	0.276		323	0.032	0.131	0.03	0.003	0.003	-0.003	0.005	-0.001	-0.003	0.006	0.006	0.003	0.001	0.002	0.002
	0.307	0.405	0.304	0.274	0.281	0.281	0.275	0.278	0.282	0.276	0.274	0.277	0.283	0.282	0.28	0.277	0.212	0.206	0.275	0.277	0.276		324	0.033	0.131	0.03	0.003	0.003	-0.003	0.005	-0.001	-0.003	0.006	0.005	0.003	0.001	0.003	0.002
	0.306	0.406	0.304	0.274	0.281	0.281	0.275	0.278	0.281	0.275	0.274	0.277	0.283	0.283	0.279	0.277	0.212	0.206	0.275	0.276	0.276		325	0.032	0.132	0.03	0.003	0.003	-0.003	0.004	-0.002	-0.003	0.006	0.006	0.002	0.001	0.002	0.002
	0.307	0.404	0.304	0.274	0.281	0.28	0.275	0.278	0.282	0.275	0.274	0.277	0.283	0.283	0.28	0.277	0.212	0.206	0.275	0.276	0.276		326	0.033	0.13	0.03	0.003	0.002	-0.003	0.005	-0.002	-0.003	0.006	0.006	0.003	0.001	0.002	0.002
	0.307	0.406	0.305	0.274	0.281	0.281	0.275	0.278	0.282	0.276	0.274	0.277	0.283	0.282	0.28	0.278	0.212	0.206	0.275	0.276	0.276		327	0.033	0.132	0.031	0.003	0.003	-0.003	0.005	-0.001	-0.003	0.005	0.004	0.002	0.001	0.002	0.002
	0.307	0.405	0.305	0.274	0.281	0.281	0.275	0.278	0.282	0.275	0.274	0.278	0.283	0.283	0.28	0.278	0.212	0.206	0.276	0.276	0.276		328	0.033	0.131	0.031	0.003	0.003	-0.003	0.004	-0.003	-0.004	0.005	0.005	0.002	0.002	0.002	0.002
	0.307	0.405	0.305	0.274	0.281	0.281	0.275	0.278	0.282	0.276	0.274	0.278	0.282	0.283	0.28	0.278	0.212	0.206	0.275	0.277	0.276		329	0.033	0.131	0.031	0.003	0.003	-0.003	0.004	-0.002	-0.004	0.004	0.005	0.002	0.001	0.003	0.002
	0.307	0.406	0.305	0.274	0.281	0.281	0.275	0.278	0.282	0.276	0.274	0.277	0.283	0.283	0.28	0.278	0.212	0.206	0.275	0.277	0.276		330	0.033	0.132	0.031	0.003	0.003	-0.003	0.005	-0.001	-0.003	0.005	0.005	0.002	0.001	0.003	0.002
	0.307	0.405	0.305	0.274	0.281	0.281	0.275	0.278	0.282	0.276	0.275	0.278	0.283	0.283	0.28	0.277	0.212	0.206	0.276	0.277	0.276		331	0.033	0.131	0.031	0.003	0.003	-0.003	0.004	-0.002	-0.003	0.006	0.006	0.003	0.002	0.003	0.002
	0.307	0.406	0.305	0.274	0.281	0.28	0.275	0.278	0.282	0.276	0.274	0.278	0.283	0.283	0.28	0.277	0.212	0.206	0.276	0.277	0.276		332	0.033	0.132	0.031	0.003	0.002	-0.003	0.004	-0.002	-0.004	0.006	0.006	0.003	0.002	0.003	0.002
	0.307	0.406	0.305	0.274	0.281	0.28	0.275	0.278	0.282	0.276	0.275	0.278	0.283	0.283	0.28	0.278	0.212	0.206	0.275	0.277	0.277		333	0.033	0.132	0.031	0.003	0.002	-0.003	0.004	-0.002	-0.003	0.005	0.005	0.002	0.001	0.003	0.003
	0.307	0.406	0.305	0.274	0.281	0.28	0.275	0.278	0.282	0.276	0.274	0.277	0.283	0.283	0.28	0.278	0.212	0.206	0.275	0.277	0.276		334	0.033	0.132	0.031	0.003	0.002	-0.003	0.005	-0.001	-0.003	0.005	0.005	0.002	0.001	0.003	0.002
	0.308	0.406	0.306	0.274	0.281	0.28	0.275	0.278	0.282	0.276	0.275	0.277	0.283	0.283	0.28	0.277	0.212	0.206	0.275	0.277	0.276		335	0.034	0.132	0.032	0.003	0.002	-0.003	0.005	-0.001	-0.002	0.006	0.006	0.003	0.001	0.003	0.002
	0.308	0.405	0.306	0.274	0.281	0.281	0.275	0.278	0.282	0.276	0.275	0.278	0.283	0.283	0.28	0.278	0.212	0.206	0.276	0.277	0.276		336	0.034	0.131	0.032	0.003	0.003	-0.003	0.004	-0.002	-0.003	0.005	0.005	0.002	0.002	0.003	0.002
	0.308	0.405	0.306	0.274	0.281	0.28	0.275	0.278	0.282	0.276	0.275	0.277	0.283	0.283	0.28	0.277	0.212	0.206	0.276	0.277	0.276		337	0.034	0.131	0.032	0.003	0.002	-0.003	0.005	-0.001	-0.002	0.006	0.006	0.003	0.002	0.003	0.002
	0.308	0.406	0.306	0.274	0.281	0.28	0.275	0.278	0.282	0.276	0.274	0.278	0.283	0.283	0.28	0.278	0.212	0.206	0.276	0.277	0.276		338	0.034	0.132	0.032	0.003	0.002	-0.003	0.004	-0.002	-0.004	0.005	0.005	0.002	0.002	0.003	0.002
	0.308	0.405	0.306	0.274	0.282	0.281	0.276	0.278	0.282	0.276	0.275	0.278	0.283	0.283	0.28	0.277	0.212	0.206	0.276	0.277	0.276		339	0.034	0.131	0.032	0.004	0.003	-0.002	0.004	-0.002	-0.003	0.006	0.006	0.003	0.002	0.003	0.002
	0.307	0.405	0.307	0.274	0.281	0.281	0.276	0.278	0.283	0.276	0.274	0.278	0.283	0.284	0.28	0.278	0.212	0.206	0.276	0.278	0.277		340	0.033	0.131	0.033	0.003	0.003	-0.002	0.005	-0.002	-0.004	0.005	0.006	0.002	0.002	0.004	0.003
	0.308	0.405	0.306	0.275	0.281	0.281	0.276	0.278	0.282	0.276	0.274	0.278	0.283	0.283	0.28	0.278	0.212	0.206	0.276	0.277	0.276		341	0.033	0.13	0.031	0.003	0.003	-0.002	0.004	-0.002	-0.004	0.005	0.005	0.002	0.001	0.002	0.001
	0.308	0.405	0.307	0.274	0.281	0.281	0.275	0.278	0.282	0.276	0.275	0.278	0.284	0.283	0.28	0.278	0.212	0.206	0.276	0.277	0.276		342	0.034	0.131	0.033	0.003	0.003	-0.003	0.004	-0.002	-0.003	0.006	0.005	0.002	0.002	0.003	0.002
	0.308	0.405	0.306	0.274	0.281	0.28	0.275	0.278	0.283	0.276	0.274	0.278	0.283	0.283	0.28	0.278	0.212	0.206	0.276	0.277	0.277		343	0.034	0.131	0.032	0.003	0.002	-0.003	0.005	-0.002	-0.004	0.005	0.005	0.002	0.002	0.003	0.003
	0.309	0.406	0.307	0.274	0.281	0.28	0.275	0.278	0.282	0.276	0.275	0.278	0.283	0.283	0.28	0.277	0.212	0.206	0.276	0.277	0.277		344	0.035	0.132	0.033	0.003	0.002	-0.003	0.004	-0.002	-0.003	0.006	0.006	0.003	0.002	0.003	0.003
	0.309	0.407	0.307	0.274	0.281	0.28	0.276	0.278	0.282	0.276	0.274	0.278	0.283	0.283	0.28	0.277	0.212	0.206	0.276	0.277	0.276		345	0.035	0.133	0.033	0.003	0.002	-0.002	0.004	-0.002	-0.004	0.006	0.006	0.003	0.002	0.003	0.002
	0.309	0.406	0.306	0.274	0.282	0.281	0.276	0.278	0.282	0.276	0.275	0.278	0.283	0.284	0.28	0.278	0.212	0.206	0.276	0.278	0.276		346	0.035	0.132	0.032	0.004	0.003	-0.002	0.004	-0.002	-0.003	0.005	0.006	0.002	0.002	0.004	0.002
	0.309	0.406	0.307	0.275	0.282	0.281	0.276	0.279	0.282	0.276	0.275	0.279	0.284	0.283	0.281	0.278	0.212	0.206	0.275	0.278	0.277		347	0.034	0.131	0.032	0.003	0.002	-0.003	0.003	-0.003	-0.004	0.006	0.005	0.003	0	0.003	0.002
	0.309	0.406	0.307	0.275	0.281	0.281	0.276	0.278	0.282	0.276	0.275	0.278	0.283	0.283	0.28	0.278	0.212	0.206	0.276	0.278	0.277		348	0.034	0.131	0.032	0.003	0.003	-0.002	0.004	-0.002	-0.003	0.005	0.005	0.002	0.001	0.003	0.002
	0.309	0.406	0.307	0.274	0.281	0.281	0.276	0.278	0.282	0.276	0.275	0.278	0.283	0.283	0.28	0.278	0.212	0.206	0.276	0.278	0.277		349	0.035	0.132	0.033	0.003	0.003	-0.002	0.004	-0.002	-0.003	0.005	0.005	0.002	0.002	0.004	0.003
	0.309	0.407	0.307	0.275	0.282	0.281	0.276	0.278	0.282	0.276	0.275	0.278	0.283	0.283	0.28	0.277	0.212	0.206	0.276	0.277	0.277		350	0.034	0.132	0.032	0.004	0.003	-0.002	0.004	-0.002	-0.003	0.006	0.006	0.003	0.001	0.002	0.002
	0.309	0.406	0.307	0.275	0.282	0.281	0.276	0.279	0.282	0.276	0.274	0.278	0.283	0.283	0.28	0.278	0.212	0.206	0.276	0.278	0.277		351	0.034	0.131	0.032	0.003	0.002	-0.003	0.004	-0.002	-0.004	0.005	0.005	0.002	0.001	0.003	0.002
	0.31	0.406	0.307	0.275	0.281	0.281	0.276	0.279	0.282	0.276	0.275	0.278	0.283	0.284	0.28	0.278	0.212	0.206	0.276	0.278	0.277		352	0.035	0.131	0.032	0.002	0.002	-0.003	0.004	-0.002	-0.003	0.005	0.006	0.002	0.001	0.003	0.002
	0.31	0.406	0.308	0.274	0.281	0.282	0.276	0.279	0.283	0.276	0.275	0.278	0.283	0.283	0.28	0.278	0.212	0.206	0.276	0.278	0.277		353	0.036	0.132	0.034	0.002	0.003	-0.003	0.005	-0.002	-0.003	0.005	0.005	0.002	0.002	0.004	0.003
	0.309	0.406	0.307	0.275	0.282	0.281	0.276	0.278	0.283	0.277	0.275	0.278	0.284	0.283	0.28	0.278	0.212	0.206	0.276	0.278	0.277		354	0.034	0.131	0.032	0.004	0.003	-0.002	0.005	-0.001	-0.003	0.006	0.005	0.002	0.001	0.003	0.002
	0.309	0.406	0.308	0.275	0.281	0.282	0.276	0.279	0.283	0.276	0.275	0.278	0.283	0.283	0.281	0.277	0.212	0.206	0.276	0.277	0.277		355	0.034	0.131	0.033	0.002	0.003	-0.003	0.005	-0.002	-0.003	0.006	0.006	0.004	0.001	0.002	0.002
	0.309	0.406	0.308	0.274	0.282	0.281	0.276	0.279	0.283	0.276	0.275	0.278	0.283	0.283	0.28	0.278	0.212	0.206	0.277	0.278	0.276		356	0.035	0.132	0.034	0.003	0.002	-0.003	0.005	-0.002	-0.003	0.005	0.005	0.002	0.003	0.004	0.002
	0.31	0.406	0.308	0.275	0.282	0.281	0.276	0.279	0.282	0.276	0.275	0.278	0.283	0.284	0.28	0.278	0.212	0.206	0.276	0.277	0.277		357	0.035	0.131	0.033	0.003	0.002	-0.003	0.004	-0.002	-0.003	0.005	0.006	0.002	0.001	0.002	0.002
	0.31	0.407	0.308	0.275	0.282	0.281	0.276	0.279	0.283	0.276	0.275	0.278	0.283	0.283	0.281	0.278	0.212	0.206	0.276	0.278	0.277		358	0.035	0.132	0.033	0.003	0.002	-0.003	0.005	-0.002	-0.003	0.005	0.005	0.003	0.001	0.003	0.002
	0.31	0.406	0.309	0.275	0.281	0.281	0.276	0.278	0.283	0.276	0.275	0.278	0.284	0.283	0.281	0.278	0.212	0.206	0.276	0.278	0.276		359	0.035	0.131	0.034	0.003	0.003	-0.002	0.005	-0.002	-0.003	0.006	0.005	0.003	0.001	0.003	0.001
	0.31	0.405	0.309	0.275	0.282	0.281	0.276	0.279	0.283	0.276	0.275	0.278	0.283	0.283	0.28	0.278	0.212	0.206	0.276	0.278	0.277		360	0.035	0.13	0.034	0.003	0.002	-0.003	0.005	-0.002	-0.003	0.005	0.005	0.002	0.001	0.003	0.002
	0.31	0.406	0.308	0.275	0.282	0.281	0.276	0.279	0.283	0.276	0.275	0.278	0.284	0.284	0.28	0.278	0.212	0.206	0.276	0.277	0.277		361	0.035	0.131	0.033	0.003	0.002	-0.003	0.005	-0.002	-0.003	0.006	0.006	0.002	0.001	0.002	0.002
	0.31	0.406	0.308	0.275	0.282	0.281	0.276	0.279	0.283	0.276	0.275	0.278	0.283	0.284	0.281	0.278	0.212	0.206	0.276	0.277	0.277		362	0.035	0.131	0.033	0.003	0.002	-0.003	0.005	-0.002	-0.003	0.005	0.006	0.003	0.001	0.002	0.002
	0.31	0.406	0.309	0.274	0.282	0.281	0.276	0.279	0.283	0.277	0.275	0.278	0.283	0.284	0.28	0.278	0.212	0.206	0.276	0.278	0.277		363	0.036	0.132	0.035	0.003	0.002	-0.003	0.005	-0.001	-0.003	0.005	0.006	0.002	0.002	0.004	0.003
	0.31	0.406	0.308	0.275	0.282	0.281	0.276	0.278	0.283	0.276	0.275	0.278	0.283	0.284	0.281	0.278	0.212	0.206	0.276	0.278	0.277		364	0.035	0.131	0.033	0.004	0.003	-0.002	0.005	-0.002	-0.003	0.005	0.006	0.003	0.001	0.003	0.002
	0.31	0.406	0.308	0.275	0.282	0.281	0.277	0.279	0.283	0.277	0.275	0.278	0.283	0.283	0.28	0.278	0.212	0.206	0.276	0.278	0.277		365	0.035	0.131	0.033	0.003	0.002	-0.002	0.005	-0.001	-0.003	0.005	0.005	0.002	0.001	0.003	0.002
	0.311	0.406	0.308	0.275	0.282	0.281	0.276	0.279	0.282	0.277	0.275	0.278	0.284	0.283	0.28	0.278	0.212	0.206	0.276	0.278	0.277		366	0.036	0.131	0.033	0.003	0.002	-0.003	0.004	-0.001	-0.003	0.006	0.005	0.002	0.001	0.003	0.002
	0.311	0.406	0.309	0.275	0.282	0.281	0.276	0.278	0.283	0.277	0.275	0.278	0.284	0.284	0.281	0.278	0.212	0.206	0.276	0.278	0.277		367	0.036	0.131	0.034	0.004	0.003	-0.002	0.005	-0.001	-0.003	0.006	0.006	0.003	0.001	0.003	0.002
	0.311	0.406	0.309	0.275	0.282	0.281	0.276	0.279	0.283	0.276	0.275	0.278	0.284	0.284	0.28	0.278	0.212	0.206	0.276	0.278	0.277		368	0.036	0.131	0.034	0.003	0.002	-0.003	0.005	-0.002	-0.003	0.006	0.006	0.002	0.001	0.003	0.002
	0.311	0.407	0.309	0.275	0.282	0.281	0.277	0.279	0.282	0.276	0.275	0.278	0.283	0.284	0.281	0.278	0.212	0.206	0.276	0.278	0.277		369	0.036	0.132	0.034	0.003	0.002	-0.002	0.004	-0.002	-0.003	0.005	0.006	0.003	0.001	0.003	0.002
	0.311	0.406	0.309	0.275	0.282	0.281	0.276	0.279	0.283	0.276	0.275	0.278	0.284	0.284	0.28	0.278	0.212	0.206	0.276	0.278	0.277		370	0.036	0.131	0.034	0.003	0.002	-0.003	0.005	-0.002	-0.003	0.006	0.006	0.002	0.001	0.003	0.002
	0.311	0.406	0.309	0.275	0.282	0.281	0.276	0.279	0.283	0.277	0.275	0.278	0.283	0.283	0.281	0.278	0.212	0.206	0.276	0.278	0.277		371	0.036	0.131	0.034	0.003	0.002	-0.003	0.005	-0.001	-0.003	0.005	0.005	0.003	0.001	0.003	0.002
	0.311	0.406	0.31	0.275	0.282	0.281	0.276	0.279	0.283	0.277	0.275	0.278	0.283	0.284	0.281	0.278	0.212	0.206	0.276	0.278	0.277		372	0.036	0.131	0.035	0.003	0.002	-0.003	0.005	-0.001	-0.003	0.005	0.006	0.003	0.001	0.003	0.002
	0.311	0.406	0.31	0.275	0.282	0.281	0.276	0.279	0.283	0.277	0.275	0.278	0.284	0.283	0.281	0.278	0.212	0.206	0.276	0.278	0.277		373	0.036	0.131	0.035	0.003	0.002	-0.003	0.005	-0.001	-0.003	0.006	0.005	0.003	0.001	0.003	0.002
	0.311	0.406	0.31	0.275	0.282	0.281	0.276	0.279	0.283	0.277	0.275	0.278	0.284	0.284	0.281	0.278	0.212	0.206	0.276	0.278	0.277		374	0.036	0.131	0.035	0.003	0.002	-0.003	0.005	-0.001	-0.003	0.006	0.006	0.003	0.001	0.003	0.002
	0.311	0.406	0.31	0.275	0.282	0.281	0.276	0.279	0.283	0.277	0.275	0.278	0.283	0.284	0.281	0.278	0.212	0.206	0.276	0.278	0.277		375	0.036	0.131	0.035	0.003	0.002	-0.003	0.005	-0.001	-0.003	0.005	0.006	0.003	0.001	0.003	0.002
	0.312	0.405	0.309	0.275	0.282	0.282	0.276	0.279	0.283	0.277	0.275	0.278	0.283	0.284	0.281	0.279	0.212	0.206	0.276	0.278	0.277		376	0.037	0.13	0.034	0.003	0.003	-0.003	0.005	-0.001	-0.003	0.004	0.005	0.002	0.001	0.003	0.002
	0.311	0.406	0.31	0.275	0.282	0.282	0.277	0.279	0.283	0.276	0.275	0.279	0.284	0.283	0.281	0.278	0.212	0.206	0.276	0.278	0.277		377	0.036	0.131	0.035	0.003	0.003	-0.002	0.004	-0.003	-0.004	0.006	0.005	0.003	0.001	0.003	0.002
	0.312	0.407	0.31	0.275	0.282	0.282	0.276	0.279	0.283	0.277	0.275	0.278	0.284	0.284	0.281	0.278	0.212	0.206	0.276	0.278	0.277		378	0.037	0.132	0.035	0.003	0.003	-0.003	0.005	-0.001	-0.003	0.006	0.006	0.003	0.001	0.003	0.002
	0.312	0.406	0.309	0.275	0.282	0.282	0.276	0.279	0.283	0.277	0.275	0.278	0.284	0.284	0.281	0.279	0.212	0.206	0.276	0.278	0.277		379	0.037	0.131	0.034	0.003	0.003	-0.003	0.005	-0.001	-0.003	0.005	0.005	0.002	0.001	0.003	0.002
	0.312	0.406	0.31	0.275	0.282	0.282	0.277	0.278	0.283	0.277	0.275	0.278	0.284	0.284	0.281	0.278	0.212	0.206	0.277	0.278	0.277		380	0.037	0.131	0.035	0.004	0.004	-0.001	0.005	-0.001	-0.003	0.006	0.006	0.003	0.002	0.003	0.002
	0.312	0.406	0.31	0.275	0.283	0.282	0.276	0.279	0.283	0.277	0.275	0.278	0.284	0.284	0.281	0.278	0.212	0.206	0.276	0.278	0.277		381	0.037	0.131	0.035	0.004	0.003	-0.003	0.005	-0.001	-0.003	0.006	0.006	0.003	0.001	0.003	0.002
	0.312	0.408	0.31	0.275	0.282	0.282	0.277	0.279	0.283	0.276	0.275	0.278	0.284	0.284	0.281	0.278	0.212	0.206	0.276	0.278	0.277		382	0.037	0.133	0.035	0.003	0.003	-0.002	0.005	-0.002	-0.003	0.006	0.006	0.003	0.001	0.003	0.002
	0.312	0.406	0.31	0.275	0.282	0.282	0.276	0.279	0.283	0.277	0.275	0.279	0.284	0.284	0.281	0.278	0.212	0.206	0.276	0.278	0.277		383	0.037	0.131	0.035	0.003	0.003	-0.003	0.004	-0.002	-0.004	0.006	0.006	0.003	0.001	0.003	0.002
	0.312	0.407	0.31	0.275	0.282	0.282	0.277	0.279	0.283	0.277	0.276	0.279	0.284	0.284	0.281	0.278	0.212	0.206	0.277	0.278	0.278		384	0.037	0.132	0.035	0.003	0.003	-0.002	0.004	-0.002	-0.003	0.006	0.006	0.003	0.002	0.003	0.003
	0.312	0.407	0.31	0.275	0.282	0.282	0.276	0.279	0.283	0.277	0.275	0.278	0.284	0.284	0.281	0.279	0.212	0.206	0.276	0.278	0.277		385	0.037	0.132	0.035	0.003	0.003	-0.003	0.005	-0.001	-0.003	0.005	0.005	0.002	0.001	0.003	0.002
	0.312	0.407	0.311	0.275	0.282	0.282	0.277	0.279	0.283	0.277	0.276	0.278	0.284	0.284	0.281	0.278	0.212	0.206	0.277	0.278	0.278		386	0.037	0.132	0.036	0.003	0.003	-0.002	0.005	-0.001	-0.002	0.006	0.006	0.003	0.002	0.003	0.003
	0.312	0.407	0.311	0.275	0.283	0.282	0.277	0.279	0.283	0.277	0.275	0.279	0.284	0.284	0.281	0.278	0.212	0.206	0.277	0.278	0.278		387	0.037	0.132	0.036	0.004	0.003	-0.002	0.004	-0.002	-0.004	0.006	0.006	0.003	0.002	0.003	0.003
	0.312	0.406	0.311	0.275	0.282	0.281	0.277	0.279	0.283	0.277	0.276	0.279	0.284	0.284	0.281	0.278	0.212	0.206	0.276	0.277	0.277		388	0.037	0.131	0.036	0.003	0.002	-0.002	0.004	-0.002	-0.003	0.006	0.006	0.003	0.001	0.002	0.002
	0.312	0.406	0.311	0.275	0.282	0.281	0.276	0.279	0.283	0.277	0.275	0.278	0.284	0.284	0.281	0.278	0.212	0.206	0.276	0.278	0.277		389	0.037	0.131	0.036	0.003	0.002	-0.003	0.005	-0.001	-0.003	0.006	0.006	0.003	0.001	0.003	0.002
	0.312	0.407	0.311	0.276	0.282	0.282	0.277	0.279	0.283	0.277	0.275	0.279	0.284	0.284	0.281	0.278	0.212	0.206	0.276	0.277	0.278		390	0.036	0.131	0.035	0.003	0.003	-0.002	0.004	-0.002	-0.004	0.006	0.006	0.003	0	0.001	0.002
	0.312	0.408	0.311	0.275	0.282	0.282	0.277	0.279	0.284	0.277	0.276	0.279	0.284	0.284	0.281	0.279	0.212	0.206	0.276	0.277	0.278		391	0.037	0.133	0.036	0.003	0.003	-0.002	0.005	-0.002	-0.003	0.005	0.005	0.002	0.001	0.002	0.003
	0.312	0.407	0.311	0.275	0.283	0.281	0.277	0.279	0.283	0.277	0.276	0.279	0.284	0.285	0.281	0.278	0.212	0.206	0.276	0.277	0.278		392	0.037	0.132	0.036	0.004	0.002	-0.002	0.004	-0.002	-0.003	0.006	0.007	0.003	0.001	0.002	0.003
	0.313	0.406	0.311	0.275	0.282	0.282	0.277	0.279	0.283	0.277	0.276	0.279	0.284	0.284	0.281	0.278	0.212	0.206	0.277	0.278	0.277		393	0.038	0.131	0.036	0.003	0.003	-0.002	0.004	-0.002	-0.003	0.006	0.006	0.003	0.002	0.003	0.002
	0.313	0.407	0.311	0.275	0.283	0.281	0.277	0.279	0.283	0.277	0.275	0.278	0.284	0.284	0.281	0.278	0.212	0.206	0.276	0.278	0.277		394	0.038	0.132	0.036	0.004	0.002	-0.002	0.005	-0.001	-0.003	0.006	0.006	0.003	0.001	0.003	0.002
	0.313	0.406	0.311	0.276	0.282	0.281	0.277	0.279	0.283	0.277	0.275	0.278	0.284	0.284	0.281	0.278	0.212	0.206	0.277	0.277	0.278		395	0.037	0.13	0.035	0.003	0.002	-0.002	0.005	-0.001	-0.003	0.006	0.006	0.003	0.001	0.001	0.002
	0.313	0.406	0.311	0.275	0.283	0.282	0.277	0.279	0.283	0.277	0.276	0.278	0.284	0.284	0.281	0.278	0.212	0.206	0.277	0.278	0.278		396	0.038	0.131	0.036	0.004	0.003	-0.002	0.005	-0.001	-0.002	0.006	0.006	0.003	0.002	0.003	0.003
	0.313	0.406	0.311	0.275	0.282	0.281	0.277	0.279	0.283	0.277	0.275	0.278	0.284	0.284	0.281	0.279	0.212	0.206	0.276	0.277	0.277		397	0.038	0.131	0.036	0.003	0.002	-0.002	0.005	-0.001	-0.003	0.005	0.005	0.002	0.001	0.002	0.002
	0.313	0.406	0.311	0.275	0.283	0.282	0.277	0.279	0.284	0.277	0.276	0.279	0.284	0.284	0.281	0.279	0.212	0.206	0.276	0.277	0.278		398	0.038	0.131	0.036	0.004	0.003	-0.002	0.005	-0.002	-0.003	0.005	0.005	0.002	0.001	0.002	0.003
	0.313	0.406	0.312	0.276	0.283	0.281	0.277	0.279	0.283	0.277	0.276	0.279	0.284	0.284	0.281	0.278	0.212	0.206	0.276	0.278	0.278		399	0.037	0.13	0.036	0.004	0.002	-0.002	0.004	-0.002	-0.003	0.006	0.006	0.003	0	0.002	0.002
	0.313	0.406	0.312	0.276	0.282	0.282	0.277	0.279	0.284	0.277	0.276	0.279	0.284	0.284	0.281	0.279	0.212	0.206	0.277	0.278	0.278		400	0.037	0.13	0.036	0.003	0.003	-0.002	0.005	-0.002	-0.003	0.005	0.005	0.002	0.001	0.002	0.002
	0.313	0.406	0.311	0.275	0.282	0.282	0.277	0.279	0.284	0.277	0.276	0.279	0.283	0.285	0.281	0.278	0.212	0.206	0.277	0.279	0.277		401	0.038	0.131	0.036	0.003	0.003	-0.002	0.005	-0.002	-0.003	0.005	0.007	0.003	0.002	0.004	0.002
	0.313	0.407	0.312	0.276	0.283	0.282	0.276	0.279	0.283	0.277	0.276	0.279	0.284	0.285	0.281	0.279	0.212	0.206	0.276	0.278	0.277		402	0.037	0.131	0.036	0.004	0.003	-0.003	0.004	-0.002	-0.003	0.005	0.006	0.002	0	0.002	0.001
	0.313	0.407	0.312	0.275	0.282	0.282	0.277	0.28	0.284	0.277	0.276	0.279	0.284	0.284	0.281	0.279	0.212	0.206	0.276	0.278	0.278		403	0.038	0.132	0.037	0.002	0.002	-0.003	0.005	-0.002	-0.003	0.005	0.005	0.002	0.001	0.003	0.003
	0.313	0.407	0.312	0.275	0.282	0.282	0.277	0.279	0.283	0.277	0.276	0.278	0.284	0.284	0.281	0.278	0.212	0.206	0.277	0.278	0.278		404	0.038	0.132	0.037	0.003	0.003	-0.002	0.005	-0.001	-0.002	0.006	0.006	0.003	0.002	0.003	0.003
	0.313	0.408	0.312	0.275	0.282	0.283	0.277	0.28	0.283	0.277	0.276	0.279	0.285	0.284	0.281	0.278	0.212	0.206	0.277	0.278	0.278		405	0.038	0.133	0.037	0.002	0.003	-0.003	0.004	-0.002	-0.003	0.007	0.006	0.003	0.002	0.003	0.003
	0.314	0.407	0.312	0.275	0.283	0.283	0.277	0.28	0.283	0.277	0.276	0.279	0.284	0.284	0.281	0.279	0.212	0.206	0.277	0.278	0.278		406	0.039	0.132	0.037	0.003	0.003	-0.003	0.004	-0.002	-0.003	0.005	0.005	0.002	0.002	0.003	0.003
	0.314	0.408	0.312	0.275	0.282	0.282	0.277	0.279	0.284	0.278	0.276	0.278	0.284	0.284	0.281	0.279	0.212	0.206	0.277	0.278	0.277		407	0.039	0.133	0.037	0.003	0.003	-0.002	0.006	0	-0.002	0.005	0.005	0.002	0.002	0.003	0.002
	0.313	0.407	0.312	0.275	0.283	0.282	0.277	0.28	0.283	0.277	0.277	0.279	0.285	0.284	0.281	0.278	0.212	0.206	0.277	0.278	0.278		408	0.038	0.132	0.037	0.003	0.002	-0.003	0.004	-0.002	-0.002	0.007	0.006	0.003	0.002	0.003	0.003
	0.313	0.407	0.312	0.276	0.282	0.282	0.277	0.279	0.283	0.277	0.276	0.279	0.284	0.284	0.281	0.279	0.212	0.206	0.277	0.278	0.278		409	0.037	0.131	0.036	0.003	0.003	-0.002	0.004	-0.002	-0.003	0.005	0.005	0.002	0.001	0.002	0.002
	0.313	0.407	0.312	0.275	0.283	0.283	0.278	0.28	0.284	0.277	0.276	0.279	0.284	0.284	0.281	0.279	0.212	0.206	0.277	0.278	0.278		410	0.038	0.132	0.037	0.003	0.003	-0.002	0.005	-0.002	-0.003	0.005	0.005	0.002	0.002	0.003	0.003
	0.313	0.408	0.313	0.276	0.283	0.282	0.277	0.279	0.284	0.277	0.276	0.279	0.284	0.285	0.281	0.279	0.212	0.206	0.277	0.278	0.278		411	0.037	0.132	0.037	0.004	0.003	-0.002	0.005	-0.002	-0.003	0.005	0.006	0.002	0.001	0.002	0.002
	0.314	0.407	0.312	0.275	0.283	0.283	0.277	0.279	0.284	0.278	0.276	0.279	0.284	0.285	0.281	0.279	0.212	0.206	0.276	0.278	0.278		412	0.039	0.132	0.037	0.004	0.004	-0.002	0.005	-0.001	-0.003	0.005	0.006	0.002	0.001	0.003	0.003
	0.314	0.407	0.312	0.276	0.283	0.283	0.277	0.28	0.284	0.277	0.276	0.279	0.284	0.284	0.282	0.279	0.212	0.206	0.277	0.278	0.278		413	0.038	0.131	0.036	0.003	0.003	-0.003	0.005	-0.002	-0.003	0.005	0.005	0.003	0.001	0.002	0.002
	0.314	0.407	0.312	0.275	0.283	0.282	0.277	0.279	0.284	0.277	0.276	0.279	0.284	0.284	0.281	0.278	0.212	0.206	0.277	0.278	0.278		414	0.039	0.132	0.037	0.004	0.003	-0.002	0.005	-0.002	-0.003	0.006	0.006	0.003	0.002	0.003	0.003
	0.314	0.407	0.312	0.275	0.282	0.282	0.278	0.279	0.283	0.277	0.275	0.279	0.284	0.284	0.282	0.279	0.212	0.206	0.276	0.278	0.278		415	0.039	0.132	0.037	0.003	0.003	-0.001	0.004	-0.002	-0.004	0.005	0.005	0.003	0.001	0.003	0.003
	0.313	0.407	0.312	0.275	0.283	0.282	0.277	0.28	0.284	0.278	0.276	0.279	0.284	0.285	0.282	0.279	0.212	0.206	0.276	0.278	0.277		416	0.038	0.132	0.037	0.003	0.002	-0.003	0.005	-0.001	-0.003	0.005	0.006	0.003	0.001	0.003	0.002
	0.314	0.407	0.312	0.275	0.283	0.283	0.277	0.28	0.283	0.277	0.276	0.279	0.284	0.285	0.281	0.278	0.212	0.206	0.277	0.278	0.278		417	0.039	0.132	0.037	0.003	0.003	-0.003	0.004	-0.002	-0.003	0.006	0.007	0.003	0.002	0.003	0.003
	0.313	0.407	0.312	0.276	0.283	0.282	0.277	0.279	0.284	0.278	0.276	0.279	0.285	0.285	0.281	0.279	0.212	0.206	0.277	0.279	0.278		418	0.037	0.131	0.036	0.004	0.003	-0.002	0.005	-0.001	-0.003	0.006	0.006	0.002	0.001	0.003	0.002
	0.313	0.407	0.312	0.275	0.283	0.282	0.277	0.28	0.284	0.277	0.276	0.279	0.285	0.285	0.281	0.279	0.212	0.206	0.277	0.279	0.278		419	0.038	0.132	0.037	0.003	0.002	-0.003	0.005	-0.002	-0.003	0.006	0.006	0.002	0.002	0.004	0.003
	0.314	0.407	0.312	0.275	0.282	0.282	0.278	0.279	0.284	0.277	0.276	0.279	0.284	0.285	0.282	0.279	0.212	0.206	0.277	0.278	0.278		420	0.039	0.132	0.037	0.003	0.003	-0.001	0.005	-0.002	-0.003	0.005	0.006	0.003	0.002	0.003	0.003
	0.314	0.407	0.312	0.276	0.282	0.282	0.278	0.28	0.284	0.277	0.276	0.279	0.284	0.284	0.281	0.279	0.212	0.206	0.277	0.278	0.278		421	0.038	0.131	0.036	0.002	0.002	-0.002	0.005	-0.002	-0.003	0.005	0.005	0.002	0.001	0.002	0.002
	0.315	0.407	0.312	0.276	0.283	0.282	0.277	0.279	0.284	0.277	0.276	0.279	0.285	0.285	0.281	0.279	0.212	0.206	0.277	0.278	0.278		422	0.039	0.131	0.036	0.004	0.003	-0.002	0.005	-0.002	-0.003	0.006	0.006	0.002	0.001	0.002	0.002
	0.314	0.408	0.312	0.276	0.283	0.282	0.278	0.28	0.284	0.277	0.276	0.279	0.285	0.284	0.281	0.278	0.212	0.206	0.277	0.278	0.278		423	0.038	0.132	0.036	0.003	0.002	-0.002	0.005	-0.002	-0.003	0.007	0.006	0.003	0.001	0.002	0.002
	0.314	0.406	0.312	0.276	0.283	0.282	0.277	0.28	0.284	0.277	0.277	0.279	0.284	0.285	0.281	0.279	0.212	0.206	0.277	0.279	0.278		424	0.038	0.13	0.036	0.003	0.002	-0.003	0.005	-0.002	-0.002	0.005	0.006	0.002	0.001	0.003	0.002
	0.314	0.407	0.312	0.276	0.283	0.282	0.278	0.28	0.283	0.277	0.276	0.279	0.284	0.285	0.281	0.279	0.212	0.206	0.277	0.279	0.278		425	0.038	0.131	0.036	0.003	0.002	-0.002	0.004	-0.002	-0.003	0.005	0.006	0.002	0.001	0.003	0.002
	0.314	0.407	0.312	0.276	0.283	0.282	0.277	0.279	0.284	0.278	0.276	0.279	0.284	0.284	0.281	0.279	0.212	0.206	0.277	0.279	0.278		426	0.038	0.131	0.036	0.004	0.003	-0.002	0.005	-0.001	-0.003	0.005	0.005	0.002	0.001	0.003	0.002
	0.314	0.407	0.312	0.276	0.283	0.283	0.278	0.28	0.284	0.277	0.276	0.279	0.284	0.285	0.282	0.279	0.212	0.206	0.277	0.278	0.278		427	0.038	0.131	0.036	0.003	0.003	-0.002	0.005	-0.002	-0.003	0.005	0.006	0.003	0.001	0.002	0.002
	0.314	0.408	0.313	0.276	0.283	0.282	0.278	0.28	0.284	0.278	0.276	0.279	0.284	0.285	0.282	0.279	0.212	0.206	0.277	0.279	0.278		428	0.038	0.132	0.037	0.003	0.002	-0.002	0.005	-0.001	-0.003	0.005	0.006	0.003	0.001	0.003	0.002
	0.314	0.408	0.313	0.276	0.283	0.282	0.278	0.28	0.284	0.278	0.276	0.279	0.284	0.285	0.281	0.279	0.212	0.206	0.277	0.278	0.278		429	0.038	0.132	0.037	0.003	0.002	-0.002	0.005	-0.001	-0.003	0.005	0.006	0.002	0.001	0.002	0.002
	0.315	0.407	0.313	0.276	0.283	0.283	0.277	0.28	0.284	0.278	0.276	0.279	0.284	0.285	0.282	0.279	0.212	0.206	0.277	0.278	0.278		430	0.039	0.131	0.037	0.003	0.003	-0.003	0.005	-0.001	-0.003	0.005	0.006	0.003	0.001	0.002	0.002
	0.314	0.407	0.312	0.276	0.283	0.283	0.277	0.28	0.284	0.277	0.276	0.279	0.285	0.285	0.282	0.278	0.212	0.206	0.277	0.279	0.278		431	0.038	0.131	0.036	0.003	0.003	-0.003	0.005	-0.002	-0.003	0.007	0.007	0.004	0.001	0.003	0.002
	0.314	0.408	0.313	0.276	0.283	0.283	0.278	0.279	0.284	0.278	0.276	0.279	0.285	0.285	0.282	0.278	0.212	0.206	0.277	0.279	0.278		432	0.038	0.132	0.037	0.004	0.004	-0.001	0.005	-0.001	-0.003	0.007	0.007	0.004	0.001	0.003	0.002
	0.314	0.406	0.313	0.276	0.283	0.283	0.277	0.28	0.284	0.277	0.276	0.279	0.284	0.285	0.282	0.279	0.212	0.206	0.277	0.279	0.278		433	0.038	0.13	0.037	0.003	0.003	-0.003	0.005	-0.002	-0.003	0.005	0.006	0.003	0.001	0.003	0.002
	0.314	0.407	0.313	0.276	0.283	0.284	0.278	0.28	0.284	0.277	0.276	0.279	0.284	0.285	0.282	0.279	0.212	0.206	0.277	0.278	0.278		434	0.038	0.131	0.037	0.003	0.004	-0.002	0.005	-0.002	-0.003	0.005	0.006	0.003	0.001	0.002	0.002
	0.314	0.409	0.312	0.276	0.283	0.283	0.277	0.28	0.284	0.277	0.276	0.279	0.285	0.285	0.281	0.279	0.212	0.206	0.277	0.278	0.278		435	0.038	0.133	0.036	0.003	0.003	-0.003	0.005	-0.002	-0.003	0.006	0.006	0.002	0.001	0.002	0.002
	0.315	0.408	0.313	0.276	0.283	0.283	0.278	0.279	0.284	0.277	0.276	0.279	0.285	0.285	0.281	0.279	0.212	0.206	0.277	0.278	0.277		436	0.039	0.132	0.037	0.004	0.004	-0.001	0.005	-0.002	-0.003	0.006	0.006	0.002	0.001	0.002	0.001
	0.314	0.407	0.313	0.276	0.283	0.283	0.278	0.28	0.284	0.277	0.277	0.279	0.285	0.285	0.281	0.279	0.212	0.206	0.277	0.278	0.278		437	0.038	0.131	0.037	0.003	0.003	-0.002	0.005	-0.002	-0.002	0.006	0.006	0.002	0.001	0.002	0.002
	0.315	0.408	0.312	0.276	0.283	0.283	0.277	0.28	0.284	0.278	0.276	0.279	0.285	0.285	0.281	0.279	0.212	0.206	0.277	0.278	0.278		438	0.039	0.132	0.036	0.003	0.003	-0.003	0.005	-0.001	-0.003	0.006	0.006	0.002	0.001	0.002	0.002
	0.314	0.406	0.313	0.276	0.283	0.283	0.278	0.28	0.284	0.278	0.276	0.28	0.284	0.284	0.282	0.279	0.212	0.206	0.277	0.279	0.278		439	0.038	0.13	0.037	0.003	0.003	-0.002	0.004	-0.002	-0.004	0.005	0.005	0.003	0.001	0.003	0.002
	0.314	0.408	0.313	0.276	0.283	0.283	0.278	0.28	0.284	0.278	0.276	0.279	0.285	0.285	0.282	0.279	0.212	0.206	0.277	0.279	0.278		440	0.038	0.132	0.037	0.003	0.003	-0.002	0.005	-0.001	-0.003	0.006	0.006	0.003	0.001	0.003	0.002
	0.314	0.407	0.313	0.276	0.283	0.283	0.278	0.28	0.284	0.278	0.276	0.279	0.285	0.285	0.282	0.28	0.212	0.206	0.278	0.279	0.278		441	0.038	0.131	0.037	0.003	0.003	-0.002	0.005	-0.001	-0.003	0.005	0.005	0.002	0.002	0.003	0.002
	0.314	0.408	0.313	0.276	0.283	0.283	0.278	0.28	0.284	0.278	0.277	0.279	0.285	0.285	0.281	0.279	0.212	0.206	0.278	0.279	0.278		442	0.038	0.132	0.037	0.003	0.003	-0.002	0.005	-0.001	-0.002	0.006	0.006	0.002	0.002	0.003	0.002
	0.314	0.407	0.313	0.276	0.283	0.283	0.278	0.28	0.284	0.277	0.276	0.279	0.285	0.285	0.282	0.279	0.212	0.206	0.278	0.278	0.278		443	0.038	0.131	0.037	0.003	0.003	-0.002	0.005	-0.002	-0.003	0.006	0.006	0.003	0.002	0.002	0.002
	0.314	0.409	0.313	0.276	0.283	0.282	0.278	0.279	0.284	0.278	0.276	0.279	0.284	0.285	0.282	0.279	0.212	0.206	0.277	0.278	0.278		444	0.038	0.133	0.037	0.004	0.003	-0.001	0.005	-0.001	-0.003	0.005	0.006	0.003	0.001	0.002	0.002
	0.315	0.407	0.312	0.276	0.283	0.283	0.278	0.28	0.284	0.277	0.276	0.279	0.285	0.285	0.281	0.279	0.212	0.206	0.277	0.278	0.278		445	0.039	0.131	0.036	0.003	0.003	-0.002	0.005	-0.002	-0.003	0.006	0.006	0.002	0.001	0.002	0.002
	0.315	0.407	0.313	0.276	0.283	0.282	0.278	0.279	0.284	0.278	0.276	0.279	0.284	0.285	0.282	0.279	0.212	0.206	0.276	0.278	0.278		446	0.039	0.131	0.037	0.004	0.003	-0.001	0.005	-0.001	-0.003	0.005	0.006	0.003	0	0.002	0.002
	0.314	0.408	0.313	0.276	0.283	0.282	0.278	0.28	0.284	0.278	0.276	0.28	0.285	0.285	0.282	0.279	0.212	0.206	0.277	0.279	0.278		447	0.038	0.132	0.037	0.003	0.002	-0.002	0.004	-0.002	-0.004	0.006	0.006	0.003	0.001	0.003	0.002
	0.314	0.408	0.313	0.276	0.283	0.282	0.278	0.28	0.284	0.278	0.276	0.279	0.284	0.285	0.282	0.279	0.212	0.206	0.277	0.28	0.278		448	0.038	0.132	0.037	0.003	0.002	-0.002	0.005	-0.001	-0.003	0.005	0.006	0.003	0.001	0.004	0.002
	0.315	0.408	0.313	0.276	0.283	0.282	0.278	0.28	0.284	0.278	0.276	0.28	0.285	0.285	0.282	0.279	0.212	0.206	0.277	0.28	0.278		449	0.039	0.132	0.037	0.003	0.002	-0.002	0.004	-0.002	-0.004	0.006	0.006	0.003	0.001	0.004	0.002
	0.315	0.407	0.313	0.276	0.283	0.282	0.278	0.28	0.284	0.277	0.276	0.279	0.284	0.285	0.282	0.279	0.212	0.206	0.277	0.279	0.278		450	0.039	0.131	0.037	0.003	0.002	-0.002	0.005	-0.002	-0.003	0.005	0.006	0.003	0.001	0.003	0.002
	0.315	0.407	0.313	0.276	0.283	0.283	0.278	0.28	0.283	0.278	0.277	0.279	0.285	0.285	0.282	0.279	0.212	0.206	0.277	0.279	0.278		451	0.039	0.131	0.037	0.003	0.003	-0.002	0.004	-0.001	-0.002	0.006	0.006	0.003	0.001	0.003	0.002
	0.315	0.408	0.313	0.276	0.283	0.282	0.278	0.28	0.284	0.278	0.276	0.279	0.285	0.285	0.282	0.279	0.212	0.206	0.277	0.278	0.278		452	0.039	0.132	0.037	0.003	0.002	-0.002	0.005	-0.001	-0.003	0.006	0.006	0.003	0.001	0.002	0.002
	0.315	0.407	0.314	0.276	0.283	0.283	0.278	0.28	0.284	0.277	0.277	0.279	0.285	0.285	0.282	0.279	0.212	0.206	0.277	0.278	0.278		453	0.039	0.131	0.038	0.003	0.003	-0.002	0.005	-0.002	-0.002	0.006	0.006	0.003	0.001	0.002	0.002
	0.314	0.409	0.313	0.276	0.283	0.283	0.278	0.28	0.285	0.278	0.277	0.279	0.285	0.285	0.282	0.279	0.212	0.206	0.277	0.278	0.278		454	0.038	0.133	0.037	0.003	0.003	-0.002	0.006	-0.001	-0.002	0.006	0.006	0.003	0.001	0.002	0.002
	0.314	0.408	0.313	0.276	0.284	0.283	0.278	0.28	0.284	0.278	0.276	0.28	0.285	0.285	0.282	0.279	0.212	0.206	0.277	0.279	0.279		455	0.038	0.132	0.037	0.004	0.003	-0.002	0.004	-0.002	-0.004	0.006	0.006	0.003	0.001	0.003	0.003
	0.314	0.408	0.314	0.276	0.283	0.282	0.278	0.28	0.284	0.278	0.276	0.28	0.285	0.285	0.281	0.279	0.212	0.206	0.277	0.278	0.278		456	0.038	0.132	0.038	0.003	0.002	-0.002	0.004	-0.002	-0.004	0.006	0.006	0.002	0.001	0.002	0.002
	0.315	0.408	0.313	0.276	0.283	0.283	0.278	0.28	0.284	0.277	0.276	0.279	0.285	0.285	0.282	0.279	0.212	0.206	0.277	0.279	0.278		457	0.039	0.132	0.037	0.003	0.003	-0.002	0.005	-0.002	-0.003	0.006	0.006	0.003	0.001	0.003	0.002
	0.315	0.407	0.313	0.276	0.283	0.283	0.278	0.28	0.284	0.278	0.277	0.279	0.285	0.285	0.282	0.279	0.212	0.206	0.277	0.28	0.278		458	0.039	0.131	0.037	0.003	0.003	-0.002	0.005	-0.001	-0.002	0.006	0.006	0.003	0.001	0.004	0.002
	0.315	0.408	0.313	0.276	0.283	0.283	0.278	0.28	0.284	0.277	0.277	0.28	0.285	0.285	0.282	0.279	0.212	0.206	0.277	0.279	0.278		459	0.039	0.132	0.037	0.003	0.003	-0.002	0.004	-0.003	-0.003	0.006	0.006	0.003	0.001	0.003	0.002
	0.314	0.408	0.313	0.276	0.283	0.283	0.278	0.279	0.284	0.278	0.277	0.279	0.284	0.285	0.281	0.279	0.212	0.206	0.278	0.279	0.278		460	0.038	0.132	0.037	0.004	0.004	-0.001	0.005	-0.001	-0.002	0.005	0.006	0.002	0.002	0.003	0.002
	0.314	0.408	0.313	0.276	0.283	0.283	0.278	0.28	0.284	0.278	0.276	0.279	0.285	0.286	0.282	0.279	0.212	0.206	0.277	0.279	0.278		461	0.038	0.132	0.037	0.003	0.003	-0.002	0.005	-0.001	-0.003	0.006	0.007	0.003	0.001	0.003	0.002
	0.315	0.407	0.313	0.276	0.283	0.283	0.278	0.28	0.284	0.278	0.276	0.279	0.285	0.285	0.282	0.279	0.212	0.206	0.277	0.278	0.278		462	0.039	0.131	0.037	0.003	0.003	-0.002	0.005	-0.001	-0.003	0.006	0.006	0.003	0.001	0.002	0.002
	0.315	0.408	0.313	0.276	0.283	0.283	0.278	0.28	0.283	0.278	0.276	0.279	0.285	0.285	0.282	0.279	0.212	0.206	0.277	0.279	0.279		463	0.039	0.132	0.037	0.003	0.003	-0.002	0.004	-0.001	-0.003	0.006	0.006	0.003	0.001	0.003	0.003
	0.315	0.408	0.313	0.276	0.283	0.283	0.277	0.28	0.284	0.278	0.277	0.28	0.285	0.285	0.282	0.279	0.212	0.206	0.278	0.279	0.278		464	0.039	0.132	0.037	0.003	0.003	-0.003	0.004	-0.002	-0.003	0.006	0.006	0.003	0.002	0.003	0.002
	0.315	0.407	0.313	0.276	0.283	0.283	0.278	0.28	0.284	0.278	0.277	0.279	0.285	0.285	0.282	0.279	0.212	0.206	0.277	0.279	0.278		465	0.039	0.131	0.037	0.003	0.003	-0.002	0.005	-0.001	-0.002	0.006	0.006	0.003	0.001	0.003	0.002
	0.314	0.408	0.313	0.276	0.283	0.283	0.278	0.28	0.284	0.278	0.277	0.28	0.285	0.285	0.282	0.279	0.212	0.206	0.277	0.279	0.278		466	0.038	0.132	0.037	0.003	0.003	-0.002	0.004	-0.002	-0.003	0.006	0.006	0.003	0.001	0.003	0.002
	0.315	0.408	0.313	0.276	0.283	0.283	0.278	0.28	0.284	0.277	0.277	0.279	0.285	0.285	0.282	0.279	0.212	0.206	0.278	0.279	0.278		467	0.039	0.132	0.037	0.003	0.003	-0.002	0.005	-0.002	-0.002	0.006	0.006	0.003	0.002	0.003	0.002
	0.315	0.409	0.313	0.276	0.284	0.283	0.278	0.28	0.284	0.278	0.277	0.279	0.285	0.285	0.282	0.279	0.212	0.206	0.278	0.279	0.278		468	0.039	0.133	0.037	0.004	0.003	-0.002	0.005	-0.001	-0.002	0.006	0.006	0.003	0.002	0.003	0.002
	0.315	0.408	0.313	0.276	0.283	0.284	0.278	0.28	0.284	0.278	0.277	0.279	0.285	0.285	0.282	0.279	0.212	0.206	0.278	0.279	0.278		469	0.039	0.132	0.037	0.003	0.004	-0.002	0.005	-0.001	-0.002	0.006	0.006	0.003	0.002	0.003	0.002
	0.314	0.407	0.313	0.277	0.283	0.283	0.278	0.28	0.284	0.278	0.277	0.28	0.285	0.286	0.282	0.279	0.212	0.206	0.278	0.279	0.278		470	0.037	0.13	0.036	0.003	0.003	-0.002	0.004	-0.002	-0.003	0.006	0.007	0.003	0.001	0.002	0.001
	0.315	0.408	0.314	0.276	0.283	0.283	0.279	0.28	0.284	0.278	0.276	0.28	0.285	0.285	0.281	0.279	0.212	0.206	0.277	0.279	0.279		471	0.039	0.132	0.038	0.003	0.003	-0.001	0.004	-0.002	-0.004	0.006	0.006	0.002	0.001	0.003	0.003
	0.315	0.409	0.313	0.276	0.283	0.283	0.279	0.28	0.284	0.278	0.277	0.28	0.284	0.285	0.282	0.279	0.212	0.206	0.277	0.278	0.278		472	0.039	0.133	0.037	0.003	0.003	-0.001	0.004	-0.002	-0.003	0.005	0.006	0.003	0.001	0.002	0.002
	0.315	0.408	0.313	0.276	0.283	0.283	0.278	0.28	0.284	0.278	0.276	0.28	0.285	0.286	0.282	0.279	0.212	0.206	0.277	0.279	0.279		473	0.039	0.132	0.037	0.003	0.003	-0.002	0.004	-0.002	-0.004	0.006	0.007	0.003	0.001	0.003	0.003
	0.315	0.408	0.313	0.276	0.283	0.283	0.278	0.28	0.284	0.278	0.277	0.28	0.285	0.285	0.282	0.279	0.212	0.206	0.278	0.279	0.279		474	0.039	0.132	0.037	0.003	0.003	-0.002	0.004	-0.002	-0.003	0.006	0.006	0.003	0.002	0.003	0.003
	0.315	0.408	0.313	0.276	0.283	0.283	0.278	0.281	0.284	0.278	0.277	0.28	0.285	0.285	0.282	0.279	0.212	0.206	0.278	0.28	0.279		475	0.039	0.132	0.037	0.002	0.002	-0.003	0.004	-0.002	-0.003	0.006	0.006	0.003	0.002	0.004	0.003
	0.315	0.409	0.313	0.276	0.283	0.283	0.279	0.28	0.284	0.278	0.277	0.28	0.285	0.285	0.282	0.279	0.212	0.206	0.277	0.279	0.278		476	0.039	0.133	0.037	0.003	0.003	-0.001	0.004	-0.002	-0.003	0.006	0.006	0.003	0.001	0.003	0.002
	0.315	0.408	0.314	0.276	0.284	0.283	0.279	0.281	0.284	0.278	0.277	0.279	0.285	0.285	0.282	0.279	0.212	0.206	0.277	0.279	0.278		477	0.039	0.132	0.038	0.003	0.002	-0.002	0.005	-0.001	-0.002	0.006	0.006	0.003	0.001	0.003	0.002
	0.314	0.408	0.313	0.276	0.283	0.283	0.278	0.28	0.284	0.278	0.277	0.28	0.285	0.286	0.282	0.279	0.212	0.206	0.277	0.279	0.279		478	0.038	0.132	0.037	0.003	0.003	-0.002	0.004	-0.002	-0.003	0.006	0.007	0.003	0.001	0.003	0.003
	0.315	0.408	0.313	0.276	0.284	0.283	0.278	0.28	0.284	0.278	0.276	0.28	0.285	0.285	0.282	0.279	0.212	0.206	0.277	0.278	0.278		479	0.039	0.132	0.037	0.004	0.003	-0.002	0.004	-0.002	-0.004	0.006	0.006	0.003	0.001	0.002	0.002
	0.314	0.409	0.313	0.277	0.284	0.283	0.278	0.281	0.284	0.278	0.276	0.28	0.285	0.285	0.282	0.279	0.212	0.206	0.278	0.279	0.279		480	0.037	0.132	0.036	0.003	0.002	-0.003	0.004	-0.002	-0.004	0.006	0.006	0.003	0.001	0.002	0.002
	0.314	0.408	0.313	0.276	0.284	0.283	0.278	0.28	0.285	0.278	0.277	0.28	0.285	0.285	0.282	0.279	0.212	0.206	0.277	0.279	0.279		481	0.038	0.132	0.037	0.004	0.003	-0.002	0.005	-0.002	-0.003	0.006	0.006	0.003	0.001	0.003	0.003
	0.315	0.408	0.314	0.276	0.284	0.284	0.279	0.28	0.284	0.278	0.276	0.28	0.285	0.285	0.282	0.279	0.212	0.206	0.278	0.28	0.278		482	0.039	0.132	0.038	0.004	0.004	-0.001	0.004	-0.002	-0.004	0.006	0.006	0.003	0.002	0.004	0.002
	0.315	0.408	0.313	0.276	0.284	0.283	0.278	0.281	0.284	0.278	0.277	0.28	0.285	0.285	0.282	0.279	0.212	0.206	0.277	0.279	0.278		483	0.039	0.132	0.037	0.003	0.002	-0.003	0.004	-0.002	-0.003	0.006	0.006	0.003	0.001	0.003	0.002
	0.315	0.408	0.313	0.276	0.283	0.283	0.278	0.28	0.284	0.278	0.277	0.28	0.285	0.285	0.282	0.279	0.212	0.206	0.278	0.279	0.278		484	0.039	0.132	0.037	0.003	0.003	-0.002	0.004	-0.002	-0.003	0.006	0.006	0.003	0.002	0.003	0.002
	0.315	0.409	0.313	0.277	0.284	0.284	0.279	0.281	0.284	0.278	0.276	0.28	0.285	0.285	0.282	0.28	0.212	0.206	0.278	0.279	0.278		485	0.038	0.132	0.036	0.003	0.003	-0.002	0.004	-0.002	-0.004	0.005	0.005	0.002	0.001	0.002	0.001
	0.315	0.408	0.313	0.276	0.284	0.284	0.278	0.281	0.284	0.278	0.277	0.28	0.285	0.285	0.282	0.279	0.212	0.206	0.278	0.279	0.279		486	0.039	0.132	0.037	0.003	0.003	-0.003	0.004	-0.002	-0.003	0.006	0.006	0.003	0.002	0.003	0.003
	0.314	0.408	0.313	0.276	0.284	0.284	0.279	0.28	0.285	0.278	0.276	0.28	0.285	0.286	0.282	0.28	0.212	0.206	0.278	0.278	0.279		487	0.038	0.132	0.037	0.004	0.004	-0.001	0.005	-0.002	-0.004	0.005	0.006	0.002	0.002	0.002	0.003
	0.316	0.408	0.314	0.277	0.283	0.284	0.279	0.28	0.284	0.278	0.277	0.279	0.285	0.285	0.282	0.28	0.212	0.206	0.277	0.279	0.278		488	0.039	0.131	0.037	0.003	0.004	-0.001	0.005	-0.001	-0.002	0.005	0.005	0.002	0	0.002	0.001
	0.315	0.409	0.313	0.276	0.284	0.284	0.278	0.28	0.284	0.278	0.277	0.28	0.285	0.285	0.282	0.279	0.212	0.206	0.277	0.279	0.278		489	0.039	0.133	0.037	0.004	0.004	-0.002	0.004	-0.002	-0.003	0.006	0.006	0.003	0.001	0.003	0.002
	0.314	0.407	0.313	0.276	0.284	0.284	0.278	0.28	0.284	0.278	0.277	0.28	0.285	0.285	0.282	0.279	0.212	0.206	0.277	0.279	0.279		490	0.038	0.131	0.037	0.004	0.004	-0.002	0.004	-0.002	-0.003	0.006	0.006	0.003	0.001	0.003	0.003
	0.315	0.409	0.313	0.276	0.284	0.284	0.278	0.28	0.284	0.278	0.277	0.28	0.285	0.285	0.282	0.279	0.212	0.206	0.277	0.28	0.278		491	0.039	0.133	0.037	0.004	0.004	-0.002	0.004	-0.002	-0.003	0.006	0.006	0.003	0.001	0.004	0.002
	0.315	0.408	0.314	0.277	0.284	0.283	0.279	0.281	0.284	0.278	0.277	0.28	0.285	0.285	0.282	0.28	0.212	0.206	0.278	0.279	0.279		492	0.038	0.131	0.037	0.003	0.002	-0.002	0.004	-0.002	-0.003	0.005	0.005	0.002	0.001	0.002	0.002
	0.315	0.408	0.314	0.277	0.284	0.284	0.279	0.281	0.284	0.278	0.277	0.279	0.285	0.285	0.282	0.279	0.212	0.206	0.277	0.279	0.279		493	0.038	0.131	0.037	0.003	0.003	-0.002	0.005	-0.001	-0.002	0.006	0.006	0.003	0	0.002	0.002
	0.315	0.409	0.313	0.277	0.284	0.284	0.278	0.28	0.284	0.278	0.277	0.28	0.285	0.286	0.282	0.28	0.212	0.206	0.278	0.279	0.278		494	0.038	0.132	0.036	0.004	0.004	-0.002	0.004	-0.002	-0.003	0.005	0.006	0.002	0.001	0.002	0.001
	0.314	0.408	0.313	0.276	0.284	0.284	0.278	0.28	0.285	0.278	0.277	0.28	0.285	0.285	0.282	0.279	0.212	0.206	0.277	0.279	0.279		495	0.038	0.132	0.037	0.004	0.004	-0.002	0.005	-0.002	-0.003	0.006	0.006	0.003	0.001	0.003	0.003
	0.314	0.408	0.313	0.276	0.283	0.283	0.279	0.281	0.284	0.278	0.277	0.28	0.285	0.286	0.282	0.279	0.212	0.206	0.278	0.279	0.279		496	0.038	0.132	0.037	0.002	0.002	-0.002	0.004	-0.002	-0.003	0.006	0.007	0.003	0.002	0.003	0.003
	0.315	0.408	0.313	0.277	0.284	0.284	0.279	0.28	0.284	0.278	0.277	0.28	0.285	0.285	0.283	0.28	0.212	0.206	0.278	0.279	0.279		497	0.038	0.131	0.036	0.004	0.004	-0.001	0.004	-0.002	-0.003	0.005	0.005	0.003	0.001	0.002	0.002
	0.315	0.407	0.313	0.277	0.284	0.284	0.278	0.28	0.285	0.278	0.277	0.28	0.285	0.286	0.282	0.279	0.212	0.206	0.278	0.28	0.279		498	0.038	0.13	0.036	0.004	0.004	-0.002	0.005	-0.002	-0.003	0.006	0.007	0.003	0.001	0.003	0.002
	0.315	0.409	0.314	0.276	0.284	0.283	0.279	0.28	0.284	0.278	0.277	0.279	0.285	0.286	0.282	0.279	0.212	0.206	0.277	0.279	0.278		499	0.039	0.133	0.038	0.004	0.003	-0.001	0.005	-0.001	-0.002	0.006	0.007	0.003	0.001	0.003	0.002
	0.315	0.408	0.314	0.276	0.284	0.283	0.279	0.28	0.284	0.278	0.277	0.28	0.285	0.285	0.283	0.28	0.212	0.206	0.277	0.279	0.278		500	0.039	0.132	0.038	0.004	0.003	-0.001	0.004	-0.002	-0.003	0.005	0.005	0.003	0.001	0.003	0.002
	0.315	0.408	0.314	0.276	0.284	0.283	0.278	0.28	0.285	0.278	0.277	0.28	0.285	0.285	0.282	0.279	0.212	0.206	0.278	0.279	0.278		501	0.039	0.132	0.038	0.004	0.003	-0.002	0.005	-0.002	-0.003	0.006	0.006	0.003	0.002	0.003	0.002
	0.315	0.409	0.314	0.276	0.284	0.283	0.279	0.28	0.284	0.278	0.277	0.28	0.285	0.286	0.282	0.28	0.212	0.206	0.277	0.279	0.279		502	0.039	0.133	0.038	0.004	0.003	-0.001	0.004	-0.002	-0.003	0.005	0.006	0.002	0.001	0.003	0.003
	0.315	0.408	0.313	0.276	0.284	0.283	0.279	0.28	0.284	0.278	0.277	0.28	0.285	0.285	0.283	0.279	0.212	0.206	0.278	0.28	0.279		503	0.039	0.132	0.037	0.004	0.003	-0.001	0.004	-0.002	-0.003	0.006	0.006	0.004	0.002	0.004	0.003
	0.315	0.408	0.314	0.276	0.284	0.284	0.278	0.28	0.285	0.278	0.277	0.28	0.285	0.286	0.282	0.279	0.212	0.206	0.278	0.28	0.279		504	0.039	0.132	0.038	0.004	0.004	-0.002	0.005	-0.002	-0.003	0.006	0.007	0.003	0.002	0.004	0.003
	0.315	0.408	0.313	0.276	0.284	0.284	0.279	0.281	0.285	0.278	0.277	0.28	0.285	0.286	0.282	0.28	0.212	0.206	0.278	0.28	0.278		505	0.039	0.132	0.037	0.003	0.003	-0.002	0.005	-0.002	-0.003	0.005	0.006	0.002	0.002	0.004	0.002
	0.314	0.408	0.314	0.276	0.284	0.283	0.279	0.28	0.284	0.278	0.277	0.28	0.285	0.285	0.282	0.28	0.212	0.206	0.277	0.279	0.279		506	0.038	0.132	0.038	0.004	0.003	-0.001	0.004	-0.002	-0.003	0.005	0.005	0.002	0.001	0.003	0.003
	0.315	0.409	0.314	0.277	0.284	0.283	0.278	0.281	0.284	0.278	0.277	0.28	0.286	0.285	0.282	0.279	0.212	0.206	0.277	0.279	0.278		507	0.038	0.132	0.037	0.003	0.002	-0.003	0.004	-0.002	-0.003	0.007	0.006	0.003	0	0.002	0.001
	0.315	0.409	0.314	0.277	0.284	0.283	0.279	0.28	0.284	0.278	0.277	0.28	0.286	0.285	0.282	0.28	0.212	0.206	0.277	0.279	0.278		508	0.038	0.132	0.037	0.004	0.003	-0.001	0.004	-0.002	-0.003	0.006	0.005	0.002	0	0.002	0.001
	0.315	0.408	0.314	0.276	0.284	0.283	0.279	0.28	0.285	0.278	0.277	0.28	0.285	0.285	0.283	0.28	0.212	0.206	0.278	0.279	0.279		509	0.039	0.132	0.038	0.004	0.003	-0.001	0.005	-0.002	-0.003	0.005	0.005	0.003	0.002	0.003	0.003
	0.314	0.409	0.313	0.277	0.284	0.283	0.278	0.28	0.285	0.278	0.277	0.28	0.286	0.286	0.282	0.28	0.212	0.206	0.277	0.279	0.279		510	0.037	0.132	0.036	0.004	0.003	-0.002	0.005	-0.002	-0.003	0.006	0.006	0.002	0	0.002	0.002
	0.315	0.408	0.313	0.276	0.283	0.284	0.279	0.281	0.285	0.278	0.277	0.28	0.285	0.285	0.282	0.28	0.212	0.206	0.277	0.279	0.278		511	0.039	0.132	0.037	0.002	0.003	-0.002	0.005	-0.002	-0.003	0.005	0.005	0.002	0.001	0.003	0.002
	0.315	0.408	0.314	0.276	0.284	0.284	0.279	0.281	0.285	0.279	0.277	0.28	0.285	0.286	0.282	0.279	0.212	0.206	0.277	0.28	0.278		512	0.039	0.132	0.038	0.003	0.003	-0.002	0.005	-0.001	-0.003	0.006	0.007	0.003	0.001	0.004	0.002
	0.315	0.408	0.313	0.276	0.284	0.284	0.278	0.281	0.284	0.278	0.277	0.28	0.285	0.285	0.282	0.279	0.212	0.206	0.278	0.279	0.279		513	0.039	0.132	0.037	0.003	0.003	-0.003	0.004	-0.002	-0.003	0.006	0.006	0.003	0.002	0.003	0.003
	0.314	0.409	0.314	0.276	0.284	0.284	0.279	0.281	0.285	0.278	0.277	0.28	0.285	0.286	0.282	0.28	0.212	0.206	0.278	0.28	0.279		514	0.038	0.133	0.038	0.003	0.003	-0.002	0.005	-0.002	-0.003	0.005	0.006	0.002	0.002	0.004	0.003
	0.315	0.409	0.314	0.276	0.284	0.284	0.279	0.28	0.285	0.279	0.277	0.28	0.285	0.286	0.283	0.28	0.212	0.206	0.278	0.279	0.279		515	0.039	0.133	0.038	0.004	0.004	-0.001	0.005	-0.001	-0.003	0.005	0.006	0.003	0.002	0.003	0.003
	0.315	0.408	0.313	0.277	0.284	0.284	0.279	0.281	0.285	0.278	0.277	0.28	0.286	0.286	0.283	0.279	0.212	0.206	0.278	0.279	0.279		516	0.038	0.131	0.036	0.003	0.003	-0.002	0.005	-0.002	-0.003	0.007	0.007	0.004	0.001	0.002	0.002
	0.315	0.409	0.314	0.276	0.284	0.284	0.278	0.281	0.285	0.278	0.277	0.28	0.286	0.285	0.282	0.279	0.212	0.206	0.278	0.279	0.279		517	0.039	0.133	0.038	0.003	0.003	-0.003	0.005	-0.002	-0.003	0.007	0.006	0.003	0.002	0.003	0.003
	0.315	0.408	0.314	0.276	0.284	0.284	0.279	0.281	0.284	0.278	0.277	0.28	0.285	0.285	0.282	0.28	0.212	0.206	0.278	0.278	0.279		518	0.039	0.132	0.038	0.003	0.003	-0.002	0.004	-0.002	-0.003	0.005	0.005	0.002	0.002	0.002	0.003
	0.315	0.409	0.314	0.276	0.284	0.284	0.279	0.281	0.285	0.278	0.277	0.28	0.285	0.286	0.283	0.28	0.212	0.206	0.278	0.278	0.278		519	0.039	0.133	0.038	0.003	0.003	-0.002	0.005	-0.002	-0.003	0.005	0.006	0.003	0.002	0.002	0.002
	0.316	0.409	0.313	0.277	0.284	0.284	0.279	0.281	0.285	0.278	0.277	0.28	0.285	0.286	0.282	0.28	0.212	0.206	0.277	0.279	0.278		520	0.039	0.132	0.036	0.003	0.003	-0.002	0.005	-0.002	-0.003	0.005	0.006	0.002	0	0.002	0.001
	0.315	0.408	0.313	0.276	0.284	0.284	0.279	0.28	0.285	0.278	0.277	0.28	0.286	0.285	0.283	0.279	0.212	0.206	0.278	0.28	0.279		521	0.039	0.132	0.037	0.004	0.004	-0.001	0.005	-0.002	-0.003	0.007	0.006	0.004	0.002	0.004	0.003
	0.316	0.409	0.313	0.277	0.284	0.284	0.279	0.281	0.284	0.278	0.277	0.28	0.285	0.286	0.282	0.28	0.212	0.206	0.277	0.28	0.279		522	0.039	0.132	0.036	0.003	0.003	-0.002	0.004	-0.002	-0.003	0.005	0.006	0.002	0	0.003	0.002
	0.315	0.409	0.314	0.277	0.284	0.284	0.279	0.281	0.285	0.279	0.278	0.281	0.285	0.286	0.283	0.28	0.212	0.206	0.278	0.279	0.279		523	0.038	0.132	0.037	0.003	0.003	-0.002	0.004	-0.002	-0.003	0.005	0.006	0.003	0.001	0.002	0.002
	0.315	0.409	0.314	0.277	0.284	0.284	0.279	0.281	0.285	0.279	0.277	0.28	0.286	0.285	0.283	0.279	0.212	0.206	0.278	0.279	0.279		524	0.038	0.132	0.037	0.003	0.003	-0.002	0.005	-0.001	-0.003	0.007	0.006	0.004	0.001	0.002	0.002
	0.315	0.409	0.314	0.277	0.284	0.284	0.279	0.28	0.285	0.278	0.277	0.281	0.285	0.286	0.282	0.28	0.212	0.206	0.278	0.279	0.279		525	0.038	0.132	0.037	0.004	0.004	-0.001	0.004	-0.003	-0.004	0.005	0.006	0.002	0.001	0.002	0.002
	0.315	0.41	0.314	0.277	0.284	0.283	0.279	0.281	0.284	0.278	0.277	0.28	0.285	0.286	0.283	0.28	0.212	0.206	0.277	0.279	0.279		526	0.038	0.133	0.037	0.003	0.002	-0.002	0.004	-0.002	-0.003	0.005	0.006	0.003	0	0.002	0.002
	0.315	0.409	0.313	0.277	0.284	0.284	0.279	0.281	0.285	0.279	0.277	0.28	0.286	0.286	0.283	0.28	0.212	0.206	0.277	0.279	0.279		527	0.038	0.132	0.036	0.003	0.003	-0.002	0.005	-0.001	-0.003	0.006	0.006	0.003	0	0.002	0.002
	0.315	0.409	0.314	0.276	0.284	0.284	0.279	0.28	0.285	0.279	0.277	0.28	0.286	0.286	0.282	0.28	0.212	0.206	0.277	0.28	0.279		528	0.039	0.133	0.038	0.004	0.004	-0.001	0.005	-0.001	-0.003	0.006	0.006	0.002	0.001	0.004	0.003
	0.315	0.409	0.314	0.277	0.284	0.283	0.279	0.281	0.285	0.279	0.277	0.28	0.286	0.285	0.282	0.28	0.212	0.206	0.278	0.279	0.279		529	0.038	0.132	0.037	0.003	0.002	-0.002	0.005	-0.001	-0.003	0.006	0.005	0.002	0.001	0.002	0.002
	0.315	0.409	0.314	0.277	0.284	0.283	0.279	0.281	0.285	0.279	0.277	0.28	0.285	0.285	0.282	0.28	0.212	0.206	0.278	0.279	0.279		530	0.038	0.132	0.037	0.003	0.002	-0.002	0.005	-0.001	-0.003	0.005	0.005	0.002	0.001	0.002	0.002
	0.315	0.408	0.314	0.277	0.284	0.284	0.279	0.281	0.285	0.278	0.277	0.28	0.285	0.286	0.282	0.28	0.212	0.206	0.278	0.279	0.278		531	0.038	0.131	0.037	0.003	0.003	-0.002	0.005	-0.002	-0.003	0.005	0.006	0.002	0.001	0.002	0.001
	0.314	0.41	0.314	0.277	0.284	0.284	0.279	0.281	0.284	0.278	0.277	0.28	0.285	0.285	0.282	0.28	0.212	0.206	0.278	0.279	0.279		532	0.037	0.133	0.037	0.003	0.003	-0.002	0.004	-0.002	-0.003	0.005	0.005	0.002	0.001	0.002	0.002
	0.315	0.409	0.314	0.277	0.284	0.283	0.279	0.281	0.285	0.278	0.277	0.28	0.285	0.285	0.283	0.28	0.212	0.206	0.278	0.278	0.279		533	0.038	0.132	0.037	0.003	0.002	-0.002	0.005	-0.002	-0.003	0.005	0.005	0.003	0.001	0.001	0.002
	0.314	0.409	0.313	0.277	0.284	0.283	0.279	0.281	0.285	0.279	0.277	0.28	0.286	0.286	0.283	0.28	0.212	0.206	0.278	0.278	0.279		534	0.037	0.132	0.036	0.003	0.002	-0.002	0.005	-0.001	-0.003	0.006	0.006	0.003	0.001	0.001	0.002
	0.315	0.41	0.314	0.277	0.284	0.284	0.279	0.28	0.284	0.278	0.277	0.28	0.286	0.285	0.282	0.28	0.212	0.206	0.278	0.278	0.279		535	0.038	0.133	0.037	0.004	0.004	-0.001	0.004	-0.002	-0.003	0.006	0.005	0.002	0.001	0.001	0.002
	0.315	0.409	0.313	0.276	0.284	0.283	0.279	0.281	0.285	0.279	0.277	0.28	0.285	0.286	0.283	0.279	0.212	0.206	0.278	0.279	0.279		536	0.039	0.133	0.037	0.003	0.002	-0.002	0.005	-0.001	-0.003	0.006	0.007	0.004	0.002	0.003	0.003
	0.315	0.409	0.313	0.276	0.284	0.284	0.279	0.28	0.285	0.279	0.277	0.28	0.285	0.286	0.283	0.28	0.212	0.206	0.278	0.278	0.279		537	0.039	0.133	0.037	0.004	0.004	-0.001	0.005	-0.001	-0.003	0.005	0.006	0.003	0.002	0.002	0.003
	0.315	0.409	0.313	0.277	0.284	0.284	0.279	0.281	0.285	0.279	0.277	0.28	0.286	0.286	0.283	0.279	0.212	0.206	0.278	0.278	0.279		538	0.038	0.132	0.036	0.003	0.003	-0.002	0.005	-0.001	-0.003	0.007	0.007	0.004	0.001	0.001	0.002
	0.315	0.41	0.314	0.277	0.284	0.284	0.279	0.281	0.285	0.278	0.277	0.28	0.285	0.286	0.282	0.28	0.212	0.206	0.277	0.278	0.279		539	0.038	0.133	0.037	0.003	0.003	-0.002	0.005	-0.002	-0.003	0.005	0.006	0.002	0	0.001	0.002
	0.315	0.408	0.314	0.277	0.284	0.284	0.279	0.28	0.285	0.278	0.277	0.28	0.285	0.286	0.283	0.28	0.212	0.206	0.278	0.278	0.279		540	0.038	0.131	0.037	0.004	0.004	-0.001	0.005	-0.002	-0.003	0.005	0.006	0.003	0.001	0.001	0.002
	0.315	0.409	0.313	0.277	0.284	0.284	0.279	0.281	0.285	0.279	0.277	0.28	0.286	0.286	0.283	0.28	0.212	0.206	0.278	0.278	0.279		541	0.038	0.132	0.036	0.003	0.003	-0.002	0.005	-0.001	-0.003	0.006	0.006	0.003	0.001	0.001	0.002
	0.315	0.408	0.314	0.277	0.284	0.284	0.279	0.281	0.285	0.279	0.278	0.28	0.286	0.286	0.282	0.28	0.212	0.206	0.278	0.278	0.279		542	0.038	0.131	0.037	0.003	0.003	-0.002	0.005	-0.001	-0.002	0.006	0.006	0.002	0.001	0.001	0.002
	0.315	0.409	0.314	0.277	0.284	0.284	0.279	0.281	0.285	0.278	0.277	0.281	0.286	0.286	0.282	0.28	0.212	0.206	0.278	0.279	0.278		543	0.038	0.132	0.037	0.003	0.003	-0.002	0.004	-0.003	-0.004	0.006	0.006	0.002	0.001	0.002	0.001
	0.314	0.41	0.314	0.277	0.284	0.284	0.279	0.281	0.285	0.279	0.277	0.28	0.285	0.286	0.283	0.28	0.212	0.206	0.278	0.279	0.279		544	0.037	0.133	0.037	0.003	0.003	-0.002	0.005	-0.001	-0.003	0.005	0.006	0.003	0.001	0.002	0.002
	0.315	0.409	0.314	0.276	0.284	0.284	0.279	0.281	0.285	0.278	0.277	0.28	0.285	0.286	0.283	0.28	0.212	0.206	0.278	0.28	0.279		545	0.039	0.133	0.038	0.003	0.003	-0.002	0.005	-0.002	-0.003	0.005	0.006	0.003	0.002	0.004	0.003
	0.315	0.409	0.313	0.277	0.284	0.284	0.279	0.28	0.285	0.279	0.278	0.28	0.286	0.286	0.283	0.279	0.212	0.206	0.278	0.279	0.279		546	0.038	0.132	0.036	0.004	0.004	-0.001	0.005	-0.001	-0.002	0.007	0.007	0.004	0.001	0.002	0.002
	0.315	0.409	0.313	0.277	0.284	0.284	0.279	0.281	0.285	0.278	0.278	0.28	0.285	0.286	0.282	0.279	0.212	0.206	0.277	0.279	0.279		547	0.038	0.132	0.036	0.003	0.003	-0.002	0.005	-0.002	-0.002	0.006	0.007	0.003	0	0.002	0.002
	0.315	0.409	0.313	0.277	0.284	0.285	0.279	0.281	0.285	0.278	0.277	0.28	0.285	0.285	0.283	0.28	0.212	0.206	0.278	0.279	0.279		548	0.038	0.132	0.036	0.003	0.004	-0.002	0.005	-0.002	-0.003	0.005	0.005	0.003	0.001	0.002	0.002
	0.315	0.409	0.314	0.277	0.284	0.284	0.279	0.281	0.284	0.278	0.277	0.28	0.286	0.286	0.282	0.28	0.212	0.206	0.278	0.279	0.279		549	0.038	0.132	0.037	0.003	0.003	-0.002	0.004	-0.002	-0.003	0.006	0.006	0.002	0.001	0.002	0.002
	0.315	0.409	0.313	0.276	0.284	0.284	0.279	0.281	0.285	0.278	0.277	0.28	0.286	0.286	0.283	0.28	0.212	0.206	0.278	0.28	0.279		550	0.039	0.133	0.037	0.003	0.003	-0.002	0.005	-0.002	-0.003	0.006	0.006	0.003	0.002	0.004	0.003
	0.316	0.41	0.314	0.277	0.284	0.284	0.279	0.281	0.285	0.279	0.277	0.28	0.285	0.286	0.282	0.28	0.212	0.206	0.277	0.28	0.279		551	0.039	0.133	0.037	0.003	0.003	-0.002	0.005	-0.001	-0.003	0.005	0.006	0.002	0	0.003	0.002
	0.315	0.408	0.313	0.277	0.284	0.284	0.279	0.281	0.285	0.278	0.277	0.28	0.285	0.286	0.283	0.279	0.212	0.206	0.278	0.28	0.279		552	0.038	0.131	0.036	0.003	0.003	-0.002	0.005	-0.002	-0.003	0.006	0.007	0.004	0.001	0.003	0.002
	0.315	0.409	0.313	0.277	0.284	0.284	0.279	0.281	0.285	0.278	0.278	0.28	0.285	0.285	0.283	0.28	0.212	0.206	0.278	0.279	0.279		553	0.038	0.132	0.036	0.003	0.003	-0.002	0.005	-0.002	-0.002	0.005	0.005	0.003	0.001	0.002	0.002
	0.315	0.41	0.313	0.277	0.284	0.284	0.279	0.281	0.285	0.278	0.277	0.28	0.286	0.286	0.283	0.28	0.212	0.206	0.278	0.279	0.279		554	0.038	0.133	0.036	0.003	0.003	-0.002	0.005	-0.002	-0.003	0.006	0.006	0.003	0.001	0.002	0.002
	0.316	0.409	0.313	0.277	0.284	0.284	0.279	0.28	0.285	0.279	0.277	0.28	0.286	0.286	0.283	0.28	0.212	0.206	0.278	0.28	0.279		555	0.039	0.132	0.036	0.004	0.004	-0.001	0.005	-0.001	-0.003	0.006	0.006	0.003	0.001	0.003	0.002
	0.315	0.409	0.313	0.277	0.284	0.284	0.279	0.281	0.285	0.279	0.277	0.28	0.285	0.286	0.283	0.28	0.212	0.206	0.278	0.28	0.279		556	0.038	0.132	0.036	0.003	0.003	-0.002	0.005	-0.001	-0.003	0.005	0.006	0.003	0.001	0.003	0.002
	0.315	0.409	0.314	0.277	0.285	0.284	0.28	0.281	0.284	0.278	0.278	0.28	0.286	0.286	0.282	0.28	0.212	0.206	0.278	0.28	0.279		557	0.038	0.132	0.037	0.004	0.003	-0.001	0.004	-0.002	-0.002	0.006	0.006	0.002	0.001	0.003	0.002
	0.315	0.409	0.313	0.277	0.284	0.284	0.279	0.281	0.285	0.279	0.277	0.281	0.285	0.286	0.282	0.28	0.212	0.206	0.278	0.279	0.279		558	0.038	0.132	0.036	0.003	0.003	-0.002	0.004	-0.002	-0.004	0.005	0.006	0.002	0.001	0.002	0.002
	0.314	0.408	0.314	0.277	0.284	0.284	0.279	0.281	0.285	0.279	0.277	0.28	0.286	0.285	0.283	0.28	0.212	0.206	0.278	0.28	0.279		559	0.037	0.131	0.037	0.003	0.003	-0.002	0.005	-0.001	-0.003	0.006	0.005	0.003	0.001	0.003	0.002
	0.315	0.408	0.314	0.276	0.284	0.284	0.279	0.281	0.285	0.279	0.277	0.28	0.285	0.286	0.283	0.28	0.212	0.206	0.278	0.28	0.279		560	0.039	0.132	0.038	0.003	0.003	-0.002	0.005	-0.001	-0.003	0.005	0.006	0.003	0.002	0.004	0.003
	0.315	0.41	0.313	0.277	0.284	0.284	0.279	0.281	0.285	0.279	0.278	0.28	0.286	0.286	0.283	0.28	0.212	0.206	0.278	0.28	0.279		561	0.038	0.133	0.036	0.003	0.003	-0.002	0.005	-0.001	-0.002	0.006	0.006	0.003	0.001	0.003	0.002
	0.315	0.409	0.314	0.277	0.284	0.284	0.28	0.28	0.285	0.279	0.277	0.28	0.285	0.286	0.283	0.28	0.212	0.206	0.278	0.28	0.279		562	0.038	0.132	0.037	0.004	0.004	0	0.005	-0.001	-0.003	0.005	0.006	0.003	0.001	0.003	0.002
	0.316	0.409	0.314	0.277	0.284	0.283	0.279	0.28	0.285	0.279	0.277	0.28	0.285	0.286	0.283	0.28	0.212	0.206	0.278	0.279	0.279		563	0.039	0.132	0.037	0.004	0.003	-0.001	0.005	-0.001	-0.003	0.005	0.006	0.003	0.001	0.002	0.002
	0.315	0.41	0.314	0.277	0.284	0.284	0.279	0.281	0.285	0.278	0.277	0.28	0.286	0.286	0.282	0.28	0.212	0.206	0.278	0.28	0.279		564	0.038	0.133	0.037	0.003	0.003	-0.002	0.005	-0.002	-0.003	0.006	0.006	0.002	0.001	0.003	0.002
	0.314	0.41	0.314	0.277	0.284	0.284	0.279	0.281	0.285	0.279	0.277	0.28	0.286	0.286	0.283	0.279	0.212	0.206	0.278	0.28	0.279		565	0.037	0.133	0.037	0.003	0.003	-0.002	0.005	-0.001	-0.003	0.007	0.007	0.004	0.001	0.003	0.002
	0.315	0.41	0.313	0.277	0.284	0.284	0.28	0.281	0.285	0.279	0.278	0.281	0.286	0.286	0.283	0.28	0.212	0.206	0.278	0.28	0.279		566	0.038	0.133	0.036	0.003	0.003	-0.001	0.004	-0.002	-0.003	0.006	0.006	0.003	0.001	0.003	0.002
	0.315	0.41	0.314	0.277	0.285	0.284	0.279	0.281	0.285	0.279	0.277	0.28	0.285	0.286	0.282	0.28	0.212	0.206	0.278	0.28	0.279		567	0.038	0.133	0.037	0.004	0.003	-0.002	0.005	-0.001	-0.003	0.005	0.006	0.002	0.001	0.003	0.002
	0.315	0.409	0.314	0.277	0.284	0.284	0.279	0.281	0.285	0.279	0.277	0.28	0.285	0.286	0.282	0.28	0.212	0.206	0.278	0.28	0.279		568	0.038	0.132	0.037	0.003	0.003	-0.002	0.005	-0.001	-0.003	0.005	0.006	0.002	0.001	0.003	0.002
	0.315	0.409	0.314	0.277	0.284	0.284	0.279	0.281	0.285	0.279	0.278	0.28	0.285	0.285	0.283	0.28	0.212	0.206	0.278	0.28	0.279		569	0.038	0.132	0.037	0.003	0.003	-0.002	0.005	-0.001	-0.002	0.005	0.005	0.003	0.001	0.003	0.002
	0.315	0.409	0.314	0.277	0.284	0.284	0.28	0.281	0.285	0.279	0.277	0.28	0.286	0.286	0.283	0.279	0.212	0.206	0.278	0.28	0.279		570	0.038	0.132	0.037	0.003	0.003	-0.001	0.005	-0.001	-0.003	0.007	0.007	0.004	0.001	0.003	0.002
	0.315	0.409	0.314	0.277	0.284	0.285	0.279	0.281	0.285	0.279	0.278	0.28	0.286	0.286	0.283	0.28	0.212	0.206	0.278	0.28	0.279		571	0.038	0.132	0.037	0.003	0.004	-0.002	0.005	-0.001	-0.002	0.006	0.006	0.003	0.001	0.003	0.002
	0.314	0.409	0.314	0.277	0.284	0.284	0.279	0.281	0.285	0.279	0.277	0.28	0.285	0.286	0.282	0.28	0.212	0.206	0.278	0.28	0.279		572	0.037	0.132	0.037	0.003	0.003	-0.002	0.005	-0.001	-0.003	0.005	0.006	0.002	0.001	0.003	0.002
	0.315	0.41	0.313	0.277	0.285	0.285	0.28	0.281	0.285	0.278	0.277	0.28	0.286	0.286	0.283	0.28	0.212	0.206	0.278	0.279	0.279		573	0.038	0.133	0.036	0.004	0.004	-0.001	0.005	-0.002	-0.003	0.006	0.006	0.003	0.001	0.002	0.002
	0.314	0.409	0.314	0.277	0.284	0.284	0.279	0.281	0.285	0.279	0.278	0.28	0.285	0.286	0.282	0.28	0.212	0.206	0.278	0.28	0.279		574	0.037	0.132	0.037	0.003	0.003	-0.002	0.005	-0.001	-0.002	0.005	0.006	0.002	0.001	0.003	0.002
	0.315	0.409	0.313	0.277	0.284	0.284	0.279	0.281	0.284	0.279	0.278	0.28	0.286	0.286	0.282	0.28	0.212	0.206	0.278	0.28	0.279		575	0.038	0.132	0.036	0.003	0.003	-0.002	0.004	-0.001	-0.002	0.006	0.006	0.002	0.001	0.003	0.002
	0.315	0.408	0.313	0.277	0.285	0.284	0.279	0.281	0.285	0.279	0.277	0.28	0.286	0.286	0.282	0.28	0.212	0.206	0.278	0.28	0.279		576	0.038	0.131	0.036	0.004	0.003	-0.002	0.005	-0.001	-0.003	0.006	0.006	0.002	0.001	0.003	0.002
	0.315	0.409	0.314	0.276	0.284	0.284	0.279	0.281	0.285	0.279	0.277	0.28	0.285	0.286	0.283	0.28	0.212	0.206	0.278	0.28	0.279		577	0.039	0.133	0.038	0.003	0.003	-0.002	0.005	-0.001	-0.003	0.005	0.006	0.003	0.002	0.004	0.003
	0.315	0.409	0.314	0.277	0.284	0.284	0.279	0.281	0.284	0.279	0.278	0.28	0.286	0.286	0.283	0.28	0.212	0.206	0.278	0.28	0.279		578	0.038	0.132	0.037	0.003	0.003	-0.002	0.004	-0.001	-0.002	0.006	0.006	0.003	0.001	0.003	0.002
	0.315	0.409	0.313	0.277	0.284	0.284	0.279	0.281	0.285	0.279	0.277	0.28	0.285	0.286	0.282	0.28	0.212	0.206	0.278	0.28	0.279		579	0.038	0.132	0.036	0.003	0.003	-0.002	0.005	-0.001	-0.003	0.005	0.006	0.002	0.001	0.003	0.002
	0.315	0.409	0.314	0.277	0.284	0.284	0.279	0.281	0.285	0.279	0.278	0.28	0.286	0.286	0.283	0.28	0.212	0.206	0.278	0.28	0.279		580	0.038	0.132	0.037	0.003	0.003	-0.002	0.005	-0.001	-0.002	0.006	0.006	0.003	0.001	0.003	0.002
	0.315	0.41	0.313	0.277	0.284	0.284	0.28	0.281	0.285	0.279	0.278	0.28	0.286	0.286	0.283	0.28	0.212	0.206	0.278	0.28	0.279		581	0.038	0.133	0.036	0.003	0.003	-0.001	0.005	-0.001	-0.002	0.006	0.006	0.003	0.001	0.003	0.002
	0.315	0.41	0.314	0.277	0.285	0.283	0.279	0.281	0.285	0.279	0.278	0.28	0.286	0.286	0.282	0.28	0.212	0.206	0.278	0.28	0.279		582	0.038	0.133	0.037	0.004	0.002	-0.002	0.005	-0.001	-0.002	0.006	0.006	0.002	0.001	0.003	0.002
	0.315	0.409	0.314	0.277	0.284	0.284	0.279	0.281	0.285	0.279	0.277	0.28	0.286	0.286	0.283	0.28	0.212	0.206	0.278	0.28	0.279		583	0.038	0.132	0.037	0.003	0.003	-0.002	0.005	-0.001	-0.003	0.006	0.006	0.003	0.001	0.003	0.002
	0.315	0.409	0.314	0.277	0.284	0.284	0.28	0.281	0.285	0.279	0.277	0.28	0.286	0.286	0.283	0.28	0.212	0.206	0.278	0.28	0.279		584	0.038	0.132	0.037	0.003	0.003	-0.001	0.005	-0.001	-0.003	0.006	0.006	0.003	0.001	0.003	0.002
	0.315	0.409	0.313	0.277	0.284	0.284	0.28	0.281	0.285	0.279	0.277	0.28	0.285	0.285	0.283	0.279	0.212	0.206	0.278	0.28	0.279		585	0.038	0.132	0.036	0.003	0.003	-0.001	0.005	-0.001	-0.003	0.006	0.006	0.004	0.001	0.003	0.002
	0.315	0.409	0.314	0.277	0.284	0.283	0.279	0.281	0.285	0.279	0.277	0.281	0.286	0.286	0.283	0.28	0.212	0.206	0.278	0.28	0.279		586	0.038	0.132	0.037	0.003	0.002	-0.002	0.004	-0.002	-0.004	0.006	0.006	0.003	0.001	0.003	0.002
	0.315	0.409	0.314	0.277	0.284	0.283	0.28	0.281	0.285	0.279	0.278	0.28	0.286	0.286	0.283	0.28	0.212	0.206	0.278	0.279	0.279		587	0.038	0.132	0.037	0.003	0.002	-0.001	0.005	-0.001	-0.002	0.006	0.006	0.003	0.001	0.002	0.002
	0.315	0.41	0.313	0.277	0.284	0.284	0.279	0.281	0.285	0.279	0.278	0.28	0.285	0.286	0.283	0.28	0.212	0.206	0.278	0.28	0.279		588	0.038	0.133	0.036	0.003	0.003	-0.002	0.005	-0.001	-0.002	0.005	0.006	0.003	0.001	0.003	0.002
	0.315	0.41	0.314	0.277	0.284	0.284	0.279	0.281	0.285	0.278	0.277	0.281	0.286	0.286	0.282	0.28	0.212	0.206	0.278	0.28	0.279		589	0.038	0.133	0.037	0.003	0.003	-0.002	0.004	-0.003	-0.004	0.006	0.006	0.002	0.001	0.003	0.002
	0.315	0.409	0.314	0.277	0.284	0.284	0.28	0.281	0.285	0.279	0.278	0.28	0.286	0.286	0.283	0.28	0.212	0.206	0.278	0.28	0.279		590	0.038	0.132	0.037	0.003	0.003	-0.001	0.005	-0.001	-0.002	0.006	0.006	0.003	0.001	0.003	0.002
	0.315	0.41	0.314	0.277	0.284	0.284	0.279	0.281	0.285	0.279	0.278	0.28	0.286	0.286	0.283	0.28	0.212	0.206	0.278	0.28	0.279		591	0.038	0.133	0.037	0.003	0.003	-0.002	0.005	-0.001	-0.002	0.006	0.006	0.003	0.001	0.003	0.002
	0.315	0.409	0.313	0.277	0.284	0.284	0.28	0.281	0.285	0.279	0.277	0.28	0.285	0.286	0.283	0.28	0.212	0.206	0.278	0.28	0.279		592	0.038	0.132	0.036	0.003	0.003	-0.001	0.005	-0.001	-0.003	0.005	0.006	0.003	0.001	0.003	0.002
	0.316	0.409	0.313	0.277	0.284	0.284	0.28	0.281	0.285	0.279	0.277	0.281	0.286	0.286	0.283	0.28	0.212	0.206	0.278	0.28	0.279		593	0.039	0.132	0.036	0.003	0.003	-0.001	0.004	-0.002	-0.004	0.006	0.006	0.003	0.001	0.003	0.002
	0.314	0.41	0.314	0.277	0.284	0.284	0.279	0.281	0.285	0.279	0.278	0.28	0.286	0.286	0.283	0.28	0.212	0.206	0.278	0.28	0.279		594	0.037	0.133	0.037	0.003	0.003	-0.002	0.005	-0.001	-0.002	0.006	0.006	0.003	0.001	0.003	0.002
	0.315	0.411	0.314	0.277	0.284	0.284	0.28	0.281	0.285	0.279	0.278	0.28	0.286	0.286	0.283	0.28	0.212	0.206	0.278	0.28	0.279		595	0.038	0.134	0.037	0.003	0.003	-0.001	0.005	-0.001	-0.002	0.006	0.006	0.003	0.001	0.003	0.002
	0.315	0.411	0.314	0.277	0.284	0.284	0.28	0.281	0.285	0.279	0.277	0.281	0.286	0.286	0.283	0.28	0.212	0.206	0.278	0.28	0.279		596	0.038	0.134	0.037	0.003	0.003	-0.001	0.004	-0.002	-0.004	0.006	0.006	0.003	0.001	0.003	0.002
	0.315	0.41	0.313	0.277	0.285	0.284	0.28	0.281	0.284	0.279	0.278	0.28	0.286	0.286	0.283	0.28	0.212	0.206	0.278	0.28	0.279		597	0.038	0.133	0.036	0.004	0.003	-0.001	0.004	-0.001	-0.002	0.006	0.006	0.003	0.001	0.003	0.002
	0.315	0.409	0.313	0.277	0.284	0.285	0.28	0.281	0.285	0.279	0.277	0.281	0.286	0.286	0.283	0.28	0.212	0.206	0.278	0.28	0.279		598	0.038	0.132	0.036	0.003	0.004	-0.001	0.004	-0.002	-0.004	0.006	0.006	0.003	0.001	0.003	0.002
	0.316	0.409	0.314	0.277	0.284	0.285	0.28	0.281	0.285	0.278	0.278	0.28	0.285	0.286	0.283	0.28	0.212	0.206	0.278	0.28	0.279		599	0.039	0.132	0.037	0.003	0.004	-0.001	0.005	-0.002	-0.002	0.005	0.006	0.003	0.001	0.003	0.002
	0.315	0.409	0.314	0.277	0.284	0.284	0.279	0.281	0.285	0.279	0.277	0.281	0.286	0.286	0.283	0.28	0.212	0.206	0.278	0.28	0.279		600	0.038	0.132	0.037	0.003	0.003	-0.002	0.004	-0.002	-0.004	0.006	0.006	0.003	0.001	0.003	0.002
	0.315	0.41	0.313	0.277	0.285	0.285	0.28	0.281	0.285	0.279	0.278	0.28	0.285	0.286	0.283	0.28	0.212	0.206	0.278	0.28	0.279		601	0.038	0.133	0.036	0.004	0.004	-0.001	0.005	-0.001	-0.002	0.005	0.006	0.003	0.001	0.003	0.002
	0.315	0.41	0.314	0.277	0.284	0.285	0.28	0.281	0.285	0.279	0.278	0.28	0.286	0.287	0.283	0.28	0.212	0.206	0.278	0.281	0.279		602	0.038	0.133	0.037	0.003	0.004	-0.001	0.005	-0.001	-0.002	0.006	0.007	0.003	0.001	0.004	0.002
	0.315	0.41	0.314	0.277	0.284	0.285	0.28	0.281	0.285	0.279	0.277	0.28	0.286	0.286	0.283	0.28	0.212	0.206	0.278	0.28	0.279		603	0.038	0.133	0.037	0.003	0.004	-0.001	0.005	-0.001	-0.003	0.006	0.006	0.003	0.001	0.003	0.002
	0.315	0.41	0.313	0.277	0.284	0.285	0.28	0.281	0.285	0.279	0.278	0.28	0.286	0.286	0.283	0.28	0.212	0.206	0.278	0.28	0.279		604	0.038	0.133	0.036	0.003	0.004	-0.001	0.005	-0.001	-0.002	0.006	0.006	0.003	0.001	0.003	0.002
	0.315	0.41	0.313	0.277	0.285	0.284	0.28	0.281	0.285	0.279	0.278	0.28	0.286	0.286	0.283	0.28	0.212	0.206	0.278	0.28	0.279		605	0.038	0.133	0.036	0.004	0.003	-0.001	0.005	-0.001	-0.002	0.006	0.006	0.003	0.001	0.003	0.002
	0.315	0.41	0.314	0.277	0.285	0.284	0.279	0.281	0.285	0.279	0.278	0.28	0.286	0.286	0.282	0.28	0.212	0.206	0.278	0.28	0.279		606	0.038	0.133	0.037	0.004	0.003	-0.002	0.005	-0.001	-0.002	0.006	0.006	0.002	0.001	0.003	0.002
	0.315	0.41	0.314	0.277	0.284	0.285	0.28	0.281	0.285	0.279	0.278	0.281	0.286	0.286	0.283	0.28	0.212	0.206	0.278	0.28	0.279		607	0.038	0.133	0.037	0.003	0.004	-0.001	0.004	-0.002	-0.003	0.006	0.006	0.003	0.001	0.003	0.002
	0.316	0.409	0.314	0.277	0.284	0.284	0.28	0.281	0.285	0.279	0.278	0.281	0.286	0.286	0.283	0.28	0.212	0.206	0.278	0.28	0.279		608	0.039	0.132	0.037	0.003	0.003	-0.001	0.004	-0.002	-0.003	0.006	0.006	0.003	0.001	0.003	0.002
	0.315	0.41	0.314	0.278	0.285	0.284	0.28	0.281	0.285	0.279	0.278	0.281	0.285	0.287	0.283	0.28	0.212	0.206	0.278	0.28	0.279		609	0.037	0.132	0.036	0.004	0.003	-0.001	0.004	-0.002	-0.003	0.005	0.007	0.003	0	0.002	0.001
	0.315	0.41	0.314	0.277	0.284	0.284	0.28	0.281	0.285	0.279	0.278	0.28	0.286	0.286	0.283	0.28	0.212	0.206	0.278	0.28	0.279		610	0.038	0.133	0.037	0.003	0.003	-0.001	0.005	-0.001	-0.002	0.006	0.006	0.003	0.001	0.003	0.002
	0.315	0.41	0.313	0.277	0.284	0.284	0.28	0.281	0.285	0.279	0.278	0.28	0.286	0.286	0.283	0.28	0.212	0.206	0.278	0.28	0.279		611	0.038	0.133	0.036	0.003	0.003	-0.001	0.005	-0.001	-0.002	0.006	0.006	0.003	0.001	0.003	0.002
	0.315	0.41	0.314	0.277	0.284	0.284	0.279	0.281	0.285	0.278	0.278	0.28	0.286	0.286	0.283	0.28	0.212	0.206	0.278	0.28	0.279		612	0.038	0.133	0.037	0.003	0.003	-0.002	0.005	-0.002	-0.002	0.006	0.006	0.003	0.001	0.003	0.002
	0.314	0.409	0.314	0.277	0.285	0.284	0.279	0.281	0.285	0.279	0.278	0.28	0.286	0.286	0.283	0.28	0.212	0.206	0.278	0.28	0.279		613	0.037	0.132	0.037	0.004	0.003	-0.002	0.005	-0.001	-0.002	0.006	0.006	0.003	0.001	0.003	0.002
	0.315	0.409	0.314	0.277	0.285	0.285	0.28	0.281	0.286	0.279	0.278	0.28	0.286	0.286	0.283	0.28	0.212	0.206	0.278	0.28	0.279		614	0.038	0.132	0.037	0.004	0.004	-0.001	0.006	-0.001	-0.002	0.006	0.006	0.003	0.001	0.003	0.002
	0.314	0.41	0.314	0.277	0.285	0.284	0.28	0.281	0.285	0.278	0.278	0.28	0.286	0.286	0.283	0.28	0.212	0.206	0.278	0.279	0.279		615	0.037	0.133	0.037	0.004	0.003	-0.001	0.005	-0.002	-0.002	0.006	0.006	0.003	0.001	0.002	0.002
	0.315	0.409	0.314	0.277	0.285	0.284	0.28	0.281	0.285	0.279	0.277	0.281	0.285	0.286	0.283	0.28	0.212	0.206	0.278	0.28	0.279		616	0.038	0.132	0.037	0.004	0.003	-0.001	0.004	-0.002	-0.004	0.005	0.006	0.003	0.001	0.003	0.002
	0.315	0.409	0.314	0.277	0.284	0.284	0.28	0.281	0.285	0.279	0.278	0.28	0.286	0.286	0.283	0.28	0.212	0.206	0.278	0.281	0.279		617	0.038	0.132	0.037	0.003	0.003	-0.001	0.005	-0.001	-0.002	0.006	0.006	0.003	0.001	0.004	0.002
	0.315	0.411	0.314	0.277	0.285	0.284	0.28	0.281	0.285	0.279	0.278	0.281	0.286	0.287	0.283	0.28	0.212	0.206	0.278	0.28	0.279		618	0.038	0.134	0.037	0.004	0.003	-0.001	0.004	-0.002	-0.003	0.006	0.007	0.003	0.001	0.003	0.002
	0.315	0.409	0.314	0.277	0.284	0.284	0.28	0.281	0.285	0.279	0.278	0.281	0.286	0.286	0.283	0.28	0.212	0.206	0.278	0.28	0.279		619	0.038	0.132	0.037	0.003	0.003	-0.001	0.004	-0.002	-0.003	0.006	0.006	0.003	0.001	0.003	0.002
	0.315	0.41	0.313	0.277	0.285	0.284	0.28	0.281	0.285	0.279	0.278	0.281	0.286	0.286	0.283	0.28	0.212	0.206	0.278	0.28	0.279		620	0.038	0.133	0.036	0.004	0.003	-0.001	0.004	-0.002	-0.003	0.006	0.006	0.003	0.001	0.003	0.002
	0.315	0.409	0.313	0.277	0.285	0.284	0.28	0.281	0.285	0.279	0.278	0.281	0.286	0.286	0.283	0.28	0.212	0.206	0.278	0.28	0.279		621	0.038	0.132	0.036	0.004	0.003	-0.001	0.004	-0.002	-0.003	0.006	0.006	0.003	0.001	0.003	0.002
	0.315	0.41	0.314	0.277	0.285	0.285	0.28	0.281	0.285	0.279	0.278	0.281	0.286	0.286	0.283	0.28	0.212	0.206	0.278	0.28	0.279		622	0.038	0.133	0.037	0.004	0.004	-0.001	0.004	-0.002	-0.003	0.006	0.006	0.003	0.001	0.003	0.002
	0.315	0.41	0.313	0.277	0.285	0.285	0.28	0.281	0.285	0.279	0.278	0.281	0.286	0.286	0.283	0.28	0.212	0.206	0.278	0.279	0.279		623	0.038	0.133	0.036	0.004	0.004	-0.001	0.004	-0.002	-0.003	0.006	0.006	0.003	0.001	0.002	0.002
	0.315	0.41	0.314	0.277	0.284	0.285	0.28	0.281	0.286	0.279	0.278	0.281	0.286	0.286	0.283	0.28	0.213	0.206	0.278	0.28	0.279		624	0.038	0.133	0.037	0.003	0.004	-0.001	0.005	-0.002	-0.003	0.006	0.006	0.003	0.001	0.003	0.002
	0.315	0.411	0.313	0.277	0.284	0.285	0.28	0.281	0.285	0.279	0.278	0.28	0.286	0.286	0.283	0.28	0.212	0.206	0.278	0.28	0.279		625	0.038	0.134	0.036	0.003	0.004	-0.001	0.005	-0.001	-0.002	0.006	0.006	0.003	0.001	0.003	0.002
	0.314	0.41	0.314	0.277	0.284	0.285	0.28	0.281	0.285	0.279	0.277	0.281	0.286	0.286	0.283	0.28	0.212	0.206	0.278	0.28	0.279		626	0.037	0.133	0.037	0.003	0.004	-0.001	0.004	-0.002	-0.004	0.006	0.006	0.003	0.001	0.003	0.002
	0.314	0.41	0.314	0.277	0.285	0.285	0.28	0.281	0.285	0.279	0.278	0.281	0.286	0.286	0.283	0.28	0.212	0.206	0.278	0.28	0.279		627	0.037	0.133	0.037	0.004	0.004	-0.001	0.004	-0.002	-0.003	0.006	0.006	0.003	0.001	0.003	0.002
	0.315	0.41	0.314	0.277	0.284	0.285	0.28	0.281	0.285	0.279	0.278	0.28	0.286	0.286	0.283	0.28	0.212	0.206	0.278	0.28	0.279		628	0.038	0.133	0.037	0.003	0.004	-0.001	0.005	-0.001	-0.002	0.006	0.006	0.003	0.001	0.003	0.002
	0.316	0.41	0.314	0.277	0.284	0.285	0.28	0.281	0.285	0.279	0.278	0.28	0.286	0.286	0.283	0.28	0.212	0.206	0.278	0.28	0.279		629	0.039	0.133	0.037	0.003	0.004	-0.001	0.005	-0.001	-0.002	0.006	0.006	0.003	0.001	0.003	0.002
	0.315	0.41	0.313	0.277	0.284	0.285	0.279	0.281	0.286	0.279	0.278	0.281	0.285	0.286	0.283	0.279	0.212	0.206	0.278	0.28	0.279		630	0.038	0.133	0.036	0.003	0.004	-0.002	0.005	-0.002	-0.003	0.006	0.007	0.004	0.001	0.003	0.002
	0.315	0.41	0.314	0.277	0.284	0.285	0.28	0.281	0.285	0.279	0.278	0.28	0.286	0.286	0.283	0.28	0.212	0.206	0.278	0.28	0.279		631	0.038	0.133	0.037	0.003	0.004	-0.001	0.005	-0.001	-0.002	0.006	0.006	0.003	0.001	0.003	0.002
	0.315	0.41	0.314	0.277	0.285	0.285	0.28	0.281	0.285	0.279	0.277	0.281	0.286	0.286	0.283	0.28	0.212	0.206	0.278	0.28	0.279		632	0.038	0.133	0.037	0.004	0.004	-0.001	0.004	-0.002	-0.004	0.006	0.006	0.003	0.001	0.003	0.002
	0.315	0.41	0.314	0.277	0.285	0.285	0.28	0.281	0.285	0.279	0.278	0.28	0.286	0.286	0.283	0.28	0.212	0.206	0.278	0.28	0.279		633	0.038	0.133	0.037	0.004	0.004	-0.001	0.005	-0.001	-0.002	0.006	0.006	0.003	0.001	0.003	0.002
	0.315	0.409	0.314	0.277	0.284	0.284	0.28	0.281	0.285	0.279	0.278	0.28	0.286	0.286	0.283	0.28	0.212	0.206	0.278	0.28	0.279		634	0.038	0.132	0.037	0.003	0.003	-0.001	0.005	-0.001	-0.002	0.006	0.006	0.003	0.001	0.003	0.002
	0.315	0.41	0.314	0.277	0.285	0.284	0.279	0.281	0.285	0.279	0.278	0.28	0.286	0.286	0.283	0.28	0.212	0.206	0.278	0.28	0.279		635	0.038	0.133	0.037	0.004	0.003	-0.002	0.005	-0.001	-0.002	0.006	0.006	0.003	0.001	0.003	0.002
	0.314	0.41	0.313	0.277	0.285	0.284	0.28	0.281	0.285	0.279	0.278	0.281	0.286	0.286	0.283	0.28	0.212	0.206	0.278	0.28	0.279		636	0.037	0.133	0.036	0.004	0.003	-0.001	0.004	-0.002	-0.003	0.006	0.006	0.003	0.001	0.003	0.002
	0.315	0.41	0.313	0.277	0.285	0.284	0.279	0.281	0.285	0.279	0.277	0.28	0.286	0.286	0.283	0.28	0.212	0.206	0.278	0.28	0.279		637	0.038	0.133	0.036	0.004	0.003	-0.002	0.005	-0.001	-0.003	0.006	0.006	0.003	0.001	0.003	0.002
	0.315	0.41	0.313	0.277	0.284	0.284	0.28	0.281	0.285	0.279	0.278	0.28	0.286	0.286	0.283	0.28	0.212	0.206	0.278	0.28	0.279		638	0.038	0.133	0.036	0.003	0.003	-0.001	0.005	-0.001	-0.002	0.006	0.006	0.003	0.001	0.003	0.002
	0.315	0.41	0.314	0.277	0.285	0.284	0.279	0.281	0.285	0.279	0.278	0.281	0.286	0.286	0.283	0.28	0.213	0.206	0.278	0.28	0.28		639	0.038	0.133	0.037	0.004	0.003	-0.002	0.004	-0.002	-0.003	0.006	0.006	0.003	0.001	0.003	0.003
	0.315	0.411	0.313	0.277	0.285	0.284	0.279	0.281	0.285	0.279	0.278	0.28	0.286	0.286	0.283	0.28	0.212	0.206	0.278	0.28	0.279		640	0.038	0.134	0.036	0.004	0.003	-0.002	0.005	-0.001	-0.002	0.006	0.006	0.003	0.001	0.003	0.002
	0.315	0.41	0.314	0.277	0.285	0.284	0.28	0.281	0.286	0.279	0.278	0.28	0.286	0.286	0.283	0.28	0.212	0.206	0.278	0.281	0.279		641	0.038	0.133	0.037	0.004	0.003	-0.001	0.006	-0.001	-0.002	0.006	0.006	0.003	0.001	0.004	0.002
	0.315	0.411	0.313	0.277	0.284	0.284	0.28	0.281	0.285	0.279	0.278	0.281	0.286	0.286	0.283	0.28	0.212	0.206	0.278	0.28	0.279		642	0.038	0.134	0.036	0.003	0.003	-0.001	0.004	-0.002	-0.003	0.006	0.006	0.003	0.001	0.003	0.002
	0.315	0.41	0.314	0.277	0.284	0.284	0.28	0.281	0.285	0.279	0.278	0.281	0.286	0.286	0.283	0.28	0.212	0.206	0.278	0.28	0.279		643	0.038	0.133	0.037	0.003	0.003	-0.001	0.004	-0.002	-0.003	0.006	0.006	0.003	0.001	0.003	0.002
	0.315	0.41	0.313	0.277	0.285	0.284	0.28	0.281	0.286	0.279	0.278	0.28	0.286	0.287	0.283	0.28	0.212	0.206	0.278	0.28	0.279		644	0.038	0.133	0.036	0.004	0.003	-0.001	0.006	-0.001	-0.002	0.006	0.007	0.003	0.001	0.003	0.002
	0.316	0.411	0.314	0.277	0.285	0.284	0.28	0.281	0.285	0.279	0.278	0.281	0.286	0.286	0.283	0.28	0.212	0.206	0.278	0.28	0.28		645	0.039	0.134	0.037	0.004	0.003	-0.001	0.004	-0.002	-0.003	0.006	0.006	0.003	0.001	0.003	0.003
	0.315	0.41	0.313	0.277	0.285	0.284	0.28	0.281	0.285	0.279	0.278	0.28	0.286	0.286	0.284	0.28	0.212	0.206	0.278	0.28	0.279		646	0.038	0.133	0.036	0.004	0.003	-0.001	0.005	-0.001	-0.002	0.006	0.006	0.004	0.001	0.003	0.002
	0.315	0.41	0.314	0.277	0.285	0.284	0.28	0.281	0.285	0.279	0.278	0.281	0.286	0.286	0.283	0.28	0.213	0.206	0.278	0.28	0.279		647	0.038	0.133	0.037	0.004	0.003	-0.001	0.004	-0.002	-0.003	0.006	0.006	0.003	0.001	0.003	0.002
	0.315	0.41	0.314	0.277	0.285	0.284	0.28	0.281	0.286	0.279	0.278	0.281	0.286	0.286	0.283	0.28	0.212	0.206	0.279	0.28	0.279		648	0.038	0.133	0.037	0.004	0.003	-0.001	0.005	-0.002	-0.003	0.006	0.006	0.003	0.002	0.003	0.002
	0.315	0.41	0.314	0.277	0.285	0.284	0.28	0.281	0.285	0.279	0.278	0.28	0.286	0.286	0.283	0.28	0.212	0.206	0.278	0.28	0.279		649	0.038	0.133	0.037	0.004	0.003	-0.001	0.005	-0.001	-0.002	0.006	0.006	0.003	0.001	0.003	0.002
	0.314	0.41	0.313	0.277	0.285	0.284	0.28	0.281	0.285	0.279	0.278	0.281	0.286	0.286	0.283	0.28	0.212	0.206	0.278	0.28	0.28		650	0.037	0.133	0.036	0.004	0.003	-0.001	0.004	-0.002	-0.003	0.006	0.006	0.003	0.001	0.003	0.003
	0.315	0.41	0.314	0.277	0.285	0.285	0.28	0.282	0.285	0.279	0.277	0.281	0.286	0.286	0.283	0.28	0.212	0.206	0.278	0.28	0.279		651	0.038	0.133	0.037	0.003	0.003	-0.002	0.004	-0.002	-0.004	0.006	0.006	0.003	0.001	0.003	0.002
	0.315	0.41	0.313	0.277	0.285	0.284	0.28	0.281	0.285	0.279	0.278	0.281	0.286	0.286	0.283	0.28	0.212	0.206	0.278	0.28	0.279		652	0.038	0.133	0.036	0.004	0.003	-0.001	0.004	-0.002	-0.003	0.006	0.006	0.003	0.001	0.003	0.002
	0.315	0.41	0.314	0.277	0.284	0.285	0.28	0.282	0.285	0.279	0.278	0.28	0.286	0.286	0.283	0.281	0.212	0.206	0.278	0.28	0.28		653	0.038	0.133	0.037	0.002	0.003	-0.002	0.005	-0.001	-0.002	0.005	0.005	0.002	0.001	0.003	0.003
	0.315	0.41	0.314	0.277	0.284	0.285	0.28	0.281	0.286	0.279	0.278	0.28	0.286	0.286	0.283	0.28	0.212	0.206	0.278	0.28	0.279		654	0.038	0.133	0.037	0.003	0.004	-0.001	0.006	-0.001	-0.002	0.006	0.006	0.003	0.001	0.003	0.002
	0.315	0.411	0.313	0.277	0.285	0.285	0.28	0.282	0.286	0.279	0.278	0.28	0.286	0.286	0.283	0.28	0.212	0.206	0.278	0.28	0.279		655	0.038	0.134	0.036	0.003	0.003	-0.002	0.006	-0.001	-0.002	0.006	0.006	0.003	0.001	0.003	0.002
	0.315	0.411	0.314	0.277	0.285	0.285	0.28	0.281	0.285	0.279	0.278	0.281	0.286	0.286	0.283	0.28	0.212	0.206	0.278	0.28	0.279		656	0.038	0.134	0.037	0.004	0.004	-0.001	0.004	-0.002	-0.003	0.006	0.006	0.003	0.001	0.003	0.002
	0.315	0.41	0.314	0.277	0.285	0.285	0.28	0.282	0.285	0.279	0.278	0.281	0.286	0.286	0.283	0.28	0.212	0.206	0.279	0.28	0.279		657	0.038	0.133	0.037	0.003	0.003	-0.002	0.004	-0.002	-0.003	0.006	0.006	0.003	0.002	0.003	0.002
	0.315	0.41	0.314	0.277	0.284	0.286	0.281	0.281	0.285	0.279	0.278	0.28	0.286	0.286	0.283	0.28	0.212	0.206	0.278	0.281	0.279		658	0.038	0.133	0.037	0.003	0.005	0	0.005	-0.001	-0.002	0.006	0.006	0.003	0.001	0.004	0.002
	0.315	0.41	0.313	0.277	0.284	0.284	0.279	0.281	0.285	0.279	0.278	0.28	0.286	0.286	0.283	0.28	0.212	0.206	0.278	0.28	0.279		659	0.038	0.133	0.036	0.003	0.003	-0.002	0.005	-0.001	-0.002	0.006	0.006	0.003	0.001	0.003	0.002
	0.315	0.411	0.314	0.277	0.284	0.285	0.28	0.282	0.285	0.279	0.278	0.28	0.286	0.286	0.283	0.28	0.212	0.206	0.278	0.28	0.28		660	0.038	0.134	0.037	0.002	0.003	-0.002	0.005	-0.001	-0.002	0.006	0.006	0.003	0.001	0.003	0.003
	0.315	0.41	0.314	0.277	0.285	0.285	0.28	0.281	0.285	0.279	0.278	0.281	0.286	0.286	0.283	0.28	0.212	0.206	0.278	0.28	0.279		661	0.038	0.133	0.037	0.004	0.004	-0.001	0.004	-0.002	-0.003	0.006	0.006	0.003	0.001	0.003	0.002
	0.315	0.41	0.314	0.277	0.285	0.285	0.28	0.281	0.285	0.28	0.277	0.281	0.286	0.286	0.283	0.28	0.212	0.206	0.278	0.28	0.279		662	0.038	0.133	0.037	0.004	0.004	-0.001	0.004	-0.001	-0.004	0.006	0.006	0.003	0.001	0.003	0.002
	0.315	0.41	0.313	0.277	0.284	0.284	0.28	0.281	0.285	0.279	0.278	0.281	0.286	0.286	0.283	0.28	0.212	0.206	0.278	0.28	0.279		663	0.038	0.133	0.036	0.003	0.003	-0.001	0.004	-0.002	-0.003	0.006	0.006	0.003	0.001	0.003	0.002
	0.315	0.41	0.313	0.277	0.284	0.285	0.28	0.281	0.285	0.279	0.278	0.28	0.286	0.286	0.283	0.28	0.213	0.206	0.278	0.28	0.279		664	0.038	0.133	0.036	0.003	0.004	-0.001	0.005	-0.001	-0.002	0.006	0.006	0.003	0.001	0.003	0.002
	0.315	0.41	0.314	0.277	0.284	0.284	0.28	0.281	0.286	0.279	0.278	0.281	0.286	0.286	0.283	0.28	0.212	0.206	0.279	0.281	0.279		665	0.038	0.133	0.037	0.003	0.003	-0.001	0.005	-0.002	-0.003	0.006	0.006	0.003	0.002	0.004	0.002
	0.315	0.411	0.314	0.277	0.284	0.284	0.28	0.281	0.285	0.279	0.278	0.28	0.286	0.286	0.283	0.28	0.212	0.206	0.279	0.28	0.279		666	0.038	0.134	0.037	0.003	0.003	-0.001	0.005	-0.001	-0.002	0.006	0.006	0.003	0.002	0.003	0.002
	0.315	0.41	0.314	0.277	0.285	0.284	0.279	0.281	0.285	0.279	0.278	0.28	0.286	0.286	0.283	0.28	0.212	0.206	0.278	0.28	0.279		667	0.038	0.133	0.037	0.004	0.003	-0.002	0.005	-0.001	-0.002	0.006	0.006	0.003	0.001	0.003	0.002
	0.315	0.41	0.313	0.277	0.284	0.284	0.28	0.281	0.285	0.279	0.277	0.28	0.286	0.286	0.283	0.28	0.212	0.206	0.278	0.28	0.279		668	0.038	0.133	0.036	0.003	0.003	-0.001	0.005	-0.001	-0.003	0.006	0.006	0.003	0.001	0.003	0.002
	0.315	0.41	0.314	0.277	0.284	0.285	0.279	0.281	0.285	0.279	0.278	0.281	0.286	0.286	0.283	0.28	0.212	0.206	0.278	0.28	0.279		669	0.038	0.133	0.037	0.003	0.004	-0.002	0.004	-0.002	-0.003	0.006	0.006	0.003	0.001	0.003	0.002
	0.315	0.41	0.314	0.277	0.285	0.284	0.28	0.281	0.285	0.279	0.278	0.28	0.286	0.286	0.283	0.28	0.212	0.206	0.278	0.28	0.279		670	0.038	0.133	0.037	0.004	0.003	-0.001	0.005	-0.001	-0.002	0.006	0.006	0.003	0.001	0.003	0.002
	0.315	0.41	0.313	0.277	0.284	0.284	0.28	0.281	0.285	0.279	0.278	0.28	0.286	0.287	0.283	0.28	0.212	0.206	0.278	0.281	0.279		671	0.038	0.133	0.036	0.003	0.003	-0.001	0.005	-0.001	-0.002	0.006	0.007	0.003	0.001	0.004	0.002
	0.315	0.41	0.313	0.277	0.285	0.284	0.28	0.281	0.285	0.279	0.278	0.281	0.286	0.286	0.283	0.281	0.213	0.206	0.278	0.28	0.279		672	0.038	0.133	0.036	0.004	0.003	-0.001	0.004	-0.002	-0.003	0.005	0.005	0.002	0.001	0.003	0.002
	0.315	0.411	0.314	0.277	0.285	0.284	0.28	0.281	0.285	0.279	0.278	0.281	0.286	0.286	0.283	0.28	0.212	0.206	0.278	0.28	0.279		673	0.038	0.134	0.037	0.004	0.003	-0.001	0.004	-0.002	-0.003	0.006	0.006	0.003	0.001	0.003	0.002
	0.315	0.411	0.314	0.277	0.284	0.285	0.28	0.281	0.285	0.279	0.278	0.281	0.286	0.286	0.283	0.28	0.212	0.206	0.278	0.28	0.279		674	0.038	0.134	0.037	0.003	0.004	-0.001	0.004	-0.002	-0.003	0.006	0.006	0.003	0.001	0.003	0.002
	0.315	0.411	0.314	0.277	0.285	0.285	0.28	0.281	0.285	0.279	0.278	0.281	0.286	0.286	0.283	0.28	0.212	0.206	0.278	0.28	0.279		675	0.038	0.134	0.037	0.004	0.004	-0.001	0.004	-0.002	-0.003	0.006	0.006	0.003	0.001	0.003	0.002
	0.315	0.411	0.314	0.277	0.285	0.284	0.28	0.281	0.285	0.279	0.278	0.281	0.286	0.286	0.283	0.28	0.212	0.206	0.278	0.28	0.279		676	0.038	0.134	0.037	0.004	0.003	-0.001	0.004	-0.002	-0.003	0.006	0.006	0.003	0.001	0.003	0.002
	0.315	0.41	0.313	0.277	0.285	0.284	0.28	0.281	0.285	0.279	0.278	0.28	0.286	0.286	0.283	0.28	0.212	0.206	0.278	0.279	0.279		677	0.038	0.133	0.036	0.004	0.003	-0.001	0.005	-0.001	-0.002	0.006	0.006	0.003	0.001	0.002	0.002
	0.315	0.411	0.313	0.277	0.285	0.284	0.28	0.281	0.285	0.279	0.278	0.281	0.286	0.286	0.283	0.28	0.212	0.206	0.278	0.279	0.28		678	0.038	0.134	0.036	0.004	0.003	-0.001	0.004	-0.002	-0.003	0.006	0.006	0.003	0.001	0.002	0.003
	0.315	0.411	0.314	0.277	0.285	0.284	0.28	0.281	0.286	0.279	0.278	0.28	0.286	0.286	0.283	0.28	0.212	0.206	0.278	0.28	0.279		679	0.038	0.134	0.037	0.004	0.003	-0.001	0.006	-0.001	-0.002	0.006	0.006	0.003	0.001	0.003	0.002
	0.315	0.41	0.313	0.277	0.285	0.285	0.28	0.281	0.285	0.279	0.278	0.28	0.286	0.286	0.283	0.28	0.212	0.206	0.278	0.28	0.279		680	0.038	0.133	0.036	0.004	0.004	-0.001	0.005	-0.001	-0.002	0.006	0.006	0.003	0.001	0.003	0.002
	0.315	0.411	0.314	0.277	0.285	0.285	0.28	0.281	0.285	0.279	0.278	0.28	0.286	0.286	0.283	0.28	0.212	0.206	0.278	0.28	0.28		681	0.038	0.134	0.037	0.004	0.004	-0.001	0.005	-0.001	-0.002	0.006	0.006	0.003	0.001	0.003	0.003
	0.315	0.41	0.314	0.277	0.285	0.285	0.28	0.281	0.285	0.279	0.278	0.28	0.286	0.287	0.283	0.28	0.212	0.206	0.278	0.28	0.279		682	0.038	0.133	0.037	0.004	0.004	-0.001	0.005	-0.001	-0.002	0.006	0.007	0.003	0.001	0.003	0.002
	0.315	0.411	0.314	0.278	0.285	0.285	0.28	0.281	0.285	0.279	0.278	0.281	0.286	0.286	0.283	0.28	0.212	0.206	0.279	0.28	0.279		683	0.037	0.133	0.036	0.004	0.004	-0.001	0.004	-0.002	-0.003	0.006	0.006	0.003	0.001	0.002	0.001
	0.315	0.412	0.313	0.277	0.285	0.285	0.28	0.281	0.285	0.279	0.278	0.281	0.286	0.286	0.283	0.28	0.212	0.206	0.278	0.28	0.279		684	0.038	0.135	0.036	0.004	0.004	-0.001	0.004	-0.002	-0.003	0.006	0.006	0.003	0.001	0.003	0.002
	0.315	0.41	0.313	0.277	0.285	0.285	0.28	0.281	0.285	0.279	0.278	0.28	0.286	0.286	0.283	0.28	0.212	0.206	0.278	0.28	0.279		685	0.038	0.133	0.036	0.004	0.004	-0.001	0.005	-0.001	-0.002	0.006	0.006	0.003	0.001	0.003	0.002
	0.315	0.411	0.314	0.277	0.284	0.285	0.28	0.281	0.285	0.279	0.278	0.281	0.286	0.287	0.283	0.281	0.212	0.206	0.278	0.279	0.279		686	0.038	0.134	0.037	0.003	0.004	-0.001	0.004	-0.002	-0.003	0.005	0.006	0.002	0.001	0.002	0.002
	0.315	0.411	0.314	0.277	0.285	0.285	0.28	0.281	0.285	0.279	0.278	0.281	0.286	0.286	0.283	0.281	0.212	0.206	0.278	0.279	0.279		687	0.038	0.134	0.037	0.004	0.004	-0.001	0.004	-0.002	-0.003	0.005	0.005	0.002	0.001	0.002	0.002
	0.315	0.41	0.314	0.277	0.285	0.285	0.28	0.281	0.285	0.279	0.278	0.281	0.286	0.286	0.283	0.28	0.212	0.206	0.278	0.28	0.279		688	0.038	0.133	0.037	0.004	0.004	-0.001	0.004	-0.002	-0.003	0.006	0.006	0.003	0.001	0.003	0.002
	0.314	0.411	0.314	0.277	0.285	0.285	0.28	0.281	0.285	0.279	0.278	0.281	0.286	0.286	0.283	0.28	0.212	0.206	0.278	0.28	0.279		689	0.037	0.134	0.037	0.004	0.004	-0.001	0.004	-0.002	-0.003	0.006	0.006	0.003	0.001	0.003	0.002
	0.315	0.411	0.314	0.277	0.285	0.285	0.28	0.281	0.285	0.279	0.278	0.28	0.286	0.287	0.283	0.28	0.213	0.206	0.278	0.28	0.279		690	0.038	0.134	0.037	0.004	0.004	-0.001	0.005	-0.001	-0.002	0.006	0.007	0.003	0.001	0.003	0.002
	0.315	0.411	0.314	0.277	0.284	0.285	0.28	0.281	0.286	0.279	0.278	0.281	0.286	0.287	0.283	0.281	0.213	0.206	0.278	0.28	0.279		691	0.038	0.134	0.037	0.003	0.004	-0.001	0.005	-0.002	-0.003	0.005	0.006	0.002	0.001	0.003	0.002
	0.315	0.411	0.314	0.277	0.285	0.285	0.28	0.281	0.286	0.279	0.278	0.281	0.286	0.287	0.283	0.28	0.213	0.206	0.278	0.28	0.279		692	0.038	0.134	0.037	0.004	0.004	-0.001	0.005	-0.002	-0.003	0.006	0.007	0.003	0.001	0.003	0.002
	0.315	0.41	0.314	0.277	0.285	0.284	0.28	0.281	0.285	0.28	0.278	0.281	0.286	0.287	0.283	0.28	0.212	0.206	0.278	0.28	0.279		693	0.038	0.133	0.037	0.004	0.003	-0.001	0.004	-0.001	-0.003	0.006	0.007	0.003	0.001	0.003	0.002
	0.315	0.411	0.313	0.277	0.285	0.284	0.28	0.281	0.285	0.279	0.278	0.281	0.286	0.286	0.284	0.28	0.212	0.206	0.279	0.28	0.279		694	0.038	0.134	0.036	0.004	0.003	-0.001	0.004	-0.002	-0.003	0.006	0.006	0.004	0.002	0.003	0.002
	0.315	0.41	0.314	0.277	0.285	0.284	0.281	0.281	0.285	0.279	0.278	0.28	0.286	0.287	0.283	0.281	0.212	0.206	0.278	0.28	0.279		695	0.038	0.133	0.037	0.004	0.003	0	0.005	-0.001	-0.002	0.005	0.006	0.002	0.001	0.003	0.002
	0.315	0.411	0.314	0.277	0.285	0.284	0.28	0.281	0.286	0.279	0.278	0.281	0.286	0.287	0.284	0.28	0.212	0.206	0.278	0.28	0.279		696	0.038	0.134	0.037	0.004	0.003	-0.001	0.005	-0.002	-0.003	0.006	0.007	0.004	0.001	0.003	0.002
	0.315	0.411	0.313	0.277	0.285	0.284	0.28	0.281	0.286	0.28	0.278	0.281	0.286	0.286	0.284	0.28	0.212	0.206	0.278	0.28	0.279		697	0.038	0.134	0.036	0.004	0.003	-0.001	0.005	-0.001	-0.003	0.006	0.006	0.004	0.001	0.003	0.002
	0.315	0.411	0.313	0.277	0.285	0.284	0.28	0.281	0.285	0.279	0.278	0.28	0.287	0.286	0.283	0.28	0.212	0.206	0.278	0.28	0.279		698	0.038	0.134	0.036	0.004	0.003	-0.001	0.005	-0.001	-0.002	0.007	0.006	0.003	0.001	0.003	0.002
	0.315	0.411	0.313	0.277	0.285	0.284	0.28	0.281	0.285	0.279	0.278	0.28	0.286	0.287	0.283	0.28	0.212	0.206	0.278	0.28	0.279		699	0.038	0.134	0.036	0.004	0.003	-0.001	0.005	-0.001	-0.002	0.006	0.007	0.003	0.001	0.003	0.002
	0.315	0.411	0.314	0.277	0.284	0.285	0.28	0.281	0.285	0.279	0.278	0.281	0.286	0.287	0.282	0.28	0.212	0.206	0.279	0.28	0.279		700	0.038	0.134	0.037	0.003	0.004	-0.001	0.004	-0.002	-0.003	0.006	0.007	0.002	0.002	0.003	0.002
	0.314	0.411	0.314	0.277	0.285	0.284	0.281	0.281	0.285	0.279	0.278	0.281	0.286	0.287	0.283	0.28	0.212	0.206	0.278	0.28	0.279		701	0.037	0.134	0.037	0.004	0.003	0	0.004	-0.002	-0.003	0.006	0.007	0.003	0.001	0.003	0.002
	0.315	0.412	0.313	0.277	0.284	0.284	0.28	0.281	0.285	0.279	0.278	0.281	0.286	0.286	0.283	0.28	0.212	0.206	0.278	0.281	0.279		702	0.038	0.135	0.036	0.003	0.003	-0.001	0.004	-0.002	-0.003	0.006	0.006	0.003	0.001	0.004	0.002
	0.315	0.411	0.313	0.277	0.285	0.284	0.28	0.281	0.285	0.279	0.278	0.281	0.286	0.286	0.283	0.28	0.212	0.206	0.278	0.28	0.279		703	0.038	0.134	0.036	0.004	0.003	-0.001	0.004	-0.002	-0.003	0.006	0.006	0.003	0.001	0.003	0.002
	0.315	0.411	0.314	0.277	0.285	0.284	0.28	0.282	0.285	0.279	0.278	0.28	0.286	0.286	0.283	0.281	0.212	0.206	0.278	0.28	0.279		704	0.038	0.134	0.037	0.003	0.002	-0.002	0.005	-0.001	-0.002	0.005	0.005	0.002	0.001	0.003	0.002
	0.314	0.412	0.313	0.277	0.285	0.284	0.28	0.281	0.285	0.279	0.278	0.281	0.286	0.286	0.284	0.28	0.212	0.206	0.278	0.28	0.279		705	0.037	0.135	0.036	0.004	0.003	-0.001	0.004	-0.002	-0.003	0.006	0.006	0.004	0.001	0.003	0.002
	0.315	0.41	0.313	0.277	0.285	0.284	0.28	0.281	0.285	0.279	0.278	0.281	0.286	0.286	0.283	0.28	0.212	0.206	0.278	0.28	0.279		706	0.038	0.133	0.036	0.004	0.003	-0.001	0.004	-0.002	-0.003	0.006	0.006	0.003	0.001	0.003	0.002
	0.315	0.411	0.314	0.277	0.285	0.284	0.28	0.281	0.285	0.279	0.278	0.281	0.286	0.286	0.283	0.28	0.212	0.206	0.278	0.28	0.28		707	0.038	0.134	0.037	0.004	0.003	-0.001	0.004	-0.002	-0.003	0.006	0.006	0.003	0.001	0.003	0.003
	0.315	0.411	0.313	0.277	0.285	0.284	0.28	0.281	0.286	0.279	0.278	0.281	0.286	0.286	0.283	0.281	0.212	0.206	0.278	0.279	0.279		708	0.038	0.134	0.036	0.004	0.003	-0.001	0.005	-0.002	-0.003	0.005	0.005	0.002	0.001	0.002	0.002
	0.315	0.411	0.314	0.277	0.285	0.285	0.28	0.282	0.286	0.279	0.278	0.281	0.286	0.287	0.283	0.28	0.213	0.206	0.278	0.279	0.279		709	0.038	0.134	0.037	0.003	0.003	-0.002	0.005	-0.002	-0.003	0.006	0.007	0.003	0.001	0.002	0.002
	0.315	0.411	0.313	0.277	0.285	0.285	0.28	0.281	0.285	0.279	0.278	0.28	0.286	0.286	0.283	0.28	0.212	0.206	0.278	0.28	0.279		710	0.038	0.134	0.036	0.004	0.004	-0.001	0.005	-0.001	-0.002	0.006	0.006	0.003	0.001	0.003	0.002
	0.315	0.411	0.314	0.277	0.284	0.285	0.28	0.281	0.285	0.28	0.278	0.281	0.286	0.286	0.283	0.28	0.212	0.206	0.279	0.28	0.28		711	0.038	0.134	0.037	0.003	0.004	-0.001	0.004	-0.001	-0.003	0.006	0.006	0.003	0.002	0.003	0.003
	0.315	0.41	0.313	0.277	0.285	0.285	0.28	0.281	0.285	0.279	0.278	0.281	0.286	0.286	0.283	0.28	0.212	0.206	0.279	0.28	0.279		712	0.038	0.133	0.036	0.004	0.004	-0.001	0.004	-0.002	-0.003	0.006	0.006	0.003	0.002	0.003	0.002
	0.315	0.41	0.313	0.278	0.284	0.285	0.28	0.281	0.285	0.279	0.278	0.281	0.286	0.286	0.283	0.28	0.213	0.206	0.278	0.28	0.279		713	0.037	0.132	0.035	0.003	0.004	-0.001	0.004	-0.002	-0.003	0.006	0.006	0.003	0	0.002	0.001
	0.315	0.411	0.313	0.278	0.285	0.285	0.28	0.281	0.285	0.279	0.278	0.281	0.287	0.287	0.283	0.28	0.212	0.206	0.278	0.281	0.279		714	0.037	0.133	0.035	0.004	0.004	-0.001	0.004	-0.002	-0.003	0.007	0.007	0.003	0	0.003	0.001
	0.315	0.411	0.314	0.277	0.284	0.285	0.28	0.281	0.285	0.279	0.278	0.281	0.287	0.286	0.283	0.28	0.212	0.206	0.278	0.281	0.279		715	0.038	0.134	0.037	0.003	0.004	-0.001	0.004	-0.002	-0.003	0.007	0.006	0.003	0.001	0.004	0.002
	0.315	0.411	0.314	0.277	0.285	0.285	0.28	0.281	0.285	0.279	0.278	0.28	0.286	0.286	0.283	0.28	0.212	0.206	0.278	0.28	0.279		716	0.038	0.134	0.037	0.004	0.004	-0.001	0.005	-0.001	-0.002	0.006	0.006	0.003	0.001	0.003	0.002
	0.315	0.412	0.313	0.277	0.285	0.285	0.28	0.281	0.285	0.279	0.278	0.281	0.286	0.287	0.283	0.28	0.212	0.206	0.278	0.279	0.279		717	0.038	0.135	0.036	0.004	0.004	-0.001	0.004	-0.002	-0.003	0.006	0.007	0.003	0.001	0.002	0.002
	0.315	0.412	0.314	0.278	0.285	0.285	0.28	0.281	0.286	0.279	0.279	0.281	0.286	0.286	0.283	0.28	0.212	0.206	0.279	0.28	0.28		718	0.037	0.134	0.036	0.004	0.004	-0.001	0.005	-0.002	-0.002	0.006	0.006	0.003	0.001	0.002	0.002
	0.315	0.412	0.314	0.277	0.285	0.285	0.28	0.281	0.285	0.279	0.278	0.281	0.286	0.287	0.283	0.28	0.212	0.206	0.278	0.28	0.279		719	0.038	0.135	0.037	0.004	0.004	-0.001	0.004	-0.002	-0.003	0.006	0.007	0.003	0.001	0.003	0.002
	0.315	0.412	0.313	0.277	0.285	0.284	0.28	0.281	0.285	0.28	0.278	0.281	0.286	0.286	0.283	0.28	0.212	0.206	0.278	0.28	0.279		720	0.038	0.135	0.036	0.004	0.003	-0.001	0.004	-0.001	-0.003	0.006	0.006	0.003	0.001	0.003	0.002
	0.315	0.412	0.313	0.277	0.285	0.285	0.28	0.281	0.285	0.279	0.278	0.281	0.286	0.287	0.283	0.28	0.212	0.206	0.279	0.279	0.279		721	0.038	0.135	0.036	0.004	0.004	-0.001	0.004	-0.002	-0.003	0.006	0.007	0.003	0.002	0.002	0.002
	0.315	0.412	0.313	0.277	0.285	0.285	0.28	0.281	0.285	0.279	0.278	0.281	0.286	0.287	0.284	0.28	0.212	0.206	0.278	0.281	0.279		722	0.038	0.135	0.036	0.004	0.004	-0.001	0.004	-0.002	-0.003	0.006	0.007	0.004	0.001	0.004	0.002
	0.315	0.411	0.314	0.277	0.285	0.285	0.28	0.281	0.285	0.279	0.278	0.281	0.286	0.286	0.283	0.28	0.212	0.206	0.278	0.281	0.279		723	0.038	0.134	0.037	0.004	0.004	-0.001	0.004	-0.002	-0.003	0.006	0.006	0.003	0.001	0.004	0.002
	0.315	0.412	0.313	0.277	0.285	0.285	0.28	0.281	0.285	0.279	0.278	0.281	0.286	0.286	0.283	0.281	0.212	0.206	0.278	0.28	0.28		724	0.038	0.135	0.036	0.004	0.004	-0.001	0.004	-0.002	-0.003	0.005	0.005	0.002	0.001	0.003	0.003
	0.315	0.411	0.314	0.277	0.285	0.284	0.28	0.281	0.285	0.279	0.278	0.281	0.286	0.286	0.283	0.28	0.212	0.206	0.278	0.279	0.279		725	0.038	0.134	0.037	0.004	0.003	-0.001	0.004	-0.002	-0.003	0.006	0.006	0.003	0.001	0.002	0.002
	0.315	0.411	0.313	0.277	0.284	0.284	0.28	0.281	0.285	0.279	0.278	0.281	0.286	0.286	0.283	0.28	0.212	0.206	0.279	0.28	0.279		726	0.038	0.134	0.036	0.003	0.003	-0.001	0.004	-0.002	-0.003	0.006	0.006	0.003	0.002	0.003	0.002
	0.315	0.411	0.313	0.277	0.285	0.284	0.28	0.281	0.286	0.279	0.278	0.281	0.286	0.286	0.283	0.281	0.212	0.206	0.278	0.28	0.279		727	0.038	0.134	0.036	0.004	0.003	-0.001	0.005	-0.002	-0.003	0.005	0.005	0.002	0.001	0.003	0.002
	0.315	0.411	0.313	0.277	0.285	0.284	0.28	0.281	0.285	0.279	0.278	0.28	0.286	0.286	0.283	0.28	0.212	0.206	0.278	0.28	0.279		728	0.038	0.134	0.036	0.004	0.003	-0.001	0.005	-0.001	-0.002	0.006	0.006	0.003	0.001	0.003	0.002
	0.315	0.412	0.313	0.277	0.284	0.284	0.28	0.281	0.285	0.28	0.278	0.281	0.286	0.286	0.283	0.281	0.213	0.206	0.278	0.28	0.279		729	0.038	0.135	0.036	0.003	0.003	-0.001	0.004	-0.001	-0.003	0.005	0.005	0.002	0.001	0.003	0.002
	0.315	0.411	0.313	0.277	0.285	0.284	0.28	0.281	0.285	0.279	0.278	0.281	0.286	0.286	0.283	0.281	0.212	0.206	0.278	0.28	0.279		730	0.038	0.134	0.036	0.004	0.003	-0.001	0.004	-0.002	-0.003	0.005	0.005	0.002	0.001	0.003	0.002
	0.316	0.412	0.314	0.277	0.285	0.285	0.28	0.281	0.285	0.279	0.278	0.281	0.287	0.286	0.283	0.28	0.212	0.206	0.278	0.28	0.28		731	0.039	0.135	0.037	0.004	0.004	-0.001	0.004	-0.002	-0.003	0.007	0.006	0.003	0.001	0.003	0.003
	0.315	0.411	0.313	0.277	0.285	0.285	0.28	0.281	0.285	0.279	0.278	0.281	0.286	0.286	0.283	0.28	0.212	0.206	0.278	0.281	0.279		732	0.038	0.134	0.036	0.004	0.004	-0.001	0.004	-0.002	-0.003	0.006	0.006	0.003	0.001	0.004	0.002
	0.315	0.411	0.314	0.277	0.285	0.285	0.28	0.281	0.285	0.279	0.278	0.281	0.286	0.287	0.283	0.28	0.213	0.206	0.278	0.28	0.279		733	0.038	0.134	0.037	0.004	0.004	-0.001	0.004	-0.002	-0.003	0.006	0.007	0.003	0.001	0.003	0.002
	0.315	0.412	0.314	0.277	0.285	0.284	0.28	0.281	0.285	0.279	0.278	0.281	0.286	0.286	0.283	0.28	0.212	0.206	0.278	0.28	0.279		734	0.038	0.135	0.037	0.004	0.003	-0.001	0.004	-0.002	-0.003	0.006	0.006	0.003	0.001	0.003	0.002
	0.315	0.411	0.314	0.278	0.285	0.284	0.28	0.281	0.285	0.28	0.278	0.28	0.287	0.287	0.283	0.28	0.212	0.206	0.278	0.28	0.279		735	0.037	0.133	0.036	0.004	0.003	-0.001	0.005	0	-0.002	0.007	0.007	0.003	0	0.002	0.001
	0.314	0.411	0.314	0.277	0.284	0.285	0.28	0.281	0.286	0.28	0.278	0.281	0.286	0.287	0.283	0.281	0.212	0.206	0.278	0.28	0.279		736	0.037	0.134	0.037	0.003	0.004	-0.001	0.005	-0.001	-0.003	0.005	0.006	0.002	0.001	0.003	0.002
	0.315	0.411	0.314	0.277	0.285	0.285	0.28	0.281	0.285	0.279	0.278	0.281	0.286	0.286	0.283	0.281	0.213	0.206	0.278	0.28	0.279		737	0.038	0.134	0.037	0.004	0.004	-0.001	0.004	-0.002	-0.003	0.005	0.005	0.002	0.001	0.003	0.002
	0.315	0.412	0.314	0.278	0.285	0.285	0.28	0.281	0.285	0.279	0.278	0.281	0.286	0.287	0.283	0.28	0.212	0.206	0.278	0.28	0.28		738	0.037	0.134	0.036	0.004	0.004	-0.001	0.004	-0.002	-0.003	0.006	0.007	0.003	0	0.002	0.002
	0.315	0.412	0.313	0.277	0.285	0.285	0.28	0.281	0.286	0.279	0.278	0.281	0.286	0.286	0.283	0.281	0.213	0.206	0.278	0.28	0.279		739	0.038	0.135	0.036	0.004	0.004	-0.001	0.005	-0.002	-0.003	0.005	0.005	0.002	0.001	0.003	0.002
	0.315	0.412	0.314	0.277	0.284	0.285	0.28	0.281	0.285	0.279	0.278	0.28	0.286	0.286	0.283	0.28	0.212	0.206	0.279	0.28	0.279		740	0.038	0.135	0.037	0.003	0.004	-0.001	0.005	-0.001	-0.002	0.006	0.006	0.003	0.002	0.003	0.002
	0.315	0.411	0.313	0.277	0.285	0.285	0.28	0.281	0.285	0.279	0.278	0.281	0.286	0.286	0.283	0.28	0.212	0.206	0.278	0.281	0.279		741	0.038	0.134	0.036	0.004	0.004	-0.001	0.004	-0.002	-0.003	0.006	0.006	0.003	0.001	0.004	0.002
	0.315	0.412	0.313	0.277	0.285	0.286	0.28	0.281	0.285	0.279	0.278	0.281	0.286	0.287	0.283	0.28	0.212	0.206	0.278	0.28	0.279		742	0.038	0.135	0.036	0.004	0.005	-0.001	0.004	-0.002	-0.003	0.006	0.007	0.003	0.001	0.003	0.002
	0.315	0.411	0.313	0.277	0.284	0.285	0.28	0.281	0.285	0.279	0.278	0.28	0.286	0.286	0.283	0.28	0.212	0.206	0.278	0.28	0.279		743	0.038	0.134	0.036	0.003	0.004	-0.001	0.005	-0.001	-0.002	0.006	0.006	0.003	0.001	0.003	0.002
	0.315	0.412	0.313	0.277	0.285	0.285	0.28	0.281	0.286	0.279	0.278	0.28	0.286	0.286	0.284	0.28	0.212	0.206	0.278	0.28	0.279		744	0.038	0.135	0.036	0.004	0.004	-0.001	0.006	-0.001	-0.002	0.006	0.006	0.004	0.001	0.003	0.002
	0.314	0.411	0.314	0.277	0.284	0.285	0.28	0.281	0.285	0.279	0.278	0.281	0.286	0.286	0.283	0.28	0.212	0.206	0.278	0.28	0.279		745	0.037	0.134	0.037	0.003	0.004	-0.001	0.004	-0.002	-0.003	0.006	0.006	0.003	0.001	0.003	0.002
	0.315	0.412	0.313	0.277	0.285	0.285	0.28	0.281	0.286	0.279	0.278	0.281	0.285	0.286	0.283	0.28	0.212	0.206	0.278	0.28	0.279		746	0.038	0.135	0.036	0.004	0.004	-0.001	0.005	-0.002	-0.003	0.005	0.006	0.003	0.001	0.003	0.002
	0.315	0.412	0.314	0.277	0.285	0.285	0.28	0.281	0.286	0.279	0.278	0.281	0.286	0.286	0.283	0.28	0.212	0.206	0.278	0.279	0.28		747	0.038	0.135	0.037	0.004	0.004	-0.001	0.005	-0.002	-0.003	0.006	0.006	0.003	0.001	0.002	0.003
	0.315	0.411	0.314	0.277	0.285	0.285	0.28	0.281	0.285	0.279	0.278	0.281	0.286	0.287	0.283	0.28	0.212	0.206	0.278	0.28	0.279		748	0.038	0.134	0.037	0.004	0.004	-0.001	0.004	-0.002	-0.003	0.006	0.007	0.003	0.001	0.003	0.002
	0.315	0.413	0.314	0.277	0.285	0.285	0.28	0.281	0.286	0.279	0.279	0.28	0.286	0.286	0.283	0.28	0.212	0.206	0.278	0.28	0.279		749	0.038	0.136	0.037	0.004	0.004	-0.001	0.006	-0.001	-0.001	0.006	0.006	0.003	0.001	0.003	0.002
	0.316	0.412	0.313	0.277	0.285	0.285	0.28	0.281	0.285	0.279	0.278	0.28	0.286	0.286	0.283	0.281	0.213	0.206	0.278	0.28	0.279		750	0.039	0.135	0.036	0.004	0.004	-0.001	0.005	-0.001	-0.002	0.005	0.005	0.002	0.001	0.003	0.002
	0.315	0.411	0.313	0.277	0.285	0.285	0.28	0.281	0.285	0.279	0.278	0.281	0.286	0.286	0.283	0.281	0.212	0.206	0.278	0.28	0.279		751	0.038	0.134	0.036	0.004	0.004	-0.001	0.004	-0.002	-0.003	0.005	0.005	0.002	0.001	0.003	0.002
	0.315	0.412	0.314	0.277	0.285	0.285	0.281	0.281	0.285	0.279	0.278	0.28	0.286	0.286	0.283	0.28	0.212	0.206	0.278	0.28	0.279		752	0.038	0.135	0.037	0.004	0.004	0	0.005	-0.001	-0.002	0.006	0.006	0.003	0.001	0.003	0.002
	0.314	0.412	0.313	0.277	0.285	0.285	0.28	0.281	0.286	0.279	0.278	0.281	0.286	0.286	0.283	0.28	0.212	0.206	0.278	0.28	0.28		753	0.037	0.135	0.036	0.004	0.004	-0.001	0.005	-0.002	-0.003	0.006	0.006	0.003	0.001	0.003	0.003
	0.314	0.412	0.314	0.277	0.284	0.285	0.28	0.282	0.285	0.279	0.278	0.281	0.286	0.286	0.283	0.281	0.212	0.206	0.279	0.28	0.279		754	0.037	0.135	0.037	0.002	0.003	-0.002	0.004	-0.002	-0.003	0.005	0.005	0.002	0.002	0.003	0.002
	0.315	0.412	0.314	0.277	0.284	0.284	0.28	0.281	0.286	0.279	0.278	0.28	0.287	0.286	0.283	0.28	0.212	0.206	0.278	0.28	0.279		755	0.038	0.135	0.037	0.003	0.003	-0.001	0.006	-0.001	-0.002	0.007	0.006	0.003	0.001	0.003	0.002
	0.315	0.412	0.314	0.277	0.285	0.285	0.28	0.281	0.285	0.279	0.278	0.28	0.286	0.287	0.283	0.281	0.212	0.206	0.278	0.28	0.279		756	0.038	0.135	0.037	0.004	0.004	-0.001	0.005	-0.001	-0.002	0.005	0.006	0.002	0.001	0.003	0.002
	0.315	0.412	0.314	0.277	0.284	0.284	0.281	0.281	0.285	0.279	0.278	0.281	0.286	0.286	0.283	0.281	0.212	0.206	0.278	0.28	0.279		757	0.038	0.135	0.037	0.003	0.003	0	0.004	-0.002	-0.003	0.005	0.005	0.002	0.001	0.003	0.002
	0.315	0.412	0.314	0.277	0.285	0.284	0.28	0.281	0.285	0.279	0.278	0.281	0.286	0.286	0.284	0.28	0.212	0.206	0.278	0.28	0.279		758	0.038	0.135	0.037	0.004	0.003	-0.001	0.004	-0.002	-0.003	0.006	0.006	0.004	0.001	0.003	0.002
	0.315	0.411	0.314	0.277	0.285	0.284	0.28	0.281	0.285	0.28	0.278	0.281	0.286	0.286	0.283	0.281	0.212	0.206	0.278	0.28	0.279		759	0.038	0.134	0.037	0.004	0.003	-0.001	0.004	-0.001	-0.003	0.005	0.005	0.002	0.001	0.003	0.002
	0.315	0.412	0.314	0.277	0.285	0.284	0.28	0.281	0.286	0.279	0.278	0.281	0.286	0.286	0.284	0.28	0.212	0.206	0.278	0.28	0.279		760	0.038	0.135	0.037	0.004	0.003	-0.001	0.005	-0.002	-0.003	0.006	0.006	0.004	0.001	0.003	0.002
	0.315	0.413	0.314	0.277	0.285	0.284	0.28	0.281	0.285	0.279	0.278	0.28	0.286	0.287	0.283	0.28	0.212	0.206	0.279	0.28	0.279		761	0.038	0.136	0.037	0.004	0.003	-0.001	0.005	-0.001	-0.002	0.006	0.007	0.003	0.002	0.003	0.002
	0.315	0.412	0.314	0.277	0.285	0.284	0.28	0.281	0.286	0.279	0.278	0.281	0.286	0.287	0.283	0.28	0.212	0.206	0.278	0.28	0.279		762	0.038	0.135	0.037	0.004	0.003	-0.001	0.005	-0.002	-0.003	0.006	0.007	0.003	0.001	0.003	0.002
	0.315	0.412	0.314	0.278	0.284	0.285	0.28	0.281	0.285	0.279	0.278	0.28	0.286	0.286	0.283	0.28	0.212	0.206	0.278	0.28	0.279		763	0.037	0.134	0.036	0.003	0.004	-0.001	0.005	-0.001	-0.002	0.006	0.006	0.003	0	0.002	0.001
	0.315	0.412	0.313	0.277	0.285	0.284	0.28	0.281	0.286	0.279	0.278	0.281	0.286	0.286	0.283	0.28	0.212	0.206	0.278	0.28	0.279		764	0.038	0.135	0.036	0.004	0.003	-0.001	0.005	-0.002	-0.003	0.006	0.006	0.003	0.001	0.003	0.002
	0.315	0.412	0.313	0.277	0.285	0.285	0.28	0.281	0.286	0.279	0.278	0.281	0.286	0.286	0.283	0.28	0.212	0.206	0.278	0.28	0.279		765	0.038	0.135	0.036	0.004	0.004	-0.001	0.005	-0.002	-0.003	0.006	0.006	0.003	0.001	0.003	0.002
	0.315	0.412	0.314	0.278	0.285	0.285	0.281	0.281	0.286	0.279	0.278	0.281	0.286	0.287	0.283	0.28	0.213	0.206	0.278	0.28	0.279		766	0.037	0.134	0.036	0.004	0.004	0	0.005	-0.002	-0.003	0.006	0.007	0.003	0	0.002	0.001
	0.314	0.412	0.314	0.277	0.285	0.285	0.28	0.281	0.285	0.279	0.278	0.28	0.286	0.286	0.283	0.28	0.212	0.206	0.278	0.28	0.279		767	0.037	0.135	0.037	0.004	0.004	-0.001	0.005	-0.001	-0.002	0.006	0.006	0.003	0.001	0.003	0.002
	0.314	0.411	0.313	0.277	0.285	0.285	0.28	0.281	0.286	0.28	0.278	0.28	0.286	0.286	0.284	0.28	0.212	0.206	0.279	0.28	0.28		768	0.037	0.134	0.036	0.004	0.004	-0.001	0.006	0	-0.002	0.006	0.006	0.004	0.002	0.003	0.003
	0.315	0.412	0.314	0.277	0.284	0.285	0.28	0.281	0.285	0.279	0.278	0.281	0.286	0.286	0.283	0.28	0.212	0.206	0.278	0.279	0.28		769	0.038	0.135	0.037	0.003	0.004	-0.001	0.004	-0.002	-0.003	0.006	0.006	0.003	0.001	0.002	0.003
	0.314	0.411	0.313	0.278	0.285	0.285	0.28	0.281	0.286	0.279	0.278	0.28	0.286	0.286	0.283	0.281	0.212	0.206	0.278	0.28	0.279		770	0.036	0.133	0.035	0.004	0.004	-0.001	0.006	-0.001	-0.002	0.005	0.005	0.002	0	0.002	0.001
	0.315	0.412	0.313	0.277	0.285	0.285	0.28	0.282	0.285	0.279	0.278	0.281	0.286	0.286	0.283	0.28	0.212	0.206	0.278	0.28	0.279		771	0.038	0.135	0.036	0.003	0.003	-0.002	0.004	-0.002	-0.003	0.006	0.006	0.003	0.001	0.003	0.002
	0.315	0.412	0.313	0.278	0.285	0.285	0.28	0.281	0.285	0.279	0.278	0.281	0.286	0.287	0.283	0.28	0.212	0.206	0.278	0.28	0.279		772	0.037	0.134	0.035	0.004	0.004	-0.001	0.004	-0.002	-0.003	0.006	0.007	0.003	0	0.002	0.001
	0.315	0.412	0.313	0.277	0.285	0.285	0.28	0.281	0.285	0.279	0.278	0.281	0.286	0.286	0.283	0.28	0.212	0.206	0.278	0.279	0.279		773	0.038	0.135	0.036	0.004	0.004	-0.001	0.004	-0.002	-0.003	0.006	0.006	0.003	0.001	0.002	0.002
	0.315	0.412	0.314	0.277	0.285	0.286	0.28	0.281	0.285	0.279	0.278	0.281	0.286	0.286	0.284	0.281	0.212	0.206	0.278	0.28	0.279		774	0.038	0.135	0.037	0.004	0.005	-0.001	0.004	-0.002	-0.003	0.005	0.005	0.003	0.001	0.003	0.002
	0.314	0.411	0.313	0.277	0.285	0.285	0.28	0.281	0.285	0.279	0.278	0.28	0.286	0.286	0.283	0.28	0.212	0.206	0.278	0.28	0.279		775	0.037	0.134	0.036	0.004	0.004	-0.001	0.005	-0.001	-0.002	0.006	0.006	0.003	0.001	0.003	0.002
	0.314	0.411	0.313	0.277	0.284	0.285	0.28	0.281	0.285	0.279	0.278	0.281	0.286	0.286	0.283	0.28	0.212	0.206	0.278	0.28	0.28		776	0.037	0.134	0.036	0.003	0.004	-0.001	0.004	-0.002	-0.003	0.006	0.006	0.003	0.001	0.003	0.003
	0.315	0.411	0.314	0.277	0.285	0.285	0.28	0.281	0.285	0.279	0.278	0.281	0.286	0.286	0.284	0.28	0.212	0.206	0.278	0.28	0.279		777	0.038	0.134	0.037	0.004	0.004	-0.001	0.004	-0.002	-0.003	0.006	0.006	0.004	0.001	0.003	0.002
	0.315	0.413	0.314	0.277	0.284	0.285	0.28	0.281	0.286	0.279	0.278	0.281	0.286	0.287	0.284	0.28	0.212	0.206	0.278	0.28	0.279		778	0.038	0.136	0.037	0.003	0.004	-0.001	0.005	-0.002	-0.003	0.006	0.007	0.004	0.001	0.003	0.002
	0.315	0.412	0.313	0.277	0.285	0.285	0.28	0.281	0.286	0.279	0.278	0.281	0.286	0.286	0.283	0.28	0.212	0.206	0.278	0.28	0.279		779	0.038	0.135	0.036	0.004	0.004	-0.001	0.005	-0.002	-0.003	0.006	0.006	0.003	0.001	0.003	0.002
	0.314	0.412	0.313	0.277	0.285	0.285	0.28	0.281	0.286	0.279	0.278	0.281	0.286	0.286	0.283	0.281	0.212	0.206	0.279	0.281	0.279		780	0.037	0.135	0.036	0.004	0.004	-0.001	0.005	-0.002	-0.003	0.005	0.005	0.002	0.002	0.004	0.002
	0.315	0.412	0.313	0.277	0.285	0.285	0.28	0.281	0.285	0.279	0.278	0.281	0.286	0.286	0.283	0.28	0.212	0.206	0.278	0.28	0.279		781	0.038	0.135	0.036	0.004	0.004	-0.001	0.004	-0.002	-0.003	0.006	0.006	0.003	0.001	0.003	0.002
	0.315	0.412	0.313	0.277	0.285	0.284	0.28	0.281	0.286	0.279	0.278	0.281	0.286	0.286	0.283	0.28	0.212	0.206	0.278	0.279	0.279		782	0.038	0.135	0.036	0.004	0.003	-0.001	0.005	-0.002	-0.003	0.006	0.006	0.003	0.001	0.002	0.002
	0.315	0.412	0.314	0.277	0.285	0.284	0.28	0.281	0.285	0.279	0.278	0.28	0.286	0.286	0.283	0.28	0.212	0.206	0.278	0.28	0.279		783	0.038	0.135	0.037	0.004	0.003	-0.001	0.005	-0.001	-0.002	0.006	0.006	0.003	0.001	0.003	0.002
	0.315	0.413	0.314	0.277	0.285	0.284	0.28	0.282	0.285	0.279	0.279	0.281	0.286	0.287	0.283	0.28	0.212	0.206	0.278	0.28	0.279		784	0.038	0.136	0.037	0.003	0.002	-0.002	0.004	-0.002	-0.002	0.006	0.007	0.003	0.001	0.003	0.002
	0.315	0.412	0.314	0.278	0.285	0.284	0.28	0.281	0.286	0.28	0.278	0.281	0.286	0.286	0.283	0.28	0.212	0.206	0.278	0.28	0.279		785	0.037	0.134	0.036	0.004	0.003	-0.001	0.005	-0.001	-0.003	0.006	0.006	0.003	0	0.002	0.001
	0.314	0.413	0.313	0.277	0.285	0.284	0.28	0.282	0.286	0.279	0.277	0.281	0.286	0.287	0.283	0.28	0.212	0.206	0.278	0.28	0.28		786	0.037	0.136	0.036	0.003	0.002	-0.002	0.005	-0.002	-0.004	0.006	0.007	0.003	0.001	0.003	0.003
	0.314	0.411	0.313	0.277	0.285	0.284	0.28	0.281	0.286	0.279	0.278	0.28	0.286	0.287	0.283	0.28	0.212	0.206	0.278	0.28	0.28		787	0.037	0.134	0.036	0.004	0.003	-0.001	0.006	-0.001	-0.002	0.006	0.007	0.003	0.001	0.003	0.003
	0.315	0.412	0.314	0.277	0.285	0.284	0.28	0.281	0.285	0.279	0.278	0.281	0.286	0.286	0.283	0.28	0.212	0.206	0.278	0.28	0.279		788	0.038	0.135	0.037	0.004	0.003	-0.001	0.004	-0.002	-0.003	0.006	0.006	0.003	0.001	0.003	0.002
	0.315	0.413	0.313	0.277	0.285	0.285	0.28	0.281	0.285	0.279	0.278	0.281	0.286	0.287	0.283	0.28	0.212	0.206	0.278	0.28	0.279		789	0.038	0.136	0.036	0.004	0.004	-0.001	0.004	-0.002	-0.003	0.006	0.007	0.003	0.001	0.003	0.002
	0.315	0.412	0.314	0.277	0.285	0.285	0.28	0.281	0.285	0.279	0.278	0.28	0.286	0.287	0.283	0.28	0.212	0.206	0.279	0.28	0.279		790	0.038	0.135	0.037	0.004	0.004	-0.001	0.005	-0.001	-0.002	0.006	0.007	0.003	0.002	0.003	0.002
	0.315	0.412	0.314	0.277	0.285	0.284	0.28	0.281	0.286	0.279	0.278	0.281	0.286	0.287	0.284	0.28	0.212	0.206	0.278	0.28	0.279		791	0.038	0.135	0.037	0.004	0.003	-0.001	0.005	-0.002	-0.003	0.006	0.007	0.004	0.001	0.003	0.002
	0.315	0.411	0.313	0.277	0.284	0.284	0.28	0.281	0.286	0.279	0.278	0.281	0.286	0.287	0.283	0.281	0.212	0.206	0.278	0.28	0.279		792	0.038	0.134	0.036	0.003	0.003	-0.001	0.005	-0.002	-0.003	0.005	0.006	0.002	0.001	0.003	0.002
	0.315	0.412	0.313	0.277	0.284	0.284	0.28	0.281	0.285	0.28	0.278	0.281	0.286	0.286	0.283	0.28	0.212	0.206	0.279	0.28	0.279		793	0.038	0.135	0.036	0.003	0.003	-0.001	0.004	-0.001	-0.003	0.006	0.006	0.003	0.002	0.003	0.002
	0.315	0.413	0.313	0.277	0.284	0.285	0.28	0.281	0.285	0.279	0.278	0.281	0.286	0.287	0.283	0.28	0.212	0.206	0.278	0.28	0.279		794	0.038	0.136	0.036	0.003	0.004	-0.001	0.004	-0.002	-0.003	0.006	0.007	0.003	0.001	0.003	0.002
	0.315	0.413	0.313	0.277	0.285	0.285	0.28	0.281	0.285	0.279	0.278	0.281	0.286	0.286	0.284	0.28	0.212	0.206	0.278	0.28	0.279		795	0.038	0.136	0.036	0.004	0.004	-0.001	0.004	-0.002	-0.003	0.006	0.006	0.004	0.001	0.003	0.002
	0.315	0.412	0.313	0.277	0.285	0.285	0.28	0.281	0.285	0.279	0.278	0.281	0.286	0.287	0.283	0.28	0.212	0.206	0.278	0.28	0.279		796	0.038	0.135	0.036	0.004	0.004	-0.001	0.004	-0.002	-0.003	0.006	0.007	0.003	0.001	0.003	0.002
	0.315	0.412	0.313	0.277	0.285	0.285	0.28	0.281	0.286	0.279	0.278	0.281	0.286	0.286	0.284	0.281	0.212	0.206	0.278	0.28	0.279		797	0.038	0.135	0.036	0.004	0.004	-0.001	0.005	-0.002	-0.003	0.005	0.005	0.003	0.001	0.003	0.002
	0.314	0.412	0.314	0.277	0.285	0.285	0.28	0.281	0.285	0.279	0.278	0.281	0.287	0.287	0.283	0.28	0.212	0.206	0.278	0.281	0.279		798	0.037	0.135	0.037	0.004	0.004	-0.001	0.004	-0.002	-0.003	0.007	0.007	0.003	0.001	0.004	0.002
	0.315	0.412	0.313	0.277	0.285	0.285	0.28	0.281	0.285	0.279	0.278	0.281	0.286	0.286	0.283	0.28	0.212	0.206	0.278	0.28	0.279		799	0.038	0.135	0.036	0.004	0.004	-0.001	0.004	-0.002	-0.003	0.006	0.006	0.003	0.001	0.003	0.002
	0.315	0.413	0.313	0.278	0.284	0.285	0.28	0.281	0.286	0.279	0.278	0.281	0.286	0.286	0.283	0.28	0.213	0.206	0.278	0.28	0.279		800	0.037	0.135	0.035	0.003	0.004	-0.001	0.005	-0.002	-0.003	0.006	0.006	0.003	0	0.002	0.001
	0.314	0.412	0.313	0.277	0.285	0.285	0.28	0.281	0.285	0.279	0.278	0.281	0.286	0.286	0.283	0.28	0.212	0.206	0.278	0.28	0.279		801	0.037	0.135	0.036	0.004	0.004	-0.001	0.004	-0.002	-0.003	0.006	0.006	0.003	0.001	0.003	0.002
	0.315	0.413	0.314	0.278	0.285	0.285	0.28	0.282	0.286	0.28	0.278	0.281	0.286	0.287	0.283	0.281	0.213	0.206	0.278	0.28	0.279		802	0.037	0.135	0.036	0.003	0.003	-0.002	0.005	-0.001	-0.003	0.005	0.006	0.002	0	0.002	0.001
	0.315	0.412	0.313	0.277	0.284	0.285	0.28	0.282	0.285	0.279	0.278	0.281	0.286	0.286	0.283	0.28	0.212	0.206	0.278	0.28	0.279		803	0.038	0.135	0.036	0.002	0.003	-0.002	0.004	-0.002	-0.003	0.006	0.006	0.003	0.001	0.003	0.002
	0.315	0.413	0.313	0.278	0.285	0.285	0.28	0.281	0.285	0.28	0.279	0.281	0.286	0.287	0.284	0.281	0.212	0.206	0.278	0.28	0.279		804	0.037	0.135	0.035	0.004	0.004	-0.001	0.004	-0.001	-0.002	0.005	0.006	0.003	0	0.002	0.001
	0.314	0.412	0.314	0.278	0.285	0.285	0.28	0.281	0.285	0.279	0.278	0.281	0.286	0.286	0.283	0.28	0.212	0.206	0.278	0.28	0.279		805	0.036	0.134	0.036	0.004	0.004	-0.001	0.004	-0.002	-0.003	0.006	0.006	0.003	0	0.002	0.001
	0.315	0.412	0.314	0.277	0.285	0.285	0.28	0.281	0.285	0.279	0.278	0.281	0.286	0.286	0.283	0.28	0.212	0.206	0.279	0.28	0.279		806	0.038	0.135	0.037	0.004	0.004	-0.001	0.004	-0.002	-0.003	0.006	0.006	0.003	0.002	0.003	0.002
	0.315	0.413	0.314	0.278	0.284	0.285	0.28	0.281	0.285	0.279	0.278	0.281	0.286	0.287	0.283	0.28	0.212	0.206	0.278	0.28	0.28		807	0.037	0.135	0.036	0.003	0.004	-0.001	0.004	-0.002	-0.003	0.006	0.007	0.003	0	0.002	0.002
	0.315	0.412	0.314	0.278	0.285	0.285	0.28	0.281	0.285	0.279	0.278	0.281	0.286	0.287	0.283	0.28	0.212	0.206	0.278	0.28	0.279		808	0.037	0.134	0.036	0.004	0.004	-0.001	0.004	-0.002	-0.003	0.006	0.007	0.003	0	0.002	0.001
	0.315	0.411	0.314	0.277	0.285	0.284	0.28	0.281	0.285	0.279	0.278	0.281	0.286	0.286	0.283	0.28	0.212	0.206	0.279	0.279	0.279		809	0.038	0.134	0.037	0.004	0.003	-0.001	0.004	-0.002	-0.003	0.006	0.006	0.003	0.002	0.002	0.002
	0.315	0.412	0.313	0.277	0.284	0.284	0.28	0.281	0.285	0.279	0.278	0.281	0.286	0.286	0.283	0.28	0.212	0.206	0.278	0.28	0.279		810	0.038	0.135	0.036	0.003	0.003	-0.001	0.004	-0.002	-0.003	0.006	0.006	0.003	0.001	0.003	0.002
	0.315	0.412	0.313	0.277	0.285	0.284	0.28	0.281	0.285	0.279	0.278	0.281	0.286	0.287	0.284	0.28	0.212	0.206	0.278	0.28	0.279		811	0.038	0.135	0.036	0.004	0.003	-0.001	0.004	-0.002	-0.003	0.006	0.007	0.004	0.001	0.003	0.002
	0.315	0.412	0.314	0.277	0.285	0.284	0.28	0.281	0.285	0.279	0.278	0.28	0.286	0.286	0.283	0.28	0.212	0.206	0.278	0.279	0.279		812	0.038	0.135	0.037	0.004	0.003	-0.001	0.005	-0.001	-0.002	0.006	0.006	0.003	0.001	0.002	0.002
	0.315	0.411	0.313	0.277	0.285	0.284	0.28	0.281	0.285	0.279	0.278	0.281	0.286	0.287	0.283	0.28	0.212	0.206	0.278	0.28	0.279		813	0.038	0.134	0.036	0.004	0.003	-0.001	0.004	-0.002	-0.003	0.006	0.007	0.003	0.001	0.003	0.002
	0.315	0.412	0.313	0.277	0.285	0.284	0.28	0.281	0.286	0.279	0.278	0.281	0.286	0.286	0.283	0.28	0.212	0.206	0.279	0.28	0.279		814	0.038	0.135	0.036	0.004	0.003	-0.001	0.005	-0.002	-0.003	0.006	0.006	0.003	0.002	0.003	0.002
	0.315	0.414	0.313	0.277	0.285	0.285	0.28	0.282	0.285	0.279	0.278	0.281	0.286	0.286	0.283	0.28	0.213	0.206	0.278	0.28	0.28		815	0.038	0.137	0.036	0.003	0.003	-0.002	0.004	-0.002	-0.003	0.006	0.006	0.003	0.001	0.003	0.003
	0.314	0.413	0.313	0.277	0.284	0.284	0.28	0.281	0.285	0.28	0.278	0.281	0.286	0.286	0.283	0.28	0.212	0.206	0.278	0.28	0.279		816	0.037	0.136	0.036	0.003	0.003	-0.001	0.004	-0.001	-0.003	0.006	0.006	0.003	0.001	0.003	0.002
	0.315	0.411	0.312	0.277	0.284	0.284	0.28	0.281	0.285	0.279	0.278	0.28	0.285	0.286	0.283	0.28	0.212	0.206	0.278	0.279	0.279		817	0.038	0.134	0.035	0.003	0.003	-0.001	0.005	-0.001	-0.002	0.005	0.006	0.003	0.001	0.002	0.002
	0.314	0.412	0.313	0.277	0.284	0.284	0.28	0.281	0.285	0.279	0.278	0.28	0.286	0.286	0.283	0.28	0.212	0.206	0.279	0.28	0.279		818	0.037	0.135	0.036	0.003	0.003	-0.001	0.005	-0.001	-0.002	0.006	0.006	0.003	0.002	0.003	0.002
	0.315	0.412	0.313	0.277	0.284	0.284	0.28	0.281	0.285	0.279	0.278	0.28	0.286	0.286	0.283	0.28	0.212	0.206	0.279	0.28	0.279		819	0.038	0.135	0.036	0.003	0.003	-0.001	0.005	-0.001	-0.002	0.006	0.006	0.003	0.002	0.003	0.002
	0.314	0.412	0.313	0.277	0.284	0.284	0.28	0.281	0.285	0.279	0.278	0.28	0.286	0.286	0.283	0.28	0.212	0.206	0.279	0.281	0.279		820	0.037	0.135	0.036	0.003	0.003	-0.001	0.005	-0.001	-0.002	0.006	0.006	0.003	0.002	0.004	0.002
	0.315	0.412	0.313	0.277	0.285	0.284	0.28	0.281	0.285	0.279	0.278	0.28	0.286	0.286	0.283	0.28	0.212	0.206	0.278	0.28	0.279		821	0.038	0.135	0.036	0.004	0.003	-0.001	0.005	-0.001	-0.002	0.006	0.006	0.003	0.001	0.003	0.002
	0.314	0.412	0.313	0.277	0.284	0.284	0.28	0.281	0.286	0.279	0.278	0.281	0.286	0.286	0.283	0.28	0.212	0.206	0.278	0.279	0.279		822	0.037	0.135	0.036	0.003	0.003	-0.001	0.005	-0.002	-0.003	0.006	0.006	0.003	0.001	0.002	0.002
	0.314	0.412	0.313	0.277	0.284	0.284	0.281	0.281	0.286	0.279	0.278	0.28	0.286	0.286	0.283	0.28	0.212	0.206	0.278	0.28	0.279		823	0.037	0.135	0.036	0.003	0.003	0	0.006	-0.001	-0.002	0.006	0.006	0.003	0.001	0.003	0.002
	0.314	0.413	0.313	0.277	0.285	0.284	0.28	0.281	0.286	0.279	0.278	0.281	0.286	0.286	0.283	0.28	0.212	0.206	0.278	0.28	0.279		824	0.037	0.136	0.036	0.004	0.003	-0.001	0.005	-0.002	-0.003	0.006	0.006	0.003	0.001	0.003	0.002
	0.315	0.412	0.314	0.278	0.285	0.284	0.28	0.281	0.285	0.279	0.278	0.281	0.286	0.286	0.283	0.28	0.212	0.206	0.278	0.28	0.279		825	0.037	0.134	0.036	0.004	0.003	-0.001	0.004	-0.002	-0.003	0.006	0.006	0.003	0	0.002	0.001
	0.315	0.413	0.313	0.277	0.284	0.284	0.28	0.281	0.286	0.279	0.278	0.281	0.286	0.287	0.283	0.28	0.212	0.206	0.278	0.28	0.279		826	0.038	0.136	0.036	0.003	0.003	-0.001	0.005	-0.002	-0.003	0.006	0.007	0.003	0.001	0.003	0.002
	0.315	0.412	0.313	0.277	0.284	0.284	0.28	0.281	0.285	0.279	0.278	0.281	0.286	0.286	0.284	0.28	0.212	0.206	0.278	0.279	0.279		827	0.038	0.135	0.036	0.003	0.003	-0.001	0.004	-0.002	-0.003	0.006	0.006	0.004	0.001	0.002	0.002
	0.314	0.413	0.313	0.277	0.284	0.285	0.28	0.281	0.286	0.279	0.278	0.281	0.286	0.286	0.284	0.28	0.212	0.206	0.278	0.28	0.279		828	0.037	0.136	0.036	0.003	0.004	-0.001	0.005	-0.002	-0.003	0.006	0.006	0.004	0.001	0.003	0.002
	0.315	0.413	0.313	0.277	0.284	0.285	0.28	0.281	0.285	0.279	0.278	0.28	0.286	0.287	0.283	0.28	0.212	0.206	0.278	0.281	0.279		829	0.038	0.136	0.036	0.003	0.004	-0.001	0.005	-0.001	-0.002	0.006	0.007	0.003	0.001	0.004	0.002
	0.314	0.413	0.313	0.277	0.285	0.285	0.28	0.281	0.285	0.279	0.278	0.28	0.286	0.287	0.283	0.281	0.213	0.206	0.278	0.28	0.279		830	0.037	0.136	0.036	0.004	0.004	-0.001	0.005	-0.001	-0.002	0.005	0.006	0.002	0.001	0.003	0.002
	0.315	0.413	0.314	0.277	0.285	0.285	0.28	0.281	0.285	0.279	0.278	0.281	0.286	0.286	0.283	0.28	0.212	0.206	0.278	0.28	0.279		831	0.038	0.136	0.037	0.004	0.004	-0.001	0.004	-0.002	-0.003	0.006	0.006	0.003	0.001	0.003	0.002
	0.314	0.413	0.313	0.277	0.284	0.285	0.28	0.281	0.286	0.279	0.278	0.281	0.286	0.286	0.283	0.28	0.212	0.206	0.278	0.28	0.279		832	0.037	0.136	0.036	0.003	0.004	-0.001	0.005	-0.002	-0.003	0.006	0.006	0.003	0.001	0.003	0.002
	0.314	0.412	0.313	0.277	0.284	0.285	0.28	0.281	0.285	0.279	0.278	0.28	0.286	0.287	0.283	0.281	0.212	0.206	0.279	0.28	0.279		833	0.037	0.135	0.036	0.003	0.004	-0.001	0.005	-0.001	-0.002	0.005	0.006	0.002	0.002	0.003	0.002
	0.315	0.413	0.314	0.277	0.285	0.285	0.28	0.281	0.286	0.279	0.278	0.281	0.287	0.286	0.283	0.281	0.213	0.206	0.278	0.28	0.279		834	0.038	0.136	0.037	0.004	0.004	-0.001	0.005	-0.002	-0.003	0.006	0.005	0.002	0.001	0.003	0.002
	0.314	0.413	0.314	0.278	0.285	0.285	0.28	0.281	0.285	0.279	0.278	0.281	0.286	0.286	0.283	0.28	0.212	0.206	0.278	0.28	0.279		835	0.036	0.135	0.036	0.004	0.004	-0.001	0.004	-0.002	-0.003	0.006	0.006	0.003	0	0.002	0.001
	0.315	0.412	0.313	0.277	0.284	0.285	0.28	0.281	0.285	0.279	0.279	0.281	0.286	0.286	0.283	0.28	0.212	0.206	0.278	0.279	0.279		836	0.038	0.135	0.036	0.003	0.004	-0.001	0.004	-0.002	-0.002	0.006	0.006	0.003	0.001	0.002	0.002
	0.315	0.413	0.313	0.277	0.285	0.284	0.28	0.281	0.285	0.279	0.278	0.281	0.286	0.286	0.283	0.28	0.212	0.206	0.278	0.28	0.279		837	0.038	0.136	0.036	0.004	0.003	-0.001	0.004	-0.002	-0.003	0.006	0.006	0.003	0.001	0.003	0.002
	0.315	0.412	0.314	0.277	0.284	0.284	0.28	0.281	0.285	0.279	0.277	0.28	0.286	0.287	0.283	0.28	0.212	0.206	0.278	0.28	0.279		838	0.038	0.135	0.037	0.003	0.003	-0.001	0.005	-0.001	-0.003	0.006	0.007	0.003	0.001	0.003	0.002
	0.315	0.413	0.313	0.277	0.285	0.284	0.28	0.281	0.285	0.279	0.278	0.281	0.286	0.286	0.284	0.28	0.212	0.206	0.278	0.28	0.279		839	0.038	0.136	0.036	0.004	0.003	-0.001	0.004	-0.002	-0.003	0.006	0.006	0.004	0.001	0.003	0.002
	0.315	0.414	0.313	0.277	0.284	0.285	0.28	0.281	0.285	0.279	0.278	0.281	0.286	0.286	0.283	0.28	0.212	0.206	0.278	0.28	0.28		840	0.038	0.137	0.036	0.003	0.004	-0.001	0.004	-0.002	-0.003	0.006	0.006	0.003	0.001	0.003	0.003
	0.315	0.413	0.313	0.277	0.285	0.284	0.28	0.281	0.285	0.279	0.278	0.281	0.286	0.286	0.283	0.28	0.212	0.206	0.278	0.28	0.279		841	0.038	0.136	0.036	0.004	0.003	-0.001	0.004	-0.002	-0.003	0.006	0.006	0.003	0.001	0.003	0.002
	0.315	0.413	0.313	0.277	0.285	0.284	0.28	0.281	0.285	0.279	0.278	0.28	0.286	0.286	0.283	0.28	0.212	0.206	0.278	0.28	0.279		842	0.038	0.136	0.036	0.004	0.003	-0.001	0.005	-0.001	-0.002	0.006	0.006	0.003	0.001	0.003	0.002
	0.314	0.413	0.314	0.277	0.285	0.284	0.28	0.281	0.285	0.279	0.278	0.281	0.286	0.286	0.283	0.28	0.212	0.206	0.278	0.281	0.279		843	0.037	0.136	0.037	0.004	0.003	-0.001	0.004	-0.002	-0.003	0.006	0.006	0.003	0.001	0.004	0.002
	0.314	0.412	0.313	0.278	0.285	0.284	0.28	0.281	0.285	0.279	0.278	0.281	0.286	0.286	0.283	0.28	0.212	0.206	0.278	0.28	0.279		844	0.036	0.134	0.035	0.004	0.003	-0.001	0.004	-0.002	-0.003	0.006	0.006	0.003	0	0.002	0.001
	0.315	0.412	0.313	0.277	0.284	0.284	0.28	0.281	0.285	0.279	0.278	0.28	0.286	0.286	0.283	0.28	0.212	0.206	0.278	0.28	0.279		845	0.038	0.135	0.036	0.003	0.003	-0.001	0.005	-0.001	-0.002	0.006	0.006	0.003	0.001	0.003	0.002
	0.315	0.413	0.313	0.277	0.285	0.285	0.28	0.281	0.286	0.279	0.278	0.281	0.286	0.286	0.283	0.28	0.212	0.206	0.278	0.28	0.279		846	0.038	0.136	0.036	0.004	0.004	-0.001	0.005	-0.002	-0.003	0.006	0.006	0.003	0.001	0.003	0.002
	0.315	0.413	0.313	0.277	0.285	0.284	0.28	0.281	0.285	0.279	0.278	0.281	0.286	0.286	0.283	0.28	0.212	0.206	0.278	0.28	0.279		847	0.038	0.136	0.036	0.004	0.003	-0.001	0.004	-0.002	-0.003	0.006	0.006	0.003	0.001	0.003	0.002
	0.315	0.412	0.313	0.277	0.285	0.285	0.28	0.281	0.286	0.279	0.278	0.28	0.286	0.286	0.283	0.28	0.212	0.206	0.278	0.28	0.279		848	0.038	0.135	0.036	0.004	0.004	-0.001	0.006	-0.001	-0.002	0.006	0.006	0.003	0.001	0.003	0.002
	0.314	0.414	0.313	0.277	0.284	0.285	0.28	0.281	0.285	0.279	0.278	0.281	0.286	0.286	0.283	0.28	0.212	0.206	0.278	0.28	0.279		849	0.037	0.137	0.036	0.003	0.004	-0.001	0.004	-0.002	-0.003	0.006	0.006	0.003	0.001	0.003	0.002
	0.314	0.412	0.313	0.277	0.285	0.285	0.28	0.281	0.285	0.279	0.278	0.281	0.286	0.286	0.283	0.28	0.213	0.206	0.278	0.279	0.279		850	0.037	0.135	0.036	0.004	0.004	-0.001	0.004	-0.002	-0.003	0.006	0.006	0.003	0.001	0.002	0.002
	0.315	0.413	0.313	0.277	0.285	0.284	0.28	0.281	0.285	0.279	0.278	0.281	0.286	0.286	0.283	0.28	0.212	0.206	0.278	0.28	0.279		851	0.038	0.136	0.036	0.004	0.003	-0.001	0.004	-0.002	-0.003	0.006	0.006	0.003	0.001	0.003	0.002
	0.315	0.412	0.313	0.277	0.285	0.285	0.28	0.281	0.286	0.279	0.278	0.28	0.286	0.286	0.283	0.28	0.212	0.206	0.278	0.281	0.279		852	0.038	0.135	0.036	0.004	0.004	-0.001	0.006	-0.001	-0.002	0.006	0.006	0.003	0.001	0.004	0.002
	0.315	0.413	0.313	0.277	0.285	0.284	0.28	0.281	0.285	0.279	0.278	0.28	0.286	0.287	0.283	0.28	0.212	0.206	0.278	0.28	0.279		853	0.038	0.136	0.036	0.004	0.003	-0.001	0.005	-0.001	-0.002	0.006	0.007	0.003	0.001	0.003	0.002
	0.314	0.413	0.313	0.277	0.284	0.284	0.28	0.281	0.285	0.279	0.278	0.281	0.286	0.286	0.283	0.28	0.212	0.206	0.278	0.28	0.279		854	0.037	0.136	0.036	0.003	0.003	-0.001	0.004	-0.002	-0.003	0.006	0.006	0.003	0.001	0.003	0.002
	0.315	0.413	0.313	0.277	0.285	0.285	0.28	0.281	0.286	0.279	0.278	0.281	0.286	0.286	0.283	0.28	0.212	0.206	0.278	0.28	0.279		855	0.038	0.136	0.036	0.004	0.004	-0.001	0.005	-0.002	-0.003	0.006	0.006	0.003	0.001	0.003	0.002
	0.315	0.412	0.314	0.277	0.284	0.284	0.28	0.281	0.285	0.279	0.278	0.281	0.286	0.286	0.283	0.28	0.212	0.206	0.278	0.28	0.279		856	0.038	0.135	0.037	0.003	0.003	-0.001	0.004	-0.002	-0.003	0.006	0.006	0.003	0.001	0.003	0.002
	0.316	0.413	0.313	0.278	0.285	0.285	0.28	0.281	0.285	0.279	0.278	0.28	0.286	0.287	0.283	0.281	0.212	0.206	0.278	0.281	0.279		857	0.038	0.135	0.035	0.004	0.004	-0.001	0.005	-0.001	-0.002	0.005	0.006	0.002	0	0.003	0.001
	0.315	0.413	0.313	0.277	0.284	0.285	0.28	0.281	0.285	0.279	0.278	0.281	0.286	0.287	0.283	0.28	0.212	0.206	0.278	0.28	0.279		858	0.038	0.136	0.036	0.003	0.004	-0.001	0.004	-0.002	-0.003	0.006	0.007	0.003	0.001	0.003	0.002
	0.315	0.413	0.313	0.278	0.285	0.285	0.28	0.281	0.286	0.279	0.278	0.281	0.286	0.287	0.283	0.28	0.212	0.206	0.279	0.28	0.279		859	0.037	0.135	0.035	0.004	0.004	-0.001	0.005	-0.002	-0.003	0.006	0.007	0.003	0.001	0.002	0.001
	0.314	0.413	0.313	0.277	0.284	0.285	0.28	0.281	0.285	0.279	0.278	0.281	0.286	0.286	0.284	0.28	0.212	0.206	0.278	0.281	0.279		860	0.037	0.136	0.036	0.003	0.004	-0.001	0.004	-0.002	-0.003	0.006	0.006	0.004	0.001	0.004	0.002
	0.314	0.412	0.313	0.278	0.285	0.285	0.28	0.281	0.285	0.28	0.278	0.281	0.286	0.286	0.283	0.28	0.212	0.206	0.278	0.28	0.28		861	0.036	0.134	0.035	0.004	0.004	-0.001	0.004	-0.001	-0.003	0.006	0.006	0.003	0	0.002	0.002
	0.315	0.413	0.313	0.277	0.285	0.285	0.28	0.281	0.285	0.279	0.278	0.281	0.286	0.287	0.283	0.28	0.212	0.206	0.278	0.28	0.279		862	0.038	0.136	0.036	0.004	0.004	-0.001	0.004	-0.002	-0.003	0.006	0.007	0.003	0.001	0.003	0.002
	0.315	0.413	0.314	0.277	0.284	0.285	0.28	0.281	0.285	0.279	0.278	0.281	0.286	0.286	0.283	0.281	0.213	0.206	0.278	0.28	0.279		863	0.038	0.136	0.037	0.003	0.004	-0.001	0.004	-0.002	-0.003	0.005	0.005	0.002	0.001	0.003	0.002
	0.315	0.413	0.313	0.277	0.284	0.285	0.28	0.282	0.286	0.279	0.278	0.281	0.287	0.286	0.283	0.281	0.213	0.206	0.278	0.28	0.279		864	0.038	0.136	0.036	0.002	0.003	-0.002	0.005	-0.002	-0.003	0.006	0.005	0.002	0.001	0.003	0.002
	0.315	0.413	0.314	0.277	0.285	0.285	0.28	0.281	0.286	0.279	0.279	0.281	0.286	0.286	0.284	0.28	0.212	0.206	0.278	0.28	0.279		865	0.038	0.136	0.037	0.004	0.004	-0.001	0.005	-0.002	-0.002	0.006	0.006	0.004	0.001	0.003	0.002
	0.315	0.413	0.314	0.277	0.285	0.285	0.28	0.281	0.285	0.279	0.278	0.281	0.286	0.286	0.283	0.28	0.212	0.206	0.278	0.281	0.279		866	0.038	0.136	0.037	0.004	0.004	-0.001	0.004	-0.002	-0.003	0.006	0.006	0.003	0.001	0.004	0.002
	0.315	0.414	0.314	0.277	0.285	0.285	0.28	0.281	0.285	0.279	0.278	0.281	0.286	0.287	0.283	0.281	0.213	0.206	0.278	0.28	0.279		867	0.038	0.137	0.037	0.004	0.004	-0.001	0.004	-0.002	-0.003	0.005	0.006	0.002	0.001	0.003	0.002
	0.315	0.414	0.314	0.277	0.284	0.284	0.28	0.281	0.285	0.279	0.278	0.28	0.286	0.286	0.283	0.28	0.212	0.206	0.278	0.28	0.279		868	0.038	0.137	0.037	0.003	0.003	-0.001	0.005	-0.001	-0.002	0.006	0.006	0.003	0.001	0.003	0.002
	0.315	0.413	0.313	0.277	0.285	0.284	0.28	0.281	0.285	0.279	0.278	0.281	0.286	0.287	0.283	0.28	0.212	0.206	0.278	0.28	0.279		869	0.038	0.136	0.036	0.004	0.003	-0.001	0.004	-0.002	-0.003	0.006	0.007	0.003	0.001	0.003	0.002
	0.314	0.413	0.313	0.277	0.285	0.284	0.28	0.281	0.286	0.279	0.278	0.281	0.286	0.287	0.283	0.28	0.212	0.206	0.279	0.28	0.279		870	0.037	0.136	0.036	0.004	0.003	-0.001	0.005	-0.002	-0.003	0.006	0.007	0.003	0.002	0.003	0.002
	0.315	0.414	0.313	0.277	0.285	0.284	0.28	0.281	0.285	0.279	0.278	0.281	0.286	0.286	0.283	0.28	0.212	0.206	0.278	0.28	0.279		871	0.038	0.137	0.036	0.004	0.003	-0.001	0.004	-0.002	-0.003	0.006	0.006	0.003	0.001	0.003	0.002
	0.315	0.414	0.313	0.278	0.285	0.284	0.28	0.281	0.285	0.279	0.278	0.281	0.286	0.286	0.283	0.28	0.212	0.206	0.278	0.28	0.279		872	0.037	0.136	0.035	0.004	0.003	-0.001	0.004	-0.002	-0.003	0.006	0.006	0.003	0	0.002	0.001
	0.315	0.413	0.313	0.277	0.285	0.284	0.28	0.281	0.285	0.279	0.279	0.281	0.286	0.286	0.283	0.281	0.212	0.206	0.278	0.28	0.279		873	0.038	0.136	0.036	0.004	0.003	-0.001	0.004	-0.002	-0.002	0.005	0.005	0.002	0.001	0.003	0.002
	0.315	0.413	0.313	0.277	0.284	0.284	0.28	0.281	0.285	0.279	0.278	0.281	0.286	0.286	0.283	0.28	0.212	0.206	0.278	0.28	0.279		874	0.038	0.136	0.036	0.003	0.003	-0.001	0.004	-0.002	-0.003	0.006	0.006	0.003	0.001	0.003	0.002
	0.315	0.413	0.314	0.277	0.285	0.284	0.28	0.281	0.286	0.279	0.278	0.281	0.286	0.286	0.283	0.28	0.212	0.206	0.278	0.28	0.279		875	0.038	0.136	0.037	0.004	0.003	-0.001	0.005	-0.002	-0.003	0.006	0.006	0.003	0.001	0.003	0.002
	0.315	0.412	0.314	0.277	0.285	0.284	0.28	0.281	0.286	0.279	0.277	0.281	0.286	0.287	0.283	0.281	0.212	0.206	0.278	0.28	0.279		876	0.038	0.135	0.037	0.004	0.003	-0.001	0.005	-0.002	-0.004	0.005	0.006	0.002	0.001	0.003	0.002
	0.314	0.413	0.314	0.277	0.284	0.284	0.28	0.281	0.285	0.28	0.278	0.281	0.286	0.286	0.283	0.28	0.212	0.206	0.278	0.281	0.279		877	0.037	0.136	0.037	0.003	0.003	-0.001	0.004	-0.001	-0.003	0.006	0.006	0.003	0.001	0.004	0.002
	0.315	0.413	0.313	0.277	0.284	0.284	0.28	0.281	0.286	0.28	0.278	0.28	0.286	0.286	0.283	0.28	0.212	0.206	0.278	0.28	0.279		878	0.038	0.136	0.036	0.003	0.003	-0.001	0.006	0	-0.002	0.006	0.006	0.003	0.001	0.003	0.002
	0.315	0.413	0.313	0.277	0.285	0.284	0.28	0.281	0.285	0.279	0.279	0.28	0.286	0.286	0.283	0.28	0.212	0.206	0.278	0.281	0.279		879	0.038	0.136	0.036	0.004	0.003	-0.001	0.005	-0.001	-0.001	0.006	0.006	0.003	0.001	0.004	0.002
	0.315	0.413	0.313	0.277	0.285	0.285	0.28	0.281	0.286	0.279	0.278	0.281	0.286	0.287	0.283	0.28	0.212	0.206	0.278	0.28	0.279		880	0.038	0.136	0.036	0.004	0.004	-0.001	0.005	-0.002	-0.003	0.006	0.007	0.003	0.001	0.003	0.002
	0.314	0.413	0.313	0.277	0.285	0.285	0.28	0.281	0.285	0.279	0.278	0.281	0.286	0.286	0.283	0.28	0.212	0.206	0.278	0.281	0.279		881	0.037	0.136	0.036	0.004	0.004	-0.001	0.004	-0.002	-0.003	0.006	0.006	0.003	0.001	0.004	0.002
	0.315	0.414	0.313	0.277	0.284	0.285	0.28	0.281	0.285	0.279	0.278	0.281	0.286	0.286	0.283	0.28	0.212	0.206	0.278	0.28	0.279		882	0.038	0.137	0.036	0.003	0.004	-0.001	0.004	-0.002	-0.003	0.006	0.006	0.003	0.001	0.003	0.002
	0.316	0.414	0.314	0.277	0.284	0.285	0.28	0.281	0.286	0.279	0.278	0.281	0.286	0.286	0.284	0.28	0.212	0.206	0.278	0.28	0.279		883	0.039	0.137	0.037	0.003	0.004	-0.001	0.005	-0.002	-0.003	0.006	0.006	0.004	0.001	0.003	0.002
	0.315	0.413	0.313	0.277	0.284	0.285	0.28	0.281	0.285	0.279	0.278	0.281	0.286	0.286	0.283	0.28	0.212	0.206	0.278	0.28	0.279		884	0.038	0.136	0.036	0.003	0.004	-0.001	0.004	-0.002	-0.003	0.006	0.006	0.003	0.001	0.003	0.002
	0.315	0.413	0.314	0.277	0.285	0.285	0.28	0.281	0.285	0.279	0.279	0.281	0.286	0.286	0.283	0.28	0.212	0.206	0.278	0.28	0.279		885	0.038	0.136	0.037	0.004	0.004	-0.001	0.004	-0.002	-0.002	0.006	0.006	0.003	0.001	0.003	0.002
	0.315	0.413	0.314	0.277	0.284	0.284	0.279	0.281	0.285	0.279	0.278	0.281	0.286	0.286	0.283	0.28	0.212	0.206	0.278	0.28	0.279		886	0.038	0.136	0.037	0.003	0.003	-0.002	0.004	-0.002	-0.003	0.006	0.006	0.003	0.001	0.003	0.002
	0.315	0.414	0.313	0.277	0.285	0.285	0.28	0.281	0.286	0.279	0.278	0.281	0.286	0.286	0.283	0.28	0.212	0.206	0.279	0.28	0.279		887	0.038	0.137	0.036	0.004	0.004	-0.001	0.005	-0.002	-0.003	0.006	0.006	0.003	0.002	0.003	0.002
	0.315	0.413	0.314	0.277	0.285	0.285	0.28	0.281	0.285	0.279	0.278	0.281	0.286	0.286	0.283	0.28	0.212	0.206	0.278	0.28	0.279		888	0.038	0.136	0.037	0.004	0.004	-0.001	0.004	-0.002	-0.003	0.006	0.006	0.003	0.001	0.003	0.002
	0.314	0.413	0.313	0.277	0.285	0.285	0.28	0.281	0.285	0.28	0.278	0.281	0.286	0.286	0.283	0.281	0.212	0.206	0.278	0.28	0.279		889	0.037	0.136	0.036	0.004	0.004	-0.001	0.004	-0.001	-0.003	0.005	0.005	0.002	0.001	0.003	0.002
	0.314	0.413	0.313	0.277	0.285	0.285	0.28	0.281	0.285	0.279	0.278	0.281	0.286	0.286	0.283	0.28	0.212	0.206	0.278	0.28	0.279		890	0.037	0.136	0.036	0.004	0.004	-0.001	0.004	-0.002	-0.003	0.006	0.006	0.003	0.001	0.003	0.002
	0.315	0.415	0.313	0.277	0.285	0.285	0.28	0.281	0.285	0.279	0.278	0.281	0.286	0.286	0.283	0.28	0.212	0.206	0.278	0.28	0.279		891	0.038	0.138	0.036	0.004	0.004	-0.001	0.004	-0.002	-0.003	0.006	0.006	0.003	0.001	0.003	0.002
	0.315	0.413	0.313	0.277	0.284	0.285	0.28	0.282	0.286	0.279	0.278	0.281	0.286	0.286	0.283	0.28	0.212	0.206	0.278	0.28	0.279		892	0.038	0.136	0.036	0.002	0.003	-0.002	0.005	-0.002	-0.003	0.006	0.006	0.003	0.001	0.003	0.002
	0.315	0.413	0.314	0.277	0.285	0.285	0.28	0.281	0.285	0.279	0.278	0.281	0.286	0.287	0.283	0.28	0.212	0.206	0.278	0.28	0.279		893	0.038	0.136	0.037	0.004	0.004	-0.001	0.004	-0.002	-0.003	0.006	0.007	0.003	0.001	0.003	0.002
	0.315	0.414	0.313	0.277	0.285	0.285	0.28	0.281	0.285	0.279	0.278	0.281	0.286	0.287	0.284	0.28	0.213	0.206	0.278	0.28	0.279		894	0.038	0.137	0.036	0.004	0.004	-0.001	0.004	-0.002	-0.003	0.006	0.007	0.004	0.001	0.003	0.002
	0.315	0.413	0.313	0.277	0.284	0.285	0.28	0.281	0.285	0.279	0.278	0.281	0.286	0.286	0.284	0.28	0.212	0.206	0.278	0.28	0.28		895	0.038	0.136	0.036	0.003	0.004	-0.001	0.004	-0.002	-0.003	0.006	0.006	0.004	0.001	0.003	0.003
	0.314	0.413	0.313	0.277	0.284	0.284	0.279	0.281	0.285	0.279	0.278	0.281	0.286	0.286	0.283	0.28	0.212	0.206	0.277	0.28	0.279		896	0.037	0.136	0.036	0.003	0.003	-0.002	0.004	-0.002	-0.003	0.006	0.006	0.003	0	0.003	0.002
	0.314	0.413	0.313	0.277	0.284	0.284	0.28	0.281	0.285	0.279	0.278	0.281	0.286	0.286	0.283	0.28	0.212	0.206	0.278	0.28	0.279		897	0.037	0.136	0.036	0.003	0.003	-0.001	0.004	-0.002	-0.003	0.006	0.006	0.003	0.001	0.003	0.002
	0.315	0.413	0.313	0.277	0.284	0.284	0.28	0.281	0.285	0.279	0.279	0.281	0.286	0.287	0.283	0.28	0.212	0.206	0.278	0.28	0.279		898	0.038	0.136	0.036	0.003	0.003	-0.001	0.004	-0.002	-0.002	0.006	0.007	0.003	0.001	0.003	0.002
	0.314	0.413	0.313	0.277	0.284	0.284	0.28	0.281	0.286	0.279	0.278	0.281	0.285	0.286	0.283	0.28	0.212	0.206	0.278	0.28	0.279		899	0.037	0.136	0.036	0.003	0.003	-0.001	0.005	-0.002	-0.003	0.005	0.006	0.003	0.001	0.003	0.002
	0.315	0.414	0.313	0.277	0.284	0.284	0.28	0.281	0.285	0.28	0.278	0.281	0.286	0.286	0.283	0.28	0.212	0.206	0.278	0.28	0.279		900	0.038	0.137	0.036	0.003	0.003	-0.001	0.004	-0.001	-0.003	0.006	0.006	0.003	0.001	0.003	0.002
	0.314	0.413	0.313	0.278	0.285	0.284	0.28	0.281	0.285	0.279	0.278	0.281	0.286	0.287	0.283	0.28	0.212	0.206	0.278	0.28	0.279		901	0.036	0.135	0.035	0.004	0.003	-0.001	0.004	-0.002	-0.003	0.006	0.007	0.003	0	0.002	0.001

## Sheet: replicates ParB_1
Raw data	ParB-parS-CTP	ParB-parS-CTP	ParB-parS-CTP	ParB-NBS-CTP	ParB-NBS-CTP	ParB-NBS-CTP	ParB-parS	ParB-parS	ParB-parS	ParB-NBS	ParB-NBS	ParB-NBS	ParB	ParB	ParB	ParB-CTP	ParB-CTP	ParB-CTP	CTP	Corrected for background signal	time (min)	ParB-parS-CTP	ParB-NBS-CTP	ParB-parS	ParB-NBS	ParB-CTP	ParB
	0.276	0.277	0.269	0.278	0.276	0.264	0.277	0.277	0.26	0.275	0.272	0.262	0.257	0.253	0.252	0.254	0.256	0.252	0.249		1	0.025	0.0236667	0.0223333	0.0206667	0.005	0.005
	0.277	0.278	0.27	0.278	0.277	0.265	0.277	0.278	0.261	0.276	0.272	0.262	0.258	0.254	0.252	0.255	0.257	0.252	0.25		2	0.025	0.0233333	0.022	0.02	0.00466667	0.00466667
	0.278	0.279	0.271	0.279	0.277	0.265	0.278	0.278	0.261	0.276	0.273	0.262	0.258	0.254	0.253	0.256	0.257	0.253	0.25		3	0.026	0.0236667	0.0223333	0.0203333	0.00533333	0.005
	0.278	0.28	0.271	0.278	0.277	0.266	0.278	0.279	0.262	0.276	0.273	0.262	0.258	0.254	0.253	0.256	0.258	0.253	0.249		4	0.0273333	0.0246667	0.024	0.0213333	0.00666667	0.006
	0.279	0.28	0.272	0.279	0.277	0.266	0.278	0.278	0.262	0.276	0.273	0.262	0.259	0.255	0.253	0.256	0.257	0.254	0.25		5	0.027	0.024	0.0226667	0.0203333	0.00566667	0.00566667
	0.28	0.281	0.273	0.279	0.278	0.266	0.278	0.279	0.262	0.276	0.273	0.263	0.259	0.255	0.254	0.257	0.258	0.254	0.25		6	0.028	0.0243333	0.023	0.0206667	0.00633333	0.006
	0.28	0.282	0.273	0.28	0.278	0.266	0.278	0.279	0.262	0.276	0.274	0.263	0.259	0.256	0.254	0.257	0.258	0.254	0.251		7	0.0273333	0.0236667	0.022	0.02	0.00533333	0.00533333
	0.281	0.283	0.274	0.28	0.279	0.267	0.279	0.279	0.262	0.277	0.274	0.263	0.259	0.255	0.254	0.257	0.258	0.254	0.25		8	0.0293333	0.0253333	0.0233333	0.0213333	0.00633333	0.006
	0.281	0.283	0.275	0.28	0.279	0.267	0.279	0.279	0.263	0.276	0.274	0.263	0.26	0.256	0.254	0.257	0.259	0.255	0.251		9	0.0286667	0.0243333	0.0226667	0.02	0.006	0.00566667
	0.283	0.284	0.275	0.28	0.278	0.267	0.279	0.28	0.263	0.277	0.274	0.263	0.26	0.256	0.255	0.257	0.259	0.254	0.251		10	0.0296667	0.024	0.023	0.0203333	0.00566667	0.006
	0.284	0.285	0.276	0.28	0.278	0.267	0.279	0.28	0.263	0.277	0.274	0.264	0.26	0.256	0.254	0.257	0.259	0.255	0.251		11	0.0306667	0.024	0.023	0.0206667	0.006	0.00566667
	0.284	0.286	0.277	0.281	0.279	0.268	0.279	0.28	0.264	0.277	0.275	0.264	0.26	0.256	0.255	0.257	0.259	0.255	0.251		12	0.0313333	0.025	0.0233333	0.021	0.006	0.006
	0.284	0.287	0.277	0.281	0.279	0.268	0.28	0.28	0.264	0.277	0.275	0.264	0.26	0.257	0.255	0.258	0.259	0.255	0.251		13	0.0316667	0.025	0.0236667	0.021	0.00633333	0.00633333
	0.285	0.287	0.278	0.281	0.279	0.268	0.28	0.281	0.264	0.277	0.275	0.264	0.261	0.257	0.256	0.258	0.26	0.256	0.252		14	0.0313333	0.024	0.023	0.02	0.006	0.006
	0.286	0.289	0.279	0.281	0.279	0.268	0.28	0.281	0.265	0.278	0.275	0.265	0.261	0.257	0.255	0.258	0.26	0.256	0.252		15	0.0326667	0.024	0.0233333	0.0206667	0.006	0.00566667
	0.286	0.289	0.279	0.281	0.28	0.268	0.28	0.281	0.265	0.278	0.276	0.265	0.261	0.257	0.256	0.258	0.26	0.257	0.252		16	0.0326667	0.0243333	0.0233333	0.021	0.00633333	0.006
	0.287	0.29	0.28	0.281	0.28	0.269	0.28	0.281	0.265	0.278	0.276	0.265	0.261	0.258	0.256	0.259	0.26	0.258	0.252		17	0.0336667	0.0246667	0.0233333	0.021	0.007	0.00633333
	0.288	0.291	0.281	0.282	0.28	0.269	0.28	0.281	0.265	0.278	0.276	0.265	0.262	0.258	0.256	0.259	0.261	0.257	0.252		18	0.0346667	0.025	0.0233333	0.021	0.007	0.00666667
	0.289	0.292	0.281	0.282	0.28	0.27	0.281	0.281	0.265	0.278	0.276	0.265	0.262	0.258	0.256	0.259	0.261	0.258	0.252		19	0.0353333	0.0253333	0.0236667	0.021	0.00733333	0.00666667
	0.289	0.292	0.282	0.282	0.281	0.27	0.281	0.281	0.266	0.278	0.276	0.265	0.261	0.258	0.256	0.259	0.261	0.258	0.253		20	0.0346667	0.0246667	0.023	0.02	0.00633333	0.00533333
	0.29	0.293	0.282	0.282	0.281	0.27	0.281	0.282	0.266	0.278	0.276	0.265	0.262	0.258	0.256	0.259	0.261	0.259	0.252		21	0.0363333	0.0256667	0.0243333	0.021	0.00766667	0.00666667
	0.292	0.294	0.283	0.282	0.281	0.27	0.282	0.282	0.265	0.279	0.276	0.266	0.262	0.258	0.257	0.26	0.261	0.259	0.253		22	0.0366667	0.0246667	0.0233333	0.0206667	0.007	0.006
	0.292	0.295	0.284	0.283	0.281	0.27	0.282	0.282	0.266	0.279	0.276	0.266	0.262	0.259	0.257	0.26	0.262	0.259	0.253		23	0.0373333	0.025	0.0236667	0.0206667	0.00733333	0.00633333
	0.293	0.296	0.285	0.283	0.281	0.27	0.281	0.282	0.266	0.279	0.277	0.266	0.262	0.259	0.257	0.26	0.262	0.26	0.253		24	0.0383333	0.025	0.0233333	0.021	0.00766667	0.00633333
	0.293	0.297	0.286	0.284	0.282	0.271	0.281	0.282	0.266	0.28	0.277	0.266	0.262	0.259	0.257	0.26	0.262	0.259	0.253		25	0.039	0.026	0.0233333	0.0213333	0.00733333	0.00633333
	0.294	0.297	0.286	0.284	0.282	0.271	0.282	0.283	0.266	0.279	0.277	0.266	0.263	0.259	0.257	0.261	0.263	0.26	0.254		26	0.0383333	0.025	0.023	0.02	0.00733333	0.00566667
	0.295	0.298	0.288	0.284	0.282	0.271	0.282	0.282	0.267	0.279	0.277	0.266	0.263	0.259	0.257	0.261	0.263	0.26	0.253		27	0.0406667	0.026	0.024	0.021	0.00833333	0.00666667
	0.296	0.299	0.288	0.284	0.283	0.271	0.283	0.283	0.267	0.279	0.277	0.266	0.263	0.259	0.257	0.26	0.263	0.26	0.254		28	0.0403333	0.0253333	0.0236667	0.02	0.007	0.00566667
	0.296	0.299	0.289	0.284	0.282	0.272	0.282	0.283	0.267	0.28	0.277	0.267	0.263	0.259	0.257	0.26	0.263	0.261	0.254		29	0.0406667	0.0253333	0.0233333	0.0206667	0.00733333	0.00566667
	0.297	0.3	0.289	0.284	0.283	0.272	0.282	0.283	0.267	0.28	0.278	0.267	0.263	0.26	0.257	0.261	0.263	0.261	0.254		30	0.0413333	0.0256667	0.0233333	0.021	0.00766667	0.006
	0.298	0.301	0.291	0.285	0.283	0.272	0.282	0.283	0.267	0.28	0.278	0.267	0.263	0.26	0.258	0.261	0.264	0.261	0.254		31	0.0426667	0.026	0.0233333	0.021	0.008	0.00633333
	0.299	0.301	0.291	0.285	0.283	0.272	0.283	0.283	0.267	0.28	0.278	0.267	0.264	0.26	0.258	0.261	0.264	0.261	0.254		32	0.043	0.026	0.0236667	0.021	0.008	0.00666667
	0.3	0.302	0.292	0.286	0.283	0.273	0.283	0.284	0.268	0.28	0.278	0.267	0.263	0.26	0.258	0.262	0.264	0.26	0.254		33	0.044	0.0266667	0.0243333	0.021	0.008	0.00633333
	0.3	0.303	0.293	0.285	0.284	0.273	0.283	0.283	0.268	0.28	0.278	0.267	0.264	0.26	0.258	0.262	0.264	0.261	0.254		34	0.0446667	0.0266667	0.024	0.021	0.00833333	0.00666667
	0.301	0.304	0.294	0.285	0.283	0.273	0.283	0.284	0.268	0.28	0.278	0.267	0.264	0.26	0.258	0.262	0.264	0.261	0.254		35	0.0456667	0.0263333	0.0243333	0.021	0.00833333	0.00666667
	0.303	0.305	0.295	0.286	0.284	0.273	0.283	0.284	0.268	0.281	0.278	0.267	0.264	0.26	0.258	0.262	0.264	0.261	0.254		36	0.047	0.027	0.0243333	0.0213333	0.00833333	0.00666667
	0.303	0.306	0.296	0.286	0.284	0.273	0.283	0.284	0.268	0.281	0.279	0.268	0.264	0.26	0.258	0.262	0.265	0.262	0.255		37	0.0466667	0.026	0.0233333	0.021	0.008	0.00566667
	0.304	0.307	0.296	0.286	0.284	0.274	0.283	0.284	0.268	0.28	0.279	0.268	0.264	0.26	0.259	0.262	0.264	0.262	0.255		38	0.0473333	0.0263333	0.0233333	0.0206667	0.00766667	0.006
	0.304	0.307	0.298	0.286	0.284	0.274	0.283	0.285	0.269	0.281	0.278	0.268	0.264	0.261	0.259	0.263	0.265	0.261	0.255		39	0.048	0.0263333	0.024	0.0206667	0.008	0.00633333
	0.305	0.308	0.298	0.287	0.285	0.274	0.284	0.285	0.268	0.281	0.279	0.268	0.264	0.261	0.259	0.263	0.265	0.262	0.255		40	0.0486667	0.027	0.024	0.021	0.00833333	0.00633333
	0.307	0.309	0.299	0.287	0.285	0.274	0.284	0.285	0.269	0.281	0.279	0.268	0.265	0.261	0.259	0.263	0.265	0.262	0.255		41	0.05	0.027	0.0243333	0.021	0.00833333	0.00666667
	0.308	0.31	0.299	0.287	0.285	0.274	0.284	0.285	0.269	0.281	0.279	0.268	0.265	0.261	0.259	0.263	0.265	0.262	0.256		42	0.0496667	0.026	0.0233333	0.02	0.00733333	0.00566667
	0.308	0.311	0.3	0.287	0.285	0.274	0.284	0.285	0.269	0.281	0.279	0.268	0.264	0.261	0.259	0.263	0.266	0.262	0.256		43	0.0503333	0.026	0.0233333	0.02	0.00766667	0.00533333
	0.309	0.311	0.301	0.287	0.286	0.275	0.284	0.285	0.269	0.281	0.279	0.268	0.265	0.261	0.259	0.263	0.266	0.263	0.256		44	0.051	0.0266667	0.0233333	0.02	0.008	0.00566667
	0.31	0.312	0.301	0.287	0.285	0.275	0.284	0.286	0.269	0.282	0.279	0.268	0.265	0.261	0.259	0.264	0.266	0.263	0.256		45	0.0516667	0.0263333	0.0236667	0.0203333	0.00833333	0.00566667
	0.311	0.312	0.302	0.288	0.286	0.275	0.284	0.285	0.269	0.282	0.28	0.268	0.265	0.261	0.259	0.264	0.266	0.263	0.256		46	0.0523333	0.027	0.0233333	0.0206667	0.00833333	0.00566667
	0.311	0.313	0.303	0.288	0.287	0.275	0.284	0.286	0.27	0.282	0.28	0.269	0.265	0.261	0.259	0.264	0.266	0.263	0.256		47	0.053	0.0273333	0.024	0.021	0.00833333	0.00566667
	0.312	0.314	0.304	0.288	0.286	0.276	0.284	0.286	0.269	0.282	0.28	0.269	0.265	0.262	0.26	0.264	0.267	0.264	0.256		48	0.054	0.0273333	0.0236667	0.021	0.009	0.00633333
	0.313	0.314	0.304	0.288	0.286	0.275	0.285	0.286	0.27	0.282	0.28	0.269	0.265	0.262	0.26	0.264	0.267	0.264	0.257		49	0.0533333	0.026	0.0233333	0.02	0.008	0.00533333
	0.314	0.315	0.305	0.289	0.287	0.276	0.285	0.286	0.27	0.282	0.28	0.269	0.266	0.262	0.26	0.264	0.267	0.264	0.257		50	0.0543333	0.027	0.0233333	0.02	0.008	0.00566667
	0.314	0.316	0.306	0.288	0.287	0.276	0.285	0.286	0.27	0.282	0.28	0.269	0.265	0.262	0.26	0.264	0.267	0.264	0.257		51	0.055	0.0266667	0.0233333	0.02	0.008	0.00533333
	0.315	0.318	0.306	0.289	0.287	0.276	0.285	0.286	0.27	0.282	0.28	0.269	0.266	0.262	0.26	0.265	0.267	0.264	0.257		52	0.056	0.027	0.0233333	0.02	0.00833333	0.00566667
	0.315	0.317	0.308	0.289	0.287	0.276	0.285	0.286	0.27	0.282	0.28	0.269	0.265	0.262	0.26	0.265	0.267	0.264	0.257		53	0.0563333	0.027	0.0233333	0.02	0.00833333	0.00533333
	0.316	0.318	0.308	0.29	0.288	0.276	0.285	0.286	0.271	0.282	0.28	0.269	0.266	0.262	0.26	0.265	0.267	0.264	0.257		54	0.057	0.0276667	0.0236667	0.02	0.00833333	0.00566667
	0.317	0.32	0.309	0.29	0.288	0.277	0.285	0.286	0.271	0.283	0.281	0.27	0.266	0.262	0.26	0.266	0.268	0.265	0.257		55	0.0583333	0.028	0.0236667	0.021	0.00933333	0.00566667
	0.319	0.319	0.31	0.289	0.288	0.276	0.285	0.286	0.271	0.283	0.28	0.27	0.266	0.262	0.26	0.265	0.268	0.264	0.257		56	0.059	0.0273333	0.0236667	0.0206667	0.00866667	0.00566667
	0.319	0.321	0.31	0.29	0.288	0.277	0.285	0.286	0.271	0.283	0.28	0.27	0.266	0.262	0.26	0.266	0.268	0.264	0.258		57	0.0586667	0.027	0.0226667	0.0196667	0.008	0.00466667
	0.32	0.321	0.31	0.29	0.288	0.277	0.286	0.287	0.27	0.282	0.281	0.27	0.266	0.263	0.261	0.266	0.268	0.265	0.258		58	0.059	0.027	0.023	0.0196667	0.00833333	0.00533333
	0.32	0.322	0.312	0.29	0.289	0.277	0.286	0.287	0.271	0.283	0.281	0.27	0.266	0.263	0.261	0.266	0.269	0.265	0.258		59	0.06	0.0273333	0.0233333	0.02	0.00866667	0.00533333
	0.322	0.323	0.313	0.29	0.288	0.277	0.286	0.287	0.271	0.283	0.281	0.27	0.267	0.263	0.261	0.266	0.268	0.265	0.258		60	0.0613333	0.027	0.0233333	0.02	0.00833333	0.00566667
	0.322	0.323	0.313	0.29	0.289	0.278	0.285	0.287	0.271	0.283	0.281	0.27	0.267	0.263	0.261	0.266	0.268	0.265	0.258		61	0.0613333	0.0276667	0.023	0.02	0.00833333	0.00566667
	0.322	0.324	0.313	0.291	0.289	0.278	0.286	0.287	0.271	0.283	0.281	0.27	0.267	0.263	0.261	0.266	0.269	0.266	0.258		62	0.0616667	0.028	0.0233333	0.02	0.009	0.00566667
	0.323	0.324	0.314	0.291	0.29	0.278	0.286	0.287	0.271	0.283	0.281	0.27	0.267	0.263	0.261	0.267	0.269	0.266	0.258		63	0.0623333	0.0283333	0.0233333	0.02	0.00933333	0.00566667
	0.324	0.325	0.315	0.291	0.289	0.278	0.286	0.287	0.271	0.283	0.281	0.27	0.267	0.263	0.262	0.267	0.269	0.266	0.259		64	0.0623333	0.027	0.0223333	0.019	0.00833333	0.005
	0.325	0.326	0.316	0.291	0.289	0.278	0.286	0.287	0.271	0.284	0.281	0.271	0.267	0.263	0.261	0.267	0.269	0.265	0.258		65	0.0643333	0.028	0.0233333	0.0206667	0.009	0.00566667
	0.325	0.327	0.317	0.291	0.289	0.278	0.286	0.287	0.271	0.283	0.281	0.271	0.267	0.263	0.261	0.267	0.269	0.266	0.259		66	0.064	0.027	0.0223333	0.0193333	0.00833333	0.00466667
	0.326	0.328	0.317	0.291	0.29	0.278	0.286	0.287	0.271	0.283	0.281	0.27	0.267	0.263	0.262	0.267	0.269	0.266	0.259		67	0.0646667	0.0273333	0.0223333	0.019	0.00833333	0.005
	0.327	0.329	0.318	0.292	0.29	0.279	0.286	0.288	0.271	0.284	0.281	0.271	0.267	0.263	0.262	0.267	0.27	0.266	0.259		68	0.0656667	0.028	0.0226667	0.0196667	0.00866667	0.005
	0.327	0.329	0.319	0.292	0.29	0.279	0.287	0.288	0.271	0.284	0.281	0.271	0.267	0.264	0.262	0.268	0.27	0.266	0.259		69	0.066	0.028	0.023	0.0196667	0.009	0.00533333
	0.329	0.33	0.319	0.292	0.29	0.279	0.286	0.288	0.272	0.284	0.282	0.271	0.268	0.264	0.262	0.268	0.27	0.266	0.259		70	0.067	0.028	0.023	0.02	0.009	0.00566667
	0.329	0.33	0.32	0.292	0.29	0.279	0.287	0.288	0.272	0.284	0.282	0.271	0.267	0.264	0.262	0.268	0.27	0.267	0.259		71	0.0673333	0.028	0.0233333	0.02	0.00933333	0.00533333
	0.33	0.332	0.321	0.292	0.29	0.279	0.286	0.288	0.272	0.284	0.281	0.271	0.267	0.264	0.262	0.268	0.27	0.267	0.259		72	0.0686667	0.028	0.023	0.0196667	0.00933333	0.00533333
	0.331	0.332	0.321	0.293	0.291	0.279	0.286	0.288	0.272	0.284	0.282	0.271	0.268	0.264	0.263	0.268	0.27	0.267	0.259		73	0.069	0.0286667	0.023	0.02	0.00933333	0.006
	0.332	0.332	0.322	0.292	0.291	0.28	0.287	0.288	0.272	0.285	0.282	0.271	0.268	0.264	0.262	0.269	0.271	0.267	0.259		74	0.0696667	0.0286667	0.0233333	0.0203333	0.01	0.00566667
	0.333	0.333	0.323	0.293	0.291	0.28	0.287	0.288	0.272	0.284	0.282	0.272	0.268	0.264	0.262	0.269	0.27	0.267	0.26		75	0.0696667	0.028	0.0223333	0.0193333	0.00866667	0.00466667
	0.333	0.334	0.324	0.293	0.292	0.28	0.287	0.289	0.272	0.285	0.281	0.272	0.268	0.265	0.262	0.269	0.271	0.268	0.259		76	0.0713333	0.0293333	0.0236667	0.0203333	0.0103333	0.006
	0.333	0.335	0.324	0.293	0.291	0.28	0.287	0.288	0.272	0.285	0.282	0.272	0.268	0.264	0.263	0.269	0.271	0.267	0.26		77	0.0706667	0.028	0.0223333	0.0196667	0.009	0.005
	0.334	0.335	0.325	0.293	0.291	0.28	0.287	0.288	0.273	0.285	0.282	0.272	0.268	0.265	0.263	0.269	0.272	0.267	0.26		78	0.0713333	0.028	0.0226667	0.0196667	0.00933333	0.00533333
	0.335	0.337	0.325	0.293	0.292	0.281	0.287	0.288	0.272	0.285	0.282	0.272	0.268	0.265	0.263	0.269	0.271	0.268	0.26		79	0.0723333	0.0286667	0.0223333	0.0196667	0.00933333	0.00533333
	0.335	0.337	0.326	0.294	0.292	0.281	0.287	0.289	0.273	0.285	0.282	0.272	0.269	0.265	0.263	0.269	0.272	0.268	0.26		80	0.0726667	0.029	0.023	0.0196667	0.00966667	0.00566667
	0.337	0.338	0.327	0.293	0.292	0.281	0.287	0.289	0.273	0.285	0.283	0.272	0.269	0.265	0.263	0.27	0.271	0.268	0.26		81	0.074	0.0286667	0.023	0.02	0.00966667	0.00566667
	0.337	0.339	0.328	0.294	0.292	0.281	0.287	0.289	0.273	0.285	0.282	0.272	0.269	0.265	0.263	0.269	0.272	0.268	0.26		82	0.0746667	0.029	0.023	0.0196667	0.00966667	0.00566667
	0.338	0.339	0.328	0.294	0.292	0.281	0.287	0.289	0.273	0.285	0.283	0.272	0.269	0.265	0.263	0.27	0.272	0.268	0.26		83	0.075	0.029	0.023	0.02	0.01	0.00566667
	0.339	0.34	0.329	0.294	0.293	0.281	0.287	0.289	0.273	0.285	0.282	0.273	0.269	0.265	0.263	0.27	0.272	0.269	0.261		84	0.075	0.0283333	0.022	0.019	0.00933333	0.00466667
	0.339	0.341	0.33	0.294	0.293	0.281	0.287	0.289	0.273	0.285	0.283	0.273	0.269	0.266	0.263	0.27	0.272	0.268	0.261		85	0.0756667	0.0283333	0.022	0.0193333	0.009	0.005
	0.34	0.341	0.331	0.294	0.293	0.281	0.288	0.289	0.273	0.285	0.282	0.273	0.269	0.265	0.263	0.27	0.272	0.269	0.261		86	0.0763333	0.0283333	0.0223333	0.019	0.00933333	0.00466667
	0.341	0.342	0.331	0.294	0.293	0.282	0.288	0.289	0.273	0.285	0.283	0.273	0.269	0.266	0.263	0.27	0.273	0.269	0.261		87	0.077	0.0286667	0.0223333	0.0193333	0.00966667	0.005
	0.341	0.343	0.332	0.295	0.294	0.282	0.288	0.289	0.273	0.285	0.283	0.273	0.269	0.266	0.263	0.27	0.272	0.269	0.261		88	0.0776667	0.0293333	0.0223333	0.0193333	0.00933333	0.005
	0.342	0.344	0.332	0.295	0.293	0.282	0.288	0.289	0.273	0.286	0.283	0.273	0.27	0.266	0.264	0.27	0.273	0.269	0.261		89	0.0783333	0.029	0.0223333	0.0196667	0.00966667	0.00566667
	0.342	0.344	0.333	0.295	0.294	0.282	0.288	0.289	0.273	0.286	0.283	0.273	0.269	0.266	0.264	0.271	0.273	0.269	0.261		90	0.0786667	0.0293333	0.0223333	0.0196667	0.01	0.00533333
	0.344	0.345	0.334	0.295	0.293	0.282	0.288	0.289	0.273	0.285	0.283	0.273	0.269	0.266	0.264	0.271	0.273	0.27	0.261		91	0.08	0.029	0.0223333	0.0193333	0.0103333	0.00533333
	0.344	0.345	0.335	0.296	0.294	0.283	0.288	0.29	0.274	0.286	0.283	0.273	0.27	0.266	0.264	0.271	0.274	0.27	0.261		92	0.0803333	0.03	0.023	0.0196667	0.0106667	0.00566667
	0.345	0.347	0.335	0.295	0.294	0.282	0.289	0.29	0.274	0.286	0.283	0.273	0.27	0.266	0.264	0.271	0.274	0.269	0.262		93	0.0803333	0.0283333	0.0223333	0.0186667	0.00933333	0.00466667
	0.345	0.347	0.336	0.295	0.294	0.283	0.289	0.29	0.274	0.286	0.283	0.273	0.27	0.266	0.264	0.271	0.274	0.27	0.262		94	0.0806667	0.0286667	0.0223333	0.0186667	0.00966667	0.00466667
	0.345	0.348	0.337	0.296	0.294	0.283	0.288	0.29	0.274	0.286	0.284	0.273	0.27	0.266	0.264	0.272	0.274	0.27	0.261		95	0.0823333	0.03	0.023	0.02	0.011	0.00566667
	0.347	0.348	0.337	0.296	0.294	0.283	0.288	0.29	0.274	0.286	0.283	0.273	0.27	0.266	0.265	0.272	0.274	0.27	0.262		96	0.082	0.029	0.022	0.0186667	0.01	0.005
	0.347	0.349	0.337	0.296	0.294	0.283	0.288	0.29	0.274	0.286	0.284	0.274	0.27	0.267	0.265	0.272	0.274	0.27	0.262		97	0.0823333	0.029	0.022	0.0193333	0.01	0.00533333
	0.348	0.35	0.338	0.296	0.294	0.283	0.289	0.29	0.274	0.286	0.284	0.273	0.27	0.267	0.265	0.272	0.274	0.27	0.262		98	0.0833333	0.029	0.0223333	0.019	0.01	0.00533333
	0.349	0.351	0.34	0.296	0.295	0.283	0.289	0.29	0.274	0.286	0.284	0.274	0.27	0.266	0.264	0.272	0.274	0.27	0.262		99	0.0846667	0.0293333	0.0223333	0.0193333	0.01	0.00466667
	0.349	0.352	0.341	0.296	0.294	0.283	0.288	0.29	0.274	0.286	0.284	0.274	0.271	0.267	0.264	0.272	0.275	0.27	0.262		100	0.0853333	0.029	0.022	0.0193333	0.0103333	0.00533333
	0.35	0.352	0.34	0.296	0.295	0.284	0.289	0.29	0.274	0.286	0.284	0.273	0.27	0.267	0.265	0.272	0.275	0.271	0.262		101	0.0853333	0.0296667	0.0223333	0.019	0.0106667	0.00533333
	0.351	0.353	0.342	0.297	0.296	0.284	0.289	0.29	0.274	0.287	0.284	0.274	0.271	0.267	0.265	0.272	0.274	0.27	0.262		102	0.0866667	0.0303333	0.0223333	0.0196667	0.01	0.00566667
	0.351	0.353	0.342	0.297	0.295	0.284	0.289	0.291	0.274	0.287	0.284	0.274	0.271	0.267	0.265	0.273	0.275	0.271	0.262		103	0.0866667	0.03	0.0226667	0.0196667	0.011	0.00566667
	0.352	0.354	0.343	0.297	0.295	0.284	0.289	0.29	0.275	0.287	0.284	0.274	0.271	0.267	0.265	0.273	0.275	0.271	0.262		104	0.0876667	0.03	0.0226667	0.0196667	0.011	0.00566667
	0.352	0.355	0.343	0.297	0.296	0.284	0.289	0.29	0.275	0.287	0.284	0.274	0.271	0.267	0.265	0.273	0.275	0.271	0.262		105	0.088	0.0303333	0.0226667	0.0196667	0.011	0.00566667
	0.354	0.355	0.344	0.298	0.296	0.284	0.289	0.29	0.275	0.287	0.284	0.274	0.271	0.267	0.265	0.273	0.275	0.272	0.263		106	0.088	0.0296667	0.0216667	0.0186667	0.0103333	0.00466667
	0.354	0.356	0.345	0.297	0.296	0.285	0.289	0.291	0.274	0.287	0.284	0.274	0.271	0.267	0.265	0.273	0.275	0.272	0.262		107	0.0896667	0.0306667	0.0226667	0.0196667	0.0113333	0.00566667
	0.354	0.356	0.345	0.297	0.297	0.285	0.289	0.291	0.275	0.287	0.285	0.274	0.271	0.267	0.265	0.274	0.275	0.271	0.263		108	0.0886667	0.03	0.022	0.019	0.0103333	0.00466667
	0.355	0.358	0.345	0.297	0.296	0.285	0.289	0.291	0.274	0.288	0.284	0.274	0.271	0.267	0.266	0.273	0.276	0.272	0.263		109	0.0896667	0.0296667	0.0216667	0.019	0.0106667	0.005
	0.356	0.358	0.347	0.297	0.297	0.285	0.289	0.291	0.275	0.287	0.285	0.275	0.271	0.267	0.265	0.274	0.276	0.272	0.263		110	0.0906667	0.03	0.022	0.0193333	0.011	0.00466667
	0.357	0.359	0.347	0.298	0.297	0.285	0.29	0.291	0.275	0.287	0.285	0.274	0.272	0.268	0.266	0.274	0.276	0.272	0.263		111	0.0913333	0.0303333	0.0223333	0.019	0.011	0.00566667
	0.358	0.36	0.348	0.298	0.297	0.285	0.29	0.291	0.276	0.288	0.285	0.274	0.272	0.268	0.266	0.274	0.276	0.272	0.263		112	0.0923333	0.0303333	0.0226667	0.0193333	0.011	0.00566667
	0.358	0.36	0.349	0.298	0.297	0.285	0.29	0.291	0.276	0.288	0.285	0.275	0.272	0.267	0.266	0.274	0.276	0.272	0.263		113	0.0926667	0.0303333	0.0226667	0.0196667	0.011	0.00533333
	0.358	0.361	0.35	0.298	0.297	0.285	0.29	0.291	0.275	0.288	0.285	0.274	0.272	0.268	0.266	0.275	0.276	0.272	0.263		114	0.0933333	0.0303333	0.0223333	0.0193333	0.0113333	0.00566667
	0.359	0.361	0.35	0.298	0.298	0.286	0.29	0.291	0.275	0.287	0.285	0.275	0.272	0.268	0.266	0.274	0.277	0.273	0.263		115	0.0936667	0.031	0.0223333	0.0193333	0.0116667	0.00566667
	0.36	0.362	0.351	0.298	0.298	0.286	0.29	0.291	0.276	0.288	0.286	0.275	0.272	0.268	0.266	0.274	0.276	0.273	0.263		116	0.0946667	0.031	0.0226667	0.02	0.0113333	0.00566667
	0.361	0.363	0.352	0.298	0.297	0.286	0.29	0.291	0.275	0.287	0.285	0.275	0.272	0.268	0.266	0.275	0.277	0.273	0.264		117	0.0946667	0.0296667	0.0213333	0.0183333	0.011	0.00466667
	0.362	0.363	0.352	0.299	0.297	0.286	0.29	0.292	0.276	0.287	0.285	0.276	0.272	0.268	0.266	0.275	0.276	0.273	0.264		118	0.095	0.03	0.022	0.0186667	0.0106667	0.00466667
	0.363	0.364	0.353	0.299	0.297	0.286	0.29	0.291	0.275	0.288	0.285	0.276	0.272	0.268	0.266	0.275	0.277	0.273	0.264		119	0.096	0.03	0.0213333	0.019	0.011	0.00466667
	0.363	0.364	0.354	0.299	0.298	0.286	0.29	0.292	0.276	0.288	0.285	0.275	0.272	0.269	0.266	0.275	0.277	0.273	0.264		120	0.0963333	0.0303333	0.022	0.0186667	0.011	0.005
	0.364	0.365	0.354	0.299	0.298	0.287	0.29	0.292	0.276	0.288	0.285	0.276	0.272	0.268	0.267	0.275	0.277	0.273	0.264		121	0.097	0.0306667	0.022	0.019	0.011	0.005
	0.364	0.366	0.355	0.299	0.298	0.287	0.29	0.292	0.276	0.288	0.286	0.275	0.272	0.269	0.267	0.275	0.277	0.273	0.264		122	0.0976667	0.0306667	0.022	0.019	0.011	0.00533333
	0.365	0.366	0.355	0.299	0.298	0.287	0.29	0.292	0.276	0.288	0.286	0.275	0.272	0.268	0.266	0.276	0.277	0.274	0.264		123	0.098	0.0306667	0.022	0.019	0.0116667	0.00466667
	0.366	0.368	0.356	0.299	0.299	0.287	0.29	0.292	0.276	0.288	0.286	0.276	0.273	0.269	0.266	0.276	0.278	0.274	0.264		124	0.0993333	0.031	0.022	0.0193333	0.012	0.00533333
	0.367	0.369	0.357	0.299	0.299	0.288	0.29	0.292	0.276	0.289	0.286	0.276	0.272	0.269	0.266	0.276	0.278	0.274	0.264		125	0.100333	0.0313333	0.022	0.0196667	0.012	0.005
	0.367	0.369	0.358	0.299	0.299	0.287	0.291	0.292	0.276	0.289	0.286	0.276	0.273	0.269	0.267	0.276	0.278	0.274	0.264		126	0.100667	0.031	0.0223333	0.0196667	0.012	0.00566667
	0.368	0.37	0.358	0.3	0.299	0.287	0.291	0.292	0.276	0.288	0.286	0.276	0.273	0.269	0.267	0.276	0.278	0.274	0.264		127	0.101333	0.0313333	0.0223333	0.0193333	0.012	0.00566667
	0.368	0.371	0.359	0.3	0.299	0.287	0.29	0.293	0.277	0.289	0.286	0.276	0.273	0.269	0.267	0.276	0.278	0.275	0.265		128	0.101	0.0303333	0.0216667	0.0186667	0.0113333	0.00466667
	0.369	0.371	0.359	0.3	0.3	0.287	0.291	0.292	0.276	0.289	0.286	0.276	0.273	0.269	0.267	0.276	0.278	0.274	0.264		129	0.102333	0.0316667	0.0223333	0.0196667	0.012	0.00566667
	0.37	0.372	0.36	0.3	0.299	0.288	0.291	0.292	0.276	0.289	0.286	0.276	0.273	0.269	0.267	0.277	0.279	0.275	0.265		130	0.102333	0.0306667	0.0213333	0.0186667	0.012	0.00466667
	0.371	0.372	0.361	0.3	0.3	0.288	0.291	0.292	0.276	0.289	0.286	0.276	0.273	0.269	0.267	0.276	0.279	0.274	0.265		131	0.103	0.031	0.0213333	0.0186667	0.0113333	0.00466667
	0.372	0.373	0.361	0.301	0.299	0.288	0.291	0.293	0.277	0.289	0.286	0.276	0.273	0.269	0.267	0.277	0.278	0.275	0.265		132	0.103667	0.031	0.022	0.0186667	0.0116667	0.00466667
	0.372	0.374	0.362	0.301	0.3	0.288	0.291	0.292	0.276	0.289	0.287	0.277	0.273	0.269	0.268	0.277	0.279	0.275	0.265		133	0.104333	0.0313333	0.0213333	0.0193333	0.012	0.005
	0.372	0.375	0.363	0.301	0.299	0.288	0.292	0.293	0.277	0.289	0.286	0.276	0.273	0.269	0.267	0.276	0.279	0.275	0.265		134	0.105	0.031	0.0223333	0.0186667	0.0116667	0.00466667
	0.373	0.376	0.364	0.301	0.3	0.288	0.291	0.293	0.277	0.289	0.286	0.276	0.273	0.27	0.268	0.277	0.279	0.275	0.265		135	0.106	0.0313333	0.022	0.0186667	0.012	0.00533333
	0.374	0.377	0.364	0.301	0.3	0.289	0.291	0.293	0.277	0.289	0.287	0.277	0.273	0.27	0.268	0.277	0.28	0.275	0.265		136	0.106667	0.0316667	0.022	0.0193333	0.0123333	0.00533333
	0.375	0.377	0.364	0.301	0.3	0.288	0.291	0.293	0.277	0.289	0.287	0.277	0.274	0.27	0.268	0.277	0.28	0.275	0.265		137	0.107	0.0313333	0.022	0.0193333	0.0123333	0.00566667
	0.376	0.377	0.366	0.301	0.3	0.289	0.291	0.293	0.277	0.289	0.286	0.276	0.273	0.27	0.268	0.277	0.28	0.275	0.265		138	0.108	0.0316667	0.022	0.0186667	0.0123333	0.00533333
	0.376	0.378	0.366	0.301	0.301	0.289	0.291	0.293	0.277	0.289	0.287	0.277	0.274	0.27	0.268	0.277	0.28	0.276	0.266		139	0.107333	0.031	0.021	0.0183333	0.0116667	0.00466667
	0.376	0.379	0.366	0.302	0.301	0.29	0.291	0.293	0.277	0.289	0.287	0.277	0.274	0.27	0.268	0.277	0.28	0.276	0.265		140	0.108667	0.0326667	0.022	0.0193333	0.0126667	0.00566667
	0.377	0.379	0.368	0.302	0.301	0.289	0.292	0.293	0.277	0.29	0.287	0.277	0.274	0.27	0.268	0.278	0.28	0.276	0.265		141	0.109667	0.0323333	0.0223333	0.0196667	0.013	0.00566667
	0.378	0.381	0.368	0.303	0.301	0.289	0.292	0.293	0.277	0.29	0.287	0.277	0.274	0.27	0.268	0.278	0.28	0.276	0.266		142	0.109667	0.0316667	0.0213333	0.0186667	0.012	0.00466667
	0.379	0.381	0.369	0.302	0.301	0.29	0.292	0.293	0.278	0.289	0.287	0.277	0.274	0.27	0.268	0.278	0.28	0.276	0.266		143	0.110333	0.0316667	0.0216667	0.0183333	0.012	0.00466667
	0.379	0.382	0.37	0.302	0.302	0.29	0.291	0.294	0.277	0.29	0.287	0.277	0.274	0.271	0.268	0.278	0.28	0.276	0.266		144	0.111	0.032	0.0213333	0.0186667	0.012	0.005
	0.38	0.382	0.37	0.302	0.301	0.29	0.292	0.293	0.278	0.29	0.287	0.277	0.274	0.27	0.268	0.278	0.28	0.277	0.266		145	0.111333	0.0316667	0.0216667	0.0186667	0.0123333	0.00466667
	0.38	0.383	0.371	0.303	0.302	0.29	0.292	0.294	0.278	0.29	0.287	0.277	0.274	0.27	0.268	0.278	0.281	0.277	0.266		146	0.112	0.0323333	0.022	0.0186667	0.0126667	0.00466667
	0.382	0.383	0.371	0.302	0.301	0.29	0.292	0.293	0.278	0.29	0.287	0.277	0.274	0.27	0.268	0.279	0.281	0.277	0.266		147	0.112667	0.0316667	0.0216667	0.0186667	0.013	0.00466667
	0.381	0.383	0.373	0.303	0.302	0.29	0.292	0.294	0.278	0.29	0.288	0.277	0.274	0.271	0.269	0.279	0.281	0.277	0.266		148	0.113	0.0323333	0.022	0.019	0.013	0.00533333
	0.382	0.385	0.373	0.303	0.302	0.291	0.292	0.294	0.278	0.29	0.287	0.278	0.275	0.271	0.268	0.278	0.281	0.277	0.266		149	0.114	0.0326667	0.022	0.019	0.0126667	0.00533333
	0.384	0.385	0.373	0.303	0.301	0.291	0.292	0.294	0.278	0.29	0.287	0.278	0.274	0.271	0.269	0.279	0.281	0.277	0.266		150	0.114667	0.0323333	0.022	0.019	0.013	0.00533333
	0.383	0.386	0.374	0.304	0.302	0.29	0.292	0.293	0.278	0.29	0.287	0.277	0.274	0.27	0.269	0.279	0.281	0.277	0.266		151	0.115	0.0326667	0.0216667	0.0186667	0.013	0.005
	0.384	0.387	0.374	0.303	0.302	0.291	0.292	0.294	0.278	0.29	0.287	0.278	0.275	0.27	0.268	0.279	0.281	0.277	0.266		152	0.115667	0.0326667	0.022	0.019	0.013	0.005
	0.385	0.387	0.375	0.303	0.302	0.291	0.293	0.294	0.278	0.29	0.288	0.278	0.274	0.271	0.269	0.279	0.281	0.277	0.266		153	0.116333	0.0326667	0.0223333	0.0193333	0.013	0.00533333
	0.386	0.387	0.375	0.303	0.303	0.291	0.292	0.294	0.278	0.29	0.287	0.278	0.274	0.271	0.269	0.279	0.281	0.277	0.266		154	0.116667	0.033	0.022	0.019	0.013	0.00533333
	0.386	0.388	0.376	0.304	0.302	0.291	0.293	0.294	0.278	0.29	0.288	0.278	0.275	0.271	0.269	0.279	0.281	0.278	0.266		155	0.117333	0.033	0.0223333	0.0193333	0.0133333	0.00566667
	0.386	0.389	0.376	0.304	0.302	0.291	0.293	0.294	0.278	0.29	0.288	0.278	0.275	0.271	0.268	0.279	0.282	0.277	0.267		156	0.116667	0.032	0.0213333	0.0183333	0.0123333	0.00433333
	0.387	0.389	0.377	0.304	0.303	0.291	0.293	0.294	0.278	0.29	0.288	0.278	0.275	0.271	0.269	0.279	0.282	0.278	0.267		157	0.117333	0.0323333	0.0213333	0.0183333	0.0126667	0.00466667
	0.387	0.39	0.379	0.304	0.303	0.292	0.293	0.294	0.278	0.29	0.288	0.278	0.274	0.271	0.269	0.28	0.282	0.278	0.267		158	0.118333	0.0326667	0.0213333	0.0183333	0.013	0.00433333
	0.389	0.392	0.378	0.304	0.303	0.291	0.293	0.294	0.278	0.291	0.288	0.278	0.275	0.271	0.269	0.28	0.282	0.278	0.266		159	0.120333	0.0333333	0.0223333	0.0196667	0.014	0.00566667
	0.39	0.391	0.379	0.304	0.303	0.292	0.292	0.294	0.278	0.29	0.288	0.278	0.275	0.271	0.269	0.28	0.282	0.278	0.266		160	0.120667	0.0336667	0.022	0.0193333	0.014	0.00566667
	0.39	0.392	0.38	0.304	0.303	0.292	0.293	0.294	0.278	0.291	0.288	0.278	0.275	0.271	0.269	0.28	0.282	0.278	0.267		161	0.120333	0.0326667	0.0213333	0.0186667	0.013	0.00466667
	0.39	0.393	0.38	0.305	0.303	0.292	0.293	0.295	0.278	0.291	0.288	0.278	0.275	0.271	0.269	0.281	0.282	0.279	0.267		162	0.120667	0.033	0.0216667	0.0186667	0.0136667	0.00466667
	0.39	0.393	0.381	0.304	0.303	0.292	0.293	0.294	0.279	0.291	0.288	0.278	0.275	0.272	0.269	0.28	0.283	0.278	0.267		163	0.121	0.0326667	0.0216667	0.0186667	0.0133333	0.005
	0.39	0.393	0.383	0.305	0.303	0.292	0.293	0.295	0.278	0.291	0.288	0.278	0.275	0.271	0.269	0.28	0.283	0.278	0.267		164	0.121667	0.033	0.0216667	0.0186667	0.0133333	0.00466667
	0.392	0.394	0.382	0.305	0.304	0.292	0.293	0.295	0.279	0.291	0.289	0.278	0.275	0.271	0.269	0.281	0.283	0.279	0.267		165	0.122333	0.0333333	0.022	0.019	0.014	0.00466667
	0.392	0.395	0.382	0.305	0.304	0.292	0.294	0.295	0.278	0.291	0.288	0.279	0.275	0.271	0.269	0.281	0.283	0.279	0.267		166	0.122667	0.0333333	0.022	0.019	0.014	0.00466667
	0.393	0.395	0.383	0.305	0.304	0.292	0.293	0.295	0.279	0.291	0.288	0.279	0.275	0.271	0.269	0.281	0.283	0.279	0.267		167	0.123333	0.0333333	0.022	0.019	0.014	0.00466667
	0.393	0.396	0.384	0.305	0.304	0.293	0.293	0.295	0.279	0.291	0.289	0.279	0.275	0.271	0.27	0.281	0.283	0.279	0.267		168	0.124	0.0336667	0.022	0.0193333	0.014	0.005
	0.395	0.396	0.385	0.305	0.304	0.293	0.293	0.295	0.279	0.291	0.289	0.279	0.275	0.272	0.27	0.281	0.283	0.279	0.267		169	0.125	0.0336667	0.022	0.0193333	0.014	0.00533333
	0.395	0.398	0.385	0.305	0.304	0.293	0.293	0.295	0.279	0.291	0.288	0.279	0.276	0.272	0.269	0.282	0.284	0.279	0.267		170	0.125667	0.0336667	0.022	0.019	0.0146667	0.00533333
	0.396	0.398	0.385	0.306	0.304	0.293	0.294	0.295	0.279	0.292	0.289	0.279	0.276	0.272	0.27	0.282	0.283	0.279	0.268		171	0.125	0.033	0.0213333	0.0186667	0.0133333	0.00466667
	0.396	0.398	0.386	0.305	0.304	0.293	0.293	0.295	0.279	0.291	0.289	0.279	0.276	0.272	0.27	0.281	0.283	0.279	0.268		172	0.125333	0.0326667	0.021	0.0183333	0.013	0.00466667
	0.396	0.398	0.387	0.306	0.305	0.293	0.293	0.295	0.279	0.292	0.289	0.279	0.276	0.272	0.27	0.281	0.283	0.279	0.268		173	0.125667	0.0333333	0.021	0.0186667	0.013	0.00466667
	0.397	0.399	0.387	0.306	0.304	0.293	0.294	0.295	0.279	0.292	0.289	0.279	0.276	0.272	0.27	0.282	0.283	0.279	0.268		174	0.126333	0.033	0.0213333	0.0186667	0.0133333	0.00466667
	0.397	0.399	0.388	0.307	0.306	0.293	0.294	0.295	0.279	0.291	0.289	0.279	0.276	0.272	0.27	0.282	0.284	0.28	0.268		175	0.126667	0.034	0.0213333	0.0183333	0.014	0.00466667
	0.398	0.4	0.388	0.306	0.304	0.293	0.294	0.295	0.279	0.291	0.289	0.279	0.276	0.272	0.27	0.282	0.284	0.281	0.268		176	0.127333	0.033	0.0213333	0.0183333	0.0143333	0.00466667
	0.398	0.401	0.388	0.306	0.305	0.293	0.294	0.295	0.28	0.292	0.289	0.279	0.276	0.273	0.27	0.282	0.284	0.28	0.267		177	0.128667	0.0343333	0.0226667	0.0196667	0.015	0.006
	0.399	0.401	0.389	0.306	0.306	0.293	0.294	0.295	0.28	0.291	0.289	0.279	0.276	0.272	0.27	0.282	0.284	0.28	0.268		178	0.128333	0.0336667	0.0216667	0.0183333	0.014	0.00466667
	0.4	0.401	0.389	0.307	0.305	0.294	0.295	0.295	0.279	0.292	0.29	0.279	0.276	0.272	0.27	0.282	0.284	0.28	0.268		179	0.128667	0.034	0.0216667	0.019	0.014	0.00466667
	0.4	0.402	0.39	0.307	0.306	0.294	0.294	0.295	0.279	0.292	0.289	0.279	0.276	0.272	0.27	0.282	0.284	0.28	0.268		180	0.129333	0.0343333	0.0213333	0.0186667	0.014	0.00466667
	0.4	0.403	0.391	0.307	0.306	0.294	0.294	0.295	0.28	0.292	0.29	0.28	0.276	0.272	0.27	0.282	0.285	0.281	0.268		181	0.13	0.0343333	0.0216667	0.0193333	0.0146667	0.00466667
	0.401	0.403	0.392	0.307	0.306	0.294	0.294	0.296	0.28	0.292	0.289	0.279	0.276	0.272	0.27	0.282	0.285	0.281	0.268		182	0.130667	0.0343333	0.022	0.0186667	0.0146667	0.00466667
	0.401	0.403	0.391	0.308	0.306	0.295	0.294	0.296	0.279	0.292	0.289	0.279	0.276	0.273	0.271	0.283	0.285	0.281	0.268		183	0.130333	0.035	0.0216667	0.0186667	0.015	0.00533333
	0.402	0.404	0.391	0.307	0.306	0.294	0.295	0.296	0.28	0.292	0.29	0.28	0.276	0.273	0.271	0.283	0.285	0.281	0.268		184	0.131	0.0343333	0.0223333	0.0193333	0.015	0.00533333
	0.403	0.404	0.393	0.307	0.306	0.294	0.294	0.296	0.28	0.292	0.289	0.28	0.276	0.273	0.271	0.283	0.285	0.281	0.269		185	0.131	0.0333333	0.021	0.018	0.014	0.00433333
	0.403	0.405	0.393	0.307	0.306	0.295	0.294	0.296	0.28	0.292	0.289	0.279	0.277	0.273	0.271	0.283	0.285	0.281	0.269		186	0.131333	0.0336667	0.021	0.0176667	0.014	0.00466667
	0.403	0.405	0.394	0.308	0.307	0.295	0.294	0.296	0.28	0.292	0.29	0.28	0.277	0.273	0.27	0.283	0.285	0.281	0.268		187	0.132667	0.0353333	0.022	0.0193333	0.015	0.00533333
	0.403	0.405	0.393	0.308	0.307	0.295	0.295	0.296	0.28	0.292	0.29	0.28	0.276	0.272	0.27	0.283	0.285	0.281	0.269		188	0.131333	0.0343333	0.0213333	0.0183333	0.014	0.00366667
	0.404	0.406	0.394	0.308	0.307	0.295	0.294	0.296	0.28	0.292	0.29	0.28	0.277	0.273	0.271	0.283	0.285	0.281	0.268		189	0.133333	0.0353333	0.022	0.0193333	0.015	0.00566667
	0.405	0.406	0.394	0.308	0.307	0.295	0.295	0.296	0.28	0.292	0.29	0.28	0.277	0.273	0.271	0.283	0.285	0.281	0.269		190	0.132667	0.0343333	0.0213333	0.0183333	0.014	0.00466667
	0.404	0.406	0.394	0.308	0.307	0.295	0.295	0.296	0.28	0.292	0.29	0.28	0.277	0.273	0.271	0.283	0.286	0.282	0.268		191	0.133333	0.0353333	0.0223333	0.0193333	0.0156667	0.00566667
	0.404	0.407	0.395	0.308	0.307	0.295	0.295	0.296	0.28	0.293	0.29	0.28	0.277	0.273	0.271	0.284	0.286	0.282	0.269		192	0.133	0.0343333	0.0213333	0.0186667	0.015	0.00466667
	0.406	0.408	0.395	0.308	0.307	0.295	0.295	0.296	0.28	0.293	0.29	0.28	0.277	0.273	0.271	0.284	0.286	0.282	0.269		193	0.134	0.0343333	0.0213333	0.0186667	0.015	0.00466667
	0.405	0.408	0.396	0.309	0.307	0.295	0.295	0.296	0.28	0.293	0.29	0.28	0.277	0.273	0.271	0.284	0.286	0.282	0.269		194	0.134	0.0346667	0.0213333	0.0186667	0.015	0.00466667
	0.406	0.407	0.397	0.309	0.308	0.296	0.295	0.296	0.28	0.293	0.29	0.28	0.277	0.273	0.271	0.284	0.286	0.282	0.269		195	0.134333	0.0353333	0.0213333	0.0186667	0.015	0.00466667
	0.406	0.408	0.396	0.309	0.308	0.296	0.295	0.296	0.281	0.292	0.29	0.28	0.277	0.273	0.271	0.284	0.286	0.282	0.269		196	0.134333	0.0353333	0.0216667	0.0183333	0.015	0.00466667
	0.407	0.408	0.397	0.309	0.308	0.296	0.295	0.297	0.28	0.292	0.29	0.28	0.277	0.273	0.271	0.284	0.286	0.282	0.269		197	0.135	0.0353333	0.0216667	0.0183333	0.015	0.00466667
	0.407	0.409	0.396	0.309	0.308	0.296	0.295	0.296	0.281	0.293	0.29	0.28	0.277	0.273	0.271	0.284	0.286	0.282	0.269		198	0.135	0.0353333	0.0216667	0.0186667	0.015	0.00466667
	0.407	0.409	0.398	0.308	0.308	0.296	0.295	0.296	0.28	0.293	0.291	0.28	0.277	0.273	0.271	0.284	0.287	0.283	0.269		199	0.135667	0.035	0.0213333	0.019	0.0156667	0.00466667
	0.407	0.41	0.397	0.31	0.308	0.296	0.295	0.297	0.281	0.293	0.29	0.28	0.277	0.274	0.271	0.284	0.287	0.282	0.269		200	0.135667	0.0356667	0.022	0.0186667	0.0153333	0.005
	0.407	0.41	0.398	0.309	0.308	0.296	0.295	0.296	0.281	0.293	0.29	0.28	0.277	0.274	0.271	0.284	0.287	0.282	0.269		201	0.136	0.0353333	0.0216667	0.0186667	0.0153333	0.005
	0.409	0.409	0.398	0.309	0.309	0.297	0.295	0.297	0.28	0.293	0.29	0.281	0.277	0.273	0.271	0.284	0.287	0.282	0.269		202	0.136333	0.036	0.0216667	0.019	0.0153333	0.00466667
	0.408	0.41	0.398	0.31	0.309	0.296	0.295	0.297	0.281	0.293	0.29	0.281	0.277	0.274	0.271	0.285	0.287	0.283	0.269		203	0.136333	0.036	0.022	0.019	0.016	0.005
	0.409	0.41	0.399	0.309	0.308	0.296	0.295	0.297	0.281	0.293	0.29	0.281	0.277	0.274	0.272	0.285	0.287	0.283	0.269		204	0.137	0.0353333	0.022	0.019	0.016	0.00533333
	0.409	0.41	0.399	0.31	0.309	0.297	0.295	0.297	0.281	0.294	0.29	0.281	0.277	0.274	0.271	0.285	0.287	0.283	0.269		205	0.137	0.0363333	0.022	0.0193333	0.016	0.005
	0.409	0.411	0.399	0.31	0.309	0.297	0.296	0.297	0.281	0.293	0.29	0.281	0.277	0.274	0.272	0.285	0.288	0.284	0.27		206	0.136333	0.0353333	0.0213333	0.018	0.0156667	0.00433333
	0.409	0.411	0.399	0.31	0.309	0.298	0.296	0.297	0.281	0.293	0.291	0.281	0.278	0.274	0.271	0.285	0.288	0.283	0.269		207	0.137333	0.0366667	0.0223333	0.0193333	0.0163333	0.00533333
	0.409	0.412	0.4	0.31	0.309	0.297	0.296	0.297	0.281	0.293	0.291	0.281	0.278	0.274	0.273	0.286	0.287	0.284	0.27		208	0.137	0.0353333	0.0213333	0.0183333	0.0156667	0.005
	0.408	0.411	0.4	0.31	0.309	0.297	0.296	0.298	0.281	0.293	0.291	0.281	0.278	0.274	0.272	0.285	0.287	0.284	0.27		209	0.136333	0.0353333	0.0216667	0.0183333	0.0153333	0.00466667
	0.409	0.412	0.4	0.31	0.309	0.297	0.295	0.297	0.281	0.294	0.291	0.281	0.278	0.274	0.272	0.286	0.288	0.283	0.27		210	0.137	0.0353333	0.021	0.0186667	0.0156667	0.00466667
	0.41	0.412	0.401	0.311	0.31	0.297	0.296	0.297	0.282	0.294	0.291	0.281	0.278	0.274	0.272	0.286	0.288	0.284	0.27		211	0.137667	0.036	0.0216667	0.0186667	0.016	0.00466667
	0.41	0.411	0.4	0.31	0.309	0.298	0.296	0.297	0.281	0.293	0.291	0.281	0.278	0.274	0.272	0.286	0.288	0.284	0.27		212	0.137	0.0356667	0.0213333	0.0183333	0.016	0.00466667
	0.41	0.412	0.4	0.311	0.31	0.297	0.296	0.297	0.281	0.294	0.291	0.281	0.278	0.274	0.272	0.286	0.288	0.284	0.27		213	0.137333	0.036	0.0213333	0.0186667	0.016	0.00466667
	0.41	0.412	0.401	0.311	0.309	0.298	0.295	0.297	0.282	0.294	0.291	0.281	0.278	0.274	0.272	0.286	0.288	0.284	0.27		214	0.137667	0.036	0.0213333	0.0186667	0.016	0.00466667
	0.41	0.411	0.4	0.311	0.31	0.298	0.296	0.297	0.282	0.294	0.291	0.281	0.278	0.274	0.272	0.286	0.288	0.284	0.27		215	0.137	0.0363333	0.0216667	0.0186667	0.016	0.00466667
	0.41	0.412	0.401	0.311	0.31	0.298	0.296	0.297	0.281	0.294	0.291	0.281	0.278	0.274	0.272	0.286	0.288	0.284	0.27		216	0.137667	0.0363333	0.0213333	0.0186667	0.016	0.00466667
	0.411	0.412	0.401	0.311	0.31	0.298	0.295	0.298	0.281	0.294	0.291	0.281	0.278	0.274	0.272	0.286	0.288	0.284	0.27		217	0.138	0.0363333	0.0213333	0.0186667	0.016	0.00466667
	0.411	0.412	0.401	0.312	0.311	0.298	0.296	0.297	0.281	0.294	0.291	0.281	0.278	0.274	0.272	0.286	0.289	0.285	0.27		218	0.138	0.037	0.0213333	0.0186667	0.0166667	0.00466667
	0.411	0.412	0.401	0.311	0.31	0.298	0.296	0.297	0.282	0.294	0.291	0.281	0.278	0.274	0.272	0.287	0.289	0.285	0.27		219	0.138	0.0363333	0.0216667	0.0186667	0.017	0.00466667
	0.41	0.412	0.401	0.312	0.31	0.299	0.296	0.298	0.282	0.294	0.292	0.282	0.279	0.275	0.273	0.286	0.289	0.285	0.27		220	0.137667	0.037	0.022	0.0193333	0.0166667	0.00566667
	0.411	0.413	0.402	0.312	0.311	0.299	0.296	0.298	0.281	0.294	0.291	0.281	0.278	0.274	0.273	0.286	0.289	0.285	0.27		221	0.138667	0.0373333	0.0216667	0.0186667	0.0166667	0.005
	0.411	0.412	0.401	0.312	0.31	0.299	0.296	0.297	0.281	0.294	0.291	0.282	0.278	0.274	0.273	0.287	0.289	0.284	0.27		222	0.138	0.037	0.0213333	0.019	0.0166667	0.005
	0.412	0.413	0.402	0.312	0.31	0.299	0.296	0.298	0.282	0.294	0.291	0.282	0.278	0.275	0.273	0.288	0.29	0.285	0.27		223	0.139	0.037	0.022	0.019	0.0176667	0.00533333
	0.412	0.413	0.401	0.312	0.311	0.299	0.296	0.298	0.282	0.294	0.292	0.281	0.278	0.275	0.273	0.286	0.289	0.285	0.271		224	0.137667	0.0363333	0.021	0.018	0.0156667	0.00433333
	0.411	0.412	0.402	0.312	0.311	0.299	0.297	0.298	0.282	0.294	0.291	0.282	0.278	0.275	0.272	0.288	0.289	0.285	0.27		225	0.138333	0.0373333	0.0223333	0.019	0.0173333	0.005
	0.411	0.414	0.402	0.312	0.311	0.299	0.297	0.298	0.282	0.294	0.292	0.281	0.278	0.275	0.273	0.288	0.289	0.285	0.27		226	0.139	0.0373333	0.0223333	0.019	0.0173333	0.00533333
	0.411	0.413	0.402	0.313	0.311	0.299	0.296	0.298	0.282	0.295	0.292	0.282	0.279	0.275	0.273	0.287	0.29	0.285	0.27		227	0.138667	0.0376667	0.022	0.0196667	0.0173333	0.00566667
	0.412	0.413	0.402	0.312	0.311	0.3	0.297	0.298	0.282	0.294	0.292	0.281	0.278	0.275	0.273	0.288	0.29	0.286	0.27		228	0.139	0.0376667	0.0223333	0.019	0.018	0.00533333
	0.412	0.414	0.402	0.313	0.311	0.3	0.296	0.298	0.282	0.294	0.292	0.282	0.278	0.275	0.273	0.288	0.29	0.285	0.271		229	0.138333	0.037	0.021	0.0183333	0.0166667	0.00433333
	0.411	0.413	0.402	0.313	0.311	0.3	0.297	0.298	0.282	0.295	0.292	0.281	0.278	0.275	0.272	0.287	0.29	0.286	0.27		230	0.138667	0.038	0.0223333	0.0193333	0.0176667	0.005
	0.411	0.413	0.402	0.313	0.312	0.3	0.296	0.298	0.282	0.294	0.292	0.282	0.278	0.275	0.273	0.287	0.29	0.286	0.271		231	0.137667	0.0373333	0.021	0.0183333	0.0166667	0.00433333
	0.412	0.414	0.402	0.312	0.311	0.299	0.297	0.298	0.282	0.295	0.292	0.282	0.278	0.275	0.273	0.288	0.29	0.286	0.27		232	0.139333	0.0373333	0.0223333	0.0196667	0.018	0.00533333
	0.412	0.414	0.401	0.313	0.312	0.3	0.297	0.298	0.282	0.294	0.292	0.282	0.278	0.275	0.273	0.288	0.291	0.286	0.271		233	0.138	0.0373333	0.0213333	0.0183333	0.0173333	0.00433333
	0.412	0.414	0.402	0.313	0.312	0.3	0.297	0.298	0.282	0.295	0.292	0.281	0.279	0.275	0.273	0.288	0.29	0.286	0.27		234	0.139333	0.0383333	0.0223333	0.0193333	0.018	0.00566667
	0.412	0.414	0.404	0.313	0.312	0.3	0.297	0.298	0.282	0.295	0.293	0.282	0.278	0.276	0.273	0.288	0.29	0.286	0.271		235	0.139	0.0373333	0.0213333	0.019	0.017	0.00466667
	0.412	0.414	0.402	0.313	0.312	0.3	0.297	0.298	0.283	0.294	0.292	0.281	0.279	0.275	0.273	0.288	0.29	0.286	0.271		236	0.138333	0.0373333	0.0216667	0.018	0.017	0.00466667
	0.412	0.414	0.403	0.314	0.312	0.3	0.297	0.298	0.282	0.295	0.292	0.282	0.279	0.275	0.273	0.288	0.29	0.286	0.271		237	0.138667	0.0376667	0.0213333	0.0186667	0.017	0.00466667
	0.413	0.414	0.403	0.313	0.312	0.3	0.297	0.298	0.282	0.295	0.292	0.282	0.279	0.275	0.273	0.288	0.291	0.286	0.271		238	0.139	0.0373333	0.0213333	0.0186667	0.0173333	0.00466667
	0.412	0.414	0.403	0.314	0.312	0.301	0.297	0.298	0.282	0.295	0.292	0.282	0.279	0.275	0.273	0.289	0.291	0.286	0.271		239	0.138667	0.038	0.0213333	0.0186667	0.0176667	0.00466667
	0.412	0.414	0.402	0.313	0.312	0.301	0.297	0.299	0.282	0.295	0.292	0.282	0.279	0.275	0.273	0.289	0.291	0.286	0.271		240	0.138333	0.0376667	0.0216667	0.0186667	0.0176667	0.00466667
	0.412	0.414	0.402	0.314	0.312	0.301	0.297	0.298	0.282	0.294	0.292	0.282	0.279	0.276	0.273	0.289	0.291	0.287	0.271		241	0.138333	0.038	0.0213333	0.0183333	0.018	0.005
	0.412	0.414	0.403	0.314	0.312	0.301	0.297	0.299	0.282	0.295	0.292	0.282	0.279	0.276	0.273	0.289	0.291	0.287	0.271		242	0.138667	0.038	0.0216667	0.0186667	0.018	0.005
	0.413	0.414	0.403	0.314	0.313	0.301	0.297	0.299	0.283	0.295	0.293	0.282	0.279	0.276	0.274	0.289	0.291	0.287	0.271		243	0.139	0.0383333	0.022	0.019	0.018	0.00533333
	0.413	0.415	0.403	0.314	0.313	0.301	0.297	0.299	0.282	0.295	0.292	0.282	0.279	0.275	0.273	0.289	0.291	0.287	0.271		244	0.139333	0.0383333	0.0216667	0.0186667	0.018	0.00466667
	0.413	0.414	0.403	0.314	0.313	0.301	0.297	0.299	0.282	0.295	0.292	0.283	0.279	0.275	0.273	0.289	0.291	0.287	0.271		245	0.139	0.0383333	0.0216667	0.019	0.018	0.00466667
	0.413	0.415	0.403	0.314	0.313	0.301	0.298	0.299	0.282	0.295	0.292	0.282	0.279	0.275	0.273	0.289	0.292	0.288	0.271		246	0.139333	0.0383333	0.022	0.0186667	0.0186667	0.00466667
	0.412	0.415	0.403	0.314	0.313	0.302	0.297	0.298	0.283	0.295	0.292	0.282	0.279	0.276	0.273	0.289	0.292	0.287	0.271		247	0.139	0.0386667	0.0216667	0.0186667	0.0183333	0.005
	0.412	0.414	0.403	0.314	0.313	0.301	0.297	0.299	0.283	0.295	0.292	0.282	0.279	0.276	0.273	0.289	0.292	0.288	0.271		248	0.138667	0.0383333	0.022	0.0186667	0.0186667	0.005
	0.414	0.414	0.403	0.314	0.314	0.301	0.297	0.299	0.283	0.295	0.292	0.282	0.279	0.276	0.273	0.289	0.292	0.287	0.271		249	0.139333	0.0386667	0.022	0.0186667	0.0183333	0.005
	0.413	0.414	0.403	0.314	0.313	0.302	0.298	0.299	0.283	0.295	0.292	0.283	0.279	0.275	0.273	0.289	0.292	0.288	0.271		250	0.139	0.0386667	0.0223333	0.019	0.0186667	0.00466667
	0.414	0.415	0.403	0.315	0.314	0.302	0.297	0.299	0.283	0.295	0.292	0.283	0.279	0.276	0.274	0.29	0.291	0.288	0.271		251	0.139667	0.0393333	0.022	0.019	0.0186667	0.00533333
	0.412	0.415	0.403	0.315	0.313	0.302	0.297	0.299	0.282	0.295	0.293	0.283	0.279	0.276	0.274	0.29	0.292	0.287	0.271		252	0.139	0.039	0.0216667	0.0193333	0.0186667	0.00533333
	0.412	0.414	0.403	0.315	0.314	0.302	0.297	0.299	0.283	0.295	0.292	0.283	0.28	0.276	0.274	0.29	0.292	0.287	0.272		253	0.137667	0.0383333	0.021	0.018	0.0176667	0.00466667
	0.413	0.415	0.403	0.315	0.314	0.302	0.298	0.299	0.283	0.295	0.293	0.282	0.279	0.276	0.274	0.29	0.292	0.288	0.272		254	0.138333	0.0383333	0.0213333	0.018	0.018	0.00433333
	0.413	0.415	0.403	0.315	0.314	0.303	0.297	0.299	0.283	0.295	0.293	0.283	0.28	0.276	0.274	0.29	0.292	0.288	0.272		255	0.138333	0.0386667	0.021	0.0183333	0.018	0.00466667
	0.413	0.415	0.403	0.315	0.314	0.302	0.298	0.299	0.283	0.295	0.293	0.283	0.279	0.276	0.273	0.29	0.292	0.288	0.272		256	0.138333	0.0383333	0.0213333	0.0183333	0.018	0.004
	0.414	0.415	0.403	0.315	0.315	0.303	0.297	0.299	0.283	0.295	0.293	0.283	0.28	0.276	0.274	0.29	0.292	0.288	0.272		257	0.138667	0.039	0.021	0.0183333	0.018	0.00466667
	0.412	0.415	0.403	0.315	0.314	0.303	0.297	0.299	0.283	0.296	0.292	0.283	0.28	0.276	0.274	0.29	0.293	0.288	0.272		258	0.138	0.0386667	0.021	0.0183333	0.0183333	0.00466667
	0.413	0.415	0.403	0.316	0.314	0.302	0.297	0.299	0.283	0.296	0.293	0.282	0.28	0.276	0.274	0.291	0.293	0.288	0.272		259	0.138333	0.0386667	0.021	0.0183333	0.0186667	0.00466667
	0.413	0.415	0.404	0.315	0.314	0.302	0.297	0.299	0.283	0.295	0.293	0.283	0.28	0.276	0.274	0.291	0.293	0.288	0.272		260	0.138667	0.0383333	0.021	0.0183333	0.0186667	0.00466667
	0.413	0.416	0.403	0.315	0.314	0.303	0.297	0.299	0.283	0.295	0.293	0.283	0.28	0.276	0.274	0.291	0.293	0.288	0.272		261	0.138667	0.0386667	0.021	0.0183333	0.0186667	0.00466667
	0.413	0.415	0.404	0.316	0.315	0.303	0.298	0.299	0.283	0.295	0.292	0.283	0.28	0.276	0.274	0.291	0.293	0.288	0.271		262	0.139667	0.0403333	0.0223333	0.019	0.0196667	0.00566667
	0.413	0.415	0.403	0.316	0.315	0.303	0.298	0.299	0.283	0.296	0.293	0.283	0.28	0.276	0.274	0.291	0.294	0.288	0.272		263	0.138333	0.0393333	0.0213333	0.0186667	0.019	0.00466667
	0.414	0.415	0.404	0.316	0.315	0.303	0.298	0.299	0.283	0.296	0.293	0.283	0.28	0.276	0.274	0.291	0.293	0.289	0.272		264	0.139	0.0393333	0.0213333	0.0186667	0.019	0.00466667
	0.413	0.414	0.404	0.316	0.315	0.303	0.298	0.299	0.283	0.295	0.293	0.283	0.279	0.276	0.274	0.291	0.293	0.289	0.272		265	0.138333	0.0393333	0.0213333	0.0183333	0.019	0.00433333
	0.413	0.415	0.404	0.316	0.315	0.303	0.298	0.299	0.283	0.296	0.293	0.283	0.28	0.276	0.274	0.291	0.293	0.289	0.272		266	0.138667	0.0393333	0.0213333	0.0186667	0.019	0.00466667
	0.413	0.415	0.404	0.316	0.315	0.303	0.298	0.3	0.284	0.296	0.293	0.283	0.28	0.276	0.274	0.291	0.294	0.289	0.272		267	0.138667	0.0393333	0.022	0.0186667	0.0193333	0.00466667
	0.413	0.415	0.404	0.316	0.315	0.303	0.298	0.299	0.283	0.296	0.293	0.283	0.28	0.276	0.274	0.292	0.293	0.29	0.272		268	0.138667	0.0393333	0.0213333	0.0186667	0.0196667	0.00466667
	0.413	0.415	0.403	0.316	0.316	0.303	0.298	0.299	0.283	0.296	0.293	0.283	0.28	0.276	0.274	0.291	0.294	0.289	0.272		269	0.138333	0.0396667	0.0213333	0.0186667	0.0193333	0.00466667
	0.413	0.415	0.404	0.316	0.315	0.303	0.298	0.299	0.283	0.296	0.293	0.283	0.28	0.277	0.274	0.292	0.293	0.29	0.272		270	0.138667	0.0393333	0.0213333	0.0186667	0.0196667	0.005
	0.413	0.415	0.405	0.316	0.316	0.303	0.298	0.299	0.283	0.296	0.293	0.283	0.28	0.276	0.274	0.292	0.294	0.289	0.272		271	0.139	0.0396667	0.0213333	0.0186667	0.0196667	0.00466667
	0.413	0.415	0.405	0.317	0.315	0.304	0.298	0.299	0.284	0.296	0.293	0.283	0.28	0.276	0.274	0.292	0.294	0.29	0.272		272	0.139	0.04	0.0216667	0.0186667	0.02	0.00466667
	0.413	0.415	0.404	0.317	0.316	0.304	0.298	0.299	0.284	0.296	0.293	0.283	0.28	0.276	0.274	0.292	0.293	0.29	0.272		273	0.138667	0.0403333	0.0216667	0.0186667	0.0196667	0.00466667
	0.413	0.416	0.403	0.317	0.316	0.304	0.298	0.3	0.284	0.296	0.293	0.283	0.28	0.277	0.274	0.292	0.294	0.29	0.272		274	0.138667	0.0403333	0.022	0.0186667	0.02	0.005
	0.413	0.415	0.405	0.317	0.316	0.304	0.298	0.3	0.283	0.296	0.293	0.283	0.28	0.277	0.274	0.292	0.295	0.29	0.272		275	0.139	0.0403333	0.0216667	0.0186667	0.0203333	0.005
	0.413	0.416	0.404	0.317	0.316	0.304	0.298	0.299	0.283	0.296	0.294	0.283	0.28	0.276	0.274	0.292	0.294	0.29	0.272		276	0.139	0.0403333	0.0213333	0.019	0.02	0.00466667
	0.413	0.417	0.405	0.317	0.317	0.304	0.298	0.299	0.283	0.296	0.293	0.284	0.281	0.277	0.275	0.292	0.294	0.29	0.273		277	0.138667	0.0396667	0.0203333	0.018	0.019	0.00466667
	0.413	0.415	0.405	0.317	0.316	0.304	0.298	0.3	0.283	0.296	0.293	0.283	0.28	0.276	0.275	0.292	0.295	0.29	0.273		278	0.138	0.0393333	0.0206667	0.0176667	0.0193333	0.004
	0.414	0.416	0.404	0.317	0.316	0.304	0.298	0.3	0.283	0.296	0.293	0.284	0.28	0.277	0.274	0.293	0.294	0.29	0.273		279	0.138333	0.0393333	0.0206667	0.018	0.0193333	0.004
	0.414	0.415	0.404	0.318	0.317	0.305	0.299	0.3	0.284	0.296	0.294	0.284	0.28	0.276	0.274	0.293	0.295	0.29	0.273		280	0.138	0.0403333	0.0213333	0.0183333	0.0196667	0.00366667
	0.415	0.416	0.404	0.317	0.317	0.304	0.298	0.3	0.284	0.296	0.294	0.284	0.28	0.277	0.274	0.292	0.294	0.29	0.273		281	0.138667	0.0396667	0.021	0.0183333	0.019	0.004
	0.414	0.416	0.405	0.318	0.316	0.305	0.298	0.3	0.284	0.296	0.293	0.283	0.28	0.276	0.274	0.293	0.295	0.29	0.272		282	0.139667	0.041	0.022	0.0186667	0.0206667	0.00466667
	0.413	0.416	0.404	0.318	0.316	0.305	0.298	0.3	0.284	0.296	0.293	0.284	0.28	0.276	0.274	0.293	0.295	0.29	0.273		283	0.138	0.04	0.021	0.018	0.0196667	0.00366667
	0.415	0.416	0.405	0.318	0.317	0.305	0.298	0.3	0.284	0.296	0.294	0.284	0.28	0.277	0.275	0.293	0.295	0.29	0.273		284	0.139	0.0403333	0.021	0.0183333	0.0196667	0.00433333
	0.413	0.416	0.405	0.318	0.316	0.304	0.298	0.3	0.284	0.296	0.294	0.283	0.281	0.276	0.275	0.293	0.295	0.291	0.272		285	0.139333	0.0406667	0.022	0.019	0.021	0.00533333
	0.414	0.416	0.403	0.317	0.317	0.305	0.299	0.3	0.284	0.296	0.294	0.284	0.281	0.277	0.275	0.293	0.295	0.291	0.273		286	0.138	0.04	0.0213333	0.0183333	0.02	0.00466667
	0.414	0.416	0.405	0.318	0.317	0.306	0.299	0.3	0.284	0.296	0.294	0.284	0.281	0.277	0.275	0.293	0.295	0.291	0.273		287	0.138667	0.0406667	0.0213333	0.0183333	0.02	0.00466667
	0.414	0.416	0.405	0.318	0.317	0.305	0.298	0.3	0.284	0.296	0.294	0.283	0.281	0.277	0.275	0.293	0.295	0.291	0.273		288	0.138667	0.0403333	0.021	0.018	0.02	0.00466667
	0.413	0.415	0.404	0.318	0.318	0.305	0.298	0.3	0.284	0.297	0.294	0.283	0.28	0.277	0.275	0.293	0.295	0.291	0.273		289	0.137667	0.0406667	0.021	0.0183333	0.02	0.00433333
	0.415	0.416	0.405	0.319	0.317	0.306	0.299	0.3	0.284	0.297	0.294	0.284	0.281	0.277	0.275	0.293	0.295	0.291	0.273		290	0.139	0.041	0.0213333	0.0186667	0.02	0.00466667
	0.414	0.415	0.404	0.319	0.317	0.306	0.298	0.3	0.284	0.296	0.294	0.284	0.28	0.277	0.275	0.293	0.295	0.292	0.273		291	0.138	0.041	0.021	0.0183333	0.0203333	0.00433333
	0.414	0.415	0.406	0.319	0.317	0.305	0.299	0.3	0.284	0.296	0.294	0.284	0.281	0.277	0.274	0.293	0.295	0.291	0.273		292	0.138667	0.0406667	0.0213333	0.0183333	0.02	0.00433333
	0.414	0.416	0.406	0.319	0.318	0.306	0.299	0.301	0.284	0.297	0.294	0.284	0.281	0.277	0.275	0.294	0.296	0.292	0.273		293	0.139	0.0413333	0.0216667	0.0186667	0.021	0.00466667
	0.414	0.417	0.405	0.319	0.317	0.306	0.299	0.3	0.284	0.297	0.294	0.284	0.281	0.277	0.275	0.293	0.296	0.292	0.273		294	0.139	0.041	0.0213333	0.0186667	0.0206667	0.00466667
	0.414	0.416	0.404	0.319	0.318	0.306	0.298	0.3	0.284	0.296	0.294	0.284	0.281	0.277	0.275	0.294	0.296	0.292	0.274		295	0.137333	0.0403333	0.02	0.0173333	0.02	0.00366667
	0.414	0.416	0.406	0.319	0.318	0.306	0.299	0.3	0.284	0.296	0.294	0.284	0.281	0.277	0.275	0.294	0.296	0.291	0.273		296	0.139	0.0413333	0.0213333	0.0183333	0.0206667	0.00466667
	0.414	0.416	0.405	0.32	0.318	0.306	0.299	0.3	0.284	0.297	0.294	0.284	0.281	0.277	0.275	0.294	0.296	0.292	0.273		297	0.138667	0.0416667	0.0213333	0.0186667	0.021	0.00466667
	0.415	0.416	0.404	0.319	0.318	0.306	0.299	0.3	0.284	0.296	0.294	0.284	0.281	0.277	0.275	0.295	0.296	0.292	0.273		298	0.138667	0.0413333	0.0213333	0.0183333	0.0213333	0.00466667
	0.414	0.416	0.405	0.319	0.318	0.306	0.299	0.3	0.284	0.297	0.295	0.284	0.281	0.277	0.275	0.294	0.296	0.292	0.273		299	0.138667	0.0413333	0.0213333	0.019	0.021	0.00466667
	0.414	0.416	0.404	0.319	0.318	0.306	0.299	0.301	0.284	0.297	0.294	0.284	0.281	0.277	0.275	0.294	0.296	0.292	0.273		300	0.138333	0.0413333	0.0216667	0.0186667	0.021	0.00466667
	0.414	0.416	0.405	0.319	0.318	0.307	0.299	0.3	0.284	0.297	0.294	0.285	0.281	0.277	0.275	0.294	0.297	0.292	0.273		301	0.138667	0.0416667	0.0213333	0.019	0.0213333	0.00466667
	0.414	0.416	0.405	0.321	0.319	0.306	0.299	0.301	0.285	0.297	0.294	0.284	0.281	0.277	0.275	0.294	0.297	0.292	0.273		302	0.138667	0.0423333	0.022	0.0186667	0.0213333	0.00466667
	0.414	0.416	0.405	0.32	0.319	0.307	0.299	0.301	0.284	0.297	0.294	0.284	0.281	0.277	0.275	0.295	0.297	0.293	0.273		303	0.138667	0.0423333	0.0216667	0.0186667	0.022	0.00466667
	0.415	0.417	0.405	0.32	0.319	0.307	0.299	0.3	0.284	0.297	0.294	0.284	0.281	0.278	0.275	0.294	0.296	0.292	0.273		304	0.139333	0.0423333	0.0213333	0.0186667	0.021	0.005
	0.414	0.417	0.404	0.319	0.319	0.307	0.299	0.3	0.285	0.296	0.294	0.284	0.281	0.278	0.275	0.294	0.296	0.292	0.273		305	0.138667	0.042	0.0216667	0.0183333	0.021	0.005
	0.414	0.417	0.406	0.32	0.319	0.307	0.299	0.3	0.284	0.297	0.294	0.284	0.281	0.277	0.275	0.295	0.297	0.293	0.273		306	0.139333	0.0423333	0.0213333	0.0186667	0.022	0.00466667
	0.415	0.417	0.405	0.32	0.319	0.307	0.299	0.301	0.284	0.297	0.294	0.285	0.281	0.277	0.276	0.294	0.297	0.293	0.273		307	0.139333	0.0423333	0.0216667	0.019	0.0216667	0.005
	0.414	0.416	0.405	0.32	0.319	0.307	0.299	0.3	0.285	0.297	0.294	0.284	0.281	0.277	0.275	0.295	0.297	0.293	0.273		308	0.138667	0.0423333	0.0216667	0.0186667	0.022	0.00466667
	0.414	0.416	0.404	0.32	0.319	0.307	0.299	0.301	0.284	0.297	0.294	0.284	0.281	0.277	0.275	0.295	0.297	0.293	0.273		309	0.138333	0.0423333	0.0216667	0.0186667	0.022	0.00466667
	0.415	0.417	0.405	0.32	0.32	0.308	0.299	0.301	0.284	0.297	0.295	0.284	0.281	0.278	0.275	0.295	0.297	0.293	0.273		310	0.139333	0.043	0.0216667	0.019	0.022	0.005
	0.415	0.416	0.406	0.321	0.319	0.308	0.299	0.301	0.284	0.297	0.294	0.284	0.281	0.277	0.275	0.295	0.297	0.293	0.273		311	0.139333	0.043	0.0216667	0.0186667	0.022	0.00466667
	0.415	0.417	0.405	0.321	0.319	0.307	0.299	0.301	0.285	0.297	0.295	0.284	0.281	0.278	0.275	0.295	0.297	0.293	0.273		312	0.139333	0.0426667	0.022	0.019	0.022	0.005
	0.416	0.417	0.405	0.32	0.319	0.308	0.3	0.301	0.285	0.297	0.295	0.284	0.281	0.278	0.276	0.296	0.298	0.293	0.274		313	0.138667	0.0416667	0.0213333	0.018	0.0216667	0.00433333
	0.415	0.416	0.405	0.32	0.32	0.307	0.299	0.3	0.284	0.297	0.294	0.284	0.281	0.278	0.275	0.295	0.297	0.293	0.273		314	0.139	0.0426667	0.0213333	0.0186667	0.022	0.005
	0.414	0.416	0.406	0.321	0.32	0.308	0.299	0.301	0.284	0.297	0.294	0.284	0.281	0.278	0.276	0.295	0.298	0.294	0.274		315	0.138	0.0423333	0.0206667	0.0176667	0.0216667	0.00433333
	0.415	0.417	0.405	0.32	0.32	0.308	0.299	0.301	0.285	0.297	0.295	0.284	0.281	0.278	0.275	0.296	0.298	0.294	0.274		316	0.138333	0.042	0.021	0.018	0.022	0.004
	0.415	0.417	0.406	0.321	0.32	0.308	0.3	0.301	0.285	0.297	0.294	0.284	0.281	0.278	0.276	0.296	0.298	0.294	0.274		317	0.138667	0.0423333	0.0213333	0.0176667	0.022	0.00433333
	0.415	0.416	0.405	0.321	0.32	0.308	0.299	0.301	0.285	0.297	0.295	0.285	0.281	0.277	0.276	0.296	0.298	0.294	0.274		318	0.138	0.0423333	0.021	0.0183333	0.022	0.004
	0.415	0.417	0.405	0.321	0.32	0.308	0.299	0.301	0.285	0.297	0.295	0.285	0.281	0.278	0.276	0.296	0.298	0.294	0.274		319	0.138333	0.0423333	0.021	0.0183333	0.022	0.00433333
	0.415	0.416	0.405	0.321	0.32	0.308	0.299	0.301	0.285	0.298	0.295	0.285	0.282	0.278	0.275	0.296	0.298	0.294	0.274		320	0.138	0.0423333	0.021	0.0186667	0.022	0.00433333
	0.415	0.417	0.406	0.321	0.32	0.308	0.3	0.301	0.285	0.297	0.295	0.285	0.282	0.278	0.276	0.296	0.298	0.294	0.274		321	0.138667	0.0423333	0.0213333	0.0183333	0.022	0.00466667
	0.415	0.417	0.405	0.322	0.32	0.308	0.3	0.301	0.285	0.298	0.295	0.285	0.281	0.278	0.276	0.296	0.298	0.294	0.274		322	0.138333	0.0426667	0.0213333	0.0186667	0.022	0.00433333
	0.415	0.417	0.405	0.321	0.32	0.309	0.3	0.301	0.285	0.297	0.294	0.285	0.281	0.277	0.275	0.296	0.298	0.294	0.274		323	0.138333	0.0426667	0.0213333	0.018	0.022	0.00366667
	0.415	0.417	0.406	0.322	0.32	0.309	0.299	0.301	0.285	0.297	0.295	0.285	0.282	0.278	0.276	0.296	0.299	0.293	0.274		324	0.138667	0.043	0.021	0.0183333	0.022	0.00466667
	0.414	0.417	0.406	0.322	0.321	0.309	0.299	0.301	0.285	0.297	0.295	0.285	0.282	0.278	0.276	0.297	0.298	0.294	0.274		325	0.138333	0.0433333	0.021	0.0183333	0.0223333	0.00466667
	0.415	0.417	0.405	0.322	0.321	0.309	0.3	0.301	0.285	0.297	0.295	0.285	0.281	0.278	0.276	0.297	0.298	0.295	0.274		326	0.138333	0.0433333	0.0213333	0.0183333	0.0226667	0.00433333
	0.415	0.417	0.405	0.322	0.321	0.309	0.299	0.301	0.285	0.297	0.295	0.285	0.281	0.278	0.276	0.296	0.299	0.294	0.274		327	0.138333	0.0433333	0.021	0.0183333	0.0223333	0.00433333
	0.414	0.417	0.405	0.322	0.321	0.309	0.299	0.301	0.285	0.298	0.295	0.285	0.281	0.278	0.276	0.297	0.299	0.295	0.274		328	0.138	0.0433333	0.021	0.0186667	0.023	0.00433333
	0.415	0.418	0.406	0.322	0.321	0.309	0.3	0.301	0.285	0.298	0.295	0.285	0.281	0.278	0.276	0.297	0.299	0.295	0.274		329	0.139	0.0433333	0.0213333	0.0186667	0.023	0.00433333
	0.416	0.417	0.406	0.322	0.321	0.309	0.3	0.301	0.285	0.298	0.295	0.285	0.281	0.278	0.276	0.297	0.299	0.295	0.274		330	0.139	0.0433333	0.0213333	0.0186667	0.023	0.00433333
	0.416	0.418	0.406	0.323	0.321	0.309	0.3	0.301	0.285	0.298	0.295	0.285	0.281	0.278	0.276	0.297	0.299	0.295	0.274		331	0.139333	0.0436667	0.0213333	0.0186667	0.023	0.00433333
	0.415	0.418	0.406	0.322	0.321	0.309	0.299	0.301	0.285	0.298	0.295	0.285	0.282	0.278	0.276	0.297	0.299	0.295	0.274		332	0.139	0.0433333	0.021	0.0186667	0.023	0.00466667
	0.415	0.417	0.406	0.323	0.321	0.309	0.299	0.302	0.285	0.297	0.295	0.285	0.282	0.278	0.276	0.297	0.299	0.294	0.274		333	0.138667	0.0436667	0.0213333	0.0183333	0.0226667	0.00466667
	0.415	0.417	0.405	0.322	0.321	0.31	0.3	0.301	0.285	0.298	0.295	0.285	0.282	0.278	0.276	0.297	0.299	0.295	0.274		334	0.138333	0.0436667	0.0213333	0.0186667	0.023	0.00466667
	0.415	0.418	0.406	0.323	0.322	0.309	0.3	0.301	0.285	0.298	0.295	0.285	0.282	0.278	0.276	0.297	0.299	0.295	0.274		335	0.139	0.044	0.0213333	0.0186667	0.023	0.00466667
	0.416	0.417	0.406	0.323	0.322	0.309	0.3	0.301	0.285	0.298	0.295	0.285	0.282	0.278	0.276	0.297	0.299	0.295	0.274		336	0.139	0.044	0.0213333	0.0186667	0.023	0.00466667
	0.415	0.417	0.406	0.323	0.321	0.309	0.3	0.302	0.286	0.298	0.295	0.285	0.282	0.278	0.276	0.297	0.299	0.296	0.274		337	0.138667	0.0436667	0.022	0.0186667	0.0233333	0.00466667
	0.416	0.417	0.406	0.323	0.322	0.31	0.3	0.302	0.286	0.298	0.295	0.285	0.282	0.278	0.276	0.297	0.299	0.295	0.274		338	0.139	0.0443333	0.022	0.0186667	0.023	0.00466667
	0.416	0.418	0.406	0.323	0.322	0.31	0.3	0.301	0.286	0.298	0.295	0.285	0.282	0.279	0.276	0.297	0.3	0.295	0.274		339	0.139333	0.0443333	0.0216667	0.0186667	0.0233333	0.005
	0.417	0.418	0.406	0.323	0.322	0.31	0.3	0.301	0.285	0.298	0.295	0.285	0.282	0.278	0.276	0.298	0.3	0.295	0.274		340	0.139667	0.0443333	0.0213333	0.0186667	0.0236667	0.00466667
	0.415	0.417	0.406	0.324	0.322	0.31	0.3	0.302	0.285	0.298	0.295	0.285	0.282	0.278	0.276	0.298	0.3	0.296	0.275		341	0.137667	0.0436667	0.0206667	0.0176667	0.023	0.00366667
	0.415	0.417	0.406	0.323	0.322	0.311	0.3	0.301	0.285	0.298	0.295	0.285	0.282	0.278	0.276	0.297	0.3	0.296	0.274		342	0.138667	0.0446667	0.0213333	0.0186667	0.0236667	0.00466667
	0.415	0.418	0.407	0.323	0.322	0.31	0.301	0.302	0.285	0.298	0.295	0.285	0.282	0.278	0.276	0.298	0.3	0.296	0.274		343	0.139333	0.0443333	0.022	0.0186667	0.024	0.00466667
	0.415	0.417	0.406	0.324	0.322	0.31	0.3	0.301	0.285	0.298	0.295	0.285	0.282	0.278	0.276	0.298	0.3	0.295	0.274		344	0.138667	0.0446667	0.0213333	0.0186667	0.0236667	0.00466667
	0.416	0.418	0.406	0.324	0.322	0.311	0.3	0.302	0.285	0.298	0.295	0.285	0.282	0.278	0.276	0.298	0.299	0.295	0.274		345	0.139333	0.045	0.0216667	0.0186667	0.0233333	0.00466667
	0.415	0.418	0.406	0.324	0.323	0.311	0.3	0.302	0.285	0.298	0.295	0.285	0.282	0.279	0.277	0.298	0.3	0.296	0.274		346	0.139	0.0453333	0.0216667	0.0186667	0.024	0.00533333
	0.416	0.418	0.407	0.323	0.322	0.31	0.3	0.302	0.286	0.298	0.295	0.285	0.282	0.279	0.277	0.298	0.3	0.297	0.275		347	0.138667	0.0433333	0.021	0.0176667	0.0233333	0.00433333
	0.416	0.417	0.406	0.324	0.322	0.31	0.3	0.302	0.285	0.299	0.295	0.285	0.282	0.278	0.276	0.298	0.3	0.295	0.275		348	0.138	0.0436667	0.0206667	0.018	0.0226667	0.00366667
	0.416	0.419	0.407	0.325	0.322	0.31	0.3	0.302	0.286	0.298	0.295	0.285	0.282	0.278	0.276	0.298	0.301	0.297	0.274		349	0.14	0.045	0.022	0.0186667	0.0246667	0.00466667
	0.417	0.418	0.407	0.324	0.322	0.311	0.3	0.301	0.285	0.298	0.295	0.286	0.282	0.279	0.276	0.298	0.3	0.296	0.275		350	0.139	0.044	0.0203333	0.018	0.023	0.004
	0.415	0.418	0.406	0.324	0.323	0.311	0.301	0.302	0.286	0.298	0.295	0.286	0.282	0.279	0.276	0.298	0.301	0.296	0.275		351	0.138	0.0443333	0.0213333	0.018	0.0233333	0.004
	0.415	0.417	0.406	0.324	0.323	0.311	0.3	0.302	0.285	0.298	0.295	0.285	0.282	0.278	0.276	0.298	0.3	0.296	0.275		352	0.137667	0.0443333	0.0206667	0.0176667	0.023	0.00366667
	0.416	0.418	0.407	0.324	0.323	0.311	0.3	0.302	0.286	0.298	0.295	0.285	0.282	0.279	0.277	0.298	0.301	0.296	0.274		353	0.139667	0.0453333	0.022	0.0186667	0.0243333	0.00533333
	0.415	0.418	0.406	0.324	0.323	0.311	0.3	0.302	0.286	0.298	0.296	0.286	0.282	0.279	0.277	0.298	0.301	0.296	0.275		354	0.138	0.0443333	0.021	0.0183333	0.0233333	0.00433333
	0.416	0.417	0.407	0.324	0.323	0.311	0.3	0.302	0.286	0.298	0.296	0.285	0.282	0.279	0.277	0.299	0.301	0.296	0.275		355	0.138333	0.0443333	0.021	0.018	0.0236667	0.00433333
	0.416	0.417	0.406	0.325	0.324	0.311	0.3	0.302	0.286	0.298	0.295	0.286	0.282	0.279	0.276	0.298	0.301	0.297	0.274		356	0.139	0.046	0.022	0.019	0.0246667	0.005
	0.416	0.418	0.406	0.324	0.324	0.312	0.3	0.302	0.286	0.299	0.295	0.286	0.282	0.279	0.276	0.299	0.302	0.297	0.275		357	0.138333	0.045	0.021	0.0183333	0.0243333	0.004
	0.416	0.419	0.407	0.325	0.323	0.311	0.301	0.302	0.286	0.298	0.296	0.286	0.282	0.279	0.276	0.299	0.302	0.297	0.275		358	0.139	0.0446667	0.0213333	0.0183333	0.0243333	0.004
	0.417	0.418	0.406	0.325	0.323	0.312	0.301	0.302	0.286	0.299	0.296	0.286	0.282	0.279	0.277	0.299	0.301	0.297	0.275		359	0.138667	0.045	0.0213333	0.0186667	0.024	0.00433333
	0.416	0.418	0.407	0.325	0.324	0.312	0.301	0.302	0.286	0.299	0.296	0.286	0.283	0.279	0.277	0.3	0.301	0.297	0.275		360	0.138667	0.0453333	0.0213333	0.0186667	0.0243333	0.00466667
	0.417	0.418	0.406	0.325	0.325	0.312	0.301	0.301	0.286	0.298	0.296	0.286	0.283	0.279	0.277	0.299	0.301	0.297	0.275		361	0.138667	0.0456667	0.021	0.0183333	0.024	0.00466667
	0.417	0.418	0.407	0.326	0.324	0.312	0.301	0.302	0.286	0.298	0.296	0.286	0.282	0.278	0.277	0.3	0.302	0.297	0.275		362	0.139	0.0456667	0.0213333	0.0183333	0.0246667	0.004
	0.416	0.419	0.406	0.326	0.324	0.313	0.3	0.302	0.286	0.299	0.296	0.286	0.283	0.279	0.277	0.3	0.302	0.297	0.274		363	0.139667	0.047	0.022	0.0196667	0.0256667	0.00566667
	0.416	0.418	0.406	0.326	0.324	0.312	0.301	0.302	0.287	0.299	0.296	0.286	0.282	0.278	0.277	0.3	0.302	0.297	0.275		364	0.138333	0.0456667	0.0216667	0.0186667	0.0246667	0.004
	0.416	0.418	0.407	0.326	0.324	0.312	0.3	0.302	0.286	0.299	0.296	0.286	0.282	0.279	0.277	0.299	0.302	0.297	0.275		365	0.138667	0.0456667	0.021	0.0186667	0.0243333	0.00433333
	0.417	0.418	0.407	0.325	0.325	0.312	0.301	0.302	0.286	0.298	0.296	0.286	0.283	0.279	0.277	0.3	0.302	0.297	0.275		366	0.139	0.0456667	0.0213333	0.0183333	0.0246667	0.00466667
	0.417	0.419	0.406	0.326	0.324	0.312	0.301	0.302	0.286	0.299	0.296	0.286	0.283	0.278	0.277	0.3	0.302	0.298	0.275		367	0.139	0.0456667	0.0213333	0.0186667	0.025	0.00433333
	0.417	0.418	0.407	0.325	0.324	0.312	0.3	0.302	0.286	0.299	0.296	0.286	0.282	0.279	0.277	0.3	0.302	0.297	0.275		368	0.139	0.0453333	0.021	0.0186667	0.0246667	0.00433333
	0.416	0.418	0.406	0.326	0.324	0.312	0.301	0.302	0.286	0.299	0.296	0.286	0.282	0.279	0.277	0.3	0.302	0.297	0.275		369	0.138333	0.0456667	0.0213333	0.0186667	0.0246667	0.00433333
	0.415	0.418	0.406	0.326	0.325	0.312	0.301	0.302	0.286	0.299	0.296	0.286	0.282	0.279	0.277	0.3	0.302	0.297	0.275		370	0.138	0.046	0.0213333	0.0186667	0.0246667	0.00433333
	0.417	0.418	0.407	0.326	0.325	0.312	0.301	0.302	0.286	0.299	0.296	0.286	0.283	0.279	0.277	0.299	0.302	0.298	0.275		371	0.139	0.046	0.0213333	0.0186667	0.0246667	0.00466667
	0.416	0.418	0.406	0.325	0.325	0.313	0.301	0.302	0.286	0.299	0.296	0.286	0.283	0.279	0.277	0.3	0.302	0.298	0.275		372	0.138333	0.046	0.0213333	0.0186667	0.025	0.00466667
	0.416	0.419	0.406	0.327	0.325	0.312	0.301	0.302	0.286	0.298	0.296	0.286	0.282	0.279	0.277	0.3	0.302	0.297	0.275		373	0.138667	0.0463333	0.0213333	0.0183333	0.0246667	0.00433333
	0.415	0.419	0.407	0.326	0.325	0.313	0.301	0.303	0.286	0.298	0.296	0.286	0.282	0.279	0.277	0.301	0.303	0.298	0.275		374	0.138667	0.0463333	0.0216667	0.0183333	0.0256667	0.00433333
	0.416	0.418	0.407	0.326	0.325	0.312	0.3	0.302	0.286	0.299	0.296	0.286	0.283	0.279	0.277	0.3	0.303	0.298	0.275		375	0.138667	0.046	0.021	0.0186667	0.0253333	0.00466667
	0.417	0.418	0.406	0.326	0.325	0.313	0.301	0.302	0.286	0.299	0.296	0.286	0.282	0.279	0.277	0.301	0.303	0.298	0.275		376	0.138667	0.0463333	0.0213333	0.0186667	0.0256667	0.00433333
	0.417	0.418	0.407	0.326	0.325	0.313	0.301	0.302	0.286	0.299	0.296	0.286	0.282	0.279	0.277	0.3	0.302	0.299	0.275		377	0.139	0.0463333	0.0213333	0.0186667	0.0253333	0.00433333
	0.416	0.418	0.407	0.327	0.326	0.313	0.301	0.303	0.286	0.299	0.296	0.286	0.283	0.279	0.277	0.3	0.303	0.298	0.275		378	0.138667	0.047	0.0216667	0.0186667	0.0253333	0.00466667
	0.418	0.418	0.407	0.327	0.325	0.314	0.301	0.302	0.286	0.299	0.296	0.286	0.283	0.279	0.277	0.301	0.303	0.299	0.275		379	0.139333	0.047	0.0213333	0.0186667	0.026	0.00466667
	0.417	0.418	0.407	0.327	0.325	0.313	0.301	0.303	0.287	0.299	0.296	0.286	0.283	0.279	0.277	0.3	0.303	0.299	0.275		380	0.139	0.0466667	0.022	0.0186667	0.0256667	0.00466667
	0.416	0.419	0.407	0.327	0.325	0.313	0.301	0.302	0.287	0.299	0.296	0.286	0.283	0.279	0.277	0.301	0.303	0.298	0.275		381	0.139	0.0466667	0.0216667	0.0186667	0.0256667	0.00466667
	0.417	0.418	0.407	0.327	0.325	0.313	0.301	0.303	0.286	0.298	0.296	0.286	0.283	0.279	0.277	0.301	0.303	0.299	0.275		382	0.139	0.0466667	0.0216667	0.0183333	0.026	0.00466667
	0.416	0.419	0.407	0.326	0.326	0.313	0.301	0.302	0.286	0.299	0.296	0.286	0.282	0.279	0.277	0.301	0.303	0.299	0.275		383	0.139	0.0466667	0.0213333	0.0186667	0.026	0.00433333
	0.416	0.418	0.407	0.327	0.325	0.313	0.301	0.302	0.286	0.299	0.296	0.287	0.283	0.279	0.277	0.301	0.303	0.298	0.275		384	0.138667	0.0466667	0.0213333	0.019	0.0256667	0.00466667
	0.417	0.418	0.406	0.327	0.326	0.315	0.301	0.303	0.286	0.299	0.296	0.286	0.283	0.279	0.277	0.301	0.303	0.299	0.275		385	0.138667	0.0476667	0.0216667	0.0186667	0.026	0.00466667
	0.417	0.419	0.408	0.327	0.326	0.314	0.301	0.302	0.286	0.299	0.296	0.286	0.283	0.279	0.277	0.302	0.303	0.299	0.275		386	0.139667	0.0473333	0.0213333	0.0186667	0.0263333	0.00466667
	0.417	0.418	0.407	0.327	0.326	0.314	0.301	0.302	0.286	0.299	0.297	0.286	0.283	0.279	0.278	0.301	0.303	0.299	0.275		387	0.139	0.0473333	0.0213333	0.019	0.026	0.005
	0.416	0.419	0.406	0.327	0.326	0.314	0.301	0.303	0.286	0.299	0.296	0.286	0.284	0.279	0.277	0.301	0.303	0.299	0.275		388	0.138667	0.0473333	0.0216667	0.0186667	0.026	0.005
	0.417	0.419	0.407	0.327	0.326	0.314	0.301	0.302	0.287	0.299	0.296	0.286	0.283	0.279	0.277	0.301	0.304	0.299	0.275		389	0.139333	0.0473333	0.0216667	0.0186667	0.0263333	0.00466667
	0.417	0.419	0.407	0.327	0.326	0.313	0.301	0.303	0.286	0.299	0.296	0.286	0.283	0.279	0.277	0.302	0.304	0.3	0.276		390	0.138333	0.046	0.0206667	0.0176667	0.026	0.00366667
	0.416	0.419	0.407	0.327	0.326	0.314	0.301	0.303	0.286	0.299	0.297	0.286	0.283	0.279	0.277	0.301	0.304	0.3	0.275		391	0.139	0.0473333	0.0216667	0.019	0.0266667	0.00466667
	0.417	0.418	0.407	0.328	0.326	0.314	0.301	0.302	0.287	0.299	0.296	0.286	0.283	0.279	0.277	0.302	0.304	0.299	0.275		392	0.139	0.0476667	0.0216667	0.0186667	0.0266667	0.00466667
	0.416	0.418	0.407	0.327	0.326	0.315	0.301	0.302	0.286	0.299	0.296	0.286	0.283	0.28	0.277	0.302	0.304	0.3	0.275		393	0.138667	0.0476667	0.0213333	0.0186667	0.027	0.005
	0.417	0.419	0.408	0.328	0.326	0.314	0.301	0.303	0.286	0.299	0.296	0.286	0.283	0.279	0.277	0.302	0.304	0.3	0.275		394	0.139667	0.0476667	0.0216667	0.0186667	0.027	0.00466667
	0.417	0.419	0.407	0.327	0.327	0.315	0.301	0.302	0.286	0.299	0.296	0.286	0.283	0.28	0.277	0.302	0.304	0.3	0.276		395	0.138333	0.047	0.0203333	0.0176667	0.026	0.004
	0.417	0.419	0.407	0.327	0.326	0.314	0.302	0.303	0.287	0.299	0.296	0.286	0.283	0.28	0.277	0.303	0.304	0.3	0.275		396	0.139333	0.0473333	0.0223333	0.0186667	0.0273333	0.005
	0.417	0.419	0.407	0.328	0.326	0.315	0.302	0.303	0.287	0.299	0.297	0.287	0.283	0.28	0.277	0.302	0.304	0.3	0.275		397	0.139333	0.048	0.0223333	0.0193333	0.027	0.005
	0.416	0.42	0.407	0.328	0.327	0.314	0.302	0.303	0.286	0.299	0.296	0.287	0.283	0.279	0.277	0.302	0.304	0.3	0.275		398	0.139333	0.048	0.022	0.019	0.027	0.00466667
	0.417	0.419	0.408	0.328	0.327	0.315	0.301	0.303	0.287	0.299	0.297	0.287	0.283	0.279	0.277	0.302	0.304	0.3	0.276		399	0.138667	0.0473333	0.021	0.0183333	0.026	0.00366667
	0.418	0.42	0.407	0.328	0.327	0.314	0.301	0.303	0.287	0.3	0.296	0.287	0.284	0.28	0.277	0.302	0.304	0.3	0.276		400	0.139	0.047	0.021	0.0183333	0.026	0.00433333
	0.417	0.42	0.407	0.329	0.327	0.315	0.301	0.302	0.286	0.299	0.297	0.286	0.283	0.28	0.277	0.302	0.304	0.3	0.275		401	0.139667	0.0486667	0.0213333	0.019	0.027	0.005
	0.418	0.419	0.407	0.328	0.327	0.315	0.302	0.303	0.287	0.299	0.297	0.287	0.283	0.28	0.277	0.302	0.304	0.3	0.276		402	0.138667	0.0473333	0.0213333	0.0183333	0.026	0.004
	0.417	0.419	0.407	0.328	0.327	0.315	0.301	0.303	0.287	0.299	0.296	0.286	0.283	0.279	0.277	0.303	0.304	0.3	0.275		403	0.139333	0.0483333	0.022	0.0186667	0.0273333	0.00466667
	0.418	0.419	0.407	0.328	0.328	0.315	0.301	0.303	0.287	0.299	0.297	0.286	0.283	0.28	0.278	0.303	0.305	0.3	0.275		404	0.139667	0.0486667	0.022	0.019	0.0276667	0.00533333
	0.418	0.418	0.407	0.329	0.327	0.315	0.301	0.303	0.287	0.299	0.297	0.287	0.283	0.279	0.277	0.303	0.305	0.301	0.275		405	0.139333	0.0486667	0.022	0.0193333	0.028	0.00466667
	0.417	0.418	0.407	0.328	0.327	0.315	0.301	0.303	0.287	0.299	0.296	0.286	0.283	0.279	0.277	0.302	0.305	0.3	0.275		406	0.139	0.0483333	0.022	0.0186667	0.0273333	0.00466667
	0.416	0.419	0.407	0.328	0.328	0.315	0.301	0.303	0.287	0.299	0.297	0.287	0.283	0.28	0.277	0.302	0.305	0.301	0.275		407	0.139	0.0486667	0.022	0.0193333	0.0276667	0.005
	0.417	0.419	0.407	0.328	0.327	0.315	0.302	0.303	0.286	0.299	0.296	0.286	0.284	0.279	0.278	0.303	0.305	0.3	0.275		408	0.139333	0.0483333	0.022	0.0186667	0.0276667	0.00533333
	0.417	0.419	0.407	0.329	0.327	0.315	0.301	0.303	0.287	0.299	0.296	0.286	0.283	0.279	0.277	0.303	0.305	0.301	0.276		409	0.138333	0.0476667	0.021	0.0176667	0.027	0.00366667
	0.418	0.419	0.408	0.329	0.328	0.315	0.301	0.303	0.287	0.3	0.297	0.287	0.283	0.28	0.278	0.303	0.305	0.301	0.275		410	0.14	0.049	0.022	0.0196667	0.028	0.00533333
	0.417	0.419	0.407	0.329	0.327	0.315	0.302	0.303	0.287	0.299	0.297	0.287	0.283	0.28	0.277	0.302	0.305	0.301	0.276		411	0.138333	0.0476667	0.0213333	0.0183333	0.0266667	0.004
	0.417	0.418	0.407	0.329	0.327	0.315	0.301	0.303	0.287	0.299	0.297	0.286	0.283	0.28	0.278	0.303	0.305	0.301	0.275		412	0.139	0.0486667	0.022	0.019	0.028	0.00533333
	0.417	0.419	0.408	0.329	0.328	0.315	0.301	0.303	0.287	0.299	0.297	0.287	0.284	0.28	0.278	0.303	0.305	0.301	0.276		413	0.138667	0.048	0.021	0.0183333	0.027	0.00466667
	0.417	0.419	0.408	0.328	0.328	0.315	0.301	0.303	0.287	0.3	0.296	0.287	0.283	0.28	0.278	0.303	0.305	0.3	0.275		414	0.139667	0.0486667	0.022	0.0193333	0.0276667	0.00533333
	0.417	0.419	0.407	0.329	0.328	0.316	0.301	0.303	0.287	0.299	0.296	0.287	0.283	0.28	0.278	0.303	0.306	0.301	0.275		415	0.139333	0.0493333	0.022	0.019	0.0283333	0.00533333
	0.418	0.419	0.408	0.329	0.327	0.315	0.302	0.303	0.287	0.299	0.297	0.287	0.284	0.28	0.278	0.303	0.306	0.301	0.275		416	0.14	0.0486667	0.0223333	0.0193333	0.0283333	0.00566667
	0.417	0.419	0.407	0.329	0.327	0.316	0.301	0.303	0.287	0.3	0.297	0.287	0.284	0.28	0.278	0.304	0.305	0.301	0.275		417	0.139333	0.049	0.022	0.0196667	0.0283333	0.00566667
	0.417	0.419	0.408	0.33	0.329	0.315	0.301	0.303	0.287	0.299	0.297	0.287	0.283	0.279	0.278	0.303	0.306	0.301	0.276		418	0.138667	0.0486667	0.021	0.0183333	0.0273333	0.004
	0.417	0.419	0.407	0.329	0.328	0.316	0.301	0.303	0.287	0.3	0.297	0.287	0.284	0.28	0.277	0.303	0.306	0.301	0.275		419	0.139333	0.0493333	0.022	0.0196667	0.0283333	0.00533333
	0.417	0.419	0.408	0.329	0.328	0.316	0.302	0.303	0.286	0.3	0.297	0.287	0.284	0.28	0.278	0.303	0.305	0.301	0.275		420	0.139667	0.0493333	0.022	0.0196667	0.028	0.00566667
	0.417	0.42	0.408	0.329	0.329	0.316	0.302	0.303	0.287	0.299	0.297	0.287	0.283	0.28	0.278	0.303	0.306	0.301	0.276		421	0.139	0.0486667	0.0213333	0.0183333	0.0273333	0.00433333
	0.418	0.42	0.408	0.33	0.329	0.316	0.302	0.303	0.287	0.299	0.296	0.287	0.284	0.28	0.278	0.304	0.306	0.301	0.276		422	0.139333	0.049	0.0213333	0.018	0.0276667	0.00466667
	0.417	0.419	0.407	0.33	0.328	0.316	0.301	0.303	0.287	0.299	0.297	0.286	0.284	0.28	0.278	0.304	0.306	0.301	0.276		423	0.138333	0.0486667	0.021	0.018	0.0276667	0.00466667
	0.418	0.418	0.408	0.33	0.329	0.317	0.302	0.303	0.287	0.299	0.297	0.287	0.283	0.28	0.278	0.303	0.306	0.301	0.276		424	0.138667	0.0493333	0.0213333	0.0183333	0.0273333	0.00433333
	0.417	0.419	0.407	0.33	0.328	0.316	0.301	0.303	0.287	0.299	0.297	0.287	0.283	0.28	0.278	0.304	0.306	0.302	0.276		425	0.138333	0.0486667	0.021	0.0183333	0.028	0.00433333
	0.418	0.419	0.408	0.33	0.329	0.317	0.302	0.303	0.287	0.3	0.297	0.287	0.284	0.28	0.278	0.304	0.307	0.302	0.276		426	0.139	0.0493333	0.0213333	0.0186667	0.0283333	0.00466667
	0.418	0.419	0.407	0.33	0.328	0.316	0.302	0.303	0.287	0.3	0.297	0.287	0.283	0.28	0.278	0.303	0.306	0.302	0.276		427	0.138667	0.0486667	0.0213333	0.0186667	0.0276667	0.00433333
	0.418	0.419	0.407	0.33	0.328	0.316	0.302	0.303	0.287	0.3	0.297	0.287	0.284	0.28	0.278	0.304	0.306	0.302	0.276		428	0.138667	0.0486667	0.0213333	0.0186667	0.028	0.00466667
	0.417	0.419	0.408	0.329	0.328	0.316	0.302	0.303	0.287	0.3	0.297	0.287	0.283	0.28	0.278	0.304	0.307	0.302	0.276		429	0.138667	0.0483333	0.0213333	0.0186667	0.0283333	0.00433333
	0.417	0.42	0.408	0.33	0.329	0.316	0.302	0.303	0.288	0.3	0.297	0.287	0.283	0.28	0.278	0.304	0.306	0.302	0.276		430	0.139	0.049	0.0216667	0.0186667	0.028	0.00433333
	0.418	0.419	0.408	0.33	0.329	0.317	0.301	0.303	0.287	0.299	0.297	0.286	0.284	0.28	0.278	0.304	0.306	0.303	0.276		431	0.139	0.0493333	0.021	0.018	0.0283333	0.00466667
	0.417	0.42	0.408	0.33	0.329	0.317	0.302	0.303	0.287	0.299	0.297	0.287	0.284	0.28	0.278	0.305	0.307	0.302	0.276		432	0.139	0.0493333	0.0213333	0.0183333	0.0286667	0.00466667
	0.417	0.421	0.408	0.33	0.329	0.317	0.302	0.304	0.288	0.3	0.297	0.287	0.283	0.28	0.278	0.304	0.307	0.303	0.276		433	0.139333	0.0493333	0.022	0.0186667	0.0286667	0.00433333
	0.418	0.419	0.408	0.331	0.329	0.316	0.302	0.303	0.287	0.3	0.297	0.287	0.284	0.28	0.278	0.304	0.307	0.302	0.276		434	0.139	0.0493333	0.0213333	0.0186667	0.0283333	0.00466667
	0.418	0.42	0.408	0.33	0.329	0.317	0.302	0.303	0.287	0.3	0.297	0.287	0.284	0.28	0.278	0.305	0.307	0.302	0.276		435	0.139333	0.0493333	0.0213333	0.0186667	0.0286667	0.00466667
	0.418	0.419	0.408	0.331	0.329	0.316	0.302	0.304	0.287	0.3	0.297	0.287	0.283	0.281	0.278	0.305	0.307	0.302	0.276		436	0.139	0.0493333	0.0216667	0.0186667	0.0286667	0.00466667
	0.417	0.419	0.408	0.33	0.329	0.317	0.302	0.303	0.287	0.3	0.297	0.287	0.284	0.28	0.278	0.305	0.307	0.302	0.276		437	0.138667	0.0493333	0.0213333	0.0186667	0.0286667	0.00466667
	0.418	0.419	0.407	0.33	0.329	0.318	0.302	0.303	0.287	0.3	0.297	0.287	0.284	0.28	0.278	0.304	0.307	0.302	0.276		438	0.138667	0.0496667	0.0213333	0.0186667	0.0283333	0.00466667
	0.418	0.42	0.407	0.331	0.329	0.317	0.302	0.303	0.287	0.3	0.297	0.287	0.284	0.28	0.278	0.304	0.306	0.302	0.276		439	0.139	0.0496667	0.0213333	0.0186667	0.028	0.00466667
	0.418	0.42	0.407	0.331	0.329	0.318	0.302	0.303	0.287	0.3	0.297	0.288	0.283	0.28	0.278	0.305	0.307	0.303	0.276		440	0.139	0.05	0.0213333	0.019	0.029	0.00433333
	0.418	0.42	0.408	0.33	0.33	0.317	0.302	0.304	0.287	0.3	0.297	0.287	0.284	0.28	0.278	0.305	0.308	0.303	0.276		441	0.139333	0.0496667	0.0216667	0.0186667	0.0293333	0.00466667
	0.418	0.419	0.408	0.331	0.329	0.317	0.302	0.304	0.287	0.299	0.297	0.287	0.284	0.28	0.278	0.305	0.307	0.302	0.276		442	0.139	0.0496667	0.0216667	0.0183333	0.0286667	0.00466667
	0.417	0.42	0.408	0.331	0.33	0.317	0.302	0.303	0.287	0.3	0.297	0.287	0.284	0.28	0.278	0.304	0.307	0.303	0.276		443	0.139	0.05	0.0213333	0.0186667	0.0286667	0.00466667
	0.419	0.421	0.408	0.331	0.329	0.318	0.302	0.304	0.287	0.3	0.298	0.287	0.284	0.28	0.278	0.305	0.308	0.303	0.276		444	0.14	0.05	0.0216667	0.019	0.0293333	0.00466667
	0.417	0.419	0.409	0.331	0.329	0.318	0.302	0.303	0.287	0.299	0.297	0.287	0.284	0.28	0.278	0.305	0.307	0.303	0.276		445	0.139	0.05	0.0213333	0.0183333	0.029	0.00466667
	0.418	0.42	0.408	0.33	0.33	0.317	0.303	0.303	0.287	0.3	0.297	0.287	0.284	0.28	0.278	0.305	0.307	0.302	0.276		446	0.139333	0.0496667	0.0216667	0.0186667	0.0286667	0.00466667
	0.418	0.42	0.407	0.331	0.329	0.318	0.302	0.304	0.287	0.3	0.297	0.287	0.284	0.28	0.278	0.305	0.307	0.303	0.276		447	0.139	0.05	0.0216667	0.0186667	0.029	0.00466667
	0.418	0.42	0.408	0.331	0.33	0.317	0.302	0.304	0.287	0.3	0.297	0.287	0.284	0.28	0.278	0.305	0.307	0.303	0.276		448	0.139333	0.05	0.0216667	0.0186667	0.029	0.00466667
	0.418	0.419	0.409	0.331	0.329	0.317	0.302	0.303	0.287	0.3	0.297	0.287	0.284	0.28	0.278	0.305	0.307	0.303	0.276		449	0.139333	0.0496667	0.0213333	0.0186667	0.029	0.00466667
	0.418	0.42	0.408	0.331	0.33	0.317	0.302	0.304	0.287	0.3	0.297	0.287	0.284	0.28	0.278	0.305	0.307	0.303	0.276		450	0.139333	0.05	0.0216667	0.0186667	0.029	0.00466667
	0.418	0.419	0.407	0.331	0.329	0.317	0.302	0.303	0.287	0.3	0.297	0.287	0.284	0.28	0.278	0.305	0.307	0.302	0.276		451	0.138667	0.0496667	0.0213333	0.0186667	0.0286667	0.00466667
	0.417	0.419	0.408	0.331	0.329	0.317	0.302	0.304	0.287	0.3	0.297	0.287	0.284	0.28	0.278	0.305	0.307	0.303	0.276		452	0.138667	0.0496667	0.0216667	0.0186667	0.029	0.00466667
	0.418	0.42	0.408	0.331	0.329	0.318	0.302	0.303	0.287	0.3	0.297	0.287	0.284	0.28	0.278	0.305	0.308	0.303	0.276		453	0.139333	0.05	0.0213333	0.0186667	0.0293333	0.00466667
	0.418	0.42	0.407	0.331	0.33	0.318	0.302	0.303	0.287	0.3	0.297	0.287	0.284	0.281	0.278	0.305	0.307	0.304	0.276		454	0.139	0.0503333	0.0213333	0.0186667	0.0293333	0.005
	0.417	0.421	0.409	0.332	0.33	0.318	0.302	0.303	0.287	0.3	0.297	0.287	0.284	0.28	0.278	0.305	0.308	0.303	0.276		455	0.139667	0.0506667	0.0213333	0.0186667	0.0293333	0.00466667
	0.418	0.419	0.409	0.331	0.329	0.318	0.302	0.303	0.287	0.3	0.298	0.287	0.284	0.28	0.278	0.305	0.307	0.303	0.276		456	0.139333	0.05	0.0213333	0.019	0.029	0.00466667
	0.418	0.42	0.408	0.331	0.33	0.318	0.302	0.303	0.287	0.3	0.297	0.288	0.284	0.281	0.279	0.305	0.307	0.304	0.276		457	0.139333	0.0503333	0.0213333	0.019	0.0293333	0.00533333
	0.417	0.42	0.408	0.332	0.33	0.317	0.302	0.303	0.287	0.3	0.297	0.287	0.284	0.28	0.278	0.306	0.307	0.304	0.276		458	0.139	0.0503333	0.0213333	0.0186667	0.0296667	0.00466667
	0.418	0.42	0.408	0.331	0.33	0.319	0.302	0.303	0.287	0.3	0.298	0.287	0.284	0.28	0.278	0.305	0.308	0.303	0.276		459	0.139333	0.0506667	0.0213333	0.019	0.0293333	0.00466667
	0.417	0.421	0.409	0.331	0.33	0.318	0.302	0.303	0.287	0.3	0.298	0.287	0.284	0.28	0.278	0.305	0.308	0.303	0.276		460	0.139667	0.0503333	0.0213333	0.019	0.0293333	0.00466667
	0.419	0.42	0.408	0.331	0.33	0.318	0.302	0.304	0.287	0.3	0.297	0.287	0.284	0.28	0.278	0.306	0.308	0.303	0.276		461	0.139667	0.0503333	0.0216667	0.0186667	0.0296667	0.00466667
	0.418	0.42	0.408	0.331	0.33	0.319	0.302	0.304	0.288	0.3	0.297	0.287	0.284	0.28	0.278	0.306	0.308	0.303	0.276		462	0.139333	0.0506667	0.022	0.0186667	0.0296667	0.00466667
	0.418	0.42	0.408	0.331	0.33	0.318	0.302	0.304	0.287	0.3	0.297	0.287	0.284	0.28	0.278	0.305	0.308	0.303	0.276		463	0.139333	0.0503333	0.0216667	0.0186667	0.0293333	0.00466667
	0.417	0.42	0.407	0.331	0.33	0.318	0.302	0.304	0.287	0.3	0.297	0.287	0.284	0.28	0.278	0.305	0.308	0.304	0.276		464	0.138667	0.0503333	0.0216667	0.0186667	0.0296667	0.00466667
	0.418	0.42	0.409	0.331	0.33	0.318	0.302	0.303	0.287	0.3	0.297	0.287	0.284	0.28	0.278	0.305	0.308	0.303	0.276		465	0.139667	0.0503333	0.0213333	0.0186667	0.0293333	0.00466667
	0.418	0.42	0.409	0.331	0.33	0.319	0.302	0.304	0.287	0.3	0.297	0.287	0.284	0.28	0.279	0.306	0.308	0.303	0.276		466	0.139667	0.0506667	0.0216667	0.0186667	0.0296667	0.005
	0.418	0.42	0.41	0.331	0.33	0.318	0.303	0.304	0.287	0.3	0.298	0.287	0.284	0.28	0.279	0.306	0.308	0.303	0.276		467	0.14	0.0503333	0.022	0.019	0.0296667	0.005
	0.418	0.421	0.408	0.332	0.33	0.318	0.302	0.304	0.288	0.3	0.298	0.287	0.284	0.28	0.278	0.306	0.308	0.303	0.276		468	0.139667	0.0506667	0.022	0.019	0.0296667	0.00466667
	0.418	0.42	0.409	0.332	0.33	0.318	0.302	0.303	0.288	0.3	0.298	0.288	0.284	0.28	0.278	0.306	0.308	0.304	0.276		469	0.139667	0.0506667	0.0216667	0.0193333	0.03	0.00466667
	0.418	0.421	0.408	0.331	0.33	0.319	0.302	0.304	0.288	0.301	0.298	0.287	0.284	0.28	0.278	0.306	0.308	0.303	0.277		470	0.138667	0.0496667	0.021	0.0183333	0.0286667	0.00366667
	0.418	0.42	0.408	0.332	0.33	0.318	0.302	0.304	0.288	0.3	0.297	0.287	0.284	0.28	0.278	0.306	0.309	0.303	0.276		471	0.139333	0.0506667	0.022	0.0186667	0.03	0.00466667
	0.418	0.421	0.408	0.332	0.33	0.318	0.302	0.304	0.287	0.3	0.297	0.287	0.284	0.28	0.278	0.306	0.308	0.304	0.276		472	0.139667	0.0506667	0.0216667	0.0186667	0.03	0.00466667
	0.418	0.42	0.409	0.332	0.331	0.318	0.302	0.304	0.287	0.3	0.298	0.287	0.284	0.28	0.278	0.306	0.308	0.304	0.276		473	0.139667	0.051	0.0216667	0.019	0.03	0.00466667
	0.418	0.42	0.408	0.332	0.33	0.318	0.302	0.303	0.288	0.301	0.297	0.287	0.284	0.28	0.278	0.305	0.308	0.304	0.276		474	0.139333	0.0506667	0.0216667	0.019	0.0296667	0.00466667
	0.418	0.42	0.408	0.332	0.33	0.318	0.302	0.304	0.288	0.3	0.297	0.287	0.284	0.281	0.278	0.306	0.308	0.303	0.276		475	0.139333	0.0506667	0.022	0.0186667	0.0296667	0.005
	0.417	0.42	0.409	0.332	0.33	0.318	0.302	0.304	0.287	0.3	0.298	0.287	0.284	0.28	0.278	0.306	0.308	0.304	0.276		476	0.139333	0.0506667	0.0216667	0.019	0.03	0.00466667
	0.418	0.42	0.408	0.332	0.331	0.318	0.302	0.303	0.287	0.3	0.297	0.287	0.284	0.281	0.278	0.306	0.308	0.304	0.276		477	0.139333	0.051	0.0213333	0.0186667	0.03	0.005
	0.418	0.419	0.408	0.332	0.331	0.319	0.302	0.304	0.288	0.3	0.298	0.287	0.284	0.281	0.278	0.306	0.309	0.304	0.276		478	0.139	0.0513333	0.022	0.019	0.0303333	0.005
	0.419	0.421	0.409	0.332	0.33	0.318	0.303	0.304	0.288	0.3	0.297	0.287	0.284	0.281	0.278	0.306	0.309	0.305	0.276		479	0.140333	0.0506667	0.0223333	0.0186667	0.0306667	0.005
	0.419	0.42	0.408	0.332	0.33	0.319	0.302	0.304	0.288	0.3	0.298	0.287	0.284	0.28	0.279	0.306	0.308	0.304	0.277		480	0.138667	0.05	0.021	0.018	0.029	0.004
	0.418	0.42	0.409	0.332	0.331	0.318	0.303	0.304	0.288	0.3	0.298	0.287	0.284	0.28	0.278	0.306	0.308	0.304	0.276		481	0.139667	0.051	0.0223333	0.019	0.03	0.00466667
	0.418	0.419	0.409	0.332	0.331	0.318	0.302	0.304	0.287	0.3	0.297	0.287	0.284	0.281	0.278	0.307	0.309	0.304	0.276		482	0.139333	0.051	0.0216667	0.0186667	0.0306667	0.005
	0.418	0.42	0.409	0.332	0.331	0.318	0.302	0.304	0.287	0.3	0.298	0.288	0.284	0.28	0.279	0.306	0.309	0.304	0.276		483	0.139667	0.051	0.0216667	0.0193333	0.0303333	0.005
	0.418	0.421	0.409	0.332	0.33	0.319	0.303	0.304	0.288	0.3	0.298	0.288	0.285	0.28	0.279	0.306	0.309	0.304	0.276		484	0.14	0.051	0.0223333	0.0193333	0.0303333	0.00533333
	0.418	0.42	0.409	0.332	0.331	0.318	0.303	0.304	0.288	0.3	0.298	0.287	0.284	0.281	0.278	0.306	0.309	0.304	0.277		485	0.138667	0.05	0.0213333	0.018	0.0293333	0.004
	0.418	0.42	0.408	0.332	0.33	0.319	0.302	0.304	0.288	0.3	0.298	0.288	0.285	0.281	0.278	0.306	0.309	0.304	0.276		486	0.139333	0.051	0.022	0.0193333	0.0303333	0.00533333
	0.418	0.42	0.408	0.333	0.331	0.318	0.303	0.304	0.288	0.3	0.298	0.288	0.284	0.28	0.278	0.306	0.309	0.304	0.276		487	0.139333	0.0513333	0.0223333	0.0193333	0.0303333	0.00466667
	0.418	0.421	0.409	0.332	0.33	0.319	0.302	0.304	0.288	0.3	0.298	0.287	0.284	0.281	0.278	0.306	0.308	0.304	0.277		488	0.139	0.05	0.021	0.018	0.029	0.004
	0.419	0.42	0.408	0.332	0.33	0.318	0.302	0.304	0.287	0.3	0.298	0.287	0.284	0.28	0.278	0.307	0.308	0.304	0.276		489	0.139667	0.0506667	0.0216667	0.019	0.0303333	0.00466667
	0.417	0.42	0.41	0.332	0.331	0.319	0.303	0.304	0.288	0.3	0.298	0.288	0.284	0.28	0.278	0.307	0.308	0.304	0.276		490	0.139667	0.0513333	0.0223333	0.0193333	0.0303333	0.00466667
	0.418	0.42	0.408	0.332	0.331	0.319	0.302	0.304	0.287	0.3	0.297	0.288	0.284	0.28	0.278	0.307	0.309	0.304	0.276		491	0.139333	0.0513333	0.0216667	0.019	0.0306667	0.00466667
	0.418	0.42	0.408	0.332	0.331	0.319	0.302	0.304	0.288	0.3	0.298	0.287	0.284	0.28	0.278	0.306	0.309	0.304	0.277		492	0.138333	0.0503333	0.021	0.018	0.0293333	0.00366667
	0.419	0.42	0.408	0.333	0.331	0.319	0.302	0.304	0.288	0.301	0.298	0.288	0.284	0.281	0.278	0.306	0.309	0.304	0.277		493	0.138667	0.0506667	0.021	0.0186667	0.0293333	0.004
	0.418	0.42	0.408	0.331	0.331	0.319	0.302	0.304	0.288	0.3	0.297	0.287	0.284	0.281	0.278	0.306	0.309	0.304	0.277		494	0.138333	0.05	0.021	0.0176667	0.0293333	0.004
	0.42	0.42	0.408	0.332	0.331	0.319	0.302	0.304	0.288	0.3	0.298	0.287	0.284	0.28	0.278	0.306	0.309	0.304	0.276		495	0.14	0.0513333	0.022	0.019	0.0303333	0.00466667
	0.418	0.419	0.409	0.332	0.331	0.319	0.302	0.304	0.288	0.3	0.298	0.287	0.284	0.281	0.279	0.306	0.308	0.305	0.276		496	0.139333	0.0513333	0.022	0.019	0.0303333	0.00533333
	0.419	0.42	0.408	0.332	0.331	0.319	0.303	0.304	0.288	0.3	0.298	0.288	0.284	0.281	0.278	0.306	0.308	0.304	0.277		497	0.138667	0.0503333	0.0213333	0.0183333	0.029	0.004
	0.418	0.421	0.409	0.332	0.331	0.319	0.302	0.304	0.287	0.301	0.297	0.287	0.284	0.28	0.279	0.306	0.308	0.304	0.277		498	0.139	0.0503333	0.0206667	0.018	0.029	0.004
	0.418	0.42	0.409	0.332	0.331	0.319	0.302	0.304	0.288	0.3	0.298	0.288	0.284	0.28	0.278	0.307	0.309	0.304	0.276		499	0.139667	0.0513333	0.022	0.0193333	0.0306667	0.00466667
	0.419	0.421	0.408	0.332	0.331	0.319	0.302	0.304	0.288	0.3	0.298	0.287	0.284	0.281	0.278	0.306	0.308	0.304	0.276		500	0.14	0.0513333	0.022	0.019	0.03	0.005
	0.417	0.42	0.408	0.332	0.331	0.318	0.303	0.304	0.287	0.3	0.297	0.287	0.284	0.28	0.278	0.306	0.309	0.305	0.276		501	0.139	0.051	0.022	0.0186667	0.0306667	0.00466667
	0.418	0.421	0.409	0.332	0.331	0.319	0.303	0.304	0.288	0.3	0.298	0.287	0.284	0.28	0.278	0.306	0.308	0.305	0.276		502	0.14	0.0513333	0.0223333	0.019	0.0303333	0.00466667
	0.418	0.42	0.408	0.333	0.331	0.319	0.303	0.303	0.288	0.3	0.298	0.287	0.284	0.28	0.278	0.306	0.309	0.304	0.276		503	0.139333	0.0516667	0.022	0.019	0.0303333	0.00466667
	0.418	0.419	0.408	0.332	0.331	0.319	0.302	0.304	0.288	0.301	0.298	0.288	0.285	0.281	0.279	0.306	0.309	0.304	0.276		504	0.139	0.0513333	0.022	0.0196667	0.0303333	0.00566667
	0.419	0.42	0.409	0.333	0.331	0.319	0.303	0.304	0.289	0.301	0.298	0.288	0.284	0.281	0.279	0.306	0.309	0.304	0.276		505	0.14	0.0516667	0.0226667	0.0196667	0.0303333	0.00533333
	0.419	0.421	0.409	0.332	0.331	0.32	0.302	0.304	0.287	0.3	0.298	0.287	0.284	0.28	0.278	0.306	0.308	0.304	0.276		506	0.140333	0.0516667	0.0216667	0.019	0.03	0.00466667
	0.418	0.421	0.408	0.333	0.331	0.32	0.303	0.304	0.288	0.301	0.298	0.287	0.284	0.28	0.278	0.306	0.308	0.304	0.277		507	0.138667	0.051	0.0213333	0.0183333	0.029	0.00366667
	0.418	0.421	0.409	0.332	0.331	0.32	0.303	0.304	0.288	0.301	0.297	0.288	0.285	0.281	0.279	0.306	0.309	0.305	0.277		508	0.139	0.0506667	0.0213333	0.0183333	0.0296667	0.00466667
	0.419	0.421	0.408	0.332	0.331	0.319	0.303	0.304	0.288	0.301	0.298	0.288	0.285	0.281	0.279	0.306	0.309	0.304	0.276		509	0.14	0.0513333	0.0223333	0.0196667	0.0303333	0.00566667
	0.419	0.421	0.409	0.332	0.331	0.319	0.302	0.304	0.288	0.301	0.298	0.288	0.284	0.28	0.279	0.307	0.309	0.304	0.277		510	0.139333	0.0503333	0.021	0.0186667	0.0296667	0.004
	0.419	0.421	0.409	0.333	0.331	0.319	0.303	0.304	0.287	0.3	0.298	0.288	0.284	0.28	0.278	0.307	0.309	0.305	0.276		511	0.140333	0.0516667	0.022	0.0193333	0.031	0.00466667
	0.419	0.42	0.408	0.332	0.331	0.319	0.302	0.304	0.288	0.3	0.298	0.287	0.284	0.28	0.278	0.307	0.308	0.305	0.276		512	0.139667	0.0513333	0.022	0.019	0.0306667	0.00466667
	0.418	0.42	0.408	0.332	0.33	0.319	0.303	0.304	0.288	0.3	0.298	0.287	0.285	0.281	0.279	0.306	0.308	0.304	0.276		513	0.139333	0.051	0.0223333	0.019	0.03	0.00566667
	0.419	0.42	0.409	0.333	0.33	0.319	0.303	0.304	0.288	0.301	0.298	0.288	0.284	0.281	0.278	0.307	0.309	0.305	0.276		514	0.14	0.0513333	0.0223333	0.0196667	0.031	0.005
	0.418	0.42	0.408	0.333	0.331	0.319	0.302	0.304	0.288	0.3	0.297	0.288	0.284	0.281	0.279	0.306	0.309	0.305	0.276		515	0.139333	0.0516667	0.022	0.019	0.0306667	0.00533333
	0.419	0.42	0.409	0.333	0.331	0.319	0.303	0.304	0.288	0.301	0.298	0.288	0.284	0.28	0.278	0.306	0.308	0.304	0.277		516	0.139	0.0506667	0.0213333	0.0186667	0.029	0.00366667
	0.418	0.42	0.409	0.332	0.331	0.319	0.303	0.304	0.288	0.3	0.298	0.287	0.284	0.281	0.278	0.306	0.308	0.305	0.276		517	0.139667	0.0513333	0.0223333	0.019	0.0303333	0.005
	0.418	0.42	0.408	0.332	0.331	0.319	0.303	0.304	0.288	0.3	0.298	0.288	0.284	0.281	0.278	0.307	0.308	0.305	0.276		518	0.139333	0.0513333	0.0223333	0.0193333	0.0306667	0.005
	0.418	0.419	0.408	0.333	0.331	0.319	0.302	0.304	0.288	0.301	0.298	0.287	0.284	0.28	0.278	0.307	0.309	0.304	0.276		519	0.139	0.0516667	0.022	0.0193333	0.0306667	0.00466667
	0.419	0.421	0.409	0.333	0.331	0.319	0.302	0.304	0.288	0.301	0.298	0.288	0.284	0.28	0.278	0.307	0.309	0.305	0.277		520	0.139333	0.0506667	0.021	0.0186667	0.03	0.00366667
	0.419	0.419	0.409	0.332	0.331	0.319	0.303	0.304	0.288	0.301	0.298	0.288	0.284	0.281	0.278	0.306	0.308	0.305	0.276		521	0.139667	0.0513333	0.0223333	0.0196667	0.0303333	0.005
	0.418	0.42	0.409	0.332	0.331	0.32	0.302	0.304	0.288	0.3	0.298	0.287	0.284	0.281	0.279	0.307	0.309	0.304	0.277		522	0.138667	0.0506667	0.021	0.018	0.0296667	0.00433333
	0.419	0.42	0.409	0.333	0.331	0.319	0.302	0.304	0.288	0.301	0.298	0.288	0.284	0.281	0.279	0.306	0.309	0.305	0.277		523	0.139	0.0506667	0.021	0.0186667	0.0296667	0.00433333
	0.419	0.421	0.409	0.332	0.331	0.319	0.303	0.304	0.288	0.3	0.298	0.287	0.284	0.281	0.279	0.306	0.309	0.305	0.277		524	0.139333	0.0503333	0.0213333	0.018	0.0296667	0.00433333
	0.42	0.421	0.409	0.332	0.331	0.319	0.303	0.304	0.288	0.3	0.298	0.288	0.285	0.28	0.279	0.307	0.309	0.305	0.277		525	0.139667	0.0503333	0.0213333	0.0183333	0.03	0.00433333
	0.419	0.42	0.409	0.333	0.331	0.32	0.303	0.304	0.288	0.301	0.298	0.288	0.285	0.281	0.279	0.307	0.309	0.305	0.277		526	0.139	0.051	0.0213333	0.0186667	0.03	0.00466667
	0.419	0.42	0.409	0.333	0.331	0.319	0.303	0.304	0.288	0.301	0.298	0.288	0.284	0.28	0.278	0.307	0.309	0.305	0.277		527	0.139	0.0506667	0.0213333	0.0186667	0.03	0.00366667
	0.419	0.42	0.409	0.332	0.331	0.319	0.303	0.304	0.288	0.301	0.298	0.287	0.284	0.281	0.278	0.307	0.309	0.304	0.276		528	0.14	0.0513333	0.0223333	0.0193333	0.0306667	0.005
	0.419	0.42	0.409	0.333	0.331	0.319	0.302	0.304	0.288	0.3	0.298	0.288	0.284	0.281	0.279	0.306	0.308	0.305	0.277		529	0.139	0.0506667	0.021	0.0183333	0.0293333	0.00433333
	0.418	0.42	0.408	0.332	0.332	0.32	0.303	0.304	0.288	0.3	0.298	0.287	0.284	0.28	0.278	0.306	0.309	0.305	0.277		530	0.138333	0.051	0.0213333	0.018	0.0296667	0.00366667
	0.418	0.42	0.409	0.333	0.332	0.319	0.303	0.304	0.288	0.3	0.298	0.289	0.284	0.281	0.278	0.306	0.309	0.304	0.277		531	0.138667	0.051	0.0213333	0.0186667	0.0293333	0.004
	0.419	0.42	0.408	0.333	0.331	0.319	0.302	0.304	0.288	0.3	0.298	0.288	0.284	0.28	0.279	0.306	0.308	0.304	0.277		532	0.138667	0.0506667	0.021	0.0183333	0.029	0.004
	0.418	0.421	0.41	0.333	0.331	0.319	0.303	0.304	0.288	0.301	0.298	0.287	0.285	0.281	0.279	0.306	0.309	0.305	0.277		533	0.139333	0.0506667	0.0213333	0.0183333	0.0296667	0.00466667
	0.419	0.42	0.41	0.333	0.331	0.32	0.303	0.304	0.288	0.3	0.298	0.288	0.284	0.281	0.279	0.306	0.308	0.305	0.277		534	0.139333	0.051	0.0213333	0.0183333	0.0293333	0.00433333
	0.419	0.421	0.409	0.333	0.331	0.319	0.303	0.304	0.288	0.3	0.297	0.288	0.284	0.28	0.278	0.306	0.308	0.306	0.277		535	0.139333	0.0506667	0.0213333	0.018	0.0296667	0.00366667
	0.419	0.421	0.409	0.333	0.331	0.319	0.303	0.304	0.288	0.3	0.298	0.288	0.284	0.281	0.278	0.306	0.309	0.304	0.276		536	0.140333	0.0516667	0.0223333	0.0193333	0.0303333	0.005
	0.419	0.421	0.41	0.333	0.331	0.32	0.302	0.304	0.288	0.301	0.298	0.288	0.284	0.281	0.279	0.306	0.308	0.305	0.276		537	0.140667	0.052	0.022	0.0196667	0.0303333	0.00533333
	0.419	0.42	0.409	0.333	0.331	0.319	0.302	0.304	0.288	0.301	0.298	0.288	0.285	0.281	0.279	0.306	0.309	0.304	0.277		538	0.139	0.0506667	0.021	0.0186667	0.0293333	0.00466667
	0.419	0.421	0.409	0.333	0.332	0.319	0.303	0.304	0.288	0.301	0.298	0.288	0.285	0.281	0.279	0.307	0.308	0.304	0.277		539	0.139333	0.051	0.0213333	0.0186667	0.0293333	0.00466667
	0.419	0.42	0.41	0.333	0.331	0.319	0.303	0.304	0.288	0.301	0.298	0.288	0.285	0.281	0.278	0.306	0.308	0.305	0.277		540	0.139333	0.0506667	0.0213333	0.0186667	0.0293333	0.00433333
	0.418	0.42	0.409	0.333	0.331	0.319	0.303	0.304	0.288	0.301	0.298	0.288	0.284	0.281	0.278	0.307	0.308	0.304	0.277		541	0.138667	0.0506667	0.0213333	0.0186667	0.0293333	0.004
	0.419	0.421	0.409	0.333	0.331	0.319	0.303	0.304	0.288	0.301	0.298	0.288	0.285	0.281	0.279	0.307	0.308	0.305	0.277		542	0.139333	0.0506667	0.0213333	0.0186667	0.0296667	0.00466667
	0.418	0.42	0.41	0.333	0.331	0.318	0.302	0.304	0.288	0.301	0.297	0.287	0.284	0.281	0.278	0.306	0.308	0.305	0.277		543	0.139	0.0503333	0.021	0.018	0.0293333	0.004
	0.419	0.42	0.409	0.333	0.331	0.319	0.302	0.304	0.288	0.301	0.298	0.288	0.284	0.281	0.279	0.306	0.308	0.304	0.277		544	0.139	0.0506667	0.021	0.0186667	0.029	0.00433333
	0.418	0.421	0.409	0.333	0.331	0.319	0.303	0.304	0.288	0.301	0.298	0.288	0.284	0.28	0.278	0.306	0.308	0.305	0.276		545	0.14	0.0516667	0.0223333	0.0196667	0.0303333	0.00466667
	0.419	0.421	0.409	0.333	0.331	0.32	0.302	0.304	0.288	0.301	0.298	0.288	0.285	0.281	0.279	0.306	0.309	0.305	0.277		546	0.139333	0.051	0.021	0.0186667	0.0296667	0.00466667
	0.419	0.421	0.41	0.333	0.332	0.319	0.303	0.304	0.288	0.301	0.298	0.288	0.285	0.281	0.279	0.307	0.308	0.305	0.277		547	0.139667	0.051	0.0213333	0.0186667	0.0296667	0.00466667
	0.419	0.421	0.409	0.333	0.332	0.32	0.303	0.304	0.288	0.301	0.298	0.288	0.285	0.28	0.279	0.306	0.309	0.305	0.277		548	0.139333	0.0513333	0.0213333	0.0186667	0.0296667	0.00433333
	0.42	0.421	0.41	0.332	0.331	0.32	0.303	0.304	0.288	0.301	0.298	0.288	0.285	0.281	0.279	0.307	0.309	0.304	0.277		549	0.14	0.0506667	0.0213333	0.0186667	0.0296667	0.00466667
	0.42	0.421	0.409	0.333	0.331	0.319	0.303	0.304	0.288	0.301	0.298	0.288	0.285	0.281	0.279	0.307	0.31	0.305	0.276		550	0.140667	0.0516667	0.0223333	0.0196667	0.0313333	0.00566667
	0.419	0.422	0.41	0.333	0.331	0.319	0.303	0.304	0.288	0.3	0.298	0.288	0.285	0.281	0.279	0.307	0.309	0.305	0.277		551	0.14	0.0506667	0.0213333	0.0183333	0.03	0.00466667
	0.419	0.421	0.409	0.333	0.331	0.319	0.303	0.304	0.288	0.301	0.298	0.288	0.284	0.281	0.279	0.307	0.309	0.305	0.277		552	0.139333	0.0506667	0.0213333	0.0186667	0.03	0.00433333
	0.419	0.421	0.41	0.333	0.331	0.32	0.303	0.304	0.288	0.301	0.298	0.288	0.285	0.281	0.279	0.307	0.309	0.305	0.277		553	0.139667	0.051	0.0213333	0.0186667	0.03	0.00466667
	0.419	0.421	0.409	0.333	0.332	0.319	0.303	0.304	0.288	0.3	0.298	0.288	0.285	0.281	0.278	0.307	0.309	0.305	0.277		554	0.139333	0.051	0.0213333	0.0183333	0.03	0.00433333
	0.42	0.421	0.41	0.333	0.331	0.32	0.303	0.304	0.288	0.301	0.298	0.288	0.284	0.281	0.279	0.307	0.309	0.305	0.277		555	0.14	0.051	0.0213333	0.0186667	0.03	0.00433333
	0.419	0.421	0.41	0.333	0.332	0.319	0.302	0.304	0.288	0.301	0.298	0.288	0.285	0.281	0.279	0.306	0.309	0.305	0.277		556	0.139667	0.051	0.021	0.0186667	0.0296667	0.00466667
	0.419	0.422	0.41	0.333	0.331	0.319	0.303	0.304	0.288	0.301	0.298	0.287	0.285	0.281	0.278	0.306	0.309	0.305	0.277		557	0.14	0.0506667	0.0213333	0.0183333	0.0296667	0.00433333
	0.419	0.421	0.409	0.333	0.331	0.319	0.303	0.304	0.288	0.301	0.298	0.288	0.284	0.281	0.278	0.306	0.309	0.305	0.277		558	0.139333	0.0506667	0.0213333	0.0186667	0.0296667	0.004
	0.419	0.421	0.408	0.333	0.332	0.32	0.303	0.304	0.288	0.3	0.297	0.288	0.285	0.281	0.278	0.306	0.309	0.304	0.277		559	0.139	0.0513333	0.0213333	0.018	0.0293333	0.00433333
	0.42	0.422	0.409	0.333	0.331	0.319	0.303	0.304	0.288	0.301	0.299	0.288	0.285	0.281	0.279	0.307	0.309	0.305	0.276		560	0.141	0.0516667	0.0223333	0.02	0.031	0.00566667
	0.419	0.421	0.41	0.332	0.331	0.319	0.303	0.304	0.288	0.301	0.298	0.288	0.284	0.281	0.279	0.306	0.309	0.305	0.277		561	0.139667	0.0503333	0.0213333	0.0186667	0.0296667	0.00433333
	0.418	0.421	0.41	0.333	0.331	0.319	0.303	0.304	0.288	0.301	0.298	0.288	0.284	0.281	0.279	0.307	0.309	0.305	0.277		562	0.139333	0.0506667	0.0213333	0.0186667	0.03	0.00433333
	0.42	0.422	0.41	0.333	0.332	0.319	0.303	0.304	0.288	0.301	0.298	0.288	0.285	0.281	0.279	0.307	0.309	0.304	0.277		563	0.140333	0.051	0.0213333	0.0186667	0.0296667	0.00466667
	0.419	0.422	0.41	0.333	0.331	0.319	0.303	0.304	0.289	0.301	0.298	0.288	0.285	0.281	0.279	0.306	0.309	0.305	0.277		564	0.14	0.0506667	0.0216667	0.0186667	0.0296667	0.00466667
	0.419	0.422	0.409	0.333	0.332	0.32	0.304	0.304	0.288	0.301	0.298	0.288	0.285	0.281	0.279	0.307	0.309	0.306	0.277		565	0.139667	0.0513333	0.0216667	0.0186667	0.0303333	0.00466667
	0.421	0.421	0.409	0.334	0.332	0.32	0.303	0.304	0.288	0.301	0.298	0.288	0.285	0.281	0.279	0.306	0.31	0.305	0.277		566	0.14	0.0516667	0.0213333	0.0186667	0.03	0.00466667
	0.42	0.421	0.411	0.332	0.332	0.319	0.303	0.304	0.289	0.301	0.298	0.288	0.285	0.281	0.279	0.307	0.31	0.305	0.277		567	0.140333	0.0506667	0.0216667	0.0186667	0.0303333	0.00466667
	0.419	0.421	0.41	0.333	0.332	0.32	0.303	0.304	0.288	0.3	0.298	0.288	0.285	0.281	0.279	0.307	0.31	0.305	0.277		568	0.139667	0.0513333	0.0213333	0.0183333	0.0303333	0.00466667
	0.42	0.422	0.409	0.333	0.332	0.32	0.303	0.304	0.288	0.301	0.298	0.288	0.285	0.281	0.279	0.306	0.31	0.305	0.277		569	0.14	0.0513333	0.0213333	0.0186667	0.03	0.00466667
	0.42	0.421	0.409	0.333	0.331	0.319	0.303	0.305	0.288	0.301	0.298	0.288	0.285	0.281	0.279	0.307	0.309	0.305	0.277		570	0.139667	0.0506667	0.0216667	0.0186667	0.03	0.00466667
	0.419	0.421	0.41	0.333	0.332	0.32	0.303	0.304	0.288	0.301	0.299	0.288	0.284	0.281	0.279	0.307	0.309	0.305	0.277		571	0.139667	0.0513333	0.0213333	0.019	0.03	0.00433333
	0.42	0.422	0.409	0.333	0.332	0.319	0.303	0.304	0.288	0.301	0.298	0.288	0.285	0.281	0.279	0.307	0.31	0.305	0.277		572	0.14	0.051	0.0213333	0.0186667	0.0303333	0.00466667
	0.42	0.421	0.41	0.333	0.331	0.32	0.303	0.305	0.288	0.301	0.299	0.288	0.284	0.281	0.279	0.307	0.31	0.305	0.277		573	0.14	0.051	0.0216667	0.019	0.0303333	0.00433333
	0.42	0.422	0.411	0.333	0.331	0.32	0.303	0.304	0.289	0.301	0.298	0.288	0.285	0.281	0.279	0.307	0.309	0.305	0.277		574	0.140667	0.051	0.0216667	0.0186667	0.03	0.00466667
	0.42	0.422	0.41	0.333	0.332	0.32	0.303	0.304	0.289	0.301	0.298	0.288	0.285	0.281	0.279	0.307	0.309	0.305	0.277		575	0.140333	0.0513333	0.0216667	0.0186667	0.03	0.00466667
	0.42	0.421	0.41	0.333	0.332	0.32	0.303	0.304	0.288	0.301	0.298	0.288	0.284	0.281	0.279	0.306	0.309	0.305	0.277		576	0.14	0.0513333	0.0213333	0.0186667	0.0296667	0.00433333
	0.42	0.421	0.409	0.333	0.333	0.319	0.303	0.305	0.289	0.301	0.298	0.288	0.285	0.281	0.279	0.307	0.309	0.305	0.276		577	0.140667	0.0523333	0.023	0.0196667	0.031	0.00566667
	0.419	0.421	0.41	0.333	0.332	0.32	0.303	0.304	0.289	0.301	0.298	0.289	0.285	0.281	0.279	0.307	0.31	0.305	0.277		578	0.139667	0.0513333	0.0216667	0.019	0.0303333	0.00466667
	0.419	0.421	0.409	0.333	0.331	0.32	0.303	0.304	0.288	0.301	0.298	0.288	0.285	0.281	0.279	0.307	0.309	0.305	0.277		579	0.139333	0.051	0.0213333	0.0186667	0.03	0.00466667
	0.42	0.421	0.41	0.332	0.332	0.319	0.303	0.304	0.289	0.301	0.298	0.288	0.285	0.281	0.279	0.307	0.309	0.305	0.277		580	0.14	0.0506667	0.0216667	0.0186667	0.03	0.00466667
	0.419	0.421	0.41	0.333	0.331	0.32	0.304	0.304	0.288	0.301	0.298	0.288	0.284	0.281	0.279	0.307	0.309	0.305	0.277		581	0.139667	0.051	0.0216667	0.0186667	0.03	0.00433333
	0.419	0.421	0.409	0.333	0.332	0.319	0.303	0.304	0.288	0.301	0.298	0.288	0.285	0.281	0.278	0.307	0.309	0.305	0.277		582	0.139333	0.051	0.0213333	0.0186667	0.03	0.00433333
	0.42	0.421	0.409	0.333	0.332	0.319	0.303	0.304	0.288	0.301	0.298	0.288	0.285	0.281	0.279	0.307	0.309	0.305	0.277		583	0.139667	0.051	0.0213333	0.0186667	0.03	0.00466667
	0.42	0.421	0.409	0.333	0.331	0.32	0.303	0.305	0.288	0.301	0.298	0.288	0.285	0.281	0.279	0.307	0.309	0.306	0.277		584	0.139667	0.051	0.0216667	0.0186667	0.0303333	0.00466667
	0.419	0.421	0.409	0.333	0.331	0.32	0.303	0.304	0.288	0.301	0.298	0.288	0.285	0.281	0.279	0.307	0.31	0.305	0.277		585	0.139333	0.051	0.0213333	0.0186667	0.0303333	0.00466667
	0.419	0.421	0.409	0.333	0.332	0.32	0.303	0.305	0.288	0.301	0.298	0.288	0.285	0.281	0.279	0.307	0.309	0.305	0.277		586	0.139333	0.0513333	0.0216667	0.0186667	0.03	0.00466667
	0.42	0.422	0.41	0.333	0.331	0.319	0.303	0.304	0.288	0.301	0.298	0.288	0.285	0.281	0.279	0.306	0.309	0.305	0.277		587	0.140333	0.0506667	0.0213333	0.0186667	0.0296667	0.00466667
	0.419	0.422	0.411	0.333	0.332	0.319	0.303	0.304	0.289	0.301	0.298	0.288	0.285	0.281	0.279	0.307	0.309	0.305	0.277		588	0.140333	0.051	0.0216667	0.0186667	0.03	0.00466667
	0.419	0.422	0.409	0.333	0.332	0.319	0.303	0.305	0.288	0.301	0.298	0.288	0.285	0.281	0.279	0.307	0.31	0.305	0.277		589	0.139667	0.051	0.0216667	0.0186667	0.0303333	0.00466667
	0.419	0.422	0.41	0.333	0.332	0.32	0.303	0.305	0.288	0.301	0.298	0.289	0.285	0.281	0.279	0.307	0.309	0.305	0.277		590	0.14	0.0513333	0.0216667	0.019	0.03	0.00466667
	0.42	0.422	0.41	0.334	0.332	0.319	0.303	0.304	0.289	0.301	0.298	0.288	0.285	0.281	0.279	0.307	0.309	0.305	0.277		591	0.140333	0.0513333	0.0216667	0.0186667	0.03	0.00466667
	0.42	0.422	0.409	0.333	0.331	0.32	0.303	0.305	0.288	0.301	0.299	0.288	0.285	0.281	0.279	0.308	0.309	0.305	0.277		592	0.14	0.051	0.0216667	0.019	0.0303333	0.00466667
	0.419	0.421	0.41	0.333	0.332	0.32	0.303	0.305	0.289	0.301	0.298	0.288	0.285	0.281	0.279	0.307	0.31	0.304	0.277		593	0.139667	0.0513333	0.022	0.0186667	0.03	0.00466667
	0.42	0.422	0.409	0.332	0.331	0.319	0.303	0.305	0.288	0.301	0.298	0.288	0.285	0.281	0.279	0.307	0.31	0.304	0.277		594	0.14	0.0503333	0.0216667	0.0186667	0.03	0.00466667
	0.42	0.421	0.409	0.332	0.332	0.32	0.303	0.304	0.288	0.301	0.299	0.288	0.285	0.281	0.279	0.307	0.309	0.305	0.277		595	0.139667	0.051	0.0213333	0.019	0.03	0.00466667
	0.419	0.422	0.41	0.334	0.332	0.319	0.303	0.305	0.288	0.301	0.299	0.288	0.285	0.281	0.279	0.307	0.31	0.305	0.277		596	0.14	0.0513333	0.0216667	0.019	0.0303333	0.00466667
	0.42	0.422	0.41	0.333	0.332	0.32	0.303	0.304	0.289	0.301	0.298	0.288	0.285	0.281	0.279	0.307	0.309	0.305	0.277		597	0.140333	0.0513333	0.0216667	0.0186667	0.03	0.00466667
	0.42	0.421	0.41	0.333	0.331	0.319	0.303	0.304	0.289	0.301	0.298	0.288	0.285	0.281	0.279	0.307	0.31	0.305	0.277		598	0.14	0.0506667	0.0216667	0.0186667	0.0303333	0.00466667
	0.42	0.423	0.41	0.333	0.332	0.32	0.303	0.305	0.288	0.301	0.299	0.288	0.285	0.281	0.279	0.307	0.309	0.305	0.277		599	0.140667	0.0513333	0.0216667	0.019	0.03	0.00466667
	0.42	0.421	0.41	0.333	0.332	0.319	0.303	0.304	0.289	0.301	0.298	0.288	0.285	0.281	0.279	0.307	0.309	0.305	0.277		600	0.14	0.051	0.0216667	0.0186667	0.03	0.00466667
	0.419	0.422	0.409	0.333	0.332	0.32	0.303	0.304	0.288	0.301	0.298	0.288	0.285	0.281	0.279	0.307	0.309	0.305	0.277		601	0.139667	0.0513333	0.0213333	0.0186667	0.03	0.00466667
	0.42	0.422	0.41	0.333	0.331	0.32	0.303	0.304	0.289	0.302	0.298	0.288	0.284	0.281	0.279	0.307	0.309	0.305	0.277		602	0.140333	0.051	0.0216667	0.019	0.03	0.00433333
	0.42	0.422	0.41	0.333	0.332	0.32	0.303	0.304	0.288	0.301	0.298	0.288	0.285	0.281	0.279	0.307	0.309	0.305	0.277		603	0.140333	0.0513333	0.0213333	0.0186667	0.03	0.00466667
	0.42	0.421	0.41	0.332	0.331	0.319	0.303	0.305	0.288	0.301	0.299	0.289	0.285	0.281	0.279	0.307	0.31	0.305	0.277		604	0.14	0.0503333	0.0216667	0.0193333	0.0303333	0.00466667
	0.42	0.423	0.409	0.333	0.332	0.32	0.304	0.304	0.288	0.301	0.298	0.288	0.285	0.281	0.279	0.307	0.309	0.305	0.277		605	0.140333	0.0513333	0.0216667	0.0186667	0.03	0.00466667
	0.42	0.422	0.411	0.333	0.332	0.32	0.303	0.304	0.288	0.301	0.298	0.288	0.284	0.281	0.279	0.307	0.31	0.305	0.277		606	0.140667	0.0513333	0.0213333	0.0186667	0.0303333	0.00433333
	0.419	0.421	0.41	0.333	0.332	0.32	0.303	0.304	0.288	0.301	0.298	0.288	0.285	0.281	0.279	0.307	0.31	0.305	0.277		607	0.139667	0.0513333	0.0213333	0.0186667	0.0303333	0.00466667
	0.419	0.421	0.41	0.333	0.332	0.32	0.303	0.304	0.289	0.301	0.298	0.288	0.285	0.281	0.279	0.307	0.309	0.305	0.277		608	0.139667	0.0513333	0.0216667	0.0186667	0.03	0.00466667
	0.42	0.422	0.41	0.333	0.331	0.32	0.303	0.304	0.289	0.301	0.299	0.288	0.285	0.281	0.279	0.307	0.31	0.305	0.278		609	0.139333	0.05	0.0206667	0.018	0.0293333	0.00366667
	0.421	0.422	0.411	0.333	0.332	0.32	0.303	0.304	0.288	0.301	0.299	0.288	0.285	0.281	0.279	0.307	0.309	0.305	0.277		610	0.141	0.0513333	0.0213333	0.019	0.03	0.00466667
	0.42	0.421	0.411	0.333	0.332	0.319	0.303	0.305	0.288	0.301	0.298	0.288	0.285	0.281	0.279	0.307	0.309	0.305	0.277		611	0.140333	0.051	0.0216667	0.0186667	0.03	0.00466667
	0.421	0.422	0.411	0.333	0.332	0.32	0.303	0.305	0.289	0.301	0.298	0.288	0.285	0.281	0.279	0.307	0.309	0.305	0.277		612	0.141	0.0513333	0.022	0.0186667	0.03	0.00466667
	0.42	0.422	0.411	0.333	0.332	0.32	0.303	0.305	0.289	0.301	0.299	0.288	0.285	0.281	0.279	0.307	0.309	0.305	0.277		613	0.140667	0.0513333	0.022	0.019	0.03	0.00466667
	0.42	0.423	0.411	0.333	0.332	0.32	0.303	0.305	0.288	0.301	0.298	0.288	0.285	0.281	0.279	0.307	0.309	0.305	0.277		614	0.141	0.0513333	0.0216667	0.0186667	0.03	0.00466667
	0.42	0.422	0.41	0.333	0.332	0.319	0.303	0.305	0.288	0.301	0.298	0.289	0.285	0.281	0.279	0.307	0.31	0.305	0.277		615	0.140333	0.051	0.0216667	0.019	0.0303333	0.00466667
	0.419	0.422	0.41	0.333	0.331	0.32	0.303	0.304	0.288	0.301	0.299	0.288	0.285	0.281	0.279	0.307	0.309	0.305	0.277		616	0.14	0.051	0.0213333	0.019	0.03	0.00466667
	0.419	0.421	0.41	0.333	0.332	0.32	0.303	0.305	0.288	0.301	0.298	0.289	0.285	0.281	0.279	0.307	0.309	0.305	0.277		617	0.139667	0.0513333	0.0216667	0.019	0.03	0.00466667
	0.42	0.422	0.41	0.333	0.331	0.32	0.303	0.305	0.288	0.301	0.298	0.288	0.285	0.281	0.279	0.307	0.31	0.305	0.277		618	0.140333	0.051	0.0216667	0.0186667	0.0303333	0.00466667
	0.419	0.422	0.41	0.333	0.331	0.319	0.303	0.304	0.289	0.301	0.298	0.288	0.285	0.281	0.279	0.307	0.309	0.305	0.277		619	0.14	0.0506667	0.0216667	0.0186667	0.03	0.00466667
	0.42	0.422	0.411	0.333	0.332	0.319	0.303	0.305	0.288	0.301	0.298	0.288	0.285	0.281	0.279	0.307	0.309	0.305	0.277		620	0.140667	0.051	0.0216667	0.0186667	0.03	0.00466667
	0.421	0.422	0.41	0.333	0.331	0.319	0.303	0.305	0.289	0.302	0.298	0.288	0.284	0.281	0.278	0.307	0.309	0.305	0.277		621	0.140667	0.0506667	0.022	0.019	0.03	0.004
	0.42	0.423	0.41	0.333	0.331	0.319	0.303	0.304	0.288	0.301	0.298	0.288	0.285	0.281	0.279	0.307	0.309	0.306	0.277		622	0.140667	0.0506667	0.0213333	0.0186667	0.0303333	0.00466667
	0.42	0.422	0.411	0.333	0.331	0.32	0.303	0.304	0.289	0.301	0.298	0.288	0.285	0.281	0.279	0.307	0.31	0.305	0.277		623	0.140667	0.051	0.0216667	0.0186667	0.0303333	0.00466667
	0.42	0.422	0.41	0.333	0.331	0.32	0.303	0.305	0.288	0.301	0.299	0.288	0.285	0.281	0.279	0.307	0.31	0.305	0.277		624	0.140333	0.051	0.0216667	0.019	0.0303333	0.00466667
	0.42	0.423	0.411	0.333	0.332	0.32	0.303	0.305	0.289	0.301	0.298	0.288	0.285	0.281	0.279	0.307	0.309	0.304	0.277		625	0.141	0.0513333	0.022	0.0186667	0.0296667	0.00466667
	0.42	0.422	0.41	0.333	0.331	0.32	0.303	0.305	0.288	0.301	0.298	0.288	0.285	0.281	0.279	0.307	0.309	0.305	0.277		626	0.140333	0.051	0.0216667	0.0186667	0.03	0.00466667
	0.42	0.422	0.411	0.333	0.332	0.32	0.303	0.305	0.288	0.301	0.298	0.288	0.285	0.281	0.279	0.307	0.309	0.305	0.277		627	0.140667	0.0513333	0.0216667	0.0186667	0.03	0.00466667
	0.42	0.421	0.41	0.333	0.332	0.32	0.303	0.305	0.289	0.301	0.298	0.288	0.285	0.281	0.279	0.307	0.309	0.306	0.277		628	0.14	0.0513333	0.022	0.0186667	0.0303333	0.00466667
	0.42	0.422	0.41	0.333	0.332	0.319	0.304	0.305	0.288	0.301	0.298	0.288	0.285	0.281	0.279	0.306	0.31	0.305	0.277		629	0.140333	0.051	0.022	0.0186667	0.03	0.00466667
	0.42	0.422	0.41	0.333	0.332	0.32	0.303	0.305	0.289	0.301	0.299	0.288	0.285	0.281	0.279	0.307	0.309	0.305	0.277		630	0.140333	0.0513333	0.022	0.019	0.03	0.00466667
	0.421	0.423	0.411	0.333	0.332	0.32	0.304	0.305	0.288	0.301	0.298	0.288	0.285	0.281	0.279	0.307	0.309	0.305	0.277		631	0.141333	0.0513333	0.022	0.0186667	0.03	0.00466667
	0.421	0.422	0.411	0.333	0.331	0.32	0.304	0.305	0.288	0.301	0.298	0.288	0.285	0.281	0.279	0.307	0.309	0.305	0.277		632	0.141	0.051	0.022	0.0186667	0.03	0.00466667
	0.42	0.421	0.409	0.333	0.331	0.319	0.303	0.305	0.289	0.301	0.298	0.289	0.285	0.281	0.279	0.307	0.309	0.304	0.277		633	0.139667	0.0506667	0.022	0.019	0.0296667	0.00466667
	0.421	0.422	0.41	0.333	0.331	0.32	0.304	0.305	0.288	0.301	0.299	0.289	0.285	0.281	0.279	0.307	0.31	0.305	0.277		634	0.140667	0.051	0.022	0.0193333	0.0303333	0.00466667
	0.42	0.422	0.41	0.333	0.331	0.32	0.304	0.304	0.288	0.301	0.298	0.288	0.285	0.281	0.279	0.306	0.309	0.305	0.277		635	0.140333	0.051	0.0216667	0.0186667	0.0296667	0.00466667
	0.419	0.422	0.41	0.333	0.332	0.32	0.303	0.305	0.288	0.301	0.298	0.288	0.285	0.281	0.279	0.307	0.31	0.305	0.277		636	0.14	0.0513333	0.0216667	0.0186667	0.0303333	0.00466667
	0.421	0.422	0.41	0.333	0.332	0.32	0.303	0.305	0.288	0.301	0.299	0.289	0.285	0.281	0.279	0.307	0.31	0.305	0.277		637	0.140667	0.0513333	0.0216667	0.0193333	0.0303333	0.00466667
	0.42	0.423	0.411	0.334	0.332	0.32	0.303	0.305	0.289	0.301	0.299	0.288	0.285	0.281	0.279	0.307	0.309	0.305	0.277		638	0.141	0.0516667	0.022	0.019	0.03	0.00466667
	0.421	0.422	0.411	0.333	0.332	0.32	0.303	0.305	0.289	0.301	0.299	0.288	0.285	0.282	0.279	0.308	0.309	0.305	0.277		639	0.141	0.0513333	0.022	0.019	0.0303333	0.005
	0.42	0.422	0.411	0.333	0.331	0.319	0.303	0.305	0.289	0.301	0.299	0.289	0.285	0.281	0.279	0.307	0.309	0.306	0.277		640	0.140667	0.0506667	0.022	0.0193333	0.0303333	0.00466667
	0.421	0.422	0.411	0.333	0.332	0.32	0.304	0.305	0.288	0.302	0.298	0.288	0.285	0.281	0.279	0.307	0.31	0.305	0.277		641	0.141	0.0513333	0.022	0.019	0.0303333	0.00466667
	0.421	0.422	0.41	0.333	0.331	0.319	0.304	0.305	0.288	0.301	0.298	0.288	0.285	0.281	0.279	0.307	0.309	0.305	0.277		642	0.140667	0.0506667	0.022	0.0186667	0.03	0.00466667
	0.419	0.423	0.41	0.333	0.331	0.319	0.303	0.305	0.288	0.301	0.298	0.289	0.285	0.281	0.279	0.307	0.309	0.305	0.277		643	0.140333	0.0506667	0.0216667	0.019	0.03	0.00466667
	0.42	0.422	0.41	0.333	0.332	0.32	0.303	0.305	0.288	0.301	0.299	0.289	0.285	0.281	0.279	0.307	0.309	0.305	0.277		644	0.140333	0.0513333	0.0216667	0.0193333	0.03	0.00466667
	0.421	0.422	0.41	0.333	0.332	0.32	0.303	0.304	0.288	0.301	0.298	0.287	0.285	0.281	0.279	0.307	0.31	0.305	0.277		645	0.140667	0.0513333	0.0213333	0.0183333	0.0303333	0.00466667
	0.42	0.422	0.41	0.333	0.332	0.32	0.303	0.305	0.289	0.302	0.298	0.289	0.285	0.281	0.279	0.307	0.309	0.305	0.277		646	0.140333	0.0513333	0.022	0.0193333	0.03	0.00466667
	0.42	0.422	0.41	0.333	0.331	0.32	0.303	0.305	0.288	0.301	0.299	0.288	0.285	0.281	0.279	0.306	0.309	0.305	0.277		647	0.140333	0.051	0.0216667	0.019	0.0296667	0.00466667
	0.42	0.422	0.411	0.333	0.332	0.319	0.303	0.305	0.288	0.301	0.299	0.289	0.285	0.281	0.279	0.307	0.309	0.305	0.277		648	0.140667	0.051	0.0216667	0.0193333	0.03	0.00466667
	0.421	0.422	0.411	0.333	0.332	0.32	0.303	0.305	0.289	0.301	0.298	0.289	0.285	0.281	0.279	0.307	0.309	0.305	0.277		649	0.141	0.0513333	0.022	0.019	0.03	0.00466667
	0.419	0.421	0.411	0.333	0.331	0.32	0.303	0.304	0.289	0.301	0.299	0.288	0.285	0.281	0.279	0.307	0.309	0.305	0.277		650	0.14	0.051	0.0216667	0.019	0.03	0.00466667
	0.42	0.422	0.41	0.333	0.331	0.32	0.303	0.305	0.289	0.301	0.299	0.288	0.285	0.281	0.279	0.307	0.309	0.305	0.277		651	0.140333	0.051	0.022	0.019	0.03	0.00466667
	0.42	0.422	0.41	0.332	0.331	0.32	0.304	0.304	0.289	0.301	0.299	0.289	0.285	0.281	0.279	0.307	0.309	0.305	0.277		652	0.140333	0.0506667	0.022	0.0193333	0.03	0.00466667
	0.42	0.421	0.41	0.333	0.331	0.32	0.303	0.305	0.288	0.301	0.299	0.288	0.285	0.281	0.279	0.307	0.31	0.305	0.277		653	0.14	0.051	0.0216667	0.019	0.0303333	0.00466667
	0.421	0.422	0.411	0.333	0.331	0.32	0.303	0.305	0.288	0.302	0.298	0.289	0.285	0.281	0.28	0.307	0.31	0.304	0.277		654	0.141	0.051	0.0216667	0.0193333	0.03	0.005
	0.42	0.421	0.411	0.333	0.331	0.319	0.303	0.305	0.288	0.301	0.298	0.288	0.285	0.281	0.279	0.307	0.309	0.305	0.277		655	0.140333	0.0506667	0.0216667	0.0186667	0.03	0.00466667
	0.421	0.423	0.41	0.333	0.331	0.32	0.303	0.305	0.288	0.301	0.299	0.289	0.285	0.281	0.279	0.307	0.31	0.305	0.277		656	0.141	0.051	0.0216667	0.0193333	0.0303333	0.00466667
	0.42	0.421	0.41	0.333	0.332	0.32	0.303	0.305	0.288	0.301	0.299	0.288	0.285	0.281	0.279	0.307	0.31	0.304	0.277		657	0.14	0.0513333	0.0216667	0.019	0.03	0.00466667
	0.421	0.422	0.41	0.333	0.332	0.32	0.303	0.304	0.288	0.301	0.298	0.288	0.285	0.281	0.279	0.307	0.309	0.305	0.277		658	0.140667	0.0513333	0.0213333	0.0186667	0.03	0.00466667
	0.421	0.423	0.41	0.333	0.331	0.32	0.303	0.305	0.289	0.301	0.299	0.288	0.285	0.281	0.279	0.307	0.31	0.305	0.277		659	0.141	0.051	0.022	0.019	0.0303333	0.00466667
	0.421	0.422	0.41	0.333	0.332	0.319	0.304	0.305	0.289	0.301	0.298	0.289	0.285	0.281	0.279	0.307	0.309	0.305	0.277		660	0.140667	0.051	0.0223333	0.019	0.03	0.00466667
	0.42	0.422	0.41	0.333	0.331	0.32	0.303	0.305	0.289	0.302	0.298	0.289	0.285	0.281	0.279	0.307	0.309	0.305	0.277		661	0.140333	0.051	0.022	0.0193333	0.03	0.00466667
	0.42	0.422	0.411	0.333	0.332	0.32	0.303	0.305	0.289	0.301	0.299	0.289	0.285	0.281	0.279	0.307	0.309	0.305	0.277		662	0.140667	0.0513333	0.022	0.0193333	0.03	0.00466667
	0.42	0.422	0.411	0.333	0.332	0.32	0.304	0.305	0.289	0.301	0.298	0.289	0.285	0.281	0.279	0.307	0.309	0.305	0.277		663	0.140667	0.0513333	0.0223333	0.019	0.03	0.00466667
	0.421	0.422	0.411	0.333	0.332	0.32	0.304	0.305	0.289	0.302	0.298	0.288	0.285	0.281	0.279	0.307	0.309	0.305	0.277		664	0.141	0.0513333	0.0223333	0.019	0.03	0.00466667
	0.42	0.423	0.411	0.334	0.331	0.32	0.304	0.305	0.288	0.301	0.299	0.288	0.285	0.281	0.279	0.307	0.31	0.305	0.277		665	0.141	0.0513333	0.022	0.019	0.0303333	0.00466667
	0.421	0.422	0.41	0.333	0.332	0.319	0.303	0.305	0.289	0.301	0.298	0.289	0.285	0.281	0.279	0.307	0.309	0.305	0.277		666	0.140667	0.051	0.022	0.019	0.03	0.00466667
	0.421	0.422	0.41	0.333	0.332	0.32	0.304	0.305	0.289	0.301	0.299	0.289	0.285	0.281	0.279	0.307	0.31	0.305	0.277		667	0.140667	0.0513333	0.0223333	0.0193333	0.0303333	0.00466667
	0.421	0.422	0.411	0.333	0.331	0.32	0.303	0.305	0.289	0.301	0.299	0.288	0.285	0.281	0.279	0.308	0.309	0.305	0.277		668	0.141	0.051	0.022	0.019	0.0303333	0.00466667
	0.42	0.422	0.41	0.333	0.331	0.319	0.303	0.305	0.288	0.301	0.298	0.288	0.285	0.281	0.279	0.307	0.309	0.305	0.277		669	0.140333	0.0506667	0.0216667	0.0186667	0.03	0.00466667
	0.421	0.423	0.411	0.333	0.331	0.32	0.304	0.305	0.289	0.301	0.299	0.288	0.285	0.281	0.279	0.307	0.309	0.305	0.277		670	0.141333	0.051	0.0223333	0.019	0.03	0.00466667
	0.421	0.423	0.41	0.333	0.331	0.32	0.304	0.305	0.289	0.301	0.298	0.289	0.285	0.281	0.279	0.307	0.31	0.305	0.277		671	0.141	0.051	0.0223333	0.019	0.0303333	0.00466667
	0.42	0.423	0.411	0.333	0.331	0.319	0.303	0.305	0.289	0.301	0.298	0.289	0.285	0.281	0.279	0.307	0.309	0.305	0.277		672	0.141	0.0506667	0.022	0.019	0.03	0.00466667
	0.421	0.422	0.411	0.333	0.331	0.32	0.303	0.305	0.289	0.301	0.299	0.288	0.285	0.281	0.279	0.307	0.309	0.305	0.277		673	0.141	0.051	0.022	0.019	0.03	0.00466667
	0.42	0.423	0.411	0.333	0.332	0.32	0.303	0.305	0.289	0.301	0.298	0.288	0.286	0.281	0.279	0.307	0.309	0.305	0.277		674	0.141	0.0513333	0.022	0.0186667	0.03	0.005
	0.421	0.422	0.411	0.333	0.331	0.32	0.304	0.305	0.289	0.301	0.299	0.288	0.285	0.281	0.279	0.307	0.309	0.305	0.277		675	0.141	0.051	0.0223333	0.019	0.03	0.00466667
	0.421	0.423	0.41	0.333	0.331	0.32	0.303	0.305	0.289	0.301	0.299	0.289	0.285	0.281	0.279	0.307	0.31	0.305	0.277		676	0.141	0.051	0.022	0.0193333	0.0303333	0.00466667
	0.42	0.422	0.411	0.334	0.332	0.32	0.303	0.305	0.289	0.301	0.298	0.288	0.285	0.281	0.279	0.307	0.31	0.305	0.277		677	0.140667	0.0516667	0.022	0.0186667	0.0303333	0.00466667
	0.421	0.423	0.411	0.333	0.332	0.32	0.304	0.305	0.289	0.301	0.299	0.289	0.285	0.281	0.279	0.307	0.309	0.305	0.277		678	0.141333	0.0513333	0.0223333	0.0193333	0.03	0.00466667
	0.421	0.423	0.411	0.333	0.332	0.32	0.303	0.304	0.288	0.301	0.298	0.289	0.285	0.281	0.279	0.307	0.309	0.305	0.277		679	0.141333	0.0513333	0.0213333	0.019	0.03	0.00466667
	0.422	0.423	0.411	0.334	0.332	0.32	0.304	0.305	0.289	0.302	0.299	0.288	0.286	0.282	0.28	0.307	0.31	0.305	0.277		680	0.141667	0.0516667	0.0223333	0.0193333	0.0303333	0.00566667
	0.421	0.423	0.412	0.333	0.332	0.32	0.304	0.305	0.289	0.302	0.299	0.289	0.285	0.281	0.279	0.307	0.31	0.305	0.277		681	0.141667	0.0513333	0.0223333	0.0196667	0.0303333	0.00466667
	0.421	0.423	0.411	0.334	0.332	0.32	0.304	0.305	0.289	0.302	0.299	0.288	0.285	0.281	0.28	0.307	0.31	0.305	0.277		682	0.141333	0.0516667	0.0223333	0.0193333	0.0303333	0.005
	0.42	0.423	0.412	0.334	0.332	0.32	0.304	0.305	0.288	0.302	0.299	0.289	0.286	0.281	0.279	0.307	0.31	0.305	0.278		683	0.140333	0.0506667	0.021	0.0186667	0.0293333	0.004
	0.422	0.423	0.411	0.333	0.332	0.32	0.304	0.305	0.288	0.301	0.298	0.289	0.285	0.281	0.279	0.307	0.31	0.305	0.277		684	0.141667	0.0513333	0.022	0.019	0.0303333	0.00466667
	0.421	0.423	0.41	0.333	0.332	0.319	0.303	0.305	0.289	0.301	0.299	0.289	0.285	0.281	0.279	0.307	0.309	0.306	0.277		685	0.141	0.051	0.022	0.0193333	0.0303333	0.00466667
	0.421	0.422	0.412	0.333	0.331	0.32	0.304	0.305	0.289	0.302	0.298	0.288	0.285	0.281	0.279	0.308	0.309	0.305	0.277		686	0.141333	0.051	0.0223333	0.019	0.0303333	0.00466667
	0.422	0.422	0.412	0.333	0.332	0.32	0.303	0.305	0.289	0.301	0.299	0.288	0.285	0.282	0.279	0.308	0.31	0.305	0.277		687	0.141667	0.0513333	0.022	0.019	0.0306667	0.005
	0.421	0.424	0.411	0.333	0.331	0.319	0.304	0.305	0.289	0.302	0.299	0.289	0.285	0.281	0.279	0.308	0.31	0.306	0.277		688	0.141667	0.0506667	0.0223333	0.0196667	0.031	0.00466667
	0.422	0.423	0.412	0.333	0.332	0.32	0.304	0.305	0.289	0.302	0.299	0.289	0.285	0.281	0.279	0.307	0.31	0.305	0.277		689	0.142	0.0513333	0.0223333	0.0196667	0.0303333	0.00466667
	0.42	0.423	0.411	0.334	0.332	0.32	0.303	0.305	0.288	0.301	0.299	0.289	0.285	0.281	0.279	0.307	0.309	0.305	0.277		690	0.141	0.0516667	0.0216667	0.0193333	0.03	0.00466667
	0.42	0.422	0.412	0.333	0.331	0.32	0.303	0.305	0.289	0.301	0.299	0.289	0.285	0.281	0.279	0.307	0.31	0.305	0.277		691	0.141	0.051	0.022	0.0193333	0.0303333	0.00466667
	0.421	0.423	0.411	0.334	0.332	0.32	0.304	0.305	0.289	0.302	0.298	0.289	0.285	0.281	0.279	0.307	0.309	0.305	0.277		692	0.141333	0.0516667	0.0223333	0.0193333	0.03	0.00466667
	0.421	0.423	0.411	0.333	0.332	0.319	0.303	0.305	0.289	0.301	0.298	0.289	0.285	0.281	0.279	0.307	0.309	0.305	0.277		693	0.141333	0.051	0.022	0.019	0.03	0.00466667
	0.42	0.423	0.411	0.333	0.332	0.32	0.304	0.305	0.288	0.302	0.299	0.289	0.285	0.281	0.279	0.307	0.309	0.305	0.277		694	0.141	0.0513333	0.022	0.0196667	0.03	0.00466667
	0.42	0.422	0.41	0.333	0.331	0.32	0.303	0.305	0.289	0.301	0.299	0.289	0.285	0.281	0.279	0.307	0.309	0.305	0.277		695	0.140333	0.051	0.022	0.0193333	0.03	0.00466667
	0.421	0.423	0.411	0.334	0.332	0.32	0.303	0.305	0.289	0.301	0.299	0.289	0.285	0.281	0.279	0.308	0.31	0.305	0.277		696	0.141333	0.0516667	0.022	0.0193333	0.0306667	0.00466667
	0.42	0.423	0.411	0.334	0.332	0.32	0.304	0.305	0.289	0.301	0.299	0.289	0.286	0.282	0.279	0.307	0.309	0.305	0.277		697	0.141	0.0516667	0.0223333	0.0193333	0.03	0.00533333
	0.421	0.423	0.412	0.333	0.332	0.321	0.304	0.305	0.289	0.302	0.299	0.288	0.285	0.281	0.279	0.307	0.309	0.305	0.277		698	0.141667	0.0516667	0.0223333	0.0193333	0.03	0.00466667
	0.421	0.423	0.412	0.333	0.332	0.32	0.303	0.305	0.289	0.302	0.299	0.289	0.285	0.281	0.279	0.307	0.309	0.305	0.277		699	0.141667	0.0513333	0.022	0.0196667	0.03	0.00466667
	0.42	0.423	0.412	0.333	0.332	0.32	0.303	0.305	0.289	0.301	0.299	0.289	0.285	0.281	0.279	0.307	0.31	0.306	0.277		700	0.141333	0.0513333	0.022	0.0193333	0.0306667	0.00466667
	0.421	0.423	0.412	0.333	0.332	0.32	0.304	0.305	0.289	0.302	0.299	0.289	0.285	0.281	0.279	0.307	0.31	0.305	0.277		701	0.141667	0.0513333	0.0223333	0.0196667	0.0303333	0.00466667
	0.421	0.422	0.411	0.333	0.331	0.32	0.304	0.305	0.289	0.301	0.299	0.288	0.285	0.281	0.279	0.307	0.309	0.305	0.277		702	0.141	0.051	0.0223333	0.019	0.03	0.00466667
	0.421	0.423	0.411	0.333	0.332	0.319	0.304	0.305	0.289	0.302	0.298	0.288	0.285	0.281	0.279	0.307	0.309	0.305	0.277		703	0.141333	0.051	0.0223333	0.019	0.03	0.00466667
	0.422	0.423	0.411	0.333	0.332	0.32	0.303	0.304	0.289	0.301	0.299	0.288	0.285	0.281	0.279	0.307	0.309	0.305	0.277		704	0.141667	0.0513333	0.0216667	0.019	0.03	0.00466667
	0.42	0.422	0.411	0.333	0.331	0.319	0.303	0.305	0.289	0.302	0.299	0.289	0.285	0.281	0.279	0.307	0.309	0.305	0.277		705	0.140667	0.0506667	0.022	0.0196667	0.03	0.00466667
	0.421	0.423	0.41	0.333	0.332	0.32	0.303	0.305	0.289	0.302	0.299	0.289	0.285	0.282	0.279	0.307	0.309	0.305	0.277		706	0.141	0.0513333	0.022	0.0196667	0.03	0.005
	0.421	0.423	0.411	0.333	0.332	0.319	0.303	0.305	0.29	0.301	0.299	0.289	0.285	0.281	0.279	0.307	0.31	0.306	0.277		707	0.141333	0.051	0.0223333	0.0193333	0.0306667	0.00466667
	0.421	0.423	0.411	0.333	0.331	0.32	0.303	0.305	0.289	0.301	0.299	0.288	0.285	0.281	0.279	0.307	0.309	0.305	0.277		708	0.141333	0.051	0.022	0.019	0.03	0.00466667
	0.421	0.424	0.411	0.333	0.332	0.32	0.303	0.305	0.288	0.301	0.299	0.289	0.285	0.281	0.279	0.307	0.309	0.304	0.277		709	0.141667	0.0513333	0.0216667	0.0193333	0.0296667	0.00466667
	0.421	0.423	0.411	0.333	0.332	0.32	0.303	0.305	0.289	0.301	0.299	0.289	0.285	0.281	0.279	0.306	0.31	0.306	0.277		710	0.141333	0.0513333	0.022	0.0193333	0.0303333	0.00466667
	0.421	0.423	0.411	0.334	0.332	0.32	0.304	0.305	0.289	0.301	0.299	0.289	0.285	0.281	0.279	0.307	0.31	0.305	0.277		711	0.141333	0.0516667	0.0223333	0.0193333	0.0303333	0.00466667
	0.421	0.422	0.412	0.333	0.332	0.32	0.303	0.304	0.288	0.301	0.299	0.289	0.286	0.281	0.279	0.307	0.309	0.305	0.277		712	0.141333	0.0513333	0.0213333	0.0193333	0.03	0.005
	0.421	0.423	0.411	0.333	0.332	0.32	0.304	0.305	0.289	0.302	0.299	0.289	0.285	0.281	0.279	0.307	0.309	0.305	0.278		713	0.140333	0.0503333	0.0213333	0.0186667	0.029	0.00366667
	0.421	0.422	0.412	0.333	0.331	0.32	0.303	0.305	0.288	0.301	0.298	0.289	0.285	0.282	0.279	0.307	0.309	0.305	0.278		714	0.140333	0.05	0.0206667	0.018	0.029	0.004
	0.421	0.423	0.41	0.333	0.332	0.32	0.303	0.305	0.289	0.301	0.299	0.288	0.285	0.281	0.279	0.307	0.31	0.305	0.277		715	0.141	0.0513333	0.022	0.019	0.0303333	0.00466667
	0.421	0.424	0.412	0.333	0.332	0.32	0.304	0.305	0.289	0.301	0.299	0.288	0.285	0.282	0.279	0.307	0.31	0.305	0.277		716	0.142	0.0513333	0.0223333	0.019	0.0303333	0.005
	0.421	0.423	0.412	0.333	0.332	0.32	0.304	0.305	0.289	0.301	0.299	0.289	0.285	0.281	0.279	0.307	0.309	0.305	0.277		717	0.141667	0.0513333	0.0223333	0.0193333	0.03	0.00466667
	0.421	0.423	0.412	0.333	0.331	0.32	0.304	0.305	0.289	0.302	0.299	0.289	0.285	0.281	0.279	0.308	0.31	0.305	0.278		718	0.140667	0.05	0.0213333	0.0186667	0.0296667	0.00366667
	0.421	0.423	0.41	0.333	0.331	0.32	0.304	0.305	0.288	0.302	0.299	0.289	0.285	0.282	0.279	0.307	0.31	0.305	0.277		719	0.141	0.051	0.022	0.0196667	0.0303333	0.005
	0.421	0.422	0.412	0.333	0.332	0.32	0.304	0.305	0.289	0.301	0.299	0.288	0.285	0.281	0.279	0.306	0.31	0.305	0.277		720	0.141333	0.0513333	0.0223333	0.019	0.03	0.00466667
	0.422	0.423	0.411	0.333	0.332	0.32	0.303	0.305	0.289	0.301	0.299	0.289	0.285	0.282	0.28	0.307	0.309	0.305	0.277		721	0.141667	0.0513333	0.022	0.0193333	0.03	0.00533333
	0.421	0.422	0.411	0.333	0.332	0.319	0.304	0.305	0.289	0.301	0.298	0.289	0.285	0.281	0.279	0.307	0.309	0.305	0.277		722	0.141	0.051	0.0223333	0.019	0.03	0.00466667
	0.42	0.424	0.411	0.333	0.332	0.32	0.304	0.305	0.289	0.302	0.298	0.289	0.285	0.281	0.28	0.307	0.309	0.305	0.277		723	0.141333	0.0513333	0.0223333	0.0193333	0.03	0.005
	0.422	0.423	0.411	0.333	0.332	0.32	0.304	0.305	0.289	0.302	0.299	0.289	0.285	0.281	0.279	0.307	0.31	0.305	0.277		724	0.141667	0.0513333	0.0223333	0.0196667	0.0303333	0.00466667
	0.421	0.423	0.411	0.333	0.332	0.319	0.303	0.305	0.289	0.302	0.299	0.288	0.285	0.281	0.279	0.307	0.31	0.304	0.277		725	0.141333	0.051	0.022	0.0193333	0.03	0.00466667
	0.422	0.423	0.412	0.333	0.332	0.32	0.304	0.305	0.289	0.301	0.299	0.288	0.286	0.281	0.279	0.308	0.309	0.305	0.277		726	0.142	0.0513333	0.0223333	0.019	0.0303333	0.005
	0.422	0.423	0.41	0.334	0.332	0.32	0.304	0.305	0.289	0.301	0.299	0.289	0.285	0.281	0.279	0.307	0.31	0.305	0.277		727	0.141333	0.0516667	0.0223333	0.0193333	0.0303333	0.00466667
	0.422	0.423	0.412	0.333	0.331	0.32	0.304	0.305	0.289	0.302	0.299	0.288	0.285	0.281	0.28	0.307	0.31	0.305	0.277		728	0.142	0.051	0.0223333	0.0193333	0.0303333	0.005
	0.421	0.424	0.413	0.333	0.332	0.319	0.304	0.305	0.289	0.302	0.299	0.288	0.285	0.281	0.279	0.306	0.309	0.305	0.277		729	0.142333	0.051	0.0223333	0.0193333	0.0296667	0.00466667
	0.422	0.424	0.411	0.333	0.332	0.32	0.304	0.305	0.289	0.301	0.299	0.289	0.285	0.281	0.28	0.307	0.309	0.305	0.277		730	0.142	0.0513333	0.0223333	0.0193333	0.03	0.005
	0.421	0.424	0.411	0.333	0.331	0.32	0.303	0.305	0.289	0.302	0.299	0.289	0.285	0.282	0.279	0.307	0.309	0.305	0.277		731	0.141667	0.051	0.022	0.0196667	0.03	0.005
	0.421	0.424	0.411	0.333	0.332	0.32	0.304	0.305	0.289	0.301	0.299	0.289	0.285	0.282	0.279	0.307	0.309	0.305	0.277		732	0.141667	0.0513333	0.0223333	0.0193333	0.03	0.005
	0.421	0.423	0.411	0.334	0.332	0.32	0.304	0.305	0.289	0.302	0.299	0.289	0.286	0.281	0.279	0.307	0.31	0.305	0.277		733	0.141333	0.0516667	0.0223333	0.0196667	0.0303333	0.005
	0.422	0.424	0.412	0.333	0.332	0.32	0.304	0.305	0.289	0.302	0.299	0.288	0.285	0.281	0.279	0.307	0.31	0.306	0.277		734	0.142333	0.0513333	0.0223333	0.0193333	0.0306667	0.00466667
	0.421	0.424	0.412	0.333	0.332	0.32	0.303	0.305	0.289	0.301	0.298	0.289	0.285	0.281	0.279	0.307	0.31	0.305	0.278		735	0.141	0.0503333	0.021	0.018	0.0293333	0.00366667
	0.421	0.424	0.412	0.333	0.332	0.32	0.304	0.305	0.289	0.302	0.299	0.289	0.285	0.281	0.28	0.307	0.309	0.305	0.277		736	0.142	0.0513333	0.0223333	0.0196667	0.03	0.005
	0.421	0.423	0.411	0.333	0.332	0.32	0.303	0.305	0.289	0.302	0.298	0.289	0.285	0.281	0.28	0.307	0.309	0.305	0.277		737	0.141333	0.0513333	0.022	0.0193333	0.03	0.005
	0.42	0.423	0.41	0.333	0.332	0.32	0.303	0.305	0.289	0.301	0.299	0.288	0.285	0.281	0.279	0.307	0.31	0.305	0.278		738	0.139667	0.0503333	0.021	0.018	0.0293333	0.00366667
	0.421	0.423	0.411	0.333	0.332	0.32	0.304	0.305	0.289	0.301	0.299	0.289	0.285	0.282	0.279	0.307	0.309	0.305	0.277		739	0.141333	0.0513333	0.0223333	0.0193333	0.03	0.005
	0.422	0.423	0.411	0.333	0.332	0.32	0.304	0.305	0.288	0.302	0.299	0.289	0.286	0.281	0.279	0.306	0.309	0.305	0.277		740	0.141667	0.0513333	0.022	0.0196667	0.0296667	0.005
	0.421	0.423	0.412	0.333	0.332	0.319	0.303	0.305	0.289	0.302	0.299	0.289	0.285	0.282	0.279	0.306	0.31	0.305	0.277		741	0.141667	0.051	0.022	0.0196667	0.03	0.005
	0.422	0.422	0.411	0.333	0.331	0.32	0.304	0.305	0.289	0.301	0.299	0.289	0.285	0.281	0.279	0.307	0.31	0.305	0.277		742	0.141333	0.051	0.0223333	0.0193333	0.0303333	0.00466667
	0.421	0.423	0.411	0.333	0.331	0.32	0.304	0.305	0.289	0.302	0.299	0.288	0.285	0.281	0.28	0.306	0.309	0.305	0.277		743	0.141333	0.051	0.0223333	0.0193333	0.0296667	0.005
	0.421	0.423	0.412	0.332	0.331	0.32	0.303	0.305	0.289	0.301	0.299	0.289	0.285	0.282	0.279	0.307	0.309	0.305	0.277		744	0.141667	0.0506667	0.022	0.0193333	0.03	0.005
	0.421	0.424	0.41	0.333	0.331	0.32	0.304	0.305	0.289	0.301	0.299	0.289	0.286	0.281	0.279	0.307	0.309	0.305	0.277		745	0.141333	0.051	0.0223333	0.0193333	0.03	0.005
	0.421	0.423	0.412	0.333	0.332	0.32	0.304	0.305	0.288	0.301	0.299	0.288	0.285	0.281	0.279	0.307	0.309	0.305	0.277		746	0.141667	0.0513333	0.022	0.019	0.03	0.00466667
	0.42	0.424	0.411	0.333	0.331	0.32	0.304	0.305	0.289	0.301	0.299	0.289	0.285	0.282	0.279	0.306	0.309	0.305	0.277		747	0.141333	0.051	0.0223333	0.0193333	0.0296667	0.005
	0.421	0.423	0.413	0.333	0.331	0.32	0.304	0.305	0.289	0.301	0.299	0.288	0.285	0.281	0.28	0.307	0.309	0.305	0.277		748	0.142	0.051	0.0223333	0.019	0.03	0.005
	0.421	0.424	0.412	0.333	0.331	0.32	0.304	0.305	0.289	0.302	0.298	0.288	0.285	0.281	0.279	0.307	0.309	0.305	0.277		749	0.142	0.051	0.0223333	0.019	0.03	0.00466667
	0.421	0.424	0.412	0.333	0.332	0.32	0.303	0.305	0.289	0.302	0.298	0.289	0.285	0.281	0.279	0.307	0.309	0.304	0.277		750	0.142	0.0513333	0.022	0.0193333	0.0296667	0.00466667
	0.421	0.423	0.412	0.333	0.332	0.32	0.303	0.305	0.289	0.301	0.299	0.289	0.285	0.281	0.28	0.307	0.31	0.305	0.277		751	0.141667	0.0513333	0.022	0.0193333	0.0303333	0.005
	0.421	0.424	0.412	0.333	0.332	0.32	0.304	0.305	0.289	0.301	0.299	0.289	0.285	0.282	0.279	0.306	0.309	0.305	0.277		752	0.142	0.0513333	0.0223333	0.0193333	0.0296667	0.005
	0.422	0.423	0.412	0.333	0.331	0.319	0.303	0.305	0.289	0.301	0.298	0.288	0.285	0.281	0.279	0.307	0.309	0.305	0.277		753	0.142	0.0506667	0.022	0.0186667	0.03	0.00466667
	0.422	0.424	0.412	0.334	0.332	0.319	0.304	0.305	0.289	0.301	0.299	0.289	0.285	0.281	0.279	0.307	0.309	0.305	0.277		754	0.142333	0.0513333	0.0223333	0.0193333	0.03	0.00466667
	0.421	0.423	0.411	0.333	0.332	0.32	0.304	0.305	0.289	0.302	0.299	0.288	0.285	0.281	0.279	0.307	0.309	0.306	0.277		755	0.141333	0.0513333	0.0223333	0.0193333	0.0303333	0.00466667
	0.422	0.424	0.411	0.333	0.332	0.32	0.304	0.305	0.289	0.302	0.299	0.288	0.285	0.281	0.28	0.307	0.309	0.305	0.277		756	0.142	0.0513333	0.0223333	0.0193333	0.03	0.005
	0.42	0.423	0.412	0.334	0.332	0.32	0.304	0.305	0.289	0.301	0.299	0.289	0.285	0.282	0.279	0.307	0.309	0.305	0.277		757	0.141333	0.0516667	0.0223333	0.0193333	0.03	0.005
	0.421	0.423	0.412	0.333	0.332	0.32	0.304	0.305	0.289	0.302	0.299	0.289	0.285	0.282	0.279	0.307	0.309	0.305	0.277		758	0.141667	0.0513333	0.0223333	0.0196667	0.03	0.005
	0.421	0.424	0.412	0.333	0.331	0.32	0.303	0.305	0.289	0.302	0.298	0.289	0.286	0.281	0.28	0.307	0.31	0.305	0.277		759	0.142	0.051	0.022	0.0193333	0.0303333	0.00533333
	0.421	0.424	0.412	0.333	0.332	0.32	0.304	0.305	0.289	0.302	0.299	0.289	0.285	0.281	0.279	0.307	0.309	0.305	0.277		760	0.142	0.0513333	0.0223333	0.0196667	0.03	0.00466667
	0.421	0.423	0.412	0.333	0.332	0.32	0.304	0.305	0.289	0.301	0.299	0.289	0.285	0.281	0.279	0.307	0.309	0.305	0.277		761	0.141667	0.0513333	0.0223333	0.0193333	0.03	0.00466667
	0.421	0.423	0.413	0.333	0.331	0.319	0.304	0.305	0.289	0.301	0.299	0.289	0.286	0.282	0.279	0.307	0.31	0.305	0.277		762	0.142	0.0506667	0.0223333	0.0193333	0.0303333	0.00533333
	0.421	0.423	0.412	0.333	0.332	0.32	0.304	0.305	0.289	0.302	0.299	0.289	0.285	0.281	0.279	0.308	0.309	0.305	0.278		763	0.140667	0.0503333	0.0213333	0.0186667	0.0293333	0.00366667
	0.422	0.423	0.412	0.333	0.331	0.32	0.304	0.305	0.289	0.301	0.299	0.289	0.286	0.282	0.279	0.307	0.309	0.305	0.277		764	0.142	0.051	0.0223333	0.0193333	0.03	0.00533333
	0.422	0.423	0.412	0.333	0.332	0.321	0.304	0.305	0.289	0.301	0.299	0.289	0.286	0.281	0.279	0.307	0.309	0.305	0.277		765	0.142	0.0516667	0.0223333	0.0193333	0.03	0.005
	0.422	0.423	0.411	0.333	0.331	0.319	0.304	0.305	0.289	0.301	0.299	0.289	0.285	0.281	0.279	0.307	0.309	0.305	0.278		766	0.140667	0.0496667	0.0213333	0.0183333	0.029	0.00366667
	0.421	0.423	0.412	0.333	0.332	0.319	0.304	0.305	0.289	0.302	0.299	0.288	0.285	0.281	0.279	0.307	0.309	0.305	0.277		767	0.141667	0.051	0.0223333	0.0193333	0.03	0.00466667
	0.422	0.424	0.413	0.333	0.332	0.32	0.304	0.305	0.289	0.302	0.299	0.289	0.285	0.281	0.279	0.307	0.309	0.305	0.277		768	0.142667	0.0513333	0.0223333	0.0196667	0.03	0.00466667
	0.422	0.424	0.412	0.333	0.331	0.32	0.304	0.305	0.289	0.301	0.299	0.289	0.285	0.281	0.28	0.307	0.309	0.305	0.277		769	0.142333	0.051	0.0223333	0.0193333	0.03	0.005
	0.422	0.423	0.412	0.333	0.332	0.32	0.304	0.305	0.289	0.301	0.299	0.289	0.286	0.282	0.279	0.307	0.31	0.305	0.278		770	0.141	0.0503333	0.0213333	0.0183333	0.0293333	0.00433333
	0.421	0.424	0.412	0.333	0.331	0.32	0.304	0.305	0.289	0.302	0.299	0.289	0.286	0.281	0.28	0.307	0.309	0.305	0.277		771	0.142	0.051	0.0223333	0.0196667	0.03	0.00533333
	0.422	0.423	0.412	0.333	0.332	0.32	0.304	0.305	0.289	0.301	0.299	0.289	0.285	0.282	0.279	0.307	0.309	0.305	0.278		772	0.141	0.0503333	0.0213333	0.0183333	0.029	0.004
	0.423	0.423	0.413	0.333	0.332	0.32	0.304	0.305	0.289	0.301	0.299	0.289	0.285	0.282	0.28	0.307	0.309	0.305	0.277		773	0.142667	0.0513333	0.0223333	0.0193333	0.03	0.00533333
	0.422	0.423	0.412	0.333	0.332	0.319	0.303	0.305	0.289	0.301	0.299	0.289	0.285	0.281	0.279	0.307	0.309	0.305	0.277		774	0.142	0.051	0.022	0.0193333	0.03	0.00466667
	0.422	0.425	0.411	0.333	0.332	0.32	0.303	0.305	0.289	0.301	0.299	0.289	0.285	0.282	0.28	0.307	0.31	0.305	0.277		775	0.142333	0.0513333	0.022	0.0193333	0.0303333	0.00533333
	0.423	0.423	0.412	0.333	0.331	0.32	0.303	0.305	0.289	0.301	0.299	0.289	0.286	0.282	0.279	0.307	0.309	0.305	0.277		776	0.142333	0.051	0.022	0.0193333	0.03	0.00533333
	0.421	0.424	0.412	0.333	0.332	0.32	0.304	0.305	0.289	0.301	0.298	0.288	0.285	0.282	0.279	0.307	0.309	0.304	0.277		777	0.142	0.0513333	0.0223333	0.0186667	0.0296667	0.005
	0.422	0.423	0.412	0.333	0.332	0.32	0.304	0.305	0.289	0.302	0.299	0.289	0.285	0.281	0.279	0.307	0.309	0.305	0.277		778	0.142	0.0513333	0.0223333	0.0196667	0.03	0.00466667
	0.421	0.423	0.411	0.333	0.332	0.32	0.304	0.305	0.289	0.301	0.299	0.289	0.286	0.281	0.279	0.307	0.309	0.305	0.277		779	0.141333	0.0513333	0.0223333	0.0193333	0.03	0.005
	0.422	0.424	0.413	0.333	0.332	0.319	0.304	0.305	0.289	0.302	0.299	0.289	0.286	0.281	0.28	0.308	0.31	0.305	0.277		780	0.142667	0.051	0.0223333	0.0196667	0.0306667	0.00533333
	0.421	0.424	0.412	0.333	0.332	0.32	0.304	0.305	0.289	0.301	0.299	0.289	0.286	0.282	0.279	0.308	0.31	0.305	0.277		781	0.142	0.0513333	0.0223333	0.0193333	0.0306667	0.00533333
	0.422	0.424	0.413	0.333	0.332	0.319	0.304	0.305	0.289	0.302	0.299	0.289	0.286	0.282	0.279	0.307	0.31	0.305	0.277		782	0.142667	0.051	0.0223333	0.0196667	0.0303333	0.00533333
	0.422	0.424	0.413	0.333	0.332	0.32	0.304	0.305	0.289	0.301	0.299	0.289	0.286	0.281	0.28	0.308	0.309	0.305	0.277		783	0.142667	0.0513333	0.0223333	0.0193333	0.0303333	0.00533333
	0.422	0.424	0.413	0.333	0.332	0.32	0.304	0.305	0.289	0.301	0.299	0.289	0.285	0.281	0.28	0.307	0.31	0.304	0.277		784	0.142667	0.0513333	0.0223333	0.0193333	0.03	0.005
	0.421	0.424	0.412	0.333	0.332	0.32	0.304	0.305	0.288	0.302	0.299	0.288	0.285	0.281	0.279	0.307	0.31	0.305	0.278		785	0.141	0.0503333	0.021	0.0183333	0.0293333	0.00366667
	0.421	0.424	0.412	0.333	0.332	0.32	0.304	0.305	0.289	0.302	0.299	0.289	0.285	0.282	0.28	0.307	0.309	0.305	0.277		786	0.142	0.0513333	0.0223333	0.0196667	0.03	0.00533333
	0.421	0.424	0.412	0.333	0.331	0.32	0.303	0.305	0.289	0.301	0.299	0.289	0.286	0.281	0.279	0.307	0.309	0.305	0.277		787	0.142	0.051	0.022	0.0193333	0.03	0.005
	0.422	0.425	0.412	0.333	0.332	0.32	0.304	0.306	0.289	0.301	0.299	0.289	0.285	0.281	0.28	0.308	0.31	0.305	0.277		788	0.142667	0.0513333	0.0226667	0.0193333	0.0306667	0.005
	0.422	0.424	0.412	0.334	0.332	0.32	0.304	0.305	0.289	0.302	0.299	0.289	0.285	0.281	0.279	0.307	0.309	0.305	0.277		789	0.142333	0.0516667	0.0223333	0.0196667	0.03	0.00466667
	0.422	0.424	0.413	0.333	0.333	0.32	0.304	0.305	0.289	0.302	0.299	0.289	0.285	0.282	0.28	0.307	0.31	0.304	0.277		790	0.142667	0.0516667	0.0223333	0.0196667	0.03	0.00533333
	0.422	0.424	0.412	0.333	0.332	0.32	0.304	0.305	0.289	0.302	0.299	0.289	0.285	0.282	0.279	0.307	0.31	0.305	0.277		791	0.142333	0.0513333	0.0223333	0.0196667	0.0303333	0.005
	0.421	0.423	0.413	0.333	0.331	0.32	0.304	0.305	0.289	0.302	0.298	0.289	0.286	0.282	0.279	0.307	0.31	0.305	0.277		792	0.142	0.051	0.0223333	0.0193333	0.0303333	0.00533333
	0.422	0.424	0.413	0.333	0.332	0.32	0.304	0.305	0.289	0.301	0.299	0.289	0.286	0.282	0.279	0.307	0.309	0.305	0.277		793	0.142667	0.0513333	0.0223333	0.0193333	0.03	0.00533333
	0.423	0.424	0.413	0.334	0.332	0.32	0.304	0.305	0.289	0.302	0.299	0.289	0.286	0.282	0.28	0.307	0.309	0.305	0.277		794	0.143	0.0516667	0.0223333	0.0196667	0.03	0.00566667
	0.422	0.424	0.412	0.333	0.332	0.32	0.304	0.305	0.289	0.302	0.299	0.289	0.285	0.282	0.28	0.307	0.31	0.305	0.277		795	0.142333	0.0513333	0.0223333	0.0196667	0.0303333	0.00533333
	0.423	0.424	0.411	0.333	0.332	0.32	0.304	0.305	0.289	0.302	0.299	0.289	0.286	0.282	0.279	0.306	0.309	0.305	0.277		796	0.142333	0.0513333	0.0223333	0.0196667	0.0296667	0.00533333
	0.421	0.424	0.412	0.333	0.332	0.32	0.304	0.305	0.289	0.302	0.299	0.289	0.286	0.281	0.28	0.307	0.309	0.305	0.277		797	0.142	0.0513333	0.0223333	0.0196667	0.03	0.00533333
	0.422	0.423	0.413	0.333	0.332	0.32	0.304	0.305	0.289	0.302	0.299	0.289	0.285	0.281	0.279	0.307	0.309	0.305	0.277		798	0.142333	0.0513333	0.0223333	0.0196667	0.03	0.00466667
	0.422	0.423	0.413	0.333	0.332	0.319	0.304	0.305	0.289	0.302	0.299	0.289	0.285	0.281	0.279	0.307	0.309	0.305	0.277		799	0.142333	0.051	0.0223333	0.0196667	0.03	0.00466667
	0.422	0.424	0.413	0.333	0.332	0.32	0.304	0.305	0.289	0.301	0.299	0.289	0.285	0.282	0.279	0.307	0.31	0.305	0.278		800	0.141667	0.0503333	0.0213333	0.0183333	0.0293333	0.004
	0.422	0.425	0.412	0.334	0.332	0.32	0.304	0.305	0.289	0.301	0.299	0.288	0.286	0.281	0.279	0.307	0.309	0.305	0.277		801	0.142667	0.0516667	0.0223333	0.019	0.03	0.005
	0.422	0.423	0.412	0.333	0.331	0.32	0.304	0.305	0.289	0.301	0.299	0.289	0.285	0.282	0.279	0.306	0.309	0.305	0.278		802	0.141	0.05	0.0213333	0.0183333	0.0286667	0.004
	0.422	0.424	0.412	0.333	0.331	0.32	0.304	0.305	0.289	0.301	0.299	0.289	0.285	0.282	0.279	0.306	0.309	0.305	0.277		803	0.142333	0.051	0.0223333	0.0193333	0.0296667	0.005
	0.422	0.424	0.412	0.333	0.331	0.32	0.304	0.305	0.289	0.302	0.299	0.289	0.285	0.281	0.28	0.307	0.31	0.305	0.278		804	0.141333	0.05	0.0213333	0.0186667	0.0293333	0.004
	0.423	0.424	0.412	0.333	0.331	0.32	0.304	0.305	0.289	0.302	0.299	0.289	0.286	0.282	0.279	0.307	0.31	0.305	0.278		805	0.141667	0.05	0.0213333	0.0186667	0.0293333	0.00433333
	0.422	0.424	0.413	0.333	0.332	0.32	0.304	0.305	0.289	0.301	0.299	0.289	0.285	0.281	0.279	0.307	0.309	0.305	0.277		806	0.142667	0.0513333	0.0223333	0.0193333	0.03	0.00466667
	0.421	0.424	0.412	0.333	0.332	0.32	0.304	0.305	0.289	0.302	0.299	0.289	0.285	0.281	0.28	0.307	0.309	0.305	0.278		807	0.141	0.0503333	0.0213333	0.0186667	0.029	0.004
	0.423	0.424	0.412	0.333	0.331	0.32	0.304	0.305	0.289	0.301	0.298	0.289	0.285	0.281	0.28	0.307	0.31	0.305	0.278		808	0.141667	0.05	0.0213333	0.018	0.0293333	0.004
	0.422	0.425	0.412	0.333	0.331	0.32	0.304	0.305	0.289	0.302	0.299	0.288	0.285	0.282	0.279	0.307	0.309	0.305	0.277		809	0.142667	0.051	0.0223333	0.0193333	0.03	0.005
	0.422	0.424	0.412	0.333	0.332	0.32	0.304	0.305	0.289	0.302	0.299	0.289	0.286	0.281	0.279	0.307	0.31	0.305	0.277		810	0.142333	0.0513333	0.0223333	0.0196667	0.0303333	0.005
	0.422	0.423	0.412	0.333	0.332	0.32	0.304	0.305	0.29	0.302	0.298	0.289	0.285	0.282	0.28	0.307	0.309	0.305	0.277		811	0.142	0.0513333	0.0226667	0.0193333	0.03	0.00533333
	0.422	0.424	0.412	0.333	0.332	0.32	0.304	0.305	0.289	0.302	0.299	0.289	0.285	0.281	0.279	0.307	0.31	0.305	0.277		812	0.142333	0.0513333	0.0223333	0.0196667	0.0303333	0.00466667
	0.422	0.425	0.413	0.333	0.332	0.319	0.304	0.305	0.289	0.302	0.299	0.289	0.286	0.281	0.279	0.307	0.309	0.305	0.277		813	0.143	0.051	0.0223333	0.0196667	0.03	0.005
	0.422	0.425	0.412	0.333	0.332	0.32	0.304	0.305	0.289	0.302	0.299	0.289	0.285	0.282	0.28	0.307	0.309	0.305	0.277		814	0.142667	0.0513333	0.0223333	0.0196667	0.03	0.00533333
	0.422	0.425	0.412	0.333	0.332	0.32	0.304	0.305	0.289	0.302	0.299	0.289	0.285	0.282	0.279	0.307	0.31	0.305	0.277		815	0.142667	0.0513333	0.0223333	0.0196667	0.0303333	0.005
	0.422	0.424	0.412	0.333	0.332	0.32	0.304	0.305	0.289	0.302	0.299	0.289	0.285	0.281	0.28	0.307	0.31	0.305	0.277		816	0.142333	0.0513333	0.0223333	0.0196667	0.0303333	0.005
	0.423	0.424	0.413	0.333	0.332	0.32	0.304	0.305	0.289	0.302	0.299	0.289	0.286	0.281	0.28	0.307	0.309	0.305	0.277		817	0.143	0.0513333	0.0223333	0.0196667	0.03	0.00533333
	0.422	0.423	0.413	0.334	0.332	0.32	0.304	0.305	0.289	0.302	0.299	0.289	0.286	0.282	0.279	0.306	0.309	0.305	0.277		818	0.142333	0.0516667	0.0223333	0.0196667	0.0296667	0.00533333
	0.422	0.425	0.413	0.333	0.332	0.32	0.304	0.305	0.289	0.302	0.299	0.289	0.285	0.281	0.28	0.307	0.31	0.305	0.277		819	0.143	0.0513333	0.0223333	0.0196667	0.0303333	0.005
	0.422	0.424	0.412	0.333	0.332	0.32	0.304	0.305	0.289	0.302	0.299	0.289	0.285	0.282	0.28	0.307	0.31	0.305	0.277		820	0.142333	0.0513333	0.0223333	0.0196667	0.0303333	0.00533333
	0.422	0.424	0.413	0.333	0.332	0.32	0.304	0.305	0.289	0.302	0.299	0.289	0.286	0.281	0.279	0.306	0.31	0.305	0.277		821	0.142667	0.0513333	0.0223333	0.0196667	0.03	0.005
	0.423	0.424	0.412	0.333	0.331	0.32	0.304	0.305	0.289	0.301	0.299	0.289	0.286	0.282	0.279	0.307	0.309	0.305	0.277		822	0.142667	0.051	0.0223333	0.0193333	0.03	0.00533333
	0.422	0.424	0.412	0.333	0.331	0.32	0.304	0.305	0.289	0.302	0.299	0.289	0.286	0.282	0.28	0.307	0.31	0.305	0.277		823	0.142333	0.051	0.0223333	0.0196667	0.0303333	0.00566667
	0.422	0.423	0.412	0.333	0.332	0.32	0.304	0.305	0.289	0.302	0.299	0.289	0.285	0.282	0.28	0.307	0.309	0.305	0.277		824	0.142	0.0513333	0.0223333	0.0196667	0.03	0.00533333
	0.422	0.423	0.412	0.333	0.332	0.32	0.304	0.305	0.289	0.302	0.299	0.289	0.286	0.282	0.279	0.307	0.31	0.305	0.278		825	0.141	0.0503333	0.0213333	0.0186667	0.0293333	0.00433333
	0.423	0.424	0.413	0.333	0.332	0.32	0.304	0.305	0.289	0.302	0.299	0.289	0.286	0.282	0.279	0.307	0.309	0.305	0.277		826	0.143	0.0513333	0.0223333	0.0196667	0.03	0.00533333
	0.422	0.424	0.413	0.333	0.332	0.32	0.304	0.305	0.289	0.302	0.299	0.289	0.286	0.281	0.279	0.307	0.309	0.305	0.277		827	0.142667	0.0513333	0.0223333	0.0196667	0.03	0.005
	0.423	0.423	0.413	0.333	0.332	0.321	0.304	0.305	0.289	0.302	0.299	0.289	0.286	0.282	0.279	0.307	0.309	0.305	0.277		828	0.142667	0.0516667	0.0223333	0.0196667	0.03	0.00533333
	0.424	0.424	0.412	0.333	0.332	0.32	0.304	0.305	0.289	0.302	0.299	0.289	0.285	0.282	0.279	0.307	0.309	0.305	0.277		829	0.143	0.0513333	0.0223333	0.0196667	0.03	0.005
	0.421	0.424	0.412	0.333	0.331	0.32	0.304	0.305	0.289	0.302	0.299	0.289	0.286	0.281	0.28	0.307	0.31	0.304	0.277		830	0.142	0.051	0.0223333	0.0196667	0.03	0.00533333
	0.423	0.424	0.412	0.333	0.332	0.32	0.304	0.305	0.289	0.301	0.299	0.289	0.285	0.281	0.279	0.308	0.31	0.305	0.277		831	0.142667	0.0513333	0.0223333	0.0193333	0.0306667	0.00466667
	0.422	0.424	0.413	0.333	0.332	0.32	0.304	0.305	0.289	0.301	0.299	0.289	0.285	0.281	0.28	0.307	0.31	0.305	0.277		832	0.142667	0.0513333	0.0223333	0.0193333	0.0303333	0.005
	0.422	0.424	0.412	0.333	0.332	0.32	0.304	0.305	0.289	0.302	0.299	0.289	0.286	0.281	0.279	0.306	0.31	0.305	0.277		833	0.142333	0.0513333	0.0223333	0.0196667	0.03	0.005
	0.422	0.424	0.412	0.333	0.332	0.319	0.304	0.305	0.289	0.302	0.299	0.289	0.286	0.281	0.28	0.307	0.31	0.305	0.277		834	0.142333	0.051	0.0223333	0.0196667	0.0303333	0.00533333
	0.423	0.424	0.413	0.333	0.332	0.32	0.304	0.305	0.289	0.302	0.299	0.289	0.286	0.281	0.28	0.307	0.31	0.305	0.278		835	0.142	0.0503333	0.0213333	0.0186667	0.0293333	0.00433333
	0.423	0.425	0.413	0.334	0.332	0.32	0.304	0.305	0.289	0.302	0.299	0.289	0.285	0.282	0.279	0.307	0.309	0.305	0.277		836	0.143333	0.0516667	0.0223333	0.0196667	0.03	0.005
	0.423	0.424	0.412	0.333	0.331	0.32	0.304	0.305	0.289	0.302	0.299	0.289	0.286	0.281	0.279	0.307	0.309	0.305	0.277		837	0.142667	0.051	0.0223333	0.0196667	0.03	0.005
	0.422	0.424	0.413	0.333	0.332	0.32	0.304	0.305	0.289	0.302	0.3	0.289	0.286	0.281	0.279	0.307	0.31	0.305	0.277		838	0.142667	0.0513333	0.0223333	0.02	0.0303333	0.005
	0.423	0.425	0.413	0.333	0.332	0.32	0.304	0.306	0.289	0.302	0.3	0.289	0.285	0.281	0.279	0.307	0.31	0.305	0.277		839	0.143333	0.0513333	0.0226667	0.02	0.0303333	0.00466667
	0.423	0.424	0.412	0.333	0.332	0.32	0.304	0.305	0.289	0.301	0.299	0.289	0.285	0.281	0.279	0.307	0.309	0.305	0.277		840	0.142667	0.0513333	0.0223333	0.0193333	0.03	0.00466667
	0.423	0.425	0.412	0.333	0.331	0.32	0.304	0.305	0.289	0.302	0.299	0.289	0.285	0.281	0.279	0.307	0.309	0.305	0.277		841	0.143	0.051	0.0223333	0.0196667	0.03	0.00466667
	0.422	0.424	0.413	0.333	0.332	0.32	0.304	0.305	0.289	0.301	0.299	0.289	0.286	0.282	0.279	0.307	0.309	0.305	0.277		842	0.142667	0.0513333	0.0223333	0.0193333	0.03	0.00533333
	0.422	0.425	0.412	0.334	0.332	0.32	0.304	0.305	0.289	0.302	0.299	0.289	0.286	0.282	0.279	0.307	0.309	0.306	0.277		843	0.142667	0.0516667	0.0223333	0.0196667	0.0303333	0.00533333
	0.423	0.425	0.413	0.333	0.332	0.32	0.304	0.305	0.289	0.302	0.299	0.289	0.286	0.281	0.28	0.307	0.309	0.305	0.278		844	0.142333	0.0503333	0.0213333	0.0186667	0.029	0.00433333
	0.423	0.424	0.413	0.333	0.332	0.32	0.304	0.305	0.289	0.302	0.299	0.289	0.285	0.282	0.28	0.307	0.309	0.305	0.277		845	0.143	0.0513333	0.0223333	0.0196667	0.03	0.00533333
	0.423	0.424	0.413	0.334	0.332	0.32	0.304	0.305	0.289	0.302	0.299	0.289	0.286	0.281	0.28	0.307	0.31	0.305	0.277		846	0.143	0.0516667	0.0223333	0.0196667	0.0303333	0.00533333
	0.423	0.425	0.413	0.333	0.332	0.32	0.304	0.305	0.289	0.302	0.299	0.289	0.286	0.281	0.28	0.307	0.309	0.305	0.277		847	0.143333	0.0513333	0.0223333	0.0196667	0.03	0.00533333
	0.423	0.424	0.413	0.333	0.332	0.32	0.304	0.305	0.289	0.302	0.299	0.289	0.286	0.281	0.279	0.307	0.31	0.305	0.277		848	0.143	0.0513333	0.0223333	0.0196667	0.0303333	0.005
	0.422	0.424	0.413	0.333	0.332	0.32	0.304	0.305	0.289	0.302	0.299	0.289	0.286	0.282	0.279	0.307	0.31	0.305	0.277		849	0.142667	0.0513333	0.0223333	0.0196667	0.0303333	0.00533333
	0.422	0.424	0.413	0.333	0.331	0.32	0.304	0.305	0.289	0.302	0.299	0.289	0.285	0.281	0.279	0.307	0.309	0.305	0.277		850	0.142667	0.051	0.0223333	0.0196667	0.03	0.00466667
	0.423	0.424	0.414	0.333	0.332	0.32	0.304	0.305	0.289	0.301	0.299	0.289	0.285	0.281	0.28	0.307	0.31	0.305	0.277		851	0.143333	0.0513333	0.0223333	0.0193333	0.0303333	0.005
	0.422	0.424	0.413	0.333	0.332	0.321	0.303	0.305	0.289	0.302	0.299	0.289	0.286	0.282	0.28	0.307	0.31	0.305	0.277		852	0.142667	0.0516667	0.022	0.0196667	0.0303333	0.00566667
	0.422	0.424	0.412	0.333	0.332	0.32	0.305	0.305	0.289	0.302	0.299	0.289	0.286	0.282	0.279	0.307	0.31	0.305	0.277		853	0.142333	0.0513333	0.0226667	0.0196667	0.0303333	0.00533333
	0.423	0.425	0.413	0.333	0.332	0.32	0.304	0.306	0.289	0.302	0.299	0.289	0.285	0.282	0.279	0.307	0.31	0.305	0.277		854	0.143333	0.0513333	0.0226667	0.0196667	0.0303333	0.005
	0.423	0.424	0.414	0.333	0.332	0.32	0.304	0.306	0.289	0.302	0.299	0.289	0.286	0.282	0.28	0.307	0.309	0.305	0.277		855	0.143333	0.0513333	0.0226667	0.0196667	0.03	0.00566667
	0.422	0.425	0.414	0.333	0.331	0.32	0.304	0.305	0.289	0.302	0.299	0.289	0.286	0.281	0.28	0.307	0.309	0.305	0.277		856	0.143333	0.051	0.0223333	0.0196667	0.03	0.00533333
	0.424	0.424	0.413	0.333	0.332	0.32	0.304	0.305	0.289	0.301	0.299	0.289	0.286	0.282	0.28	0.307	0.31	0.305	0.278		857	0.142333	0.0503333	0.0213333	0.0183333	0.0293333	0.00466667
	0.422	0.424	0.414	0.333	0.332	0.32	0.304	0.305	0.289	0.302	0.299	0.289	0.286	0.282	0.279	0.307	0.309	0.305	0.277		858	0.143	0.0513333	0.0223333	0.0196667	0.03	0.00533333
	0.423	0.425	0.412	0.333	0.332	0.319	0.304	0.305	0.289	0.301	0.299	0.288	0.286	0.281	0.28	0.307	0.309	0.305	0.278		859	0.142	0.05	0.0213333	0.018	0.029	0.00433333
	0.423	0.425	0.413	0.334	0.332	0.32	0.304	0.305	0.289	0.302	0.299	0.289	0.285	0.282	0.28	0.307	0.31	0.305	0.277		860	0.143333	0.0516667	0.0223333	0.0196667	0.0303333	0.00533333
	0.423	0.425	0.414	0.333	0.332	0.32	0.304	0.305	0.289	0.302	0.299	0.289	0.285	0.282	0.28	0.307	0.309	0.305	0.278		861	0.142667	0.0503333	0.0213333	0.0186667	0.029	0.00433333
	0.423	0.425	0.414	0.333	0.332	0.32	0.304	0.305	0.29	0.302	0.299	0.289	0.286	0.282	0.28	0.308	0.309	0.305	0.277		862	0.143667	0.0513333	0.0226667	0.0196667	0.0303333	0.00566667
	0.423	0.424	0.413	0.333	0.331	0.32	0.304	0.305	0.289	0.302	0.299	0.289	0.286	0.282	0.279	0.307	0.309	0.305	0.277		863	0.143	0.051	0.0223333	0.0196667	0.03	0.00533333
	0.423	0.424	0.413	0.334	0.331	0.32	0.304	0.305	0.289	0.302	0.299	0.29	0.286	0.281	0.279	0.307	0.309	0.305	0.277		864	0.143	0.0513333	0.0223333	0.02	0.03	0.005
	0.422	0.425	0.413	0.333	0.331	0.32	0.304	0.305	0.289	0.302	0.299	0.289	0.286	0.281	0.279	0.307	0.309	0.305	0.277		865	0.143	0.051	0.0223333	0.0196667	0.03	0.005
	0.423	0.425	0.413	0.333	0.333	0.32	0.304	0.305	0.289	0.302	0.299	0.289	0.286	0.282	0.279	0.307	0.31	0.305	0.277		866	0.143333	0.0516667	0.0223333	0.0196667	0.0303333	0.00533333
	0.423	0.424	0.413	0.333	0.331	0.32	0.303	0.305	0.289	0.302	0.299	0.289	0.286	0.281	0.279	0.307	0.309	0.305	0.277		867	0.143	0.051	0.022	0.0196667	0.03	0.005
	0.423	0.426	0.412	0.333	0.332	0.32	0.305	0.305	0.289	0.302	0.299	0.289	0.286	0.282	0.279	0.307	0.31	0.305	0.277		868	0.143333	0.0513333	0.0226667	0.0196667	0.0303333	0.00533333
	0.421	0.425	0.414	0.333	0.332	0.32	0.304	0.305	0.289	0.302	0.299	0.289	0.286	0.282	0.28	0.307	0.309	0.305	0.277		869	0.143	0.0513333	0.0223333	0.0196667	0.03	0.00566667
	0.423	0.426	0.413	0.333	0.332	0.32	0.304	0.305	0.289	0.302	0.299	0.289	0.286	0.282	0.28	0.307	0.309	0.305	0.277		870	0.143667	0.0513333	0.0223333	0.0196667	0.03	0.00566667
	0.422	0.425	0.413	0.333	0.332	0.32	0.304	0.305	0.29	0.302	0.299	0.289	0.286	0.282	0.279	0.307	0.309	0.306	0.277		871	0.143	0.0513333	0.0226667	0.0196667	0.0303333	0.00533333
	0.423	0.425	0.414	0.334	0.332	0.32	0.304	0.305	0.289	0.301	0.299	0.289	0.286	0.282	0.28	0.307	0.31	0.305	0.278		872	0.142667	0.0506667	0.0213333	0.0183333	0.0293333	0.00466667
	0.423	0.425	0.413	0.333	0.331	0.32	0.304	0.305	0.29	0.302	0.299	0.289	0.286	0.281	0.28	0.307	0.309	0.305	0.277		873	0.143333	0.051	0.0226667	0.0196667	0.03	0.00533333
	0.422	0.425	0.413	0.333	0.332	0.319	0.304	0.305	0.289	0.302	0.299	0.289	0.286	0.281	0.279	0.307	0.31	0.306	0.277		874	0.143	0.051	0.0223333	0.0196667	0.0306667	0.005
	0.423	0.425	0.414	0.334	0.332	0.32	0.304	0.305	0.289	0.302	0.299	0.289	0.286	0.281	0.28	0.307	0.309	0.305	0.277		875	0.143667	0.0516667	0.0223333	0.0196667	0.03	0.00533333
	0.424	0.424	0.413	0.333	0.331	0.32	0.304	0.305	0.29	0.302	0.299	0.289	0.286	0.281	0.28	0.307	0.309	0.305	0.277		876	0.143333	0.051	0.0226667	0.0196667	0.03	0.00533333
	0.423	0.426	0.413	0.333	0.332	0.32	0.304	0.305	0.289	0.302	0.299	0.289	0.286	0.281	0.28	0.307	0.31	0.305	0.277		877	0.143667	0.0513333	0.0223333	0.0196667	0.0303333	0.00533333
	0.423	0.425	0.413	0.333	0.332	0.32	0.304	0.305	0.289	0.302	0.299	0.289	0.286	0.281	0.28	0.307	0.31	0.305	0.277		878	0.143333	0.0513333	0.0223333	0.0196667	0.0303333	0.00533333
	0.424	0.426	0.413	0.333	0.332	0.32	0.304	0.305	0.29	0.302	0.299	0.289	0.285	0.282	0.279	0.307	0.309	0.304	0.277		879	0.144	0.0513333	0.0226667	0.0196667	0.0296667	0.005
	0.422	0.425	0.414	0.333	0.332	0.32	0.304	0.305	0.289	0.302	0.299	0.289	0.286	0.282	0.28	0.307	0.309	0.305	0.277		880	0.143333	0.0513333	0.0223333	0.0196667	0.03	0.00566667
	0.423	0.425	0.413	0.333	0.332	0.32	0.304	0.305	0.289	0.302	0.299	0.29	0.286	0.282	0.28	0.307	0.31	0.305	0.277		881	0.143333	0.0513333	0.0223333	0.02	0.0303333	0.00566667
	0.424	0.425	0.412	0.333	0.331	0.32	0.304	0.305	0.289	0.302	0.299	0.289	0.286	0.282	0.279	0.307	0.31	0.305	0.277		882	0.143333	0.051	0.0223333	0.0196667	0.0303333	0.00533333
	0.424	0.425	0.414	0.333	0.331	0.321	0.304	0.305	0.289	0.302	0.299	0.289	0.286	0.281	0.28	0.307	0.31	0.305	0.277		883	0.144	0.0513333	0.0223333	0.0196667	0.0303333	0.00533333
	0.423	0.425	0.413	0.334	0.332	0.32	0.304	0.305	0.289	0.302	0.299	0.289	0.286	0.282	0.28	0.307	0.309	0.305	0.277		884	0.143333	0.0516667	0.0223333	0.0196667	0.03	0.00566667
	0.424	0.425	0.413	0.333	0.332	0.32	0.304	0.305	0.29	0.302	0.299	0.289	0.286	0.282	0.28	0.307	0.309	0.305	0.277		885	0.143667	0.0513333	0.0226667	0.0196667	0.03	0.00566667
	0.423	0.424	0.413	0.333	0.331	0.32	0.304	0.305	0.289	0.301	0.299	0.289	0.286	0.281	0.28	0.307	0.31	0.305	0.277		886	0.143	0.051	0.0223333	0.0193333	0.0303333	0.00533333
	0.424	0.425	0.413	0.334	0.331	0.32	0.304	0.305	0.289	0.302	0.299	0.289	0.286	0.281	0.279	0.307	0.309	0.305	0.277		887	0.143667	0.0513333	0.0223333	0.0196667	0.03	0.005
	0.424	0.426	0.413	0.334	0.332	0.32	0.304	0.305	0.289	0.302	0.299	0.289	0.286	0.282	0.28	0.307	0.31	0.305	0.277		888	0.144	0.0516667	0.0223333	0.0196667	0.0303333	0.00566667
	0.423	0.425	0.413	0.333	0.332	0.32	0.304	0.305	0.289	0.301	0.3	0.289	0.286	0.282	0.28	0.307	0.31	0.304	0.277		889	0.143333	0.0513333	0.0223333	0.0196667	0.03	0.00566667
	0.423	0.425	0.413	0.332	0.332	0.32	0.304	0.305	0.289	0.302	0.3	0.289	0.286	0.282	0.279	0.307	0.31	0.305	0.277		890	0.143333	0.051	0.0223333	0.02	0.0303333	0.00533333
	0.422	0.425	0.413	0.333	0.332	0.32	0.304	0.305	0.289	0.302	0.299	0.289	0.286	0.282	0.279	0.307	0.31	0.304	0.277		891	0.143	0.0513333	0.0223333	0.0196667	0.03	0.00533333
	0.423	0.425	0.413	0.332	0.332	0.32	0.304	0.305	0.29	0.302	0.299	0.289	0.286	0.282	0.279	0.307	0.309	0.305	0.277		892	0.143333	0.051	0.0226667	0.0196667	0.03	0.00533333
	0.424	0.425	0.414	0.334	0.332	0.32	0.304	0.305	0.289	0.302	0.299	0.289	0.286	0.282	0.28	0.307	0.309	0.305	0.277		893	0.144	0.0516667	0.0223333	0.0196667	0.03	0.00566667
	0.423	0.425	0.414	0.333	0.331	0.32	0.304	0.305	0.289	0.302	0.299	0.289	0.286	0.282	0.279	0.307	0.309	0.305	0.277		894	0.143667	0.051	0.0223333	0.0196667	0.03	0.00533333
	0.423	0.424	0.414	0.333	0.332	0.32	0.304	0.305	0.289	0.303	0.299	0.289	0.286	0.282	0.28	0.307	0.31	0.305	0.277		895	0.143333	0.0513333	0.0223333	0.02	0.0303333	0.00566667
	0.423	0.425	0.413	0.334	0.332	0.319	0.304	0.305	0.288	0.302	0.299	0.289	0.286	0.281	0.279	0.307	0.31	0.305	0.277		896	0.143333	0.0513333	0.022	0.0196667	0.0303333	0.005
	0.423	0.425	0.414	0.333	0.331	0.32	0.304	0.305	0.289	0.302	0.299	0.289	0.286	0.282	0.279	0.307	0.309	0.305	0.277		897	0.143667	0.051	0.0223333	0.0196667	0.03	0.00533333
	0.422	0.425	0.413	0.334	0.332	0.319	0.304	0.305	0.289	0.302	0.299	0.289	0.286	0.281	0.28	0.307	0.309	0.305	0.277		898	0.143	0.0513333	0.0223333	0.0196667	0.03	0.00533333
	0.423	0.426	0.413	0.334	0.332	0.32	0.304	0.305	0.289	0.302	0.3	0.289	0.286	0.282	0.28	0.307	0.309	0.306	0.277		899	0.143667	0.0516667	0.0223333	0.02	0.0303333	0.00566667
	0.423	0.425	0.414	0.333	0.332	0.32	0.305	0.305	0.289	0.302	0.299	0.289	0.286	0.282	0.279	0.307	0.31	0.305	0.277		900	0.143667	0.0513333	0.0226667	0.0196667	0.0303333	0.00533333
	0.424	0.425	0.414	0.332	0.332	0.32	0.304	0.306	0.29	0.301	0.299	0.289	0.286	0.282	0.279	0.307	0.309	0.305	0.278		901	0.143	0.05	0.022	0.0183333	0.029	0.00433333

## Sheet: replicates ParB_2
Raw data	ParB-parS-UTP	ParB-parS-UTP	ParB-parS-UTP	ParB-parS-ATP	ParB-parS-ATP	ParB-parS-ATP	ParB-parS-GTP	ParB-parS-GTP	ParB-parS-GTP	ParB-UTP	ParB-ATP	ParB-GTP	ParB	CTP	Corrected for background signal	time (min)	ParB-parS-UTP	ParB-parS-ATP	ParB-parS-GTP
	0.285	0.283	0.282	0.299	0.293	0.288	0.303	0.299	0.294	0.297	0.295	0.286	0.281	0.249		1	0.0343333	0.0443333	0.0496667
	0.285	0.284	0.282	0.299	0.293	0.289	0.304	0.299	0.294	0.298	0.295	0.286	0.281	0.25		2	0.0336667	0.0435	0.049
	0.286	0.284	0.282	0.299	0.294	0.289	0.304	0.3	0.294	0.298	0.295	0.286	0.283	0.25		3	0.034	0.0438333	0.0493333
	0.286	0.284	0.283	0.3	0.294	0.289	0.304	0.3	0.294	0.299	0.295	0.286	0.282	0.249		4	0.0353333	0.0451667	0.0503333
	0.286	0.285	0.283	0.3	0.294	0.29	0.304	0.3	0.294	0.299	0.295	0.286	0.283	0.25		5	0.0346667	0.0445	0.0493333
	0.287	0.285	0.283	0.3	0.294	0.29	0.305	0.3	0.295	0.298	0.296	0.287	0.283	0.25		6	0.035	0.0446667	0.05
	0.287	0.285	0.284	0.3	0.295	0.29	0.305	0.3	0.295	0.299	0.296	0.287	0.284	0.251		7	0.0343333	0.0438333	0.049
	0.287	0.286	0.284	0.301	0.295	0.291	0.305	0.301	0.295	0.299	0.296	0.287	0.283	0.25		8	0.0356667	0.0453333	0.0503333
	0.288	0.286	0.285	0.301	0.295	0.291	0.305	0.301	0.296	0.3	0.296	0.287	0.284	0.251		9	0.0353333	0.0446667	0.0496667
	0.288	0.286	0.284	0.301	0.295	0.292	0.306	0.301	0.296	0.3	0.297	0.288	0.284	0.251		10	0.035	0.0448333	0.05
	0.29	0.286	0.285	0.302	0.295	0.292	0.306	0.301	0.297	0.3	0.296	0.288	0.285	0.251		11	0.036	0.0451667	0.0503333
	0.289	0.287	0.285	0.302	0.296	0.292	0.306	0.301	0.297	0.301	0.297	0.289	0.285	0.251		12	0.036	0.0455	0.0503333
	0.29	0.287	0.286	0.302	0.296	0.292	0.306	0.302	0.297	0.301	0.297	0.288	0.286	0.251		13	0.0366667	0.0456667	0.0506667
	0.29	0.287	0.286	0.302	0.297	0.292	0.307	0.302	0.297	0.301	0.297	0.289	0.284	0.252		14	0.0356667	0.0448333	0.05
	0.29	0.288	0.286	0.303	0.297	0.293	0.308	0.302	0.297	0.302	0.297	0.289	0.285	0.252		15	0.036	0.0453333	0.0503333
	0.29	0.288	0.287	0.303	0.298	0.293	0.308	0.303	0.298	0.302	0.298	0.289	0.285	0.252		16	0.0363333	0.0458333	0.051
	0.29	0.288	0.287	0.303	0.297	0.293	0.308	0.303	0.298	0.302	0.298	0.289	0.285	0.252		17	0.0363333	0.0458333	0.051
	0.29	0.288	0.287	0.304	0.297	0.294	0.308	0.303	0.298	0.303	0.298	0.29	0.288	0.252		18	0.0363333	0.046	0.051
	0.291	0.288	0.288	0.304	0.298	0.294	0.309	0.303	0.298	0.303	0.298	0.291	0.287	0.252		19	0.037	0.0465	0.0513333
	0.291	0.289	0.288	0.304	0.299	0.294	0.309	0.303	0.299	0.303	0.299	0.291	0.288	0.253		20	0.0363333	0.0458333	0.0506667
	0.292	0.29	0.288	0.305	0.299	0.295	0.309	0.303	0.3	0.304	0.299	0.29	0.288	0.252		21	0.038	0.0473333	0.052
	0.292	0.29	0.289	0.305	0.299	0.295	0.309	0.304	0.299	0.304	0.299	0.291	0.289	0.253		22	0.0373333	0.0466667	0.051
	0.293	0.29	0.289	0.306	0.299	0.295	0.309	0.304	0.299	0.304	0.299	0.291	0.288	0.253		23	0.0376667	0.0468333	0.051
	0.293	0.29	0.289	0.305	0.3	0.296	0.31	0.305	0.299	0.304	0.299	0.292	0.289	0.253		24	0.0376667	0.0471667	0.0516667
	0.294	0.291	0.289	0.306	0.3	0.296	0.31	0.305	0.3	0.306	0.3	0.292	0.289	0.253		25	0.0383333	0.0475	0.052
	0.294	0.291	0.29	0.306	0.301	0.296	0.31	0.305	0.3	0.305	0.3	0.293	0.29	0.254		26	0.0376667	0.0468333	0.051
	0.294	0.291	0.29	0.307	0.301	0.296	0.311	0.305	0.301	0.306	0.301	0.293	0.289	0.253		27	0.0386667	0.0481667	0.0526667
	0.294	0.291	0.291	0.307	0.301	0.297	0.311	0.305	0.302	0.306	0.301	0.293	0.291	0.254		28	0.038	0.0475	0.052
	0.294	0.292	0.291	0.307	0.302	0.297	0.311	0.306	0.302	0.306	0.302	0.293	0.291	0.254		29	0.0383333	0.0478333	0.0523333
	0.295	0.292	0.291	0.307	0.301	0.297	0.312	0.306	0.302	0.307	0.301	0.294	0.291	0.254		30	0.0386667	0.0478333	0.0526667
	0.295	0.293	0.293	0.308	0.302	0.298	0.312	0.306	0.302	0.307	0.302	0.294	0.292	0.254		31	0.0396667	0.0481667	0.0526667
	0.295	0.293	0.291	0.308	0.303	0.298	0.312	0.307	0.302	0.307	0.302	0.294	0.29	0.254		32	0.039	0.0488333	0.053
	0.296	0.293	0.292	0.309	0.302	0.299	0.312	0.307	0.303	0.308	0.303	0.295	0.29	0.254		33	0.0396667	0.0491667	0.0533333
	0.296	0.294	0.293	0.309	0.303	0.299	0.312	0.307	0.303	0.308	0.303	0.295	0.29	0.254		34	0.0403333	0.0495	0.0533333
	0.296	0.293	0.293	0.309	0.304	0.299	0.313	0.308	0.303	0.308	0.304	0.295	0.29	0.254		35	0.04	0.0498333	0.054
	0.297	0.294	0.293	0.31	0.304	0.299	0.313	0.308	0.303	0.308	0.304	0.295	0.292	0.254		36	0.0406667	0.0501667	0.054
	0.296	0.294	0.293	0.309	0.304	0.299	0.313	0.308	0.304	0.309	0.304	0.295	0.291	0.255		37	0.0393333	0.0491667	0.0533333
	0.297	0.295	0.294	0.31	0.305	0.299	0.313	0.308	0.304	0.309	0.304	0.295	0.292	0.255		38	0.0403333	0.0493333	0.0533333
	0.297	0.294	0.294	0.31	0.306	0.3	0.313	0.308	0.304	0.309	0.304	0.296	0.291	0.255		39	0.04	0.05	0.0533333
	0.297	0.295	0.294	0.31	0.305	0.3	0.314	0.308	0.304	0.31	0.305	0.296	0.29	0.255		40	0.0403333	0.0501667	0.0536667
	0.298	0.296	0.294	0.311	0.305	0.301	0.314	0.309	0.305	0.31	0.305	0.297	0.292	0.255		41	0.041	0.0503333	0.0543333
	0.298	0.295	0.295	0.311	0.307	0.301	0.314	0.309	0.305	0.31	0.306	0.297	0.291	0.256		42	0.04	0.05	0.0533333
	0.298	0.295	0.295	0.312	0.307	0.301	0.314	0.309	0.305	0.31	0.306	0.297	0.291	0.256		43	0.04	0.0505	0.0533333
	0.299	0.296	0.295	0.311	0.307	0.301	0.314	0.31	0.305	0.311	0.306	0.297	0.293	0.256		44	0.0406667	0.0505	0.0536667
	0.299	0.296	0.295	0.312	0.306	0.302	0.314	0.31	0.305	0.311	0.307	0.297	0.292	0.256		45	0.0406667	0.0505	0.0536667
	0.299	0.297	0.296	0.312	0.308	0.302	0.315	0.31	0.306	0.311	0.307	0.297	0.295	0.256		46	0.0413333	0.051	0.0543333
	0.299	0.297	0.296	0.312	0.307	0.302	0.315	0.31	0.305	0.312	0.307	0.297	0.293	0.256		47	0.0413333	0.0511667	0.054
	0.3	0.297	0.297	0.313	0.307	0.302	0.315	0.311	0.307	0.312	0.308	0.298	0.296	0.256		48	0.042	0.0511667	0.055
	0.3	0.297	0.296	0.313	0.308	0.302	0.315	0.311	0.306	0.312	0.308	0.298	0.295	0.257		49	0.0406667	0.0505	0.0536667
	0.3	0.297	0.297	0.314	0.309	0.303	0.316	0.311	0.307	0.312	0.308	0.298	0.296	0.257		50	0.041	0.0511667	0.0543333
	0.301	0.298	0.297	0.314	0.309	0.303	0.316	0.311	0.306	0.312	0.308	0.299	0.296	0.257		51	0.0416667	0.0516667	0.054
	0.301	0.298	0.297	0.314	0.308	0.303	0.316	0.312	0.307	0.313	0.308	0.298	0.297	0.257		52	0.0416667	0.0515	0.0546667
	0.301	0.298	0.298	0.314	0.31	0.304	0.316	0.312	0.308	0.313	0.309	0.298	0.297	0.257		53	0.042	0.0518333	0.055
	0.302	0.299	0.298	0.315	0.31	0.304	0.317	0.312	0.307	0.313	0.309	0.299	0.297	0.257		54	0.0426667	0.0525	0.055
	0.302	0.299	0.298	0.315	0.31	0.304	0.317	0.312	0.308	0.314	0.309	0.299	0.296	0.257		55	0.0426667	0.0526667	0.0553333
	0.302	0.299	0.298	0.315	0.31	0.304	0.318	0.312	0.308	0.314	0.309	0.299	0.296	0.257		56	0.0426667	0.0526667	0.0556667
	0.302	0.299	0.298	0.315	0.311	0.304	0.317	0.313	0.308	0.314	0.31	0.3	0.296	0.258		57	0.0416667	0.0518333	0.0546667
	0.302	0.299	0.299	0.315	0.311	0.305	0.318	0.313	0.309	0.314	0.31	0.3	0.296	0.258		58	0.042	0.0521667	0.0553333
	0.303	0.299	0.299	0.316	0.311	0.305	0.318	0.313	0.308	0.315	0.31	0.3	0.299	0.258		59	0.0423333	0.0525	0.055
	0.303	0.3	0.299	0.316	0.312	0.305	0.318	0.313	0.309	0.315	0.311	0.3	0.299	0.258		60	0.0426667	0.0528333	0.0553333
	0.303	0.3	0.3	0.316	0.312	0.306	0.318	0.313	0.309	0.315	0.31	0.301	0.298	0.258		61	0.043	0.0531667	0.0553333
	0.303	0.3	0.3	0.317	0.312	0.306	0.318	0.313	0.309	0.315	0.312	0.301	0.299	0.258		62	0.043	0.0535	0.0553333
	0.303	0.301	0.3	0.316	0.313	0.306	0.319	0.313	0.309	0.315	0.311	0.302	0.299	0.258		63	0.0433333	0.0536667	0.0556667
	0.304	0.301	0.3	0.317	0.313	0.306	0.319	0.313	0.31	0.315	0.311	0.301	0.299	0.259		64	0.0426667	0.0528333	0.055
	0.304	0.301	0.3	0.317	0.314	0.306	0.319	0.314	0.31	0.316	0.312	0.301	0.3	0.258		65	0.0436667	0.0541667	0.0563333
	0.304	0.301	0.3	0.317	0.313	0.307	0.319	0.314	0.31	0.316	0.312	0.302	0.3	0.259		66	0.0426667	0.0533333	0.0553333
	0.305	0.302	0.302	0.318	0.313	0.307	0.319	0.315	0.31	0.317	0.312	0.301	0.3	0.259		67	0.044	0.0535	0.0556667
	0.305	0.302	0.303	0.318	0.314	0.307	0.319	0.315	0.31	0.316	0.313	0.301	0.3	0.259		68	0.0443333	0.0538333	0.0556667
	0.305	0.302	0.304	0.318	0.314	0.308	0.319	0.315	0.31	0.317	0.313	0.302	0.299	0.259		69	0.0446667	0.0541667	0.0556667
	0.305	0.302	0.304	0.319	0.314	0.308	0.32	0.315	0.311	0.317	0.312	0.302	0.299	0.259		70	0.0446667	0.0545	0.0563333
	0.305	0.302	0.304	0.318	0.314	0.308	0.32	0.316	0.311	0.317	0.313	0.303	0.298	0.259		71	0.0446667	0.0545	0.0566667
	0.306	0.303	0.303	0.319	0.315	0.308	0.32	0.316	0.311	0.317	0.313	0.303	0.301	0.259		72	0.045	0.0546667	0.0566667
	0.306	0.303	0.302	0.319	0.314	0.309	0.32	0.316	0.311	0.317	0.314	0.304	0.3	0.259		73	0.0446667	0.055	0.0566667
	0.306	0.304	0.302	0.319	0.314	0.309	0.32	0.316	0.311	0.318	0.314	0.304	0.299	0.259		74	0.045	0.055	0.0566667
	0.306	0.304	0.303	0.32	0.315	0.309	0.321	0.316	0.312	0.318	0.314	0.304	0.302	0.26		75	0.0443333	0.0543333	0.0563333
	0.306	0.304	0.303	0.32	0.315	0.309	0.321	0.317	0.312	0.318	0.314	0.304	0.301	0.259		76	0.0453333	0.0556667	0.0576667
	0.307	0.304	0.303	0.32	0.315	0.31	0.321	0.317	0.312	0.318	0.314	0.304	0.301	0.26		77	0.0446667	0.0548333	0.0566667
	0.307	0.304	0.303	0.32	0.316	0.309	0.321	0.317	0.312	0.318	0.315	0.304	0.303	0.26		78	0.0446667	0.055	0.0566667
	0.307	0.304	0.303	0.32	0.315	0.31	0.322	0.317	0.312	0.319	0.315	0.304	0.302	0.26		79	0.0446667	0.055	0.057
	0.307	0.305	0.304	0.32	0.315	0.31	0.322	0.317	0.313	0.319	0.315	0.305	0.303	0.26		80	0.0453333	0.055	0.0573333
	0.308	0.305	0.304	0.32	0.316	0.31	0.322	0.317	0.313	0.319	0.315	0.306	0.303	0.26		81	0.0456667	0.0551667	0.0573333
	0.307	0.305	0.304	0.321	0.317	0.31	0.322	0.317	0.313	0.319	0.316	0.306	0.303	0.26		82	0.0453333	0.0556667	0.0573333
	0.307	0.305	0.305	0.321	0.316	0.31	0.322	0.318	0.313	0.319	0.315	0.306	0.3	0.26		83	0.0456667	0.0558333	0.0576667
	0.308	0.305	0.305	0.321	0.316	0.311	0.322	0.318	0.313	0.319	0.316	0.306	0.302	0.261		84	0.045	0.0548333	0.0566667
	0.308	0.305	0.306	0.321	0.317	0.311	0.323	0.318	0.314	0.32	0.315	0.305	0.303	0.261		85	0.0453333	0.0551667	0.0573333
	0.308	0.306	0.307	0.322	0.316	0.311	0.322	0.318	0.313	0.32	0.316	0.305	0.302	0.261		86	0.046	0.0553333	0.0566667
	0.309	0.306	0.306	0.321	0.316	0.311	0.323	0.319	0.314	0.32	0.316	0.305	0.301	0.261		87	0.046	0.0551667	0.0576667
	0.309	0.306	0.306	0.322	0.317	0.311	0.323	0.318	0.314	0.32	0.316	0.306	0.305	0.261		88	0.046	0.0553333	0.0573333
	0.309	0.306	0.306	0.322	0.318	0.312	0.323	0.319	0.314	0.321	0.317	0.307	0.303	0.261		89	0.046	0.056	0.0576667
	0.309	0.306	0.306	0.322	0.317	0.312	0.323	0.319	0.314	0.321	0.317	0.307	0.302	0.261		90	0.046	0.0561667	0.0576667
	0.309	0.306	0.306	0.322	0.318	0.311	0.324	0.319	0.315	0.321	0.317	0.308	0.303	0.261		91	0.046	0.056	0.0583333
	0.309	0.306	0.306	0.322	0.318	0.312	0.323	0.319	0.314	0.321	0.316	0.308	0.305	0.261		92	0.046	0.0561667	0.0576667
	0.309	0.307	0.306	0.322	0.318	0.312	0.324	0.319	0.315	0.322	0.318	0.307	0.305	0.262		93	0.0453333	0.0553333	0.0573333
	0.31	0.307	0.307	0.323	0.319	0.312	0.324	0.32	0.314	0.321	0.318	0.307	0.302	0.262		94	0.046	0.0556667	0.0573333
	0.31	0.307	0.307	0.324	0.319	0.312	0.324	0.32	0.315	0.322	0.318	0.307	0.305	0.261		95	0.047	0.0571667	0.0586667
	0.311	0.308	0.307	0.323	0.32	0.313	0.325	0.32	0.315	0.322	0.318	0.307	0.303	0.262		96	0.0466667	0.0565	0.058
	0.31	0.307	0.307	0.324	0.32	0.313	0.324	0.32	0.315	0.322	0.319	0.309	0.303	0.262		97	0.046	0.0568333	0.0576667
	0.311	0.308	0.307	0.323	0.319	0.313	0.324	0.32	0.315	0.322	0.318	0.308	0.307	0.262		98	0.0466667	0.0566667	0.0576667
	0.311	0.308	0.308	0.323	0.319	0.313	0.324	0.32	0.316	0.322	0.319	0.308	0.307	0.262		99	0.047	0.0563333	0.058
	0.311	0.308	0.308	0.324	0.32	0.314	0.325	0.32	0.316	0.323	0.319	0.308	0.307	0.262		100	0.047	0.0568333	0.0583333
	0.311	0.309	0.308	0.323	0.319	0.314	0.325	0.321	0.316	0.322	0.319	0.308	0.307	0.262		101	0.0473333	0.057	0.0586667
	0.311	0.309	0.308	0.324	0.319	0.314	0.325	0.321	0.316	0.323	0.319	0.308	0.308	0.262		102	0.0473333	0.0568333	0.0586667
	0.311	0.309	0.309	0.325	0.32	0.314	0.325	0.32	0.316	0.323	0.319	0.308	0.308	0.262		103	0.0476667	0.0573333	0.0583333
	0.311	0.309	0.308	0.324	0.32	0.314	0.326	0.321	0.316	0.323	0.319	0.309	0.307	0.262		104	0.0473333	0.0575	0.059
	0.312	0.309	0.308	0.325	0.32	0.314	0.326	0.322	0.316	0.323	0.319	0.31	0.307	0.262		105	0.0476667	0.0575	0.0593333
	0.312	0.309	0.308	0.325	0.321	0.314	0.326	0.322	0.316	0.323	0.319	0.31	0.307	0.263		106	0.0466667	0.0568333	0.0583333
	0.312	0.31	0.308	0.324	0.32	0.314	0.326	0.322	0.316	0.323	0.32	0.31	0.308	0.262		107	0.048	0.0576667	0.0593333
	0.312	0.309	0.309	0.325	0.32	0.315	0.326	0.322	0.317	0.324	0.32	0.31	0.307	0.263		108	0.047	0.0566667	0.0586667
	0.312	0.31	0.309	0.325	0.32	0.315	0.327	0.322	0.317	0.324	0.321	0.31	0.305	0.263		109	0.0473333	0.057	0.059
	0.312	0.31	0.309	0.325	0.32	0.316	0.327	0.322	0.317	0.324	0.32	0.31	0.305	0.263		110	0.0473333	0.0571667	0.059
	0.312	0.31	0.309	0.326	0.32	0.315	0.327	0.322	0.317	0.324	0.321	0.31	0.307	0.263		111	0.0473333	0.0573333	0.059
	0.312	0.31	0.31	0.326	0.32	0.316	0.327	0.323	0.317	0.324	0.32	0.31	0.308	0.263		112	0.0476667	0.0575	0.0593333
	0.313	0.31	0.309	0.326	0.321	0.315	0.327	0.322	0.317	0.324	0.32	0.311	0.307	0.263		113	0.0476667	0.0576667	0.059
	0.313	0.311	0.309	0.326	0.321	0.316	0.327	0.323	0.317	0.325	0.321	0.311	0.306	0.263		114	0.048	0.0578333	0.0593333
	0.313	0.311	0.31	0.326	0.321	0.316	0.327	0.323	0.318	0.325	0.321	0.311	0.307	0.263		115	0.0483333	0.058	0.0596667
	0.313	0.311	0.309	0.326	0.322	0.316	0.327	0.323	0.317	0.324	0.321	0.311	0.307	0.263		116	0.048	0.0581667	0.0593333
	0.314	0.311	0.31	0.326	0.322	0.316	0.327	0.323	0.318	0.325	0.321	0.311	0.308	0.264		117	0.0476667	0.0573333	0.0586667
	0.313	0.311	0.311	0.327	0.322	0.317	0.328	0.323	0.318	0.325	0.322	0.311	0.308	0.264		118	0.0476667	0.0576667	0.059
	0.314	0.311	0.31	0.327	0.323	0.316	0.328	0.324	0.318	0.325	0.322	0.312	0.31	0.264		119	0.0476667	0.058	0.0593333
	0.314	0.311	0.31	0.326	0.323	0.316	0.328	0.323	0.318	0.326	0.322	0.312	0.309	0.264		120	0.0476667	0.0578333	0.059
	0.313	0.311	0.31	0.327	0.322	0.317	0.328	0.324	0.319	0.326	0.322	0.312	0.309	0.264		121	0.0473333	0.0578333	0.0596667
	0.314	0.312	0.311	0.327	0.323	0.317	0.328	0.324	0.318	0.325	0.322	0.311	0.309	0.264		122	0.0483333	0.0581667	0.0593333
	0.314	0.311	0.31	0.327	0.323	0.317	0.328	0.324	0.319	0.326	0.322	0.312	0.31	0.264		123	0.0476667	0.0583333	0.0596667
	0.314	0.312	0.311	0.327	0.323	0.317	0.328	0.324	0.319	0.326	0.322	0.312	0.31	0.264		124	0.0483333	0.0583333	0.0596667
	0.314	0.312	0.311	0.327	0.323	0.317	0.329	0.324	0.318	0.326	0.322	0.312	0.308	0.264		125	0.0483333	0.0583333	0.0596667
	0.314	0.313	0.311	0.327	0.323	0.317	0.329	0.324	0.318	0.326	0.322	0.312	0.31	0.264		126	0.0486667	0.0583333	0.0596667
	0.314	0.312	0.311	0.328	0.323	0.317	0.329	0.324	0.319	0.326	0.322	0.312	0.31	0.264		127	0.0483333	0.0585	0.06
	0.314	0.312	0.311	0.327	0.323	0.318	0.329	0.325	0.319	0.326	0.323	0.312	0.31	0.265		128	0.0473333	0.0576667	0.0593333
	0.315	0.312	0.311	0.328	0.324	0.318	0.329	0.325	0.319	0.327	0.323	0.312	0.311	0.264		129	0.0486667	0.059	0.0603333
	0.315	0.313	0.312	0.328	0.323	0.318	0.329	0.324	0.32	0.326	0.323	0.313	0.308	0.265		130	0.0483333	0.0581667	0.0593333
	0.315	0.313	0.312	0.329	0.324	0.317	0.329	0.325	0.319	0.327	0.323	0.313	0.308	0.265		131	0.0483333	0.0581667	0.0593333
	0.315	0.313	0.312	0.328	0.323	0.318	0.33	0.325	0.32	0.327	0.324	0.313	0.309	0.265		132	0.0483333	0.0581667	0.06
	0.315	0.313	0.312	0.328	0.324	0.318	0.329	0.325	0.319	0.327	0.323	0.313	0.312	0.265		133	0.0483333	0.0581667	0.0593333
	0.315	0.313	0.312	0.328	0.324	0.318	0.33	0.325	0.32	0.327	0.323	0.313	0.308	0.265		134	0.0483333	0.0583333	0.06
	0.315	0.313	0.313	0.329	0.324	0.318	0.329	0.325	0.32	0.327	0.323	0.313	0.309	0.265		135	0.0486667	0.0585	0.0596667
	0.315	0.313	0.312	0.329	0.324	0.318	0.33	0.325	0.32	0.327	0.324	0.313	0.31	0.265		136	0.0483333	0.0586667	0.06
	0.315	0.313	0.313	0.329	0.323	0.318	0.33	0.326	0.32	0.328	0.324	0.313	0.308	0.265		137	0.0486667	0.0585	0.0603333
	0.316	0.314	0.313	0.329	0.324	0.319	0.33	0.326	0.32	0.328	0.324	0.314	0.309	0.265		138	0.0493333	0.0586667	0.0603333
	0.316	0.313	0.313	0.329	0.325	0.319	0.33	0.326	0.32	0.328	0.324	0.313	0.309	0.266		139	0.048	0.0581667	0.0593333
	0.316	0.314	0.313	0.33	0.324	0.319	0.33	0.325	0.32	0.327	0.324	0.313	0.31	0.265		140	0.0493333	0.0593333	0.06
	0.316	0.314	0.313	0.329	0.324	0.319	0.331	0.326	0.32	0.328	0.324	0.314	0.311	0.265		141	0.0493333	0.0591667	0.0606667
	0.316	0.314	0.313	0.329	0.325	0.319	0.33	0.326	0.32	0.328	0.324	0.313	0.31	0.266		142	0.0483333	0.0581667	0.0593333
	0.316	0.314	0.313	0.33	0.325	0.319	0.331	0.326	0.32	0.328	0.325	0.313	0.309	0.266		143	0.0483333	0.0585	0.0596667
	0.316	0.314	0.313	0.329	0.325	0.319	0.331	0.326	0.32	0.328	0.324	0.314	0.309	0.266		144	0.0483333	0.0585	0.0596667
	0.316	0.315	0.313	0.329	0.324	0.319	0.331	0.326	0.321	0.328	0.324	0.314	0.309	0.266		145	0.0486667	0.0581667	0.06
	0.317	0.314	0.313	0.33	0.325	0.319	0.331	0.326	0.321	0.328	0.325	0.315	0.31	0.266		146	0.0486667	0.0583333	0.06
	0.317	0.314	0.313	0.33	0.325	0.319	0.331	0.326	0.321	0.328	0.325	0.314	0.313	0.266		147	0.0486667	0.0586667	0.06
	0.316	0.314	0.314	0.33	0.324	0.32	0.331	0.326	0.321	0.328	0.325	0.314	0.313	0.266		148	0.0486667	0.0586667	0.06
	0.316	0.315	0.314	0.33	0.326	0.32	0.331	0.326	0.321	0.329	0.325	0.313	0.312	0.266		149	0.049	0.059	0.06
	0.317	0.314	0.313	0.33	0.325	0.32	0.331	0.326	0.321	0.329	0.325	0.314	0.31	0.266		150	0.0486667	0.0591667	0.06
	0.317	0.315	0.314	0.33	0.325	0.32	0.331	0.326	0.321	0.329	0.325	0.314	0.309	0.266		151	0.0493333	0.059	0.06
	0.317	0.315	0.314	0.33	0.327	0.32	0.331	0.326	0.321	0.33	0.325	0.314	0.31	0.266		152	0.0493333	0.0593333	0.06
	0.317	0.315	0.314	0.33	0.326	0.32	0.331	0.326	0.322	0.329	0.326	0.314	0.31	0.266		153	0.0493333	0.0595	0.0603333
	0.317	0.315	0.314	0.331	0.326	0.321	0.331	0.327	0.322	0.329	0.325	0.314	0.31	0.266		154	0.0493333	0.0596667	0.0606667
	0.317	0.315	0.314	0.33	0.327	0.32	0.331	0.327	0.321	0.329	0.326	0.314	0.31	0.266		155	0.0493333	0.0598333	0.0603333
	0.317	0.315	0.314	0.33	0.326	0.32	0.332	0.327	0.321	0.329	0.326	0.314	0.31	0.267		156	0.0483333	0.0585	0.0596667
	0.317	0.315	0.314	0.331	0.326	0.321	0.331	0.327	0.322	0.329	0.326	0.315	0.31	0.267		157	0.0483333	0.0586667	0.0596667
	0.318	0.315	0.315	0.331	0.327	0.32	0.332	0.327	0.322	0.329	0.326	0.315	0.31	0.267		158	0.049	0.059	0.06
	0.317	0.315	0.315	0.331	0.327	0.32	0.332	0.327	0.321	0.33	0.326	0.315	0.311	0.266		159	0.0496667	0.06	0.0606667
	0.318	0.316	0.315	0.331	0.327	0.321	0.332	0.327	0.322	0.33	0.327	0.315	0.31	0.266		160	0.0503333	0.0601667	0.061
	0.317	0.316	0.315	0.331	0.326	0.321	0.332	0.327	0.322	0.331	0.326	0.315	0.31	0.267		161	0.049	0.0591667	0.06
	0.318	0.316	0.315	0.331	0.327	0.321	0.332	0.327	0.323	0.33	0.326	0.314	0.311	0.267		162	0.0493333	0.0591667	0.0603333
	0.318	0.316	0.315	0.331	0.327	0.32	0.332	0.327	0.323	0.331	0.327	0.315	0.313	0.267		163	0.0493333	0.0591667	0.0603333
	0.318	0.316	0.315	0.331	0.327	0.321	0.332	0.327	0.322	0.33	0.327	0.316	0.315	0.267		164	0.0493333	0.0591667	0.06
	0.318	0.316	0.315	0.331	0.327	0.322	0.332	0.327	0.322	0.33	0.327	0.316	0.313	0.267		165	0.0493333	0.0595	0.06
	0.318	0.316	0.315	0.331	0.327	0.321	0.332	0.327	0.323	0.33	0.327	0.316	0.313	0.267		166	0.0493333	0.0595	0.0603333
	0.318	0.316	0.315	0.332	0.327	0.321	0.332	0.328	0.323	0.33	0.327	0.315	0.312	0.267		167	0.0493333	0.0595	0.0606667
	0.318	0.316	0.315	0.332	0.327	0.321	0.333	0.328	0.323	0.331	0.327	0.316	0.314	0.267		168	0.0493333	0.0596667	0.061
	0.319	0.316	0.316	0.332	0.328	0.322	0.333	0.327	0.323	0.33	0.327	0.315	0.315	0.267		169	0.05	0.06	0.0606667
	0.318	0.316	0.316	0.332	0.328	0.322	0.333	0.327	0.323	0.33	0.327	0.315	0.314	0.267		170	0.0496667	0.0603333	0.0606667
	0.318	0.316	0.316	0.332	0.328	0.322	0.333	0.328	0.323	0.331	0.327	0.316	0.315	0.268		171	0.0486667	0.0593333	0.06
	0.318	0.317	0.316	0.332	0.328	0.322	0.333	0.328	0.323	0.331	0.328	0.316	0.314	0.268		172	0.049	0.0593333	0.06
	0.319	0.316	0.316	0.332	0.328	0.322	0.333	0.328	0.323	0.331	0.327	0.315	0.313	0.268		173	0.049	0.0593333	0.06
	0.318	0.317	0.316	0.332	0.328	0.322	0.333	0.328	0.323	0.331	0.328	0.315	0.314	0.268		174	0.049	0.0593333	0.06
	0.319	0.317	0.317	0.333	0.328	0.322	0.333	0.328	0.323	0.331	0.328	0.315	0.315	0.268		175	0.0496667	0.0595	0.06
	0.319	0.317	0.316	0.333	0.328	0.322	0.333	0.329	0.323	0.331	0.328	0.316	0.315	0.268		176	0.0493333	0.0596667	0.0603333
	0.319	0.317	0.316	0.333	0.328	0.322	0.333	0.329	0.323	0.332	0.327	0.317	0.314	0.267		177	0.0503333	0.0606667	0.0613333
	0.319	0.317	0.316	0.333	0.328	0.322	0.333	0.328	0.324	0.332	0.328	0.317	0.314	0.268		178	0.0493333	0.0596667	0.0603333
	0.319	0.317	0.316	0.333	0.329	0.322	0.333	0.329	0.324	0.332	0.328	0.316	0.314	0.268		179	0.0493333	0.0598333	0.0606667
	0.319	0.318	0.317	0.333	0.328	0.322	0.333	0.329	0.323	0.331	0.328	0.316	0.314	0.268		180	0.05	0.0598333	0.0603333
	0.32	0.318	0.317	0.333	0.328	0.323	0.333	0.328	0.324	0.332	0.328	0.316	0.314	0.268		181	0.0503333	0.0598333	0.0603333
	0.319	0.317	0.317	0.333	0.328	0.322	0.334	0.329	0.323	0.332	0.328	0.317	0.315	0.268		182	0.0496667	0.0598333	0.0606667
	0.319	0.318	0.317	0.333	0.329	0.323	0.333	0.329	0.324	0.331	0.328	0.318	0.313	0.268		183	0.05	0.06	0.0606667
	0.319	0.318	0.317	0.333	0.328	0.323	0.334	0.329	0.324	0.332	0.328	0.317	0.313	0.268		184	0.05	0.0601667	0.061
	0.32	0.317	0.317	0.333	0.328	0.323	0.334	0.328	0.324	0.332	0.328	0.316	0.313	0.269		185	0.049	0.059	0.0596667
	0.32	0.318	0.317	0.333	0.33	0.322	0.334	0.329	0.324	0.332	0.328	0.316	0.313	0.269		186	0.0493333	0.0591667	0.06
	0.32	0.318	0.317	0.334	0.329	0.323	0.334	0.329	0.324	0.332	0.328	0.317	0.313	0.268		187	0.0503333	0.0605	0.061
	0.32	0.318	0.317	0.333	0.33	0.323	0.334	0.329	0.324	0.332	0.328	0.317	0.313	0.269		188	0.0493333	0.0596667	0.06
	0.32	0.318	0.317	0.333	0.33	0.323	0.334	0.329	0.324	0.332	0.329	0.317	0.314	0.268		189	0.0503333	0.0606667	0.061
	0.32	0.318	0.318	0.334	0.33	0.323	0.334	0.329	0.324	0.332	0.329	0.318	0.313	0.269		190	0.0496667	0.0598333	0.06
	0.32	0.318	0.317	0.334	0.33	0.324	0.334	0.329	0.324	0.331	0.328	0.317	0.313	0.268		191	0.0503333	0.0611667	0.061
	0.32	0.319	0.317	0.334	0.329	0.323	0.334	0.33	0.324	0.332	0.329	0.317	0.313	0.269		192	0.0496667	0.06	0.0603333
	0.32	0.319	0.318	0.334	0.33	0.324	0.334	0.329	0.324	0.332	0.329	0.316	0.313	0.269		193	0.05	0.06	0.06
	0.32	0.318	0.317	0.334	0.33	0.323	0.335	0.329	0.325	0.332	0.329	0.317	0.313	0.269		194	0.0493333	0.0601667	0.0606667
	0.32	0.319	0.318	0.334	0.329	0.323	0.335	0.33	0.324	0.332	0.329	0.318	0.313	0.269		195	0.05	0.0598333	0.0606667
	0.32	0.318	0.318	0.334	0.329	0.323	0.335	0.33	0.325	0.333	0.329	0.317	0.314	0.269		196	0.0496667	0.0596667	0.061
	0.321	0.319	0.318	0.334	0.33	0.323	0.335	0.33	0.324	0.333	0.329	0.318	0.313	0.269		197	0.0503333	0.0598333	0.0606667
	0.32	0.319	0.318	0.334	0.33	0.323	0.334	0.329	0.325	0.333	0.329	0.316	0.314	0.269		198	0.05	0.06	0.0603333
	0.32	0.319	0.317	0.334	0.329	0.324	0.335	0.329	0.325	0.333	0.33	0.317	0.314	0.269		199	0.0496667	0.06	0.0606667
	0.32	0.319	0.318	0.334	0.33	0.324	0.335	0.33	0.325	0.333	0.33	0.317	0.314	0.269		200	0.05	0.0601667	0.061
	0.321	0.319	0.318	0.334	0.33	0.323	0.335	0.33	0.325	0.333	0.329	0.318	0.314	0.269		201	0.0503333	0.0601667	0.061
	0.321	0.319	0.318	0.334	0.329	0.324	0.335	0.329	0.325	0.333	0.33	0.317	0.314	0.269		202	0.0503333	0.06	0.0606667
	0.321	0.319	0.318	0.335	0.329	0.324	0.334	0.33	0.325	0.333	0.329	0.317	0.314	0.269		203	0.0503333	0.0601667	0.0606667
	0.321	0.319	0.318	0.334	0.331	0.324	0.335	0.33	0.325	0.333	0.329	0.317	0.314	0.269		204	0.0503333	0.0605	0.061
	0.321	0.319	0.318	0.335	0.33	0.324	0.335	0.33	0.325	0.333	0.33	0.317	0.317	0.269		205	0.0503333	0.0606667	0.061
	0.321	0.319	0.318	0.334	0.33	0.324	0.335	0.33	0.325	0.333	0.33	0.318	0.318	0.27		206	0.0493333	0.0595	0.06
	0.321	0.319	0.318	0.334	0.329	0.324	0.335	0.33	0.325	0.333	0.33	0.318	0.317	0.269		207	0.0503333	0.0601667	0.061
	0.322	0.319	0.318	0.335	0.33	0.324	0.335	0.331	0.325	0.333	0.33	0.318	0.316	0.27		208	0.0496667	0.0593333	0.0603333
	0.321	0.319	0.319	0.335	0.331	0.324	0.335	0.33	0.326	0.334	0.33	0.318	0.315	0.27		209	0.0496667	0.0598333	0.0603333
	0.321	0.319	0.318	0.335	0.331	0.325	0.335	0.33	0.325	0.333	0.331	0.318	0.314	0.27		210	0.0493333	0.0601667	0.06
	0.322	0.319	0.319	0.335	0.33	0.324	0.336	0.33	0.326	0.334	0.33	0.318	0.315	0.27		211	0.05	0.06	0.0606667
	0.321	0.319	0.319	0.335	0.33	0.324	0.335	0.33	0.325	0.334	0.33	0.318	0.314	0.27		212	0.0496667	0.0596667	0.06
	0.321	0.32	0.319	0.335	0.331	0.325	0.335	0.331	0.325	0.334	0.33	0.318	0.314	0.27		213	0.05	0.06	0.0603333
	0.321	0.319	0.319	0.335	0.33	0.325	0.335	0.331	0.325	0.333	0.33	0.318	0.315	0.27		214	0.0496667	0.0601667	0.0603333
	0.322	0.32	0.319	0.335	0.33	0.324	0.336	0.331	0.325	0.333	0.33	0.318	0.314	0.27		215	0.0503333	0.0598333	0.0606667
	0.322	0.32	0.318	0.335	0.33	0.325	0.335	0.33	0.325	0.334	0.331	0.318	0.314	0.27		216	0.05	0.0598333	0.06
	0.322	0.319	0.318	0.336	0.331	0.325	0.336	0.331	0.326	0.334	0.33	0.318	0.315	0.27		217	0.0496667	0.0603333	0.061
	0.322	0.32	0.319	0.335	0.33	0.325	0.336	0.331	0.325	0.334	0.331	0.319	0.315	0.27		218	0.0503333	0.0603333	0.0606667
	0.322	0.32	0.319	0.335	0.33	0.325	0.336	0.331	0.326	0.334	0.33	0.319	0.315	0.27		219	0.0503333	0.06	0.061
	0.322	0.32	0.319	0.335	0.33	0.325	0.336	0.331	0.326	0.334	0.33	0.318	0.315	0.27		220	0.0503333	0.06	0.061
	0.322	0.32	0.319	0.335	0.331	0.325	0.336	0.331	0.325	0.334	0.331	0.318	0.314	0.27		221	0.0503333	0.0601667	0.0606667
	0.322	0.32	0.319	0.335	0.33	0.326	0.335	0.331	0.326	0.333	0.33	0.318	0.315	0.27		222	0.0503333	0.0603333	0.0606667
	0.322	0.32	0.319	0.336	0.33	0.325	0.336	0.331	0.326	0.334	0.331	0.319	0.315	0.27		223	0.0503333	0.0603333	0.061
	0.322	0.32	0.319	0.336	0.33	0.325	0.336	0.331	0.326	0.334	0.33	0.319	0.315	0.271		224	0.0493333	0.0593333	0.06
	0.321	0.32	0.319	0.335	0.331	0.325	0.336	0.331	0.326	0.334	0.331	0.318	0.315	0.27		225	0.05	0.0603333	0.061
	0.322	0.32	0.319	0.335	0.33	0.326	0.336	0.331	0.326	0.334	0.331	0.318	0.315	0.27		226	0.0503333	0.0603333	0.061
	0.322	0.32	0.32	0.335	0.331	0.325	0.336	0.331	0.326	0.334	0.331	0.319	0.315	0.27		227	0.0506667	0.0603333	0.061
	0.322	0.32	0.319	0.336	0.331	0.326	0.336	0.331	0.326	0.335	0.331	0.319	0.315	0.27		228	0.0503333	0.0606667	0.061
	0.322	0.321	0.319	0.336	0.332	0.325	0.336	0.331	0.326	0.334	0.332	0.319	0.315	0.271		229	0.0496667	0.06	0.06
	0.322	0.32	0.319	0.335	0.331	0.325	0.336	0.331	0.326	0.335	0.331	0.319	0.315	0.27		230	0.0503333	0.0606667	0.061
	0.322	0.32	0.319	0.336	0.331	0.326	0.336	0.331	0.326	0.334	0.331	0.319	0.315	0.271		231	0.0493333	0.0596667	0.06
	0.322	0.32	0.32	0.336	0.332	0.326	0.337	0.331	0.327	0.335	0.331	0.318	0.315	0.27		232	0.0506667	0.0611667	0.0616667
	0.322	0.32	0.32	0.336	0.332	0.326	0.337	0.332	0.327	0.335	0.331	0.319	0.315	0.271		233	0.0496667	0.0603333	0.061
	0.322	0.321	0.32	0.336	0.332	0.326	0.336	0.332	0.326	0.334	0.331	0.319	0.316	0.27		234	0.051	0.0613333	0.0613333
	0.322	0.321	0.319	0.336	0.331	0.325	0.336	0.332	0.326	0.334	0.331	0.319	0.316	0.271		235	0.0496667	0.06	0.0603333
	0.323	0.32	0.32	0.337	0.332	0.326	0.337	0.332	0.326	0.334	0.332	0.319	0.316	0.271		236	0.05	0.0601667	0.0606667
	0.322	0.32	0.32	0.336	0.333	0.326	0.337	0.332	0.327	0.334	0.331	0.319	0.316	0.271		237	0.0496667	0.0606667	0.061
	0.322	0.321	0.32	0.336	0.332	0.326	0.337	0.332	0.327	0.335	0.331	0.319	0.316	0.271		238	0.05	0.0605	0.061
	0.322	0.321	0.32	0.337	0.332	0.326	0.337	0.332	0.326	0.335	0.331	0.32	0.316	0.271		239	0.05	0.0605	0.0606667
	0.323	0.321	0.32	0.336	0.332	0.326	0.337	0.332	0.327	0.334	0.331	0.319	0.316	0.271		240	0.0503333	0.0605	0.061
	0.323	0.321	0.32	0.336	0.333	0.326	0.336	0.332	0.327	0.335	0.332	0.319	0.316	0.271		241	0.0503333	0.0605	0.0606667
	0.323	0.321	0.32	0.337	0.332	0.326	0.337	0.332	0.327	0.335	0.331	0.319	0.316	0.271		242	0.0503333	0.0606667	0.061
	0.322	0.32	0.32	0.337	0.332	0.326	0.337	0.332	0.327	0.335	0.332	0.319	0.316	0.271		243	0.0496667	0.0606667	0.061
	0.323	0.321	0.32	0.336	0.332	0.326	0.337	0.332	0.327	0.335	0.331	0.32	0.316	0.271		244	0.0503333	0.0605	0.061
	0.323	0.321	0.32	0.336	0.333	0.326	0.337	0.332	0.327	0.335	0.331	0.319	0.316	0.271		245	0.0503333	0.0605	0.061
	0.323	0.321	0.32	0.336	0.333	0.326	0.337	0.332	0.327	0.335	0.331	0.32	0.316	0.271		246	0.0503333	0.0606667	0.061
	0.323	0.321	0.32	0.337	0.333	0.326	0.337	0.332	0.327	0.335	0.331	0.319	0.316	0.271		247	0.0503333	0.0608333	0.061
	0.323	0.321	0.32	0.338	0.332	0.326	0.337	0.332	0.327	0.336	0.332	0.32	0.316	0.271		248	0.0503333	0.061	0.061
	0.323	0.321	0.32	0.336	0.334	0.326	0.337	0.332	0.327	0.335	0.331	0.32	0.316	0.271		249	0.0503333	0.061	0.061
	0.323	0.321	0.32	0.337	0.333	0.327	0.337	0.332	0.327	0.335	0.332	0.32	0.316	0.271		250	0.0503333	0.0611667	0.061
	0.323	0.322	0.32	0.337	0.332	0.327	0.337	0.332	0.327	0.335	0.332	0.32	0.316	0.271		251	0.0506667	0.0611667	0.061
	0.323	0.321	0.32	0.336	0.333	0.326	0.337	0.333	0.327	0.335	0.332	0.319	0.317	0.271		252	0.0503333	0.0608333	0.0613333
	0.323	0.321	0.32	0.337	0.333	0.326	0.337	0.332	0.327	0.336	0.332	0.319	0.316	0.272		253	0.0493333	0.0598333	0.06
	0.323	0.322	0.321	0.337	0.333	0.327	0.337	0.333	0.327	0.336	0.332	0.32	0.316	0.272		254	0.05	0.0601667	0.0603333
	0.323	0.321	0.321	0.337	0.333	0.327	0.337	0.333	0.327	0.335	0.332	0.32	0.317	0.272		255	0.0496667	0.0603333	0.0603333
	0.323	0.321	0.321	0.338	0.333	0.327	0.337	0.332	0.327	0.335	0.332	0.32	0.316	0.272		256	0.0496667	0.0605	0.06
	0.323	0.321	0.32	0.337	0.333	0.326	0.337	0.332	0.327	0.335	0.332	0.32	0.316	0.272		257	0.0493333	0.0603333	0.06
	0.323	0.321	0.321	0.337	0.333	0.326	0.337	0.332	0.327	0.336	0.332	0.32	0.316	0.272		258	0.0496667	0.06	0.06
	0.323	0.321	0.32	0.337	0.332	0.327	0.337	0.333	0.327	0.335	0.332	0.32	0.316	0.272		259	0.0493333	0.06	0.0603333
	0.323	0.322	0.321	0.337	0.333	0.327	0.337	0.333	0.328	0.336	0.332	0.32	0.316	0.272		260	0.05	0.0601667	0.0606667
	0.323	0.322	0.321	0.337	0.333	0.327	0.338	0.333	0.327	0.336	0.332	0.32	0.316	0.272		261	0.05	0.0603333	0.0606667
	0.323	0.322	0.32	0.338	0.333	0.326	0.337	0.333	0.327	0.335	0.332	0.32	0.317	0.271		262	0.0506667	0.0613333	0.0613333
	0.323	0.322	0.321	0.337	0.333	0.327	0.337	0.333	0.327	0.336	0.332	0.319	0.317	0.272		263	0.05	0.0603333	0.0603333
	0.323	0.321	0.321	0.337	0.333	0.327	0.337	0.332	0.327	0.336	0.332	0.32	0.316	0.272		264	0.0496667	0.0603333	0.06
	0.323	0.322	0.321	0.337	0.333	0.327	0.337	0.333	0.327	0.336	0.332	0.32	0.317	0.272		265	0.05	0.0603333	0.0603333
	0.323	0.322	0.321	0.337	0.333	0.327	0.338	0.333	0.328	0.336	0.332	0.32	0.317	0.272		266	0.05	0.0603333	0.061
	0.324	0.322	0.321	0.337	0.333	0.327	0.337	0.333	0.327	0.336	0.333	0.319	0.317	0.272		267	0.0503333	0.0603333	0.0603333
	0.323	0.322	0.321	0.338	0.333	0.327	0.338	0.333	0.328	0.336	0.332	0.319	0.316	0.272		268	0.05	0.0605	0.061
	0.324	0.322	0.321	0.338	0.333	0.327	0.338	0.333	0.328	0.336	0.332	0.319	0.317	0.272		269	0.0503333	0.0606667	0.061
	0.324	0.322	0.322	0.337	0.333	0.327	0.338	0.333	0.328	0.336	0.333	0.32	0.317	0.272		270	0.0506667	0.0605	0.061
	0.323	0.322	0.321	0.338	0.333	0.327	0.338	0.333	0.328	0.336	0.332	0.321	0.317	0.272		271	0.05	0.0605	0.061
	0.323	0.322	0.321	0.338	0.333	0.327	0.338	0.332	0.328	0.336	0.333	0.32	0.317	0.272		272	0.05	0.0606667	0.0606667
	0.323	0.322	0.321	0.337	0.334	0.327	0.338	0.333	0.328	0.336	0.332	0.32	0.317	0.272		273	0.05	0.0606667	0.061
	0.324	0.322	0.321	0.338	0.334	0.328	0.338	0.333	0.327	0.336	0.333	0.32	0.316	0.272		274	0.0503333	0.061	0.0606667
	0.324	0.322	0.321	0.337	0.334	0.327	0.338	0.332	0.327	0.336	0.333	0.321	0.317	0.272		275	0.0503333	0.061	0.0603333
	0.323	0.322	0.321	0.338	0.334	0.327	0.338	0.333	0.328	0.336	0.333	0.32	0.317	0.272		276	0.05	0.0608333	0.061
	0.324	0.322	0.321	0.338	0.333	0.327	0.338	0.332	0.327	0.336	0.333	0.32	0.317	0.273		277	0.0493333	0.0598333	0.0593333
	0.324	0.322	0.321	0.338	0.333	0.327	0.338	0.333	0.328	0.336	0.333	0.32	0.317	0.273		278	0.0493333	0.0596667	0.06
	0.324	0.323	0.321	0.337	0.333	0.327	0.338	0.333	0.328	0.336	0.333	0.32	0.317	0.273		279	0.0496667	0.0595	0.06
	0.324	0.322	0.321	0.338	0.333	0.328	0.338	0.333	0.328	0.336	0.333	0.32	0.318	0.273		280	0.0493333	0.0596667	0.06
	0.324	0.322	0.321	0.338	0.333	0.327	0.338	0.333	0.328	0.336	0.333	0.32	0.317	0.273		281	0.0493333	0.0598333	0.06
	0.324	0.322	0.321	0.337	0.334	0.327	0.337	0.333	0.328	0.337	0.333	0.32	0.317	0.272		282	0.0503333	0.0606667	0.0606667
	0.324	0.322	0.321	0.338	0.333	0.328	0.338	0.332	0.328	0.336	0.333	0.321	0.317	0.273		283	0.0493333	0.0598333	0.0596667
	0.324	0.322	0.321	0.338	0.333	0.327	0.338	0.333	0.328	0.336	0.332	0.32	0.317	0.273		284	0.0493333	0.0598333	0.06
	0.324	0.322	0.321	0.337	0.334	0.327	0.338	0.333	0.328	0.336	0.332	0.321	0.317	0.272		285	0.0503333	0.0606667	0.061
	0.324	0.322	0.321	0.338	0.333	0.328	0.338	0.333	0.328	0.336	0.333	0.321	0.317	0.273		286	0.0493333	0.0598333	0.06
	0.324	0.322	0.322	0.338	0.333	0.327	0.338	0.333	0.328	0.336	0.333	0.321	0.317	0.273		287	0.0496667	0.0598333	0.06
	0.324	0.323	0.322	0.338	0.333	0.327	0.338	0.333	0.328	0.337	0.333	0.32	0.318	0.273		288	0.05	0.0596667	0.06
	0.323	0.322	0.322	0.338	0.334	0.328	0.338	0.333	0.328	0.337	0.333	0.32	0.318	0.273		289	0.0493333	0.06	0.06
	0.324	0.322	0.322	0.338	0.334	0.327	0.338	0.333	0.328	0.337	0.334	0.321	0.317	0.273		290	0.0496667	0.0601667	0.06
	0.324	0.322	0.321	0.338	0.332	0.328	0.338	0.333	0.328	0.336	0.333	0.321	0.317	0.273		291	0.0493333	0.0598333	0.06
	0.325	0.322	0.322	0.338	0.332	0.328	0.338	0.333	0.328	0.336	0.333	0.321	0.317	0.273		292	0.05	0.0596667	0.06
	0.324	0.323	0.322	0.338	0.333	0.328	0.339	0.334	0.328	0.336	0.333	0.321	0.317	0.273		293	0.05	0.0598333	0.0606667
	0.324	0.323	0.322	0.338	0.333	0.328	0.338	0.333	0.328	0.336	0.333	0.321	0.317	0.273		294	0.05	0.06	0.06
	0.325	0.322	0.321	0.338	0.333	0.328	0.338	0.333	0.328	0.337	0.333	0.321	0.317	0.274		295	0.0486667	0.059	0.059
	0.324	0.322	0.322	0.338	0.333	0.328	0.338	0.333	0.328	0.336	0.333	0.32	0.317	0.273		296	0.0496667	0.06	0.06
	0.324	0.323	0.322	0.338	0.333	0.328	0.338	0.333	0.328	0.336	0.333	0.32	0.318	0.273		297	0.05	0.06	0.06
	0.324	0.322	0.322	0.338	0.334	0.328	0.338	0.333	0.328	0.337	0.332	0.321	0.317	0.273		298	0.0496667	0.0601667	0.06
	0.324	0.322	0.321	0.338	0.334	0.328	0.338	0.334	0.328	0.337	0.333	0.321	0.317	0.273		299	0.0493333	0.0603333	0.0603333
	0.324	0.322	0.321	0.338	0.334	0.328	0.338	0.333	0.328	0.336	0.334	0.321	0.317	0.273		300	0.0493333	0.0603333	0.06
	0.324	0.322	0.322	0.338	0.335	0.328	0.338	0.334	0.328	0.336	0.333	0.321	0.318	0.273		301	0.0496667	0.0605	0.0603333
	0.324	0.323	0.322	0.338	0.335	0.327	0.339	0.334	0.328	0.337	0.333	0.32	0.317	0.273		302	0.05	0.0605	0.0606667
	0.325	0.323	0.322	0.338	0.334	0.328	0.338	0.334	0.328	0.337	0.333	0.32	0.318	0.273		303	0.0503333	0.0603333	0.0603333
	0.324	0.323	0.322	0.339	0.333	0.328	0.338	0.333	0.329	0.337	0.333	0.321	0.318	0.273		304	0.05	0.0603333	0.0603333
	0.325	0.323	0.322	0.338	0.335	0.328	0.339	0.334	0.328	0.337	0.333	0.322	0.318	0.273		305	0.0503333	0.0605	0.0606667
	0.325	0.323	0.322	0.339	0.335	0.328	0.338	0.334	0.329	0.337	0.333	0.321	0.318	0.273		306	0.0503333	0.0608333	0.0606667
	0.325	0.323	0.322	0.339	0.335	0.328	0.339	0.334	0.329	0.337	0.333	0.321	0.317	0.273		307	0.0503333	0.061	0.061
	0.324	0.323	0.322	0.339	0.334	0.328	0.338	0.334	0.329	0.337	0.334	0.322	0.317	0.273		308	0.05	0.0608333	0.0606667
	0.325	0.323	0.322	0.338	0.334	0.328	0.339	0.334	0.329	0.337	0.334	0.321	0.318	0.273		309	0.0503333	0.0605	0.061
	0.325	0.323	0.322	0.338	0.335	0.328	0.339	0.334	0.328	0.337	0.333	0.321	0.318	0.273		310	0.0503333	0.0605	0.0606667
	0.324	0.323	0.322	0.339	0.335	0.328	0.338	0.334	0.328	0.337	0.333	0.322	0.318	0.273		311	0.05	0.0608333	0.0603333
	0.325	0.323	0.322	0.339	0.334	0.329	0.338	0.334	0.329	0.337	0.333	0.322	0.318	0.273		312	0.0503333	0.061	0.0606667
	0.325	0.323	0.322	0.339	0.334	0.328	0.338	0.334	0.329	0.337	0.333	0.322	0.318	0.274		313	0.0493333	0.0598333	0.0596667
	0.325	0.323	0.322	0.339	0.335	0.328	0.339	0.334	0.329	0.337	0.334	0.322	0.318	0.273		314	0.0503333	0.0608333	0.061
	0.325	0.323	0.322	0.338	0.335	0.328	0.339	0.334	0.329	0.337	0.334	0.322	0.317	0.274		315	0.0493333	0.0598333	0.06
	0.325	0.323	0.322	0.339	0.334	0.328	0.339	0.334	0.328	0.337	0.333	0.321	0.318	0.274		316	0.0493333	0.0596667	0.0596667
	0.325	0.323	0.322	0.339	0.335	0.328	0.339	0.334	0.329	0.337	0.333	0.321	0.318	0.274		317	0.0493333	0.0598333	0.06
	0.325	0.324	0.323	0.339	0.335	0.329	0.339	0.334	0.329	0.337	0.334	0.321	0.318	0.274		318	0.05	0.0601667	0.06
	0.325	0.323	0.322	0.339	0.335	0.328	0.339	0.334	0.329	0.337	0.334	0.322	0.319	0.274		319	0.0493333	0.0601667	0.06
	0.325	0.323	0.322	0.339	0.334	0.328	0.339	0.335	0.329	0.337	0.334	0.321	0.318	0.274		320	0.0493333	0.0598333	0.0603333
	0.325	0.324	0.322	0.338	0.335	0.329	0.338	0.334	0.329	0.337	0.333	0.322	0.318	0.274		321	0.0496667	0.0598333	0.0596667
	0.325	0.323	0.322	0.339	0.335	0.328	0.339	0.334	0.328	0.337	0.333	0.321	0.318	0.274		322	0.0493333	0.06	0.0596667
	0.325	0.324	0.322	0.339	0.334	0.328	0.339	0.334	0.329	0.337	0.334	0.321	0.318	0.274		323	0.0496667	0.0598333	0.06
	0.325	0.323	0.322	0.339	0.335	0.329	0.339	0.334	0.328	0.337	0.334	0.321	0.318	0.274		324	0.0493333	0.06	0.0596667
	0.325	0.323	0.322	0.339	0.335	0.329	0.339	0.334	0.329	0.337	0.334	0.321	0.319	0.274		325	0.0493333	0.0603333	0.06
	0.325	0.324	0.322	0.339	0.334	0.328	0.339	0.334	0.329	0.337	0.334	0.322	0.318	0.274		326	0.0496667	0.06	0.06
	0.325	0.324	0.323	0.339	0.335	0.328	0.339	0.334	0.329	0.337	0.334	0.322	0.318	0.274		327	0.05	0.0598333	0.06
	0.325	0.324	0.323	0.339	0.336	0.329	0.339	0.334	0.329	0.337	0.334	0.322	0.318	0.274		328	0.05	0.0603333	0.06
	0.325	0.324	0.322	0.339	0.336	0.329	0.339	0.334	0.33	0.337	0.334	0.322	0.318	0.274		329	0.0496667	0.0606667	0.0603333
	0.325	0.323	0.322	0.339	0.334	0.329	0.339	0.334	0.33	0.338	0.334	0.321	0.318	0.274		330	0.0493333	0.0603333	0.0603333
	0.325	0.323	0.322	0.339	0.335	0.329	0.339	0.334	0.329	0.337	0.334	0.321	0.318	0.274		331	0.0493333	0.0601667	0.06
	0.325	0.323	0.323	0.339	0.335	0.328	0.339	0.334	0.329	0.338	0.334	0.322	0.319	0.274		332	0.0496667	0.0601667	0.06
	0.325	0.323	0.323	0.339	0.335	0.328	0.339	0.334	0.329	0.337	0.334	0.321	0.318	0.274		333	0.0496667	0.06	0.06
	0.325	0.323	0.322	0.339	0.335	0.328	0.339	0.334	0.329	0.337	0.334	0.322	0.318	0.274		334	0.0493333	0.06	0.06
	0.325	0.324	0.323	0.339	0.335	0.328	0.339	0.334	0.329	0.337	0.334	0.322	0.318	0.274		335	0.05	0.06	0.06
	0.325	0.323	0.322	0.339	0.335	0.328	0.339	0.334	0.329	0.338	0.334	0.321	0.319	0.274		336	0.0493333	0.06	0.06
	0.325	0.323	0.323	0.339	0.335	0.328	0.339	0.334	0.329	0.337	0.334	0.321	0.318	0.274		337	0.0496667	0.06	0.06
	0.325	0.324	0.322	0.339	0.335	0.329	0.339	0.335	0.329	0.338	0.334	0.321	0.319	0.274		338	0.0496667	0.0601667	0.0603333
	0.325	0.323	0.323	0.339	0.335	0.329	0.339	0.334	0.329	0.338	0.334	0.322	0.318	0.274		339	0.0496667	0.0603333	0.06
	0.325	0.323	0.322	0.339	0.336	0.328	0.339	0.334	0.329	0.337	0.334	0.322	0.318	0.274		340	0.0493333	0.0603333	0.06
	0.325	0.324	0.323	0.339	0.336	0.329	0.339	0.334	0.329	0.338	0.334	0.322	0.319	0.275		341	0.049	0.0595	0.059
	0.325	0.324	0.322	0.34	0.335	0.329	0.339	0.334	0.329	0.337	0.334	0.322	0.319	0.274		342	0.0496667	0.0606667	0.06
	0.325	0.324	0.323	0.339	0.335	0.329	0.339	0.334	0.329	0.338	0.334	0.321	0.319	0.274		343	0.05	0.0605	0.06
	0.325	0.324	0.323	0.339	0.336	0.329	0.339	0.334	0.329	0.338	0.334	0.321	0.318	0.274		344	0.05	0.0605	0.06
	0.325	0.324	0.322	0.339	0.334	0.329	0.339	0.335	0.329	0.338	0.334	0.321	0.318	0.274		345	0.0496667	0.0603333	0.0603333
	0.325	0.324	0.323	0.339	0.335	0.329	0.339	0.334	0.33	0.337	0.334	0.322	0.318	0.274		346	0.05	0.0601667	0.0603333
	0.325	0.324	0.323	0.339	0.336	0.329	0.339	0.335	0.329	0.338	0.334	0.322	0.318	0.275		347	0.049	0.0595	0.0593333
	0.325	0.324	0.322	0.339	0.335	0.329	0.339	0.335	0.329	0.338	0.334	0.322	0.319	0.275		348	0.0486667	0.0595	0.0593333
	0.326	0.323	0.323	0.34	0.334	0.329	0.34	0.334	0.33	0.337	0.334	0.322	0.319	0.274		349	0.05	0.0603333	0.0606667
	0.325	0.324	0.323	0.339	0.334	0.329	0.339	0.335	0.329	0.338	0.334	0.321	0.318	0.275		350	0.049	0.0591667	0.0593333
	0.325	0.324	0.323	0.339	0.336	0.33	0.339	0.335	0.329	0.338	0.334	0.322	0.318	0.275		351	0.049	0.0595	0.0593333
	0.326	0.324	0.322	0.339	0.335	0.329	0.339	0.335	0.329	0.338	0.335	0.322	0.319	0.275		352	0.049	0.0596667	0.0593333
	0.326	0.324	0.323	0.34	0.335	0.329	0.339	0.335	0.329	0.338	0.334	0.322	0.318	0.274		353	0.0503333	0.0605	0.0603333
	0.326	0.324	0.323	0.339	0.335	0.329	0.339	0.335	0.33	0.338	0.335	0.322	0.318	0.275		354	0.0493333	0.0595	0.0596667
	0.325	0.324	0.323	0.339	0.335	0.328	0.339	0.335	0.33	0.338	0.334	0.322	0.318	0.275		355	0.049	0.0591667	0.0596667
	0.326	0.324	0.323	0.34	0.335	0.329	0.339	0.334	0.33	0.338	0.334	0.322	0.318	0.274		356	0.0503333	0.0603333	0.0603333
	0.326	0.324	0.323	0.339	0.335	0.329	0.339	0.335	0.329	0.338	0.334	0.321	0.319	0.275		357	0.0493333	0.0595	0.0593333
	0.325	0.324	0.323	0.34	0.336	0.329	0.339	0.335	0.33	0.338	0.334	0.321	0.319	0.275		358	0.049	0.0596667	0.0596667
	0.325	0.324	0.323	0.34	0.336	0.329	0.339	0.334	0.329	0.338	0.334	0.322	0.319	0.275		359	0.049	0.06	0.059
	0.325	0.324	0.323	0.339	0.335	0.329	0.339	0.335	0.329	0.338	0.334	0.323	0.319	0.275		360	0.049	0.0596667	0.0593333
	0.325	0.324	0.323	0.339	0.336	0.329	0.339	0.335	0.329	0.337	0.335	0.323	0.319	0.275		361	0.049	0.0595	0.0593333
	0.326	0.324	0.324	0.339	0.336	0.329	0.339	0.334	0.329	0.338	0.335	0.322	0.319	0.275		362	0.0496667	0.0596667	0.059
	0.326	0.324	0.323	0.339	0.335	0.329	0.339	0.335	0.33	0.338	0.334	0.322	0.319	0.274		363	0.0503333	0.0605	0.0606667
	0.326	0.324	0.323	0.339	0.335	0.329	0.34	0.335	0.329	0.338	0.335	0.321	0.319	0.275		364	0.0493333	0.0593333	0.0596667
[truncated: 537 more rows]

## Sheet: replicates ParB (R104A)
Raw data	R104A-parS-CTP	R104A-parS-CTP	R104A-parS-CTP	R104A-CTP	R104A-CTP	R104A-CTP	R104A alone	CTP	ParB-parS-CTP	Corrected for background signal	time (min)	R104A-parS-CTP	R104A-CTP	R104A alone	ParB-parS-CTP
[truncated: 901 more rows]

[truncated: 1 more sheets: replicates ParB-CTPyS]
