# Supplementary material for: ParB spreading on DNA requires cytidine triphosphate in vitro
Source: eLife. 2020 Feb 20;9:e53515. doi: 10.7554/eLife.53515 (PMC7053999; doi:10.7554/eLife.53515)
Supplement: Figure 6—source data 1. [file elife-53515-fig6-data1.zip]

Archive with 9 entries (5 files):
- Source_data_Figure6/Source_data_Figure6/
- Source_data_Figure6/Source_data_Figure6/Figure6_PanelA/
- Source_data_Figure6/Source_data_Figure6/Figure6_PanelA/Fig6_panelA.xlsx
- Source_data_Figure6/Source_data_Figure6/Figure6_panelB/
- Source_data_Figure6/Source_data_Figure6/Figure6_panelB/time_course_X_link_Figure6B_001_uncropped.tif
- Source_data_Figure6/Source_data_Figure6/Figure6_panelB/time_course_X_link_Figure6B_002_uncropped.tif
- Source_data_Figure6/Source_data_Figure6/Figure6_panelB/time_course_X_link_Figure6B_003_uncropped.tif
- Source_data_Figure6/Source_data_Figure6/Figure6_PanelC/
- Source_data_Figure6/Source_data_Figure6/Figure6_PanelC/Fig6_panelC.xlsx
