# Supplementary material for: ParB spreading on DNA requires cytidine triphosphate in vitro
Source: eLife. 2020 Feb 20;9:e53515. doi: 10.7554/eLife.53515 (PMC7053999; doi:10.7554/eLife.53515)
Supplement: Figure 6—figure supplement 1—source data 1. [file elife-53515-fig6-figsupp1-data1.zip]

Archive with 2 entries (2 files):
- Source_data_Figure6_figure_supplement1/dracala_CTPgammaS_Fig6_fig_supplement1_other_repeats_uncropped.tif
- Source_data_Figure6_figure_supplement1/dracala181119-1_CTPgammaS_Fig6_fig_supplement1_in_manuscript_uncropped.tif
