# Supplementary material for: ParB spreading on DNA requires cytidine triphosphate in vitro
Source: eLife. 2020 Feb 20;9:e53515. doi: 10.7554/eLife.53515 (PMC7053999; doi:10.7554/eLife.53515)
Supplement: Figure 6—figure supplement 2—source data 1. [file elife-53515-fig6-figsupp2-data1.zip]

Archive with 4 entries (2 files):
- Source_data_Figure6_figure_supplement2/Figure6_figure_supplement2_panelA/
- Source_data_Figure6_figure_supplement2/Figure6_figure_supplement2_panelA/Fig6_supp2_panelA.xlsx
- Source_data_Figure6_figure_supplement2/Figure6_figure_supplement2_panelB/
- Source_data_Figure6_figure_supplement2/Figure6_figure_supplement2_panelB/Figure6_figure_supplement2B_uncropped.tif
